# Supplementary material for: Serum discrimination and phenotype assessment of coronary artery disease patents with and without type 2 diabetes prior to coronary artery bypass graft surgery
Source: PLoS One. 2020 Aug 5;15(8):e0234539. doi: 10.1371/journal.pone.0234539 (PMC7527241; doi:10.1371/journal.pone.0234539)
Supplement: S1 File — (XLSX) [file pone.0234539.s004.xlsx]

## Sheet: Sheet1
order	PEAK m/Z	Displayed in
1	412	Fig 3 B; Fig 4 A & Fig 4 B
2	430	Fig 3 B; Fig 4 A & Fig 4 B
3	433	Fig 3 B; Fig 4 A & Fig 4 B
4	445	Fig 3 B; Fig 4 A & Fig 4 B
5	468	Fig 3 B; Fig 4 A & Fig 4 B
6	472	Fig 3 B; Fig 4 A & Fig 4 B
7	477	Fig 3 B; Fig 4 A & Fig 4 B
8	478	Fig 3 B; Fig 4 A & Fig 4 B
9	494	Fig 3 B; Fig 4 A & Fig 4 B
10	506	Fig 3 B; Fig 4 A & Fig 4 B
11	528	Fig 3 B; Fig 4 A & Fig 4 B
12	538	Fig 3 B; Fig 4 A & Fig 4 B
13	542	Fig 3 B; Fig 4 A & Fig 4 B
14	544	Fig 3 B; Fig 4 A & Fig 4 B
15	578	Fig 3 B; Fig 4 A & Fig 4 B
16	584	Fig 3 B; Fig 4 A & Fig 4 B
17	594	Fig 3 B; Fig 4 A & Fig 4 B
18	610	Fig 3 B; Fig 4 A & Fig 4 B
19	618	Fig 3 B; Fig 4 A & Fig 4 B
20	664	Fig 3 B; Fig 4 A & Fig 4 B
21	672	Fig 3 B; Fig 4 A & Fig 4 B
22	703	Fig 3 B; Fig 4 A & Fig 4 B
23	704	Fig 3 B; Fig 4 A & Fig 4 B
24	714	Fig 3 B; Fig 4 A & Fig 4 B
25	736	Fig 3 B; Fig 4 A & Fig 4 B
26	745	Fig 3 B; Fig 4 A & Fig 4 B
27	750	Fig 3 B; Fig 4 A & Fig 4 B
28	764	Fig 3 B; Fig 4 A & Fig 4 B
29	766	Fig 3 B; Fig 4 A & Fig 4 B
30	777	Fig 3 B; Fig 4 A & Fig 4 B
31	783	Fig 3 B; Fig 4 A & Fig 4 B
32	814	Fig 3 B; Fig 4 A & Fig 4 B
33	829	Fig 3 B; Fig 4 A & Fig 4 B
34	836	Fig 3 B; Fig 4 A & Fig 4 B
35	850	Fig 3 B; Fig 4 A & Fig 4 B
36	857	Fig 3 B; Fig 4 A & Fig 4 B
37	863	Fig 3 B; Fig 4 A & Fig 4 B
38	874	Fig 3 B; Fig 4 A & Fig 4 B
39	875	Fig 3 B; Fig 4 A & Fig 4 B
40	876	Fig 3 B; Fig 4 A & Fig 4 B
41	882	Fig 3 B; Fig 4 A & Fig 4 B
42	900	Fig 3 B; Fig 4 A & Fig 4 B
43	911	Fig 3 B; Fig 4 A & Fig 4 B
44	918	Fig 3 B; Fig 4 A & Fig 4 B
45	952	Fig 3 B; Fig 4 A & Fig 4 B
46	972	Fig 3 B; Fig 4 A & Fig 4 B
47	981	Fig 3 B; Fig 4 A & Fig 4 B
48	1038	Fig 3 B; Fig 4 A & Fig 4 B
49	1040	Fig 3 B; Fig 4 A & Fig 4 B
50	1044	Fig 3 B; Fig 4 A & Fig 4 B
51	1069	Fig 3 B; Fig 4 A & Fig 4 B
52	1090	Fig 3 B; Fig 4 A & Fig 4 B
53	1094	Fig 3 B; Fig 4 A & Fig 4 B
54	1099	Fig 3 B; Fig 4 A & Fig 4 B
55	1108	Fig 3 B; Fig 4 A & Fig 4 B
56	1112	Fig 3 B; Fig 4 A & Fig 4 B
57	1122	Fig 3 B; Fig 4 A & Fig 4 B
58	1129	Fig 3 B; Fig 4 A & Fig 4 B
59	1130	Fig 3 B; Fig 4 A & Fig 4 B
60	1136	Fig 3 B; Fig 4 A & Fig 4 B
61	1173	Fig 3 B; Fig 4 A & Fig 4 B
62	1180	Fig 3 B; Fig 4 A & Fig 4 B
63	1181	Fig 3 B; Fig 4 A & Fig 4 B
64	1187	Fig 3 B; Fig 4 A & Fig 4 B
65	1190	Fig 3 B; Fig 4 A & Fig 4 B
66	1209	Fig 3 B; Fig 4 A & Fig 4 B
67	1213	Fig 3 B; Fig 4 A & Fig 4 B
68	1225	Fig 3 B; Fig 4 A & Fig 4 B
69	1232	Fig 3 B; Fig 4 A & Fig 4 B
70	1245	Fig 3 B; Fig 4 A & Fig 4 B
71	1259	Fig 3 B; Fig 4 A & Fig 4 B
72	1262	Fig 3 B; Fig 4 A & Fig 4 B
73	1277	Fig 3 B; Fig 4 A & Fig 4 B
74	1293	Fig 3 B; Fig 4 A & Fig 4 B
75	1304	Fig 3 B; Fig 4 A & Fig 4 B
76	1310	Fig 3 B; Fig 4 A & Fig 4 B
77	1312	Fig 3 B; Fig 4 A & Fig 4 B
78	1314	Fig 3 B; Fig 4 A & Fig 4 B
79	1318	Fig 3 B; Fig 4 A & Fig 4 B
80	1320	Fig 3 B; Fig 4 A & Fig 4 B
81	1324	Fig 3 B; Fig 4 A & Fig 4 B
82	1340	Fig 3 B; Fig 4 A & Fig 4 B
83	1357	Fig 3 B; Fig 4 A & Fig 4 B
84	1364	Fig 3 B; Fig 4 A & Fig 4 B
85	1383	Fig 3 B; Fig 4 A & Fig 4 B
86	1386	Fig 3 B; Fig 4 A & Fig 4 B
87	1388	Fig 3 B; Fig 4 A & Fig 4 B
88	1391	Fig 3 B; Fig 4 A & Fig 4 B
89	1392	Fig 3 B; Fig 4 A & Fig 4 B
90	1396	Fig 3 B; Fig 4 A & Fig 4 B
91	1404	Fig 3 B; Fig 4 A & Fig 4 B
92	1411	Fig 3 B; Fig 4 A & Fig 4 B
93	1432	Fig 3 B; Fig 4 A & Fig 4 B
94	1433	Fig 3 B; Fig 4 A & Fig 4 B
95	1444	Fig 3 B; Fig 4 A & Fig 4 B
96	1448	Fig 3 B; Fig 4 A & Fig 4 B
97	1450	Fig 3 B; Fig 4 A & Fig 4 B
98	1461	Fig 3 B; Fig 4 A & Fig 4 B
99	1462	Fig 3 B; Fig 4 A & Fig 4 B
100	1470	Fig 3 B; Fig 4 A & Fig 4 B
101	1477	Fig 3 B; Fig 4 A & Fig 4 B
102	1480	Fig 3 B; Fig 4 A & Fig 4 B
103	1483	Fig 3 B; Fig 4 A & Fig 4 B
104	1508	Fig 3 B; Fig 4 A & Fig 4 B
105	1518	Fig 3 B; Fig 4 A & Fig 4 B
106	1553	Fig 3 B; Fig 4 A & Fig 4 B
107	1564	Fig 3 B; Fig 4 A & Fig 4 B
108	1572	Fig 3 B; Fig 4 A & Fig 4 B
109	1590	Fig 3 B; Fig 4 A & Fig 4 B
110	1606	Fig 3 B; Fig 4 A & Fig 4 B
111	1618	Fig 3 B; Fig 4 A & Fig 4 B
112	1621	Fig 3 B; Fig 4 A & Fig 4 B
113	1624	Fig 3 B; Fig 4 A & Fig 4 B
114	1626	Fig 3 B; Fig 4 A & Fig 4 B
115	1630	Fig 3 B; Fig 4 A & Fig 4 B
116	1635	Fig 3 B; Fig 4 A & Fig 4 B
117	1666	Fig 3 B; Fig 4 A & Fig 4 B
118	1670	Fig 3 B; Fig 4 A & Fig 4 B
119	1671	Fig 3 B; Fig 4 A & Fig 4 B
120	1681	Fig 3 B; Fig 4 A & Fig 4 B
121	1685	Fig 3 B; Fig 4 A & Fig 4 B
122	1701	Fig 3 B; Fig 4 A & Fig 4 B
123	1709	Fig 3 B; Fig 4 A & Fig 4 B
124	1722	Fig 3 B; Fig 4 A & Fig 4 B
125	1735	Fig 3 B; Fig 4 A & Fig 4 B
126	1739	Fig 3 B; Fig 4 A & Fig 4 B
127	1743	Fig 3 B; Fig 4 A & Fig 4 B
128	1745	Fig 3 B; Fig 4 A & Fig 4 B
129	1746	Fig 3 B; Fig 4 A & Fig 4 B
130	1755	Fig 3 B; Fig 4 A & Fig 4 B
131	1761	Fig 3 B; Fig 4 A & Fig 4 B
132	1767	Fig 3 B; Fig 4 A & Fig 4 B
133	1776	Fig 3 B; Fig 4 A & Fig 4 B
134	1792	Fig 3 B; Fig 4 A & Fig 4 B
135	1794	Fig 3 B; Fig 4 A & Fig 4 B
136	1807	Fig 3 B; Fig 4 A & Fig 4 B
137	1810	Fig 3 B; Fig 4 A & Fig 4 B
138	1821	Fig 3 B; Fig 4 A & Fig 4 B
139	1826	Fig 3 B; Fig 4 A & Fig 4 B
140	1828	Fig 3 B; Fig 4 A & Fig 4 B
141	1835	Fig 3 B; Fig 4 A & Fig 4 B
142	1840	Fig 3 B; Fig 4 A & Fig 4 B
143	1844	Fig 3 B; Fig 4 A & Fig 4 B
144	1849	Fig 3 B; Fig 4 A & Fig 4 B
145	1871	Fig 3 B; Fig 4 A & Fig 4 B
146	1903	Fig 3 B; Fig 4 A & Fig 4 B
147	1905	Fig 3 B; Fig 4 A & Fig 4 B
148	445	Fig 5 A & Fig 5 B
149	472	Fig 5 A & Fig 5 B
150	474	Fig 5 A & Fig 5 B
151	494	Fig 5 A & Fig 5 B
152	506	Fig 5 A & Fig 5 B
153	528	Fig 5 A & Fig 5 B
154	542	Fig 5 A & Fig 5 B
155	544	Fig 5 A & Fig 5 B
156	548	Fig 5 A & Fig 5 B
157	553	Fig 5 A & Fig 5 B
158	556	Fig 5 A & Fig 5 B
159	610	Fig 5 A & Fig 5 B
160	664	Fig 5 A & Fig 5 B
161	678	Fig 5 A & Fig 5 B
162	714	Fig 5 A & Fig 5 B
163	745	Fig 5 A & Fig 5 B
164	764	Fig 5 A & Fig 5 B
165	766	Fig 5 A & Fig 5 B
166	777	Fig 5 A & Fig 5 B
167	829	Fig 5 A & Fig 5 B
168	833	Fig 5 A & Fig 5 B
169	834	Fig 5 A & Fig 5 B
170	836	Fig 5 A & Fig 5 B
171	850	Fig 5 A & Fig 5 B
172	863	Fig 5 A & Fig 5 B
173	873	Fig 5 A & Fig 5 B
174	874	Fig 5 A & Fig 5 B
175	875	Fig 5 A & Fig 5 B
176	876	Fig 5 A & Fig 5 B
177	882	Fig 5 A & Fig 5 B
178	899	Fig 5 A & Fig 5 B
179	911	Fig 5 A & Fig 5 B
180	918	Fig 5 A & Fig 5 B
181	957	Fig 5 A & Fig 5 B
182	972	Fig 5 A & Fig 5 B
183	978	Fig 5 A & Fig 5 B
184	1020	Fig 5 A & Fig 5 B
185	1040	Fig 5 A & Fig 5 B
186	1044	Fig 5 A & Fig 5 B
187	1053	Fig 5 A & Fig 5 B
188	1069	Fig 5 A & Fig 5 B
189	1099	Fig 5 A & Fig 5 B
190	1112	Fig 5 A & Fig 5 B
191	1122	Fig 5 A & Fig 5 B
192	1129	Fig 5 A & Fig 5 B
193	1136	Fig 5 A & Fig 5 B
194	1176	Fig 5 A & Fig 5 B
195	1178	Fig 5 A & Fig 5 B
196	1180	Fig 5 A & Fig 5 B
197	1181	Fig 5 A & Fig 5 B
198	1186	Fig 5 A & Fig 5 B
199	1205	Fig 5 A & Fig 5 B
200	1209	Fig 5 A & Fig 5 B
201	1232	Fig 5 A & Fig 5 B
202	1245	Fig 5 A & Fig 5 B
203	1262	Fig 5 A & Fig 5 B
204	1277	Fig 5 A & Fig 5 B
205	1411	Fig 5 A & Fig 5 B
206	1433	Fig 5 A & Fig 5 B
207	1461	Fig 5 A & Fig 5 B
208	1462	Fig 5 A & Fig 5 B
209	1470	Fig 5 A & Fig 5 B
210	1477	Fig 5 A & Fig 5 B
211	1480	Fig 5 A & Fig 5 B
212	1483	Fig 5 A & Fig 5 B
213	1505	Fig 5 A & Fig 5 B
214	1508	Fig 5 A & Fig 5 B
215	1518	Fig 5 A & Fig 5 B
216	1553	Fig 5 A & Fig 5 B
217	1564	Fig 5 A & Fig 5 B
218	1597	Fig 5 A & Fig 5 B
219	1618	Fig 5 A & Fig 5 B
220	1623	Fig 5 A & Fig 5 B
221	1624	Fig 5 A & Fig 5 B
222	1630	Fig 5 A & Fig 5 B
223	1635	Fig 5 A & Fig 5 B
224	1654	Fig 5 A & Fig 5 B
225	1666	Fig 5 A & Fig 5 B
226	1671	Fig 5 A & Fig 5 B
227	1685	Fig 5 A & Fig 5 B
228	1709	Fig 5 A & Fig 5 B
229	1735	Fig 5 A & Fig 5 B
230	1739	Fig 5 A & Fig 5 B
231	1746	Fig 5 A & Fig 5 B
232	1761	Fig 5 A & Fig 5 B
233	1767	Fig 5 A & Fig 5 B
234	1776	Fig 5 A & Fig 5 B
235	1789	Fig 5 A & Fig 5 B
236	1808	Fig 5 A & Fig 5 B
237	1826	Fig 5 A & Fig 5 B
238	1828	Fig 5 A & Fig 5 B
239	1932	Fig 5 A & Fig 5 B
240	1992	Fig 5 A & Fig 5 B
241	412	Fig 6 A
242	442	Fig 6 A
243	461	Fig 6 A
244	462	Fig 6 A
245	477	Fig 6 A
246	499	Fig 6 A
247	514	Fig 6 A
248	542	Fig 6 A
249	578	Fig 6 A
250	584	Fig 6 A
251	630	Fig 6 A
252	634	Fig 6 A
253	645	Fig 6 A
254	670	Fig 6 A
255	672	Fig 6 A
256	685	Fig 6 A
257	694	Fig 6 A
258	714	Fig 6 A
259	736	Fig 6 A
260	750	Fig 6 A
261	776	Fig 6 A
262	777	Fig 6 A
263	783	Fig 6 A
264	829	Fig 6 A
265	850	Fig 6 A
266	851	Fig 6 A
267	857	Fig 6 A
268	863	Fig 6 A
269	874	Fig 6 A
270	888	Fig 6 A
271	910	Fig 6 A
272	918	Fig 6 A
273	922	Fig 6 A
274	947	Fig 6 A
275	952	Fig 6 A
276	980	Fig 6 A
277	981	Fig 6 A
278	1049	Fig 6 A
279	1089	Fig 6 A
280	1090	Fig 6 A
281	1099	Fig 6 A
282	1104	Fig 6 A
283	1108	Fig 6 A
284	1117	Fig 6 A
285	1127	Fig 6 A
286	1129	Fig 6 A
287	1130	Fig 6 A
288	1136	Fig 6 A
289	1149	Fig 6 A
290	1173	Fig 6 A
291	1209	Fig 6 A
292	1213	Fig 6 A
293	1232	Fig 6 A
294	1245	Fig 6 A
295	1262	Fig 6 A
296	1283	Fig 6 A
297	1304	Fig 6 A
298	1310	Fig 6 A
299	1312	Fig 6 A
300	1318	Fig 6 A
301	1324	Fig 6 A
302	1342	Fig 6 A
303	1356	Fig 6 A
304	1357	Fig 6 A
305	1364	Fig 6 A
306	1378	Fig 6 A
307	1379	Fig 6 A
308	1383	Fig 6 A
309	1386	Fig 6 A
310	1388	Fig 6 A
311	1390	Fig 6 A
312	1391	Fig 6 A
313	1396	Fig 6 A
314	1411	Fig 6 A
315	1418	Fig 6 A
316	1419	Fig 6 A
317	1432	Fig 6 A
318	1433	Fig 6 A
319	1439	Fig 6 A
320	1448	Fig 6 A
321	1470	Fig 6 A
322	1477	Fig 6 A
323	1483	Fig 6 A
324	1508	Fig 6 A
325	1513	Fig 6 A
326	1518	Fig 6 A
327	1553	Fig 6 A
328	1564	Fig 6 A
329	1590	Fig 6 A
330	1594	Fig 6 A
331	1618	Fig 6 A
332	1624	Fig 6 A
333	1625	Fig 6 A
334	1630	Fig 6 A
335	1632	Fig 6 A
336	1640	Fig 6 A
337	1643	Fig 6 A
338	1665	Fig 6 A
339	1666	Fig 6 A
340	1668	Fig 6 A
341	1681	Fig 6 A
342	1682	Fig 6 A
343	1687	Fig 6 A
344	1692	Fig 6 A
345	1701	Fig 6 A
346	1715	Fig 6 A
347	1722	Fig 6 A
348	1734	Fig 6 A
349	1743	Fig 6 A
350	1746	Fig 6 A
351	1749	Fig 6 A
352	1755	Fig 6 A
353	1759	Fig 6 A
354	1801	Fig 6 A
355	1803	Fig 6 A
356	1804	Fig 6 A
357	1807	Fig 6 A
358	1810	Fig 6 A
359	1812	Fig 6 A
360	1826	Fig 6 A
361	1828	Fig 6 A
362	1840	Fig 6 A
363	1853	Fig 6 A
364	1854	Fig 6 A
365	1857	Fig 6 A
366	1887	Fig 6 A
367	1905	Fig 6 A
368	1939	Fig 6 A
369	1943	Fig 6 A
370	1947	Fig 6 A
371	1959	Fig 6 A
372	1970	Fig 6 A
373	464	Fig 6 B
374	469	Fig 6 B
375	478	Fig 6 B
376	483	Fig 6 B
377	504	Fig 6 B
378	506	Fig 6 B
379	541	Fig 6 B
380	552	Fig 6 B
381	566	Fig 6 B
382	574	Fig 6 B
383	610	Fig 6 B
384	628	Fig 6 B
385	629	Fig 6 B
386	637	Fig 6 B
387	664	Fig 6 B
388	675	Fig 6 B
389	678	Fig 6 B
390	680	Fig 6 B
391	686	Fig 6 B
392	697	Fig 6 B
393	698	Fig 6 B
394	700	Fig 6 B
395	712	Fig 6 B
396	714	Fig 6 B
397	715	Fig 6 B
398	737	Fig 6 B
399	739	Fig 6 B
400	742	Fig 6 B
401	748	Fig 6 B
402	750	Fig 6 B
403	753	Fig 6 B
404	764	Fig 6 B
405	770	Fig 6 B
406	779	Fig 6 B
407	787	Fig 6 B
408	813	Fig 6 B
409	816	Fig 6 B
410	818	Fig 6 B
411	826	Fig 6 B
412	835	Fig 6 B
413	836	Fig 6 B
414	852	Fig 6 B
415	868	Fig 6 B
416	873	Fig 6 B
417	899	Fig 6 B
418	918	Fig 6 B
419	942	Fig 6 B
420	950	Fig 6 B
421	955	Fig 6 B
422	957	Fig 6 B
423	990	Fig 6 B
424	991	Fig 6 B
425	1020	Fig 6 B
426	1030	Fig 6 B
427	1031	Fig 6 B
428	1034	Fig 6 B
429	1040	Fig 6 B
430	1065	Fig 6 B
431	1066	Fig 6 B
432	1067	Fig 6 B
433	1077	Fig 6 B
434	1109	Fig 6 B
435	1112	Fig 6 B
436	1128	Fig 6 B
437	1129	Fig 6 B
438	1176	Fig 6 B
439	1180	Fig 6 B
440	1186	Fig 6 B
441	1189	Fig 6 B
442	1225	Fig 6 B
443	1305	Fig 6 B
444	1307	Fig 6 B
445	1317	Fig 6 B
446	1340	Fig 6 B
447	1357	Fig 6 B
448	1359	Fig 6 B
449	1375	Fig 6 B
450	1389	Fig 6 B
451	1391	Fig 6 B
452	1434	Fig 6 B
453	1459	Fig 6 B
454	1484	Fig 6 B
455	1666	Fig 6 B
456	1670	Fig 6 B
457	1686	Fig 6 B
458	1702	Fig 6 B
459	1708	Fig 6 B
460	1709	Fig 6 B
461	1739	Fig 6 B
462	1746	Fig 6 B
463	1758	Fig 6 B
464	1761	Fig 6 B
465	1789	Fig 6 B
466	1807	Fig 6 B
467	1853	Fig 6 B
468	1856	Fig 6 B
469	1870	Fig 6 B
470	1897	Fig 6 B
471	1903	Fig 6 B
472	1941	Fig 6 B
473	1945	Fig 6 B
474	1957	Fig 6 B
475	1974	Fig 6 B
476	1975	Fig 6 B
477	1977	Fig 6 B
478	404	Fig 6 C
479	442	Fig 6 C
480	469	Fig 6 C
481	471	Fig 6 C
482	500	Fig 6 C
483	506	Fig 6 C
484	525	Fig 6 C
485	530	Fig 6 C
486	535	Fig 6 C
487	540	Fig 6 C
488	626	Fig 6 C
489	636	Fig 6 C
490	666	Fig 6 C
491	680	Fig 6 C
492	686	Fig 6 C
493	687	Fig 6 C
494	693	Fig 6 C
495	725	Fig 6 C
496	736	Fig 6 C
497	753	Fig 6 C
498	754	Fig 6 C
499	813	Fig 6 C
500	835	Fig 6 C
501	836	Fig 6 C
502	841	Fig 6 C
503	844	Fig 6 C
504	845	Fig 6 C
505	864	Fig 6 C
506	901	Fig 6 C
507	942	Fig 6 C
508	962	Fig 6 C
509	985	Fig 6 C
510	1004	Fig 6 C
511	1006	Fig 6 C
512	1017	Fig 6 C
513	1019	Fig 6 C
514	1022	Fig 6 C
515	1034	Fig 6 C
516	1053	Fig 6 C
517	1067	Fig 6 C
518	1077	Fig 6 C
519	1085	Fig 6 C
520	1089	Fig 6 C
521	1102	Fig 6 C
522	1104	Fig 6 C
523	1126	Fig 6 C
524	1139	Fig 6 C
525	1143	Fig 6 C
526	1163	Fig 6 C
527	1171	Fig 6 C
528	1182	Fig 6 C
529	1189	Fig 6 C
530	1192	Fig 6 C
531	1196	Fig 6 C
532	1201	Fig 6 C
533	1221	Fig 6 C
534	1230	Fig 6 C
535	1236	Fig 6 C
536	1256	Fig 6 C
537	1260	Fig 6 C
538	1272	Fig 6 C
539	1305	Fig 6 C
540	1308	Fig 6 C
541	1335	Fig 6 C
542	1349	Fig 6 C
543	1366	Fig 6 C
544	1382	Fig 6 C
545	1383	Fig 6 C
546	1407	Fig 6 C
547	1416	Fig 6 C
548	1418	Fig 6 C
549	1419	Fig 6 C
550	1432	Fig 6 C
551	1456	Fig 6 C
552	1508	Fig 6 C
553	1510	Fig 6 C
554	1512	Fig 6 C
555	1515	Fig 6 C
556	1517	Fig 6 C
557	1518	Fig 6 C
558	1556	Fig 6 C
559	1563	Fig 6 C
560	1566	Fig 6 C
561	1568	Fig 6 C
562	1605	Fig 6 C
563	1625	Fig 6 C
564	1627	Fig 6 C
565	1632	Fig 6 C
566	1662	Fig 6 C
567	1664	Fig 6 C
568	1668	Fig 6 C
569	1688	Fig 6 C
570	1698	Fig 6 C
571	1702	Fig 6 C
572	1708	Fig 6 C
573	1715	Fig 6 C
574	1725	Fig 6 C
575	1726	Fig 6 C
576	1736	Fig 6 C
577	1751	Fig 6 C
578	1759	Fig 6 C
579	1765	Fig 6 C
580	1789	Fig 6 C
581	1799	Fig 6 C
582	1801	Fig 6 C
583	1804	Fig 6 C
584	1810	Fig 6 C
585	1812	Fig 6 C
586	1830	Fig 6 C
587	1853	Fig 6 C
588	1857	Fig 6 C
589	1885	Fig 6 C
590	1897	Fig 6 C
591	1941	Fig 6 C
592	1942	Fig 6 C
593	1945	Fig 6 C
594	1957	Fig 6 C
595	1967	Fig 6 C
596	1972	Fig 6 C
597	1975	Fig 6 C
598	1981	Fig 6 C
599	1984	Fig 6 C
600	404	Fig 6 D
601	409	Fig 6 D
602	428	Fig 6 D
603	462	Fig 6 D
604	475	Fig 6 D
605	493	Fig 6 D
606	506	Fig 6 D
607	514	Fig 6 D
608	538	Fig 6 D
609	549	Fig 6 D
610	552	Fig 6 D
611	560	Fig 6 D
612	564	Fig 6 D
613	582	Fig 6 D
614	602	Fig 6 D
615	615	Fig 6 D
616	643	Fig 6 D
617	646	Fig 6 D
618	666	Fig 6 D
619	686	Fig 6 D
620	712	Fig 6 D
621	714	Fig 6 D
622	731	Fig 6 D
623	736	Fig 6 D
624	753	Fig 6 D
625	754	Fig 6 D
626	777	Fig 6 D
627	811	Fig 6 D
628	835	Fig 6 D
629	841	Fig 6 D
630	844	Fig 6 D
631	847	Fig 6 D
632	872	Fig 6 D
633	942	Fig 6 D
634	945	Fig 6 D
635	962	Fig 6 D
636	985	Fig 6 D
637	995	Fig 6 D
638	1005	Fig 6 D
639	1017	Fig 6 D
640	1027	Fig 6 D
641	1034	Fig 6 D
642	1067	Fig 6 D
643	1077	Fig 6 D
644	1104	Fig 6 D
645	1126	Fig 6 D
646	1139	Fig 6 D
647	1182	Fig 6 D
648	1189	Fig 6 D
649	1192	Fig 6 D
650	1502	Fig 6 D
651	1515	Fig 6 D
652	1535	Fig 6 D
653	1556	Fig 6 D
654	1563	Fig 6 D
655	1605	Fig 6 D
656	1630	Fig 6 D
657	1632	Fig 6 D
658	1662	Fig 6 D
659	1664	Fig 6 D
660	1681	Fig 6 D
661	1695	Fig 6 D
662	1708	Fig 6 D
663	1715	Fig 6 D
664	1736	Fig 6 D
665	1739	Fig 6 D
666	1751	Fig 6 D
667	1765	Fig 6 D
668	1791	Fig 6 D
669	1801	Fig 6 D
670	1803	Fig 6 D
671	1804	Fig 6 D
672	1806	Fig 6 D
673	1810	Fig 6 D
674	1830	Fig 6 D
675	1835	Fig 6 D
676	1853	Fig 6 D
677	1857	Fig 6 D
678	1877	Fig 6 D
679	1912	Fig 6 D
680	1929	Fig 6 D
681	1937	Fig 6 D
682	1941	Fig 6 D
683	1945	Fig 6 D
684	1981	Fig 6 D
