# Supplementary material for: Serum discrimination and phenotype assessment of coronary artery disease patents with and without type 2 diabetes prior to coronary artery bypass graft surgery
Source: PLoS One. 2020 Aug 5;15(8):e0234539. doi: 10.1371/journal.pone.0234539 (PMC7527241; doi:10.1371/journal.pone.0234539)
Supplement: S2 File — (XLSX) [file pone.0234539.s005.xlsx]

## Sheet: Sheet1
master order	Figure Number	order displayed in figure		Re-Coded patient id
1	Fig 3 and Fig 4 A	1	Control	Patient_1
2	Fig 3 and Fig 4 A	2	Control	Patient_2
3	Fig 3 and Fig 4 A	3	Control	Patient_3
4	Fig 3 and Fig 4 A	4	Control	Patient_4
5	Fig 3 and Fig 4 A	5	Control	Patient_5
6	Fig 3 and Fig 4 A	6	Control	Patient_6
7	Fig 3 and Fig 4 A	7	Control	Patient_7
8	Fig 3 and Fig 4 A	8	Control	Patient_8
9	Fig 3 and Fig 4 A	9	Control	Patient_9
10	Fig 3 and Fig 4 A	10	Control	Patient_10
11	Fig 3 and Fig 4 A	11	Control	Patient_11
12	Fig 3 and Fig 4 A	12	Control	Patient_12
13	Fig 3 and Fig 4 A	13	Control	Patient_13
14	Fig 3 and Fig 4 A	14	Control	Patient_14
15	Fig 3 and Fig 4 A	15	Control	Patient_15
16	Fig 3 and Fig 4 A	16	Control	Patient_16
17	Fig 3 and Fig 4 A	17	Control	Patient_17
18	Fig 3 and Fig 4 A	18	Control	Patient_18
19	Fig 3 and Fig 4 A	19	Control	Patient_19
20	Fig 3 and Fig 4 A	20	Control	Patient_20
21	Fig 3 and Fig 4 A	21	Control	Patient_21
22	Fig 3 and Fig 4 A	22	Control	Patient_22
23	Fig 3 and Fig 4 A	23	Control	Patient_23
24	Fig 3 and Fig 4 A	24	Control	Patient_24
25	Fig 3 and Fig 4 A	25	Control	Patient_25
26	Fig 3 and Fig 4 A	1	CABG	Patient_26
27	Fig 3 and Fig 4 A	2	CABG	Patient_27
28	Fig 3 and Fig 4 A	3	CABG	Patient_28
29	Fig 3 and Fig 4 A	4	CABG	Patient_29
30	Fig 3 and Fig 4 A	5	CABG	Patient_30
31	Fig 3 and Fig 4 A	6	CABG	Patient_31
32	Fig 3 and Fig 4 A	7	CABG	Patient_32
33	Fig 3 and Fig 4 A	8	CABG	Patient_33
34	Fig 3 and Fig 4 A	9	CABG	Patient_34
35	Fig 3 and Fig 4 A	10	CABG	Patient_35
36	Fig 3 and Fig 4 A	11	CABG	Patient_36
37	Fig 3 and Fig 4 A	12	CABG	Patient_37
38	Fig 3 and Fig 4 A	13	CABG	Patient_38
39	Fig 3 and Fig 4 A	14	CABG	Patient_39
40	Fig 3 and Fig 4 A	15	CABG	Patient_40
41	Fig 3 and Fig 4 A	16	CABG	Patient_41
42	Fig 3 and Fig 4 A	17	CABG	Patient_42
43	Fig 3 and Fig 4 A	18	CABG	Patient_43
44	Fig 3 and Fig 4 A	19	CABG	Patient_44
45	Fig 3 and Fig 4 A	20	CABG	Patient_45
46	Fig 3 and Fig 4 A	21	CABG	Patient_46
47	Fig 3 and Fig 4 A	22	CABG	Patient_47
48	Fig 3 and Fig 4 A	23	CABG	Patient_48
49	Fig 3 and Fig 4 A	24	CABG	Patient_49
50	Fig 3 and Fig 4 A	25	CABG	Patient_50
51	Fig 4 B	1	rnd group control	Patient_26
52	Fig 4 B	2	rnd group control	Patient_28
53	Fig 4 B	3	rnd group control	Patient_30
54	Fig 4 B	4	rnd group control	Patient_32
55	Fig 4 B	5	rnd group control	Patient_34
56	Fig 4 B	6	rnd group control	Patient_36
57	Fig 4 B	7	rnd group control	Patient_38
58	Fig 4 B	8	rnd group control	Patient_40
59	Fig 4 B	9	rnd group control	Patient_42
60	Fig 4 B	10	rnd group control	Patient_44
61	Fig 4 B	11	rnd group control	Patient_46
62	Fig 4 B	12	rnd group control	Patient_48
63	Fig 4 B	13	rnd group control	Patient_50
64	Fig 4 B	14	rnd group control	Patient_2
65	Fig 4 B	15	rnd group control	Patient_4
66	Fig 4 B	16	rnd group control	Patient_6
67	Fig 4 B	17	rnd group control	Patient_8
68	Fig 4 B	18	rnd group control	Patient_10
69	Fig 4 B	19	rnd group control	Patient_12
70	Fig 4 B	20	rnd group control	Patient_14
71	Fig 4 B	21	rnd group control	Patient_16
72	Fig 4 B	22	rnd group control	Patient_18
73	Fig 4 B	23	rnd group control	Patient_20
74	Fig 4 B	24	rnd group control	Patient_22
75	Fig 4 B	25	rnd group control	Patient_24
76	Fig 4 B	1	rnd group CABG	Patient_27
77	Fig 4 B	2	rnd group CABG	Patient_29
78	Fig 4 B	3	rnd group CABG	Patient_31
79	Fig 4 B	4	rnd group CABG	Patient_33
80	Fig 4 B	5	rnd group CABG	Patient_35
81	Fig 4 B	6	rnd group CABG	Patient_37
82	Fig 4 B	7	rnd group CABG	Patient_39
83	Fig 4 B	8	rnd group CABG	Patient_41
84	Fig 4 B	9	rnd group CABG	Patient_43
85	Fig 4 B	10	rnd group CABG	Patient_45
86	Fig 4 B	11	rnd group CABG	Patient_47
87	Fig 4 B	12	rnd group CABG	Patient_49
88	Fig 4 B	13	rnd group CABG	Patient_1
89	Fig 4 B	14	rnd group CABG	Patient_3
90	Fig 4 B	15	rnd group CABG	Patient_5
91	Fig 4 B	16	rnd group CABG	Patient_7
92	Fig 4 B	17	rnd group CABG	Patient_9
93	Fig 4 B	18	rnd group CABG	Patient_11
94	Fig 4 B	19	rnd group CABG	Patient_13
95	Fig 4 B	20	rnd group CABG	Patient_15
96	Fig 4 B	21	rnd group CABG	Patient_17
97	Fig 4 B	22	rnd group CABG	Patient_19
98	Fig 4 B	23	rnd group CABG	Patient_21
99	Fig 4 B	24	rnd group CABG	Patient_23
100	Fig 4 B	25	rnd group CABG	Patient_25
101	Fig 5 A	1	Control, N=20	Patient_6
102	Fig 5 A	2	Control, N=20	Patient_8
103	Fig 5 A	3	Control, N=20	Patient_16
104	Fig 5 A	4	Control, N=20	Patient_21
105	Fig 5 A	5	Control, N=20	Patient_22
106	Fig 5 A	6	Control, N=20	Patient_2
107	Fig 5 A	7	Control, N=20	Patient_3
108	Fig 5 A	8	Control, N=20	Patient_5
109	Fig 5 A	9	Control, N=20	Patient_1
110	Fig 5 A	10	Control, N=20	Patient_4
111	Fig 5 A	11	Control, N=20	Patient_15
112	Fig 5 A	12	Control, N=20	Patient_17
113	Fig 5 A	13	Control, N=20	Patient_18
114	Fig 5 A	14	Control, N=20	Patient_19
115	Fig 5 A	15	Control, N=20	Patient_20
116	Fig 5 A	16	Control, N=20	Patient_23
117	Fig 5 A	17	Control, N=20	Patient_24
118	Fig 5 A	18	Control, N=20	Patient_25
119	Fig 5 A	19	Control, N=20	Patient_7
120	Fig 5 A	20	Control, N=20	Patient_10
121	Fig 5 A	1	CABG, N=20	Patient_40
122	Fig 5 A	2	CABG, N=20	Patient_41
123	Fig 5 A	3	CABG, N=20	Patient_43
124	Fig 5 A	4	CABG, N=20	Patient_46
125	Fig 5 A	5	CABG, N=20	Patient_47
126	Fig 5 A	6	CABG, N=20	Patient_29
127	Fig 5 A	7	CABG, N=20	Patient_30
128	Fig 5 A	8	CABG, N=20	Patient_31
129	Fig 5 A	9	CABG, N=20	Patient_37
130	Fig 5 A	10	CABG, N=20	Patient_38
131	Fig 5 A	11	CABG, N=20	Patient_39
132	Fig 5 A	12	CABG, N=20	Patient_26
133	Fig 5 A	13	CABG, N=20	Patient_27
134	Fig 5 A	14	CABG, N=20	Patient_28
135	Fig 5 A	15	CABG, N=20	Patient_44
136	Fig 5 A	16	CABG, N=20	Patient_45
137	Fig 5 A	17	CABG, N=20	Patient_48
138	Fig 5 A	18	CABG, N=20	Patient_49
139	Fig 5 A	19	CABG, N=20	Patient_50
140	Fig 5 A	20	CABG, N=20	Patient_42
141	Fig 5 B	1	RND: Control, N=20	Patient_6
142	Fig 5 B	2	RND: Control, N=20	Patient_16
143	Fig 5 B	3	RND: Control, N=20	Patient_22
144	Fig 5 B	4	RND: Control, N=20	Patient_3
145	Fig 5 B	5	RND: Control, N=20	Patient_1
146	Fig 5 B	6	RND: Control, N=20	Patient_15
147	Fig 5 B	7	RND: Control, N=20	Patient_18
148	Fig 5 B	8	RND: Control, N=20	Patient_20
149	Fig 5 B	9	RND: Control, N=20	Patient_24
150	Fig 5 B	10	RND: Control, N=20	Patient_7
151	Fig 5 B	11	RND: Control, N=20	Patient_40
152	Fig 5 B	12	RND: Control, N=20	Patient_43
153	Fig 5 B	13	RND: Control, N=20	Patient_47
154	Fig 5 B	14	RND: Control, N=20	Patient_30
155	Fig 5 B	15	RND: Control, N=20	Patient_37
156	Fig 5 B	16	RND: Control, N=20	Patient_39
157	Fig 5 B	17	RND: Control, N=20	Patient_27
158	Fig 5 B	18	RND: Control, N=20	Patient_44
159	Fig 5 B	19	RND: Control, N=20	Patient_48
160	Fig 5 B	20	RND: Control, N=20	Patient_50
161	Fig 5 B	1	RND: CABG, N=20	Patient_8
162	Fig 5 B	2	RND: CABG, N=20	Patient_21
163	Fig 5 B	3	RND: CABG, N=20	Patient_2
164	Fig 5 B	4	RND: CABG, N=20	Patient_5
165	Fig 5 B	5	RND: CABG, N=20	Patient_4
166	Fig 5 B	6	RND: CABG, N=20	Patient_17
167	Fig 5 B	7	RND: CABG, N=20	Patient_19
168	Fig 5 B	8	RND: CABG, N=20	Patient_23
169	Fig 5 B	9	RND: CABG, N=20	Patient_25
170	Fig 5 B	10	RND: CABG, N=20	Patient_10
171	Fig 5 B	11	RND: CABG, N=20	Patient_41
172	Fig 5 B	12	RND: CABG, N=20	Patient_46
173	Fig 5 B	13	RND: CABG, N=20	Patient_29
174	Fig 5 B	14	RND: CABG, N=20	Patient_31
175	Fig 5 B	15	RND: CABG, N=20	Patient_38
176	Fig 5 B	16	RND: CABG, N=20	Patient_26
177	Fig 5 B	17	RND: CABG, N=20	Patient_28
178	Fig 5 B	18	RND: CABG, N=20	Patient_45
179	Fig 5 B	19	RND: CABG, N=20	Patient_49
180	Fig 5 B	20	RND: CABG, N=20	Patient_42
181	Figure 6 A	1	CABG with T2DM, N=15	Patient_35
182	Figure 6 A	2	CABG with T2DM, N=15	Patient_33
183	Figure 6 A	3	CABG with T2DM, N=15	Patient_31
184	Figure 6 A	4	CABG with T2DM, N=15	Patient_32
185	Figure 6 A	5	CABG with T2DM, N=15	Patient_49
186	Figure 6 A	6	CABG with T2DM, N=15	Patient_34
187	Figure 6 A	7	CABG with T2DM, N=15	Patient_40
188	Figure 6 A	8	CABG with T2DM, N=15	Patient_36
189	Figure 6 A	9	CABG with T2DM, N=15	Patient_30
190	Figure 6 A	10	CABG with T2DM, N=15	Patient_50
191	Figure 6 A	11	CABG with T2DM, N=15	Patient_46
192	Figure 6 A	12	CABG with T2DM, N=15	Patient_39
193	Figure 6 A	13	CABG with T2DM, N=15	Patient_41
194	Figure 6 A	14	CABG with T2DM, N=15	Patient_43
195	Figure 6 A	15	CABG with T2DM, N=15	Patient_42
196	Figure 6 A	1	Control, N=24	Patient_9
197	Figure 6 A	2	Control, N=24	Patient_2
198	Figure 6 A	3	Control, N=24	Patient_16
199	Figure 6 A	4	Control, N=24	Patient_3
200	Figure 6 A	5	Control, N=24	Patient_6
201	Figure 6 A	6	Control, N=24	Patient_12
202	Figure 6 A	7	Control, N=24	Patient_13
203	Figure 6 A	8	Control, N=24	Patient_8
204	Figure 6 A	9	Control, N=24	Patient_21
205	Figure 6 A	10	Control, N=24	Patient_14
206	Figure 6 A	11	Control, N=24	Patient_11
207	Figure 6 A	12	Control, N=24	Patient_23
208	Figure 6 A	13	Control, N=24	Patient_25
209	Figure 6 A	14	Control, N=24	Patient_5
210	Figure 6 A	15	Control, N=24	Patient_22
211	Figure 6 A	16	Control, N=24	Patient_24
212	Figure 6 A	17	Control, N=24	Patient_7
213	Figure 6 A	18	Control, N=24	Patient_20
214	Figure 6 A	19	Control, N=24	Patient_10
215	Figure 6 A	20	Control, N=24	Patient_4
216	Figure 6 A	21	Control, N=24	Patient_17
217	Figure 6 A	22	Control, N=24	Patient_19
218	Figure 6 A	23	Control, N=24	Patient_18
219	Figure 6 A	24	Control, N=24	Patient_15
220	Figure 6 A	1	RND: CABG with T2DM, N=15	Patient_2
221	Figure 6 A	2	RND: CABG with T2DM, N=15	Patient_3
222	Figure 6 A	3	RND: CABG with T2DM, N=15	Patient_8
223	Figure 6 A	4	RND: CABG with T2DM, N=15	Patient_14
224	Figure 6 A	5	RND: CABG with T2DM, N=15	Patient_24
225	Figure 6 A	6	RND: CABG with T2DM, N=15	Patient_20
226	Figure 6 A	7	RND: CABG with T2DM, N=15	Patient_4
227	Figure 6 A	8	RND: CABG with T2DM, N=15	Patient_15
228	Figure 6 A	9	RND: CABG with T2DM, N=15	Patient_35
229	Figure 6 A	10	RND: CABG with T2DM, N=15	Patient_31
230	Figure 6 A	11	RND: CABG with T2DM, N=15	Patient_49
231	Figure 6 A	12	RND: CABG with T2DM, N=15	Patient_23
232	Figure 6 A	13	RND: CABG with T2DM, N=15	Patient_40
233	Figure 6 A	14	RND: CABG with T2DM, N=15	Patient_30
234	Figure 6 A	15	RND: CABG with T2DM, N=15	Patient_46
235	Figure 6 A	1	RND: Control, N=24	Patient_9
236	Figure 6 A	2	RND: Control, N=24	Patient_16
237	Figure 6 A	3	RND: Control, N=24	Patient_12
238	Figure 6 A	4	RND: Control, N=24	Patient_6
239	Figure 6 A	5	RND: Control, N=24	Patient_13
240	Figure 6 A	6	RND: Control, N=24	Patient_21
241	Figure 6 A	7	RND: Control, N=24	Patient_11
242	Figure 6 A	8	RND: Control, N=24	Patient_25
243	Figure 6 A	9	RND: Control, N=24	Patient_5
244	Figure 6 A	10	RND: Control, N=24	Patient_22
245	Figure 6 A	11	RND: Control, N=24	Patient_7
246	Figure 6 A	12	RND: Control, N=24	Patient_10
247	Figure 6 A	13	RND: Control, N=24	Patient_17
248	Figure 6 A	14	RND: Control, N=24	Patient_19
249	Figure 6 A	15	RND: Control, N=24	Patient_18
250	Figure 6 A	16	RND: Control, N=24	Patient_33
251	Figure 6 A	17	RND: Control, N=24	Patient_32
252	Figure 6 A	18	RND: Control, N=24	Patient_41
253	Figure 6 A	19	RND: Control, N=24	Patient_39
254	Figure 6 A	20	RND: Control, N=24	Patient_43
255	Figure 6 A	21	RND: Control, N=24	Patient_34
256	Figure 6 A	22	RND: Control, N=24	Patient_42
257	Figure 6 A	23	RND: Control, N=24	Patient_36
258	Figure 6 A	24	RND: Control, N=24	Patient_50
259	Fig 6 B	1	CABG_no_T2DM, N=9	Patient_44
260	Fig 6 B	2	CABG_no_T2DM, N=9	Patient_42
261	Fig 6 B	3	CABG_no_T2DM, N=9	Patient_45
262	Fig 6 B	4	CABG_no_T2DM, N=9	Patient_47
263	Fig 6 B	5	CABG_no_T2DM, N=9	Patient_37
264	Fig 6 B	6	CABG_no_T2DM, N=9	Patient_38
265	Fig 6 B	7	CABG_no_T2DM, N=9	Patient_48
266	Fig 6 B	8	CABG_no_T2DM, N=9	Patient_28
267	Fig 6 B	9	CABG_no_T2DM, N=9	Patient_29
268	Fig 6 B	1	Control_no_t2dm, N=9	Patient_19
269	Fig 6 B	2	Control_no_t2dm, N=9	Patient_4
270	Fig 6 B	3	Control_no_t2dm, N=9	Patient_5
271	Fig 6 B	4	Control_no_t2dm, N=9	Patient_7
272	Fig 6 B	5	Control_no_t2dm, N=9	Patient_17
273	Fig 6 B	6	Control_no_t2dm, N=9	Patient_22
274	Fig 6 B	7	Control_no_t2dm, N=9	Patient_10
275	Fig 6 B	8	Control_no_t2dm, N=9	Patient_24
276	Fig 6 B	9	Control_no_t2dm, N=9	Patient_18
277	Fig 6 B	1	RND: CABG_no_T2DM, N=9	Patient_44
278	Fig 6 B	2	RND: CABG_no_T2DM, N=9	Patient_45
279	Fig 6 B	3	RND: CABG_no_T2DM, N=9	Patient_37
280	Fig 6 B	4	RND: CABG_no_T2DM, N=9	Patient_48
281	Fig 6 B	5	RND: CABG_no_T2DM, N=9	Patient_29
282	Fig 6 B	6	RND: CABG_no_T2DM, N=9	Patient_4
283	Fig 6 B	7	RND: CABG_no_T2DM, N=9	Patient_7
284	Fig 6 B	8	RND: CABG_no_T2DM, N=9	Patient_22
285	Fig 6 B	9	RND: CABG_no_T2DM, N=9	Patient_24
286	Fig 6 B	1	RND: Control_no_t2dm, N=9	Patient_42
287	Fig 6 B	2	RND: Control_no_t2dm, N=9	Patient_47
288	Fig 6 B	3	RND: Control_no_t2dm, N=9	Patient_38
289	Fig 6 B	4	RND: Control_no_t2dm, N=9	Patient_28
290	Fig 6 B	5	RND: Control_no_t2dm, N=9	Patient_19
291	Fig 6 B	6	RND: Control_no_t2dm, N=9	Patient_5
292	Fig 6 B	7	RND: Control_no_t2dm, N=9	Patient_17
293	Fig 6 B	8	RND: Control_no_t2dm, N=9	Patient_10
294	Fig 6 B	9	RND: Control_no_t2dm, N=9	Patient_18
295	Fig 6 C	1	CABG with T2DM, N=15	Patient_35
296	Fig 6 C	2	CABG with T2DM, N=15	Patient_33
297	Fig 6 C	3	CABG with T2DM, N=15	Patient_31
298	Fig 6 C	4	CABG with T2DM, N=15	Patient_32
299	Fig 6 C	5	CABG with T2DM, N=15	Patient_39
300	Fig 6 C	6	CABG with T2DM, N=15	Patient_41
301	Fig 6 C	7	CABG with T2DM, N=15	Patient_49
302	Fig 6 C	8	CABG with T2DM, N=15	Patient_43
303	Fig 6 C	9	CABG with T2DM, N=15	Patient_34
304	Fig 6 C	10	CABG with T2DM, N=15	Patient_40
305	Fig 6 C	11	CABG with T2DM, N=15	Patient_36
306	Fig 6 C	12	CABG with T2DM, N=15	Patient_30
307	Fig 6 C	13	CABG with T2DM, N=15	Patient_50
308	Fig 6 C	14	CABG with T2DM, N=15	Patient_46
309	Fig 6 C	15	CABG with T2DM, N=15	Patient_27
310	Fig 6 C	1	CABG without T2DM, N=9	Patient_44
311	Fig 6 C	2	CABG without T2DM, N=9	Patient_42
312	Fig 6 C	3	CABG without T2DM, N=9	Patient_45
313	Fig 6 C	4	CABG without T2DM, N=9	Patient_47
314	Fig 6 C	5	CABG without T2DM, N=9	Patient_37
315	Fig 6 C	6	CABG without T2DM, N=9	Patient_38
316	Fig 6 C	7	CABG without T2DM, N=9	Patient_48
317	Fig 6 C	8	CABG without T2DM, N=9	Patient_28
318	Fig 6 C	9	CABG without T2DM, N=9	Patient_29
319	Fig 6 C	1	RND: T2DM-CABG, N=15	Patient_35
320	Fig 6 C	2	RND: T2DM-CABG, N=15	Patient_31
321	Fig 6 C	3	RND: T2DM-CABG, N=15	Patient_39
322	Fig 6 C	4	RND: T2DM-CABG, N=15	Patient_49
323	Fig 6 C	5	RND: T2DM-CABG, N=15	Patient_34
324	Fig 6 C	6	RND: T2DM-CABG, N=15	Patient_36
325	Fig 6 C	7	RND: T2DM-CABG, N=15	Patient_50
326	Fig 6 C	8	RND: T2DM-CABG, N=15	Patient_27
327	Fig 6 C	9	RND: T2DM-CABG, N=15	Patient_33
328	Fig 6 C	10	RND: T2DM-CABG, N=15	Patient_42
329	Fig 6 C	11	RND: T2DM-CABG, N=15	Patient_47
330	Fig 6 C	12	RND: T2DM-CABG, N=15	Patient_38
331	Fig 6 C	13	RND: T2DM-CABG, N=15	Patient_44
332	Fig 6 C	14	RND: T2DM-CABG, N=15	Patient_45
333	Fig 6 C	15	RND: T2DM-CABG, N=15	Patient_28
334	Fig 6 C	1	RND: CABG without T2DM, N=9	Patient_32
335	Fig 6 C	2	RND: CABG without T2DM, N=9	Patient_41
336	Fig 6 C	3	RND: CABG without T2DM, N=9	Patient_43
337	Fig 6 C	4	RND: CABG without T2DM, N=9	Patient_40
338	Fig 6 C	5	RND: CABG without T2DM, N=9	Patient_30
339	Fig 6 C	6	RND: CABG without T2DM, N=9	Patient_46
340	Fig 6 C	7	RND: CABG without T2DM, N=9	Patient_37
341	Fig 6 C	8	RND: CABG without T2DM, N=9	Patient_48
342	Fig 6 C	9	RND: CABG without T2DM, N=9	Patient_29
343	Fig 6 D	1	T2DM, N=9	Patient_31
344	Fig 6 D	2	T2DM, N=9	Patient_49
345	Fig 6 D	3	T2DM, N=9	Patient_32
346	Fig 6 D	4	T2DM, N=9	Patient_46
347	Fig 6 D	5	T2DM, N=9	Patient_33
348	Fig 6 D	6	T2DM, N=9	Patient_34
349	Fig 6 D	7	T2DM, N=9	Patient_26
350	Fig 6 D	8	T2DM, N=9	Patient_35
351	Fig 6 D	9	T2DM, N=9	Patient_40
352	Fig 6 D	1	No-t2dm, N=9	Patient_44
353	Fig 6 D	2	No-t2dm, N=9	Patient_42
354	Fig 6 D	3	No-t2dm, N=9	Patient_45
355	Fig 6 D	4	No-t2dm, N=9	Patient_47
356	Fig 6 D	5	No-t2dm, N=9	Patient_37
357	Fig 6 D	6	No-t2dm, N=9	Patient_38
358	Fig 6 D	7	No-t2dm, N=9	Patient_48
359	Fig 6 D	8	No-t2dm, N=9	Patient_28
360	Fig 6 D	9	No-t2dm, N=9	Patient_29
361	Fig 6 D	1	RND: T2DM, N=9	Patient_42
362	Fig 6 D	2	RND: T2DM, N=9	Patient_47
363	Fig 6 D	3	RND: T2DM, N=9	Patient_38
364	Fig 6 D	4	RND: T2DM, N=9	Patient_28
365	Fig 6 D	5	RND: T2DM, N=9	Patient_31
366	Fig 6 D	6	RND: T2DM, N=9	Patient_32
367	Fig 6 D	7	RND: T2DM, N=9	Patient_33
368	Fig 6 D	8	RND: T2DM, N=9	Patient_26
369	Fig 6 D	9	RND: T2DM, N=9	Patient_40
370	Fig 6 D	1	RND: No-t2dm, N=9	Patient_44
371	Fig 6 D	2	RND: No-t2dm, N=9	Patient_45
372	Fig 6 D	3	RND: No-t2dm, N=9	Patient_37
373	Fig 6 D	4	RND: No-t2dm, N=9	Patient_48
374	Fig 6 D	5	RND: No-t2dm, N=9	Patient_29
375	Fig 6 D	6	RND: No-t2dm, N=9	Patient_49
376	Fig 6 D	7	RND: No-t2dm, N=9	Patient_46
377	Fig 6 D	8	RND: No-t2dm, N=9	Patient_34
378	Fig 6 D	9	RND: No-t2dm, N=9	Patient_35
