# Supplementary material for: Serum discrimination and phenotype assessment of coronary artery disease patents with and without type 2 diabetes prior to coronary artery bypass graft surgery
Source: PLoS One. 2020 Aug 5;15(8):e0234539. doi: 10.1371/journal.pone.0234539 (PMC7527241; doi:10.1371/journal.pone.0234539)
Supplement: S3 File — (XLSX) [file pone.0234539.s006.xlsx]

## Sheet: Sheet1
Re-deidentified id	age	gender	race	BMI	T2D	any Tobacco history	COPD	ETOH use history
Patient_01	66-70	M	White	24.8	N	N	n	N
Patient_02	50-55	F	White	21.9	N	N	N	N
Patient_03	56-60	F	White	missing data point	N	N	N	N
Patient_04	40-45	M	White	23	N	N	n	y
Patient_05	60-65	F	White	31.5	N	Y	N	y
Patient_06	56-60	F	White	33.1	N	N	N	y
Patient_07	60-65	F	White	24	N	Y	N	y
Patient_08	56-60	F	White	23.4	N	N	N	N
Patient_09	50-55	F	White	25.1	N	y	N	Y
Patient_10	35-40	M	Hispanic	30	N	N	n	Y
Patient_11	60-65	F	White	29.8	N	N	N	Y
Patient_12	56-60	F	White	27.5	N	N	N	Y
Patient_13	56-60	F	White	22.8	N	N	N	N
Patient_14	60-65	F	White	20.4	N	N	N	y
Patient_15	66-70	M	White	26.5	N	y	n	y
Patient_16	50-55	F	White	26.4	N	N	N	y
Patient_17	40-45	M	White	21.6	N	N	n	n
Patient_18	56-60	M	White	40.9	N	Y	n	y
Patient_19	50-55	M	White	24.9	N	y	n	y
Patient_20	35-40	M	White	39.3	N	Y	n	y
Patient_21	60-65	F	White	23.2	N	N	N	y
Patient_22	60-65	F	White	25	N	Y	N	y
Patient_23	60-65	F	White	33.4	N	N	N	y
Patient_24	60-65	F	White	32.8	N	Y	N	N
Patient_25	60-65	F	White	33.3	N	N	N	N
Patient_26	50-55	M	AfrAm	27.3	y	y	N	N
Patient_27	60-65	M	White	29	y	y	n	n
Patient_28	56-60	M	AfrAm	27.5	n	y	N	n
Patient_29	40-45	M	White	32.9	n	y	N	N
Patient_30	70-80	F	White	23.5	Y	N	N	N
Patient_31	56-60	F	White	28.5	Y	Y	Y	y
Patient_32	56-60	F	White	26.7	Y	Y	N	y
Patient_33	50-55	F	White	24.1	Y	N	N	N
Patient_34	60-65	F	AfrAm	44.1	Y	Y	N	N
Patient_35	50-55	F	AfrAm	29.5	Y	Y	N	N
Patient_36	70-80	F	AfrAm	34.1	Y	N	N	N
Patient_37	60-65	F	White	34	N	N	N	N
Patient_38	60-65	F	White	30.5	N	Y	N	y
Patient_39	60-65	F	White	31.3	Y	Y	Y	y
Patient_40	66-70	F	White	40.8	Y	Y	Y	N
Patient_41	60-65	F	White	35.4	Y	N	N	N
Patient_42	70-80	F	White	21.1	N	y	Y	N
Patient_43	60-65	F	AfrAm	29.6	Y	N	N	N
Patient_44	56-60	M	White	28.6	N	y	Y	Y
Patient_45	56-60	M	White	31.7	N	y	N	N
Patient_46	56-60	M	White	26	y	N	N	N
Patient_47	50-55	M	White	30.3	N	y	N	Y
Patient_48	56-60	M	Hispanic	33.4	N	N	N	y
Patient_49	60-65	F	White	43.8	Y	N	Y	N
Patient_50	50-55	M	White	29.1	y	y	N	N
