# Supplementary material for: Serum discrimination and phenotype assessment of coronary artery disease patents with and without type 2 diabetes prior to coronary artery bypass graft surgery
Source: PLoS One. 2020 Aug 5;15(8):e0234539. doi: 10.1371/journal.pone.0234539 (PMC7527241; doi:10.1371/journal.pone.0234539)
Supplement: S4 File — (XLSX) [file pone.0234539.s007.xlsx]

## Sheet: Sheet1
redeidentifiedpatientID	description_IPA	Xcorr_Mod	SEQUENCE_MOD	patient number
FAT1_	FAT atypical cadherin 1	3.96789	VEVKVLDANDNSPVCE	Patient_26
FAT1_	FAT atypical cadherin 1	3.96789	AHIEESVDVSPGCFLT	Patient_26
TBL3_	transducin beta like 3	3.3864	SAVTSLAFSADGHTMLSS	Patient_26
TBL3_	transducin beta like 3	3.3864	SAVTSLAFSADGHTMLSS	Patient_26
TBL3_	transducin beta like 3	3.3864	SAVTSLAFSADGHTMLSS	Patient_26
TBL3_	transducin beta like 3	3.3864	SAVTSLAFSADGHTMLSS	Patient_26
TBL3_	transducin beta like 3	3.3864	SAVTSLAFSADGHTMLSS	Patient_26
TBL3_	transducin beta like 3	3.3864	SAVTSLAFSADGHTMLSS	Patient_26
TBL3_	transducin beta like 3	3.3864	SAVTSLAFSADGHTMLSS	Patient_26
TBL3_	transducin beta like 3	3.3864	GSGHTHSVGTVCCSRLKE	Patient_26
SSPO_	SCO-spondin	2.36266	SSCSQSCLAPGGGPGWR	Patient_26
SSPO_	SCO-spondin	2.36266	SSCSQSCLAPGGGPGWR	Patient_26
SSPO_	SCO-spondin	2.36266	SSCSQSCLAPGGGPGWR	Patient_26
SSPO_	SCO-spondin	2.36266	SSCSQSCLAPGGGPGWR	Patient_26
TRB_	TRB	2.27005	MYLCASSSGGGQGSNYG	Patient_26
TRB_	TRB	2.27005	MYLCASSSGGGQGSNYG	Patient_26
TRB_	TRB	2.27005	MYLCASSSGGGQGSNYG	Patient_26
TRB_	TRB	2.27005	MYLCASSSGGGQGSNYG	Patient_26
TRB_	TRB	2.27005	MYLCASSSGGGQGSNYG	Patient_26
MUC5B_	mucin 5B, oligomeric mucus/gel-forming	2.1393	NTTDGLGACLIAICGSNGT	Patient_26
MUC5B_	mucin 5B, oligomeric mucus/gel-forming	2.1393	NTTDGLGACLIAICGSNGT	Patient_26
MUC5B_	mucin 5B, oligomeric mucus/gel-forming	2.1393	NTTDGLGACLIAICGSNGT	Patient_26
MUC5B_	mucin 5B, oligomeric mucus/gel-forming	2.1393	NTTDGLGACLIAICGSNGT	Patient_26
MUC5B_	mucin 5B, oligomeric mucus/gel-forming	2.1393	NTTDGLGACLIAICGSNGT	Patient_26
MUC5B_	mucin 5B, oligomeric mucus/gel-forming	2.1393	NTTDGLGACLIAICGSNGT	Patient_26
MUC5B_	mucin 5B, oligomeric mucus/gel-forming	2.1393	NTTDGLGACLIAICGSNGT	Patient_26
ARID1A_	AT-rich interaction domain 1A	2.01699	GYQPSMNTSDMMGRMS	Patient_26
ARID1A_	AT-rich interaction domain 1A	2.01699	GYQPSMNTSDMMGRMS	Patient_26
ARID1A_	AT-rich interaction domain 1A	2.01699	GYQPSMNTSDMMGRMS	Patient_26
ARID1A_	AT-rich interaction domain 1A	2.01699	GYQPSMNTSDMMGRMS	Patient_26
ARID1A_	AT-rich interaction domain 1A	2.01699	GYQPSMNTSDMMGRMS	Patient_26
ARID1A_	AT-rich interaction domain 1A	2.01699	GYQPSMNTSDMMGRMS	Patient_26
LRP1_	LDL receptor related protein 1	1.99701	LCDQCSLNNGGCSHNCS	Patient_26
LRP1_	LDL receptor related protein 1	1.99701	LCDQCSLNNGGCSHNCS	Patient_26
LRP1_	LDL receptor related protein 1	1.99701	LCDQCSLNNGGCSHNCS	Patient_26
LRP1_	LDL receptor related protein 1	1.99701	LCDQCSLNNGGCSHNCS	Patient_26
LRP1_	LDL receptor related protein 1	1.99701	LCDQCSLNNGGCSHNCS	Patient_26
KMT2D_	lysine methyltransferase 2D	1.98972	LLACSQCSQCYHPYC	Patient_26
KMT2D_	lysine methyltransferase 2D	1.98972	LLACSQCSQCYHPYC	Patient_26
KMT2D_	lysine methyltransferase 2D	1.98972	LLACSQCSQCYHPYC	Patient_26
KMT2D_	lysine methyltransferase 2D	1.98972	LLACSQCSQCYHPYC	Patient_26
ZFYVE16_	zinc finger FYVE-type containing 16	1.98878	LSTSYQFAKEIAMACSAA	Patient_26
ZFYVE16_	zinc finger FYVE-type containing 16	1.98878	LSTSYQFAKEIAMACSAA	Patient_26
ZFYVE16_	zinc finger FYVE-type containing 16	1.98878	LSTSYQFAKEIAMACSAA	Patient_26
ZFYVE16_	zinc finger FYVE-type containing 16	1.98878	LSTSYQFAKEIAMACSAA	Patient_26
ZFYVE16_	zinc finger FYVE-type containing 16	1.98878	LSTSYQFAKEIAMACSAA	Patient_26
ZFYVE16_	zinc finger FYVE-type containing 16	1.98878	LSTSYQFAKEIAMACSAA	Patient_26
FAT1_	FAT atypical cadherin 1	1.98741	VEVKVLDANDNSPVCE	Patient_26
FAT1_	FAT atypical cadherin 1	1.98741	VEVKVLDANDNSPVCE	Patient_26
FAT1_	FAT atypical cadherin 1	1.98741	VEVKVLDANDNSPVCE	Patient_26
FAT1_	FAT atypical cadherin 1	1.98741	VEVKVLDANDNSPVCE	Patient_26
FAT1_	FAT atypical cadherin 1	1.98048	AHIEESVDVSPGCFLT	Patient_26
IGH_	IGH	1.96693	DIVMTQSPFSLSASV	Patient_26
IGH_	IGH	1.96693	DIVMTQSPFSLSASV	Patient_26
IGH_	IGH	1.96693	DIVMTQSPFSLSASV	Patient_26
IGH_	IGH	1.96693	DIVMTQSPFSLSASV	Patient_26
FCGBP_	Fc fragment of IgG binding protein	1.96577	CVCLPGFVASGGACVPASSC	Patient_26
FCGBP_	Fc fragment of IgG binding protein	1.96577	CVCLPGFVASGGACVPASSC	Patient_26
FCGBP_	Fc fragment of IgG binding protein	1.96577	CVCLPGFVASGGACVPASSC	Patient_26
FCGBP_	Fc fragment of IgG binding protein	1.96577	CVCLPGFVASGGACVPASSC	Patient_26
FCGBP_	Fc fragment of IgG binding protein	1.96577	CVCLPGFVASGGACVPASSC	Patient_26
FCGBP_	Fc fragment of IgG binding protein	1.96577	CVCLPGFVASGGACVPASSC	Patient_26
FCGBP_	Fc fragment of IgG binding protein	1.96577	CVCLPGFVASGGACVPASSC	Patient_26
MUC17_	mucin 17, cell surface associated	1.94136	SPTTAEGTSIPTSTLSEGT	Patient_26
MUC17_	mucin 17, cell surface associated	1.94136	SPTTAEGTSIPTSTLSEGT	Patient_26
MUC17_	mucin 17, cell surface associated	1.94136	SPTTAEGTSIPTSTLSEGT	Patient_26
MUC17_	mucin 17, cell surface associated	1.92277	VDTSTPMTTSTEASSSPTT	Patient_26
MUC17_	mucin 17, cell surface associated	1.92277	VDTSTPMTTSTEASSSPTT	Patient_26
MUC17_	mucin 17, cell surface associated	1.92277	VDTSTPMTTSTEASSSPTT	Patient_26
MUC17_	mucin 17, cell surface associated	1.92277	VDTSTPMTTSTEASSSPTT	Patient_26
MUC17_	mucin 17, cell surface associated	1.92277	VDTSTPMTTSTEASSSPTT	Patient_26
MUC17_	mucin 17, cell surface associated	1.92277	VDTSTPMTTSTEASSSPTT	Patient_26
THSD7B_	thrombospondin type 1 domain containing 7B	1.9143	HVLMESTGPAGHCPHLVE	Patient_26
THSD7B_	thrombospondin type 1 domain containing 7B	1.9143	HVLMESTGPAGHCPHLVE	Patient_26
THSD7B_	thrombospondin type 1 domain containing 7B	1.9143	HVLMESTGPAGHCPHLVE	Patient_26
THSD7B_	thrombospondin type 1 domain containing 7B	1.9143	HVLMESTGPAGHCPHLVE	Patient_26
THSD7B_	thrombospondin type 1 domain containing 7B	1.9143	HVLMESTGPAGHCPHLVE	Patient_26
THSD7B_	thrombospondin type 1 domain containing 7B	1.9143	HVLMESTGPAGHCPHLVE	Patient_26
THSD7B_	thrombospondin type 1 domain containing 7B	1.9143	HVLMESTGPAGHCPHLVE	Patient_26
TEP1_	telomerase associated protein 1	1.90501	RLLATVCLGGCLKLWDT	Patient_26
TEP1_	telomerase associated protein 1	1.90501	RLLATVCLGGCLKLWDT	Patient_26
TEP1_	telomerase associated protein 1	1.90501	RLLATVCLGGCLKLWDT	Patient_26
TEP1_	telomerase associated protein 1	1.90501	RLLATVCLGGCLKLWDT	Patient_26
TEP1_	telomerase associated protein 1	1.90501	RLLATVCLGGCLKLWDT	Patient_26
TEP1_	telomerase associated protein 1	1.90501	RLLATVCLGGCLKLWDT	Patient_26
TEP1_	telomerase associated protein 1	1.90501	RLLATVCLGGCLKLWDT	Patient_26
TEP1_	telomerase associated protein 1	1.90501	RLLATVCLGGCLKLWDT	Patient_26
TEP1_	telomerase associated protein 1	1.90501	RLLATVCLGGCLKLWDT	Patient_26
CDHR2_	cadherin related family member 2	1.89722	RKLQAMKAAKEARKTAA	Patient_26
CDHR2_	cadherin related family member 2	1.89722	RKLQAMKAAKEARKTAA	Patient_26
CDHR2_	cadherin related family member 2	1.89722	RKLQAMKAAKEARKTAA	Patient_26
CDHR2_	cadherin related family member 2	1.89722	RKLQAMKAAKEARKTAA	Patient_26
CDHR2_	cadherin related family member 2	1.89722	RKLQAMKAAKEARKTAA	Patient_26
CDHR2_	cadherin related family member 2	1.89722	RKLQAMKAAKEARKTAA	Patient_26
CDHR2_	cadherin related family member 2	1.89722	RKLQAMKAAKEARKTAA	Patient_26
CDHR2_	cadherin related family member 2	1.89722	RKLQAMKAAKEARKTAA	Patient_26
CDHR2_	cadherin related family member 2	1.89722	RKLQAMKAAKEARKTAA	Patient_26
CDHR2_	cadherin related family member 2	1.89722	RKLQAMKAAKEARKTAA	Patient_26
CDHR2_	cadherin related family member 2	1.89722	RKLQAMKAAKEARKTAA	Patient_26
MUC17_	mucin 17, cell surface associated	1.88627	VDTSTPMTTSTEASSSPTT	Patient_26
MUC17_	mucin 17, cell surface associated	1.88627	VDTSTPMTTSTEASSSPTT	Patient_26
MUC17_	mucin 17, cell surface associated	1.88627	VDTSTPMTTSTEASSSPTT	Patient_26
SORBS1_	sorbin and SH3 domain containing 1	1.88286	SQTSQDLFSYQALYSY	Patient_26
SORBS1_	sorbin and SH3 domain containing 1	1.88286	SQTSQDLFSYQALYSY	Patient_26
SORBS1_	sorbin and SH3 domain containing 1	1.88286	SQTSQDLFSYQALYSY	Patient_26
SORBS1_	sorbin and SH3 domain containing 1	1.88286	SQTSQDLFSYQALYSY	Patient_26
SORBS1_	sorbin and SH3 domain containing 1	1.88286	SQTSQDLFSYQALYSY	Patient_26
SORBS1_	sorbin and SH3 domain containing 1	1.88286	SQTSQDLFSYQALYSY	Patient_26
SORBS1_	sorbin and SH3 domain containing 1	1.88286	SQTSQDLFSYQALYSY	Patient_26
SORBS1_	sorbin and SH3 domain containing 1	1.88286	SQTSQDLFSYQALYSY	Patient_26
SORBS1_	sorbin and SH3 domain containing 1	1.88286	SQTSQDLFSYQALYSY	Patient_26
SORBS1_	sorbin and SH3 domain containing 1	1.88286	SQTSQDLFSYQALYSY	Patient_26
SORBS1_	sorbin and SH3 domain containing 1	1.88286	SQTSQDLFSYQALYSY	Patient_26
SORBS1_	sorbin and SH3 domain containing 1	1.88286	SQTSQDLFSYQALYSY	Patient_26
SORBS1_	sorbin and SH3 domain containing 1	1.88286	SQTSQDLFSYQALYSY	Patient_26
SORBS1_	sorbin and SH3 domain containing 1	1.88286	SQTSQDLFSYQALYSY	Patient_26
SORBS1_	sorbin and SH3 domain containing 1	1.88286	SQTSQDLFSYQALYSY	Patient_26
SORBS1_	sorbin and SH3 domain containing 1	1.88286	SQTSQDLFSYQALYSY	Patient_26
SORBS1_	sorbin and SH3 domain containing 1	1.88286	SQTSQDLFSYQALYSY	Patient_26
SORBS1_	sorbin and SH3 domain containing 1	1.88286	SQTSQDLFSYQALYSY	Patient_26
SORBS1_	sorbin and SH3 domain containing 1	1.88286	SQTSQDLFSYQALYSY	Patient_26
SORBS1_	sorbin and SH3 domain containing 1	1.88286	SQTSQDLFSYQALYSY	Patient_26
SORBS1_	sorbin and SH3 domain containing 1	1.88286	SQTSQDLFSYQALYSY	Patient_26
SORBS1_	sorbin and SH3 domain containing 1	1.88286	SQTSQDLFSYQALYSY	Patient_26
SORBS1_	sorbin and SH3 domain containing 1	1.88286	SQTSQDLFSYQALYSY	Patient_26
SORBS1_	sorbin and SH3 domain containing 1	1.88286	SQTSQDLFSYQALYSY	Patient_26
SORBS1_	sorbin and SH3 domain containing 1	1.88286	SQTSQDLFSYQALYSY	Patient_26
SORBS1_	sorbin and SH3 domain containing 1	1.88286	SQTSQDLFSYQALYSY	Patient_26
SORBS1_	sorbin and SH3 domain containing 1	1.88286	SQTSQDLFSYQALYSY	Patient_26
SORBS1_	sorbin and SH3 domain containing 1	1.88286	SQTSQDLFSYQALYSY	Patient_26
SORBS1_	sorbin and SH3 domain containing 1	1.88286	SQTSQDLFSYQALYSY	Patient_26
SORBS1_	sorbin and SH3 domain containing 1	1.88286	SQTSQDLFSYQALYSY	Patient_26
SORBS1_	sorbin and SH3 domain containing 1	1.88286	SQTSQDLFSYQALYSY	Patient_26
SORBS1_	sorbin and SH3 domain containing 1	1.88286	SQTSQDLFSYQALYSY	Patient_26
SORBS1_	sorbin and SH3 domain containing 1	1.88286	SQTSQDLFSYQALYSY	Patient_26
SORBS1_	sorbin and SH3 domain containing 1	1.88286	SQTSQDLFSYQALYSY	Patient_26
SORBS1_	sorbin and SH3 domain containing 1	1.88286	SQTSQDLFSYQALYSY	Patient_26
SORBS1_	sorbin and SH3 domain containing 1	1.88286	SQTSQDLFSYQALYSY	Patient_26
SORBS1_	sorbin and SH3 domain containing 1	1.88286	SQTSQDLFSYQALYSY	Patient_26
SORBS1_	sorbin and SH3 domain containing 1	1.88286	SQTSQDLFSYQALYSY	Patient_26
SORBS1_	sorbin and SH3 domain containing 1	1.88286	SQTSQDLFSYQALYSY	Patient_26
SORBS1_	sorbin and SH3 domain containing 1	1.88286	SQTSQDLFSYQALYSY	Patient_26
SORBS1_	sorbin and SH3 domain containing 1	1.88286	SQTSQDLFSYQALYSY	Patient_26
FCGBP_	Fc fragment of IgG binding protein	1.8823	CVCLPGFVASGGACVPASSC	Patient_26
FCGBP_	Fc fragment of IgG binding protein	1.8823	CVCLPGFVASGGACVPASSC	Patient_26
FCGBP_	Fc fragment of IgG binding protein	1.8823	CVCLPGFVASGGACVPASSC	Patient_26
LMO7_	LIM domain 7	1.87584	ATTAISDSNLDGQPPCDV	Patient_26
LMO7_	LIM domain 7	1.87584	ATTAISDSNLDGQPPCDV	Patient_26
LMO7_	LIM domain 7	1.87584	ATTAISDSNLDGQPPCDV	Patient_26
LMO7_	LIM domain 7	1.87584	ATTAISDSNLDGQPPCDV	Patient_26
LMO7_	LIM domain 7	1.87584	ATTAISDSNLDGQPPCDV	Patient_26
LMO7_	LIM domain 7	1.87584	ATTAISDSNLDGQPPCDV	Patient_26
LMO7_	LIM domain 7	1.87584	ATTAISDSNLDGQPPCDV	Patient_26
LMO7_	LIM domain 7	1.87584	ATTAISDSNLDGQPPCDV	Patient_26
LMO7_	LIM domain 7	1.87584	ATTAISDSNLDGQPPCDV	Patient_26
LMO7_	LIM domain 7	1.87584	ATTAISDSNLDGQPPCDV	Patient_26
LMO7_	LIM domain 7	1.87584	ATTAISDSNLDGQPPCDV	Patient_26
LMO7_	LIM domain 7	1.87584	ATTAISDSNLDGQPPCDV	Patient_26
LMO7_	LIM domain 7	1.87584	ATTAISDSNLDGQPPCDV	Patient_26
TRB_	TRB	1.87267	MYLCASSSGGGQGSNYG	Patient_26
TRB_	TRB	1.87267	MYLCASSSGGGQGSNYG	Patient_26
TRB_	TRB	1.87267	MYLCASSSGGGQGSNYG	Patient_26
SLIT1_	slit guidance ligand 1	1.86812	SCQCQDGYSGALCNQAG	Patient_26
SLIT1_	slit guidance ligand 1	1.86812	SCQCQDGYSGALCNQAG	Patient_26
SLIT1_	slit guidance ligand 1	1.86812	SCQCQDGYSGALCNQAG	Patient_26
SLIT1_	slit guidance ligand 1	1.86812	SCQCQDGYSGALCNQAG	Patient_26
SLIT1_	slit guidance ligand 1	1.86812	SCQCQDGYSGALCNQAG	Patient_26
SLIT1_	slit guidance ligand 1	1.86812	SCQCQDGYSGALCNQAG	Patient_26
SLIT1_	slit guidance ligand 1	1.86812	SCQCQDGYSGALCNQAG	Patient_26
SLIT1_	slit guidance ligand 1	1.86812	SCQCQDGYSGALCNQAG	Patient_26
SLIT1_	slit guidance ligand 1	1.86812	SCQCQDGYSGALCNQAG	Patient_26
TRPS1_	transcriptional repressor GATA binding 1	1.86367	ITYPFACRKSNCSHC	Patient_26
TRPS1_	transcriptional repressor GATA binding 1	1.86367	ITYPFACRKSNCSHC	Patient_26
TRPS1_	transcriptional repressor GATA binding 1	1.86367	ITYPFACRKSNCSHC	Patient_26
TRPS1_	transcriptional repressor GATA binding 1	1.86367	ITYPFACRKSNCSHC	Patient_26
TRPS1_	transcriptional repressor GATA binding 1	1.86367	ITYPFACRKSNCSHC	Patient_26
TRPS1_	transcriptional repressor GATA binding 1	1.86367	ITYPFACRKSNCSHC	Patient_26
TRPS1_	transcriptional repressor GATA binding 1	1.86367	ITYPFACRKSNCSHC	Patient_26
TRPS1_	transcriptional repressor GATA binding 1	1.86367	ITYPFACRKSNCSHC	Patient_26
TRPS1_	transcriptional repressor GATA binding 1	1.86367	ITYPFACRKSNCSHC	Patient_26
TRPS1_	transcriptional repressor GATA binding 1	1.86367	ITYPFACRKSNCSHC	Patient_26
TRPS1_	transcriptional repressor GATA binding 1	1.86367	ITYPFACRKSNCSHC	Patient_26
TRPS1_	transcriptional repressor GATA binding 1	1.86367	ITYPFACRKSNCSHC	Patient_26
TRPS1_	transcriptional repressor GATA binding 1	1.86367	ITYPFACRKSNCSHC	Patient_26
IGH_	IGH	1.85906	DIVMTQSPFSLSASV	Patient_26
IGH_	IGH	1.85906	DIVMTQSPFSLSASV	Patient_26
HSPG2_	heparan sulfate proteoglycan 2	1.85212	VPGGPYLGTCSGCSCNGHA	Patient_26
HSPG2_	heparan sulfate proteoglycan 2	1.85212	VPGGPYLGTCSGCSCNGHA	Patient_26
HSPG2_	heparan sulfate proteoglycan 2	1.85212	VPGGPYLGTCSGCSCNGHA	Patient_26
HSPG2_	heparan sulfate proteoglycan 2	1.85212	VPGGPYLGTCSGCSCNGHA	Patient_26
HSPG2_	heparan sulfate proteoglycan 2	1.85212	VPGGPYLGTCSGCSCNGHA	Patient_26
HSPG2_	heparan sulfate proteoglycan 2	1.85212	VPGGPYLGTCSGCSCNGHA	Patient_26
HSPG2_	heparan sulfate proteoglycan 2	1.85212	VPGGPYLGTCSGCSCNGHA	Patient_26
HSPG2_	heparan sulfate proteoglycan 2	1.85212	VPGGPYLGTCSGCSCNGHA	Patient_26
HSPG2_	heparan sulfate proteoglycan 2	1.85212	VPGGPYLGTCSGCSCNGHA	Patient_26
MUC21_	mucin 21, cell surface associated	1.84713	ATNSDSSTVSSGASTATNS	Patient_26
MUC21_	mucin 21, cell surface associated	1.84713	ATNSDSSTVSSGASTATNS	Patient_26
MUC21_	mucin 21, cell surface associated	1.84713	ATNSDSSTVSSGASTATNS	Patient_26
ZAN_	zonadhesin (gene/pseudogene)	1.84614	PLGKSWVSSGCTEKCVCT	Patient_26
ZAN_	zonadhesin (gene/pseudogene)	1.84614	PLGKSWVSSGCTEKCVCT	Patient_26
ZAN_	zonadhesin (gene/pseudogene)	1.84614	PLGKSWVSSGCTEKCVCT	Patient_26
ZAN_	zonadhesin (gene/pseudogene)	1.84614	PLGKSWVSSGCTEKCVCT	Patient_26
ZAN_	zonadhesin (gene/pseudogene)	1.84614	PLGKSWVSSGCTEKCVCT	Patient_26
ZAN_	zonadhesin (gene/pseudogene)	1.84614	PLGKSWVSSGCTEKCVCT	Patient_26
ZAN_	zonadhesin (gene/pseudogene)	1.84614	PLGKSWVSSGCTEKCVCT	Patient_26
ZAN_	zonadhesin (gene/pseudogene)	1.84614	PLGKSWVSSGCTEKCVCT	Patient_26
ZAN_	zonadhesin (gene/pseudogene)	1.84614	PLGKSWVSSGCTEKCVCT	Patient_26
CACNA2D2_	calcium voltage-gated channel auxiliary subunit alpha2delta 2	1.84485	SSMSVSPGETAKISCGK	Patient_26
CACNA2D2_	calcium voltage-gated channel auxiliary subunit alpha2delta 2	1.84485	SSMSVSPGETAKISCGK	Patient_26
CACNA2D2_	calcium voltage-gated channel auxiliary subunit alpha2delta 2	1.84485	SSMSVSPGETAKISCGK	Patient_26
MUC17_	mucin 17, cell surface associated	1.84247	VDTSTPMTTSTEASSSPTT	Patient_26
MUC17_	mucin 17, cell surface associated	1.84247	VDTSTPMTTSTEASSSPTT	Patient_26
MUC17_	mucin 17, cell surface associated	1.84247	VDTSTPMTTSTEASSSPTT	Patient_26
MACF1_	microtubule-actin crosslinking factor 1	1.83266	ATTEILSWKKAIESGI	Patient_26
MACF1_	microtubule-actin crosslinking factor 1	1.83266	ATTEILSWKKAIESGI	Patient_26
MACF1_	microtubule-actin crosslinking factor 1	1.83266	ATTEILSWKKAIESGI	Patient_26
MACF1_	microtubule-actin crosslinking factor 1	1.83266	ATTEILSWKKAIESGI	Patient_26
MACF1_	microtubule-actin crosslinking factor 1	1.83266	ATTEILSWKKAIESGI	Patient_26
THSD7B_	thrombospondin type 1 domain containing 7B	1.80922	HVLMESTGPAGHCPHLVE	Patient_26
THSD7B_	thrombospondin type 1 domain containing 7B	1.80922	HVLMESTGPAGHCPHLVE	Patient_26
THSD7B_	thrombospondin type 1 domain containing 7B	1.80922	HVLMESTGPAGHCPHLVE	Patient_26
PRRC2B_	proline rich coiled-coil 2B	1.80043	GMQPLEMVKPQSGSPY	Patient_26
PRRC2B_	proline rich coiled-coil 2B	1.80043	GMQPLEMVKPQSGSPY	Patient_26
PRRC2B_	proline rich coiled-coil 2B	1.80043	GMQPLEMVKPQSGSPY	Patient_26
PRRC2B_	proline rich coiled-coil 2B	1.80043	GMQPLEMVKPQSGSPY	Patient_26
PRRC2B_	proline rich coiled-coil 2B	1.80043	GMQPLEMVKPQSGSPY	Patient_26
PRRC2B_	proline rich coiled-coil 2B	1.80043	GMQPLEMVKPQSGSPY	Patient_26
PRRC2B_	proline rich coiled-coil 2B	1.80043	GMQPLEMVKPQSGSPY	Patient_26
PRRC2B_	proline rich coiled-coil 2B	1.80043	GMQPLEMVKPQSGSPY	Patient_26
PRRC2B_	proline rich coiled-coil 2B	1.80043	GMQPLEMVKPQSGSPY	Patient_26
PRRC2B_	proline rich coiled-coil 2B	1.80043	GMQPLEMVKPQSGSPY	Patient_26
PRRC2B_	proline rich coiled-coil 2B	1.80043	GMQPLEMVKPQSGSPY	Patient_26
PRRC2B_	proline rich coiled-coil 2B	1.80043	GMQPLEMVKPQSGSPY	Patient_26
PRRC2B_	proline rich coiled-coil 2B	1.80043	GMQPLEMVKPQSGSPY	Patient_26
PRRC2B_	proline rich coiled-coil 2B	1.80043	GMQPLEMVKPQSGSPY	Patient_26
PRRC2B_	proline rich coiled-coil 2B	1.80043	GMQPLEMVKPQSGSPY	Patient_26
MUC2_	mucin 2, oligomeric mucus/gel-forming	1.79498	TTVTPTPTPTGTQTPTPTP	Patient_26
MUC2_	mucin 2, oligomeric mucus/gel-forming	1.79498	TTVTPTPTPTGTQTPTPTP	Patient_26
MUC2_	mucin 2, oligomeric mucus/gel-forming	1.79498	TTVTPTPTPTGTQTPTPTP	Patient_26
TRB_	TRB T cell receptor beta locus [ Homo sapiens (human) ]	1.79233	YSHRLLSCPLCQILS	Patient_26
TRB_	TRB T cell receptor beta locus [ Homo sapiens (human) ]	1.79233	YSHRLLSCPLCQILS	Patient_26
TRB_	TRB T cell receptor beta locus [ Homo sapiens (human) ]	1.79233	YSHRLLSCPLCQILS	Patient_26
FRYL_	FRY like transcription coactivator	1.79229	TDGSSAVFTFHVFSRLF	Patient_26
FRYL_	FRY like transcription coactivator	1.79229	TDGSSAVFTFHVFSRLF	Patient_26
FRYL_	FRY like transcription coactivator	1.79229	TDGSSAVFTFHVFSRLF	Patient_26
FRYL_	FRY like transcription coactivator	1.79229	TDGSSAVFTFHVFSRLF	Patient_26
FRYL_	FRY like transcription coactivator	1.79229	TDGSSAVFTFHVFSRLF	Patient_26
FRYL_	FRY like transcription coactivator	1.79229	TDGSSAVFTFHVFSRLF	Patient_26
FRYL_	FRY like transcription coactivator	1.79229	TDGSSAVFTFHVFSRLF	Patient_26
FRYL_	FRY like transcription coactivator	1.79229	TDGSSAVFTFHVFSRLF	Patient_26
FRYL_	FRY like transcription coactivator	1.79229	TDGSSAVFTFHVFSRLF	Patient_26
FRYL_	FRY like transcription coactivator	1.79229	TDGSSAVFTFHVFSRLF	Patient_26
FRYL_	FRY like transcription coactivator	1.79229	TDGSSAVFTFHVFSRLF	Patient_26
FRYL_	FRY like transcription coactivator	1.79229	TDGSSAVFTFHVFSRLF	Patient_26
FRYL_	FRY like transcription coactivator	1.79229	TDGSSAVFTFHVFSRLF	Patient_26
FRYL_	FRY like transcription coactivator	1.79229	TDGSSAVFTFHVFSRLF	Patient_26
FRYL_	FRY like transcription coactivator	1.79229	TDGSSAVFTFHVFSRLF	Patient_26
FRYL_	FRY like transcription coactivator	1.79229	TDGSSAVFTFHVFSRLF	Patient_26
FRYL_	FRY like transcription coactivator	1.79229	TDGSSAVFTFHVFSRLF	Patient_26
FRYL_	FRY like transcription coactivator	1.79229	TDGSSAVFTFHVFSRLF	Patient_26
FRYL_	FRY like transcription coactivator	1.79229	TDGSSAVFTFHVFSRLF	Patient_26
FRYL_	FRY like transcription coactivator	1.79229	TDGSSAVFTFHVFSRLF	Patient_26
FRYL_	FRY like transcription coactivator	1.79229	TDGSSAVFTFHVFSRLF	Patient_26
DNAJC5G_	DnaJ heat shock protein family (Hsp40) member C5 gamma	1.78879	CCFCCGALKPPPEQDSGR	Patient_26
DNAJC5G_	DnaJ heat shock protein family (Hsp40) member C5 gamma	1.78879	CCFCCGALKPPPEQDSGR	Patient_26
DNAJC5G_	DnaJ heat shock protein family (Hsp40) member C5 gamma	1.78879	CCFCCGALKPPPEQDSGR	Patient_26
DNAJC5G_	DnaJ heat shock protein family (Hsp40) member C5 gamma	1.78879	CCFCCGALKPPPEQDSGR	Patient_26
DNAJC5G_	DnaJ heat shock protein family (Hsp40) member C5 gamma	1.78879	CCFCCGALKPPPEQDSGR	Patient_26
DNAJC5G_	DnaJ heat shock protein family (Hsp40) member C5 gamma	1.78879	CCFCCGALKPPPEQDSGR	Patient_26
DNAJC5G_	DnaJ heat shock protein family (Hsp40) member C5 gamma	1.78879	CCFCCGALKPPPEQDSGR	Patient_26
DNAJC5G_	DnaJ heat shock protein family (Hsp40) member C5 gamma	1.78879	CCFCCGALKPPPEQDSGR	Patient_26
DNAJC5G_	DnaJ heat shock protein family (Hsp40) member C5 gamma	1.78879	CCFCCGALKPPPEQDSGR	Patient_26
DNAJC5G_	DnaJ heat shock protein family (Hsp40) member C5 gamma	1.78731	CCFCCGALKPPPEQDSGR	Patient_26
DNAJC5G_	DnaJ heat shock protein family (Hsp40) member C5 gamma	1.78731	CCFCCGALKPPPEQDSGR	Patient_26
DNAJC5G_	DnaJ heat shock protein family (Hsp40) member C5 gamma	1.78731	CCFCCGALKPPPEQDSGR	Patient_26
DNAJC5G_	DnaJ heat shock protein family (Hsp40) member C5 gamma	1.78731	CCFCCGALKPPPEQDSGR	Patient_26
DNAJC5G_	DnaJ heat shock protein family (Hsp40) member C5 gamma	1.78731	CCFCCGALKPPPEQDSGR	Patient_26
SYNE1_	spectrin repeat containing nuclear envelope protein 1	1.78384	YDFSRDLESAMSRAL	Patient_26
SYNE1_	spectrin repeat containing nuclear envelope protein 1	1.78384	YDFSRDLESAMSRAL	Patient_26
SYNE1_	spectrin repeat containing nuclear envelope protein 1	1.78384	YDFSRDLESAMSRAL	Patient_26
IGH_	IGH	1.78095	CARLGGDYEDSGADAFD	Patient_26
IGH_	IGH	1.78095	CARLGGDYEDSGADAFD	Patient_26
IGH_	IGH	1.78095	CARLGGDYEDSGADAFD	Patient_26
HSPG2_	heparan sulfate proteoglycan 2	1.77927	VPGGPYLGTCSGCNCNGHA	Patient_26
HSPG2_	heparan sulfate proteoglycan 2	1.77927	VPGGPYLGTCSGCNCNGHA	Patient_26
HSPG2_	heparan sulfate proteoglycan 2	1.77927	VPGGPYLGTCSGCNCNGHA	Patient_26
HSPG2_	heparan sulfate proteoglycan 2	1.77927	VPGGPYLGTCSGCNCNGHA	Patient_26
HSPG2_	heparan sulfate proteoglycan 2	1.77927	VPGGPYLGTCSGCNCNGHA	Patient_26
DNAAF2_	dynein axonemal assembly factor 2	1.77805	QESLDVSQMILGKSQQ	Patient_26
DNAAF2_	dynein axonemal assembly factor 2	1.77805	QESLDVSQMILGKSQQ	Patient_26
DNAAF2_	dynein axonemal assembly factor 2	1.77805	QESLDVSQMILGKSQQ	Patient_26
DNAAF2_	dynein axonemal assembly factor 2	1.77805	QESLDVSQMILGKSQQ	Patient_26
DNAAF2_	dynein axonemal assembly factor 2	1.77805	QESLDVSQMILGKSQQ	Patient_26
DNAAF2_	dynein axonemal assembly factor 2	1.77805	QESLDVSQMILGKSQQ	Patient_26
DNAAF2_	dynein axonemal assembly factor 2	1.77805	QESLDVSQMILGKSQQ	Patient_26
IGH_	IGH	1.77316	LALMSRLSISKDNSKSQ	Patient_26
IGH_	IGH	1.77316	LALMSRLSISKDNSKSQ	Patient_26
IGH_	IGH	1.77316	LALMSRLSISKDNSKSQ	Patient_26
IGH_	IGH	1.77316	LALMSRLSISKDNSKSQ	Patient_26
IGH_	IGH	1.77316	LALMSRLSISKDNSKSQ	Patient_26
DNAJC5G_	DnaJ heat shock protein family (Hsp40) member C5 gamma	1.77233	CCFCCGALKPPPEQDSGR	Patient_26
DNAJC5G_	DnaJ heat shock protein family (Hsp40) member C5 gamma	1.77233	CCFCCGALKPPPEQDSGR	Patient_26
DNAJC5G_	DnaJ heat shock protein family (Hsp40) member C5 gamma	1.77233	CCFCCGALKPPPEQDSGR	Patient_26
DNAJC5G_	DnaJ heat shock protein family (Hsp40) member C5 gamma	1.77233	CCFCCGALKPPPEQDSGR	Patient_26
DNAJC5G_	DnaJ heat shock protein family (Hsp40) member C5 gamma	1.77233	CCFCCGALKPPPEQDSGR	Patient_26
TRB_	TRB	1.7711	SVHWSDAAEYFCAVGSGG	Patient_26
TRB_	TRB	1.7711	SVHWSDAAEYFCAVGSGG	Patient_26
TRB_	TRB	1.7711	SVHWSDAAEYFCAVGSGG	Patient_26
DCLRE1C_	DNA cross-link repair 1C	1.77028	MKGLRAPTLKRRLECS	Patient_26
DCLRE1C_	DNA cross-link repair 1C	1.77028	MKGLRAPTLKRRLECS	Patient_26
DCLRE1C_	DNA cross-link repair 1C	1.77028	MKGLRAPTLKRRLECS	Patient_26
DCLRE1C_	DNA cross-link repair 1C	1.77028	MKGLRAPTLKRRLECS	Patient_26
DCLRE1C_	DNA cross-link repair 1C	1.77028	MKGLRAPTLKRRLECS	Patient_26
DCLRE1C_	DNA cross-link repair 1C	1.77028	MKGLRAPTLKRRLECS	Patient_26
DCLRE1C_	DNA cross-link repair 1C	1.77028	MKGLRAPTLKRRLECS	Patient_26
DCLRE1C_	DNA cross-link repair 1C	1.77028	MKGLRAPTLKRRLECS	Patient_26
DCLRE1C_	DNA cross-link repair 1C	1.77028	MKGLRAPTLKRRLECS	Patient_26
SYNE1_	spectrin repeat containing nuclear envelope protein 1	1.7676	LTSVYCTEKMSQQVAE	Patient_26
SYNE1_	spectrin repeat containing nuclear envelope protein 1	1.7676	LTSVYCTEKMSQQVAE	Patient_26
SYNE1_	spectrin repeat containing nuclear envelope protein 1	1.7676	LTSVYCTEKMSQQVAE	Patient_26
SYNE1_	spectrin repeat containing nuclear envelope protein 1	1.7676	LTSVYCTEKMSQQVAE	Patient_26
SYNE1_	spectrin repeat containing nuclear envelope protein 1	1.7676	LTSVYCTEKMSQQVAE	Patient_26
SYNE1_	spectrin repeat containing nuclear envelope protein 1	1.7676	LTSVYCTEKMSQQVAE	Patient_26
SYNE1_	spectrin repeat containing nuclear envelope protein 1	1.7676	LTSVYCTEKMSQQVAE	Patient_26
SYNE1_	spectrin repeat containing nuclear envelope protein 1	1.7676	LTSVYCTEKMSQQVAE	Patient_26
SYNE1_	spectrin repeat containing nuclear envelope protein 1	1.7676	LTSVYCTEKMSQQVAE	Patient_26
SYNE1_	spectrin repeat containing nuclear envelope protein 1	1.7676	LTSVYCTEKMSQQVAE	Patient_26
SYNE1_	spectrin repeat containing nuclear envelope protein 1	1.7676	LTSVYCTEKMSQQVAE	Patient_26
SYNE1_	spectrin repeat containing nuclear envelope protein 1	1.7676	LTSVYCTEKMSQQVAE	Patient_26
SYNE1_	spectrin repeat containing nuclear envelope protein 1	1.7676	LTSVYCTEKMSQQVAE	Patient_26
SYNE1_	spectrin repeat containing nuclear envelope protein 1	1.7676	LTSVYCTEKMSQQVAE	Patient_26
SYNE1_	spectrin repeat containing nuclear envelope protein 1	1.7676	LTSVYCTEKMSQQVAE	Patient_26
SYNE1_	spectrin repeat containing nuclear envelope protein 1	1.7676	LTSVYCTEKMSQQVAE	Patient_26
SYNE1_	spectrin repeat containing nuclear envelope protein 1	1.7676	LTSVYCTEKMSQQVAE	Patient_26
FCGBP_	Fc fragment of IgG binding protein	1.76676	LGCYPDRFGTCQGSGDP	Patient_26
FCGBP_	Fc fragment of IgG binding protein	1.76676	LGCYPDRFGTCQGSGDP	Patient_26
FCGBP_	Fc fragment of IgG binding protein	1.76676	LGCYPDRFGTCQGSGDP	Patient_26
FCGBP_	Fc fragment of IgG binding protein	1.76676	LGCYPDRFGTCQGSGDP	Patient_26
FCGBP_	Fc fragment of IgG binding protein	1.76676	LGCYPDRFGTCQGSGDP	Patient_26
FCGBP_	Fc fragment of IgG binding protein	1.76676	LGCYPDRFGTCQGSGDP	Patient_26
FCGBP_	Fc fragment of IgG binding protein	1.76676	LGCYPDRFGTCQGSGDP	Patient_26
FCGBP_	Fc fragment of IgG binding protein	1.76676	LGCYPDRFGTCQGSGDP	Patient_26
FCGBP_	Fc fragment of IgG binding protein	1.76676	LGCYPDRFGTCQGSGDP	Patient_26
FCGBP_	Fc fragment of IgG binding protein	1.75878	LGCYPDRFGTCQGSGDP	Patient_26
FCGBP_	Fc fragment of IgG binding protein	1.75878	LGCYPDRFGTCQGSGDP	Patient_26
FCGBP_	Fc fragment of IgG binding protein	1.75878	LGCYPDRFGTCQGSGDP	Patient_26
FCGBP_	Fc fragment of IgG binding protein	1.75878	LGCYPDRFGTCQGSGDP	Patient_26
FCGBP_	Fc fragment of IgG binding protein	1.75878	LGCYPDRFGTCQGSGDP	Patient_26
STAB1_	stabilin 1	1.75228	GHGTCLDGMDRNGTCVC	Patient_26
STAB1_	stabilin 1	1.75228	GHGTCLDGMDRNGTCVC	Patient_26
STAB1_	stabilin 1	1.75228	GHGTCLDGMDRNGTCVC	Patient_26
STAB1_	stabilin 1	1.75228	GHGTCLDGMDRNGTCVC	Patient_26
STAB1_	stabilin 1	1.75228	GHGTCLDGMDRNGTCVC	Patient_26
STAB1_	stabilin 1	1.75228	GHGTCLDGMDRNGTCVC	Patient_26
STAB1_	stabilin 1	1.75228	GHGTCLDGMDRNGTCVC	Patient_26
STAB1_	stabilin 1	1.75228	GHGTCLDGMDRNGTCVC	Patient_26
STAB1_	stabilin 1	1.75228	GHGTCLDGMDRNGTCVC	Patient_26
STAB1_	stabilin 1	1.75228	GHGTCLDGMDRNGTCVC	Patient_26
STAB1_	stabilin 1	1.75228	GHGTCLDGMDRNGTCVC	Patient_26
FBXO34_	F-box protein 34	1.75108	PYCQALPYGPGYWMC	Patient_26
FBXO34_	F-box protein 34	1.75108	PYCQALPYGPGYWMC	Patient_26
FBXO34_	F-box protein 34	1.75108	PYCQALPYGPGYWMC	Patient_26
FBXO34_	F-box protein 34	1.75108	PYCQALPYGPGYWMC	Patient_26
FBXO34_	F-box protein 34	1.75108	PYCQALPYGPGYWMC	Patient_26
FBXO34_	F-box protein 34	1.75108	PYCQALPYGPGYWMC	Patient_26
FBXO34_	F-box protein 34	1.75108	PYCQALPYGPGYWMC	Patient_26
SMG1_	SMG1, nonsense mediated mRNA decay associated PI3K related kinase	1.75027	VDTPELLCKCVKCILL	Patient_26
SMG1_	SMG1, nonsense mediated mRNA decay associated PI3K related kinase	1.75027	VDTPELLCKCVKCILL	Patient_26
SMG1_	SMG1, nonsense mediated mRNA decay associated PI3K related kinase	1.75027	VDTPELLCKCVKCILL	Patient_26
SMG1_	SMG1, nonsense mediated mRNA decay associated PI3K related kinase	1.75027	VDTPELLCKCVKCILL	Patient_26
SMG1_	SMG1, nonsense mediated mRNA decay associated PI3K related kinase	1.75027	VDTPELLCKCVKCILL	Patient_26
SMG1_	SMG1, nonsense mediated mRNA decay associated PI3K related kinase	1.75027	VDTPELLCKCVKCILL	Patient_26
SMG1_	SMG1, nonsense mediated mRNA decay associated PI3K related kinase	1.75027	VDTPELLCKCVKCILL	Patient_26
SMG1_	SMG1, nonsense mediated mRNA decay associated PI3K related kinase	1.75027	VDTPELLCKCVKCILL	Patient_26
SMG1_	SMG1, nonsense mediated mRNA decay associated PI3K related kinase	1.75027	VDTPELLCKCVKCILL	Patient_26
SMG1_	SMG1, nonsense mediated mRNA decay associated PI3K related kinase	1.75027	VDTPELLCKCVKCILL	Patient_26
SMG1_	SMG1, nonsense mediated mRNA decay associated PI3K related kinase	1.75027	VDTPELLCKCVKCILL	Patient_26
SMG1_	SMG1, nonsense mediated mRNA decay associated PI3K related kinase	1.75027	VDTPELLCKCVKCILL	Patient_26
SMG1_	SMG1, nonsense mediated mRNA decay associated PI3K related kinase	1.75027	VDTPELLCKCVKCILL	Patient_26
IGL_	IGL immunoglobulin lambda locus [ Homo sapiens (human) ]	1.74924	AACPRGGCTSQLIWSLQ	Patient_26
IGL_	IGL immunoglobulin lambda locus [ Homo sapiens (human) ]	1.74924	AACPRGGCTSQLIWSLQ	Patient_26
IGL_	IGL immunoglobulin lambda locus [ Homo sapiens (human) ]	1.74924	AACPRGGCTSQLIWSLQ	Patient_26
IGL_	IGL immunoglobulin lambda locus [ Homo sapiens (human) ]	1.74924	AACPRGGCTSQLIWSLQ	Patient_26
FCGBP_	Fc fragment of IgG binding protein	1.74123	PGGLCPAVATYVAACQAAGAQ	Patient_26
FCGBP_	Fc fragment of IgG binding protein	1.74123	PGGLCPAVATYVAACQAAGAQ	Patient_26
FCGBP_	Fc fragment of IgG binding protein	1.74123	PGGLCPAVATYVAACQAAGAQ	Patient_26
FCGBP_	Fc fragment of IgG binding protein	1.74123	PGGLCPAVATYVAACQAAGAQ	Patient_26
FCGBP_	Fc fragment of IgG binding protein	1.74123	PGGLCPAVATYVAACQAAGAQ	Patient_26
FCGBP_	Fc fragment of IgG binding protein	1.74123	PGGLCPAVATYVAACQAAGAQ	Patient_26
FCGBP_	Fc fragment of IgG binding protein	1.74123	PGGLCPAVATYVAACQAAGAQ	Patient_26
NR3C2_	nuclear receptor subfamily 3 group C member 2	1.72856	PVNTLVESWKSHGDLS	Patient_26
NR3C2_	nuclear receptor subfamily 3 group C member 2	1.72856	PVNTLVESWKSHGDLS	Patient_26
NR3C2_	nuclear receptor subfamily 3 group C member 2	1.72856	PVNTLVESWKSHGDLS	Patient_26
NR3C2_	nuclear receptor subfamily 3 group C member 2	1.72856	PVNTLVESWKSHGDLS	Patient_26
NR3C2_	nuclear receptor subfamily 3 group C member 2	1.72856	PVNTLVESWKSHGDLS	Patient_26
NR3C2_	nuclear receptor subfamily 3 group C member 2	1.72856	PVNTLVESWKSHGDLS	Patient_26
NR3C2_	nuclear receptor subfamily 3 group C member 2	1.72856	PVNTLVESWKSHGDLS	Patient_26
NR3C2_	nuclear receptor subfamily 3 group C member 2	1.72856	PVNTLVESWKSHGDLS	Patient_26
NR3C2_	nuclear receptor subfamily 3 group C member 2	1.72856	PVNTLVESWKSHGDLS	Patient_26
NR3C2_	nuclear receptor subfamily 3 group C member 2	1.72856	PVNTLVESWKSHGDLS	Patient_26
NR3C2_	nuclear receptor subfamily 3 group C member 2	1.72856	PVNTLVESWKSHGDLS	Patient_26
NR3C2_	nuclear receptor subfamily 3 group C member 2	1.72856	PVNTLVESWKSHGDLS	Patient_26
NR3C2_	nuclear receptor subfamily 3 group C member 2	1.72856	PVNTLVESWKSHGDLS	Patient_26
NR3C2_	nuclear receptor subfamily 3 group C member 2	1.72856	PVNTLVESWKSHGDLS	Patient_26
NR3C2_	nuclear receptor subfamily 3 group C member 2	1.72856	PVNTLVESWKSHGDLS	Patient_26
FRYL_	FRY like transcription coactivator	1.72602	TDGSSAVFTFHVFSRLF	Patient_26
FRYL_	FRY like transcription coactivator	1.72602	TDGSSAVFTFHVFSRLF	Patient_26
FRYL_	FRY like transcription coactivator	1.72602	TDGSSAVFTFHVFSRLF	Patient_26
FRYL_	FRY like transcription coactivator	1.72602	TDGSSAVFTFHVFSRLF	Patient_26
FRYL_	FRY like transcription coactivator	1.72602	TDGSSAVFTFHVFSRLF	Patient_26
FRYL_	FRY like transcription coactivator	1.72602	TDGSSAVFTFHVFSRLF	Patient_26
FRYL_	FRY like transcription coactivator	1.72602	TDGSSAVFTFHVFSRLF	Patient_26
FRYL_	FRY like transcription coactivator	1.72602	TDGSSAVFTFHVFSRLF	Patient_26
FRYL_	FRY like transcription coactivator	1.72602	TDGSSAVFTFHVFSRLF	Patient_26
FRYL_	FRY like transcription coactivator	1.72602	TDGSSAVFTFHVFSRLF	Patient_26
FRYL_	FRY like transcription coactivator	1.72602	TDGSSAVFTFHVFSRLF	Patient_26
NFX1_	nuclear transcription factor, X-box binding 1	1.72392	SCGLPCSATLPCGMHKCQ	Patient_26
NFX1_	nuclear transcription factor, X-box binding 1	1.72392	SCGLPCSATLPCGMHKCQ	Patient_26
NFX1_	nuclear transcription factor, X-box binding 1	1.72392	SCGLPCSATLPCGMHKCQ	Patient_26
NFX1_	nuclear transcription factor, X-box binding 1	1.72392	SCGLPCSATLPCGMHKCQ	Patient_26
NFX1_	nuclear transcription factor, X-box binding 1	1.72392	SCGLPCSATLPCGMHKCQ	Patient_26
NFX1_	nuclear transcription factor, X-box binding 1	1.72392	SCGLPCSATLPCGMHKCQ	Patient_26
NFX1_	nuclear transcription factor, X-box binding 1	1.72392	SCGLPCSATLPCGMHKCQ	Patient_26
NFX1_	nuclear transcription factor, X-box binding 1	1.72392	SCGLPCSATLPCGMHKCQ	Patient_26
NFX1_	nuclear transcription factor, X-box binding 1	1.72392	SCGLPCSATLPCGMHKCQ	Patient_26
NFX1_	nuclear transcription factor, X-box binding 1	1.72392	SCGLPCSATLPCGMHKCQ	Patient_26
NFX1_	nuclear transcription factor, X-box binding 1	1.72392	SCGLPCSATLPCGMHKCQ	Patient_26
NFX1_	nuclear transcription factor, X-box binding 1	1.72392	SCGLPCSATLPCGMHKCQ	Patient_26
NFX1_	nuclear transcription factor, X-box binding 1	1.72392	SCGLPCSATLPCGMHKCQ	Patient_26
NFX1_	nuclear transcription factor, X-box binding 1	1.72392	SCGLPCSATLPCGMHKCQ	Patient_26
NFX1_	nuclear transcription factor, X-box binding 1	1.72392	SCGLPCSATLPCGMHKCQ	Patient_26
NFX1_	nuclear transcription factor, X-box binding 1	1.72392	SCGLPCSATLPCGMHKCQ	Patient_26
NFX1_	nuclear transcription factor, X-box binding 1	1.72392	SCGLPCSATLPCGMHKCQ	Patient_26
IGK_	IGK immunoglobulin kappa locus [ Homo sapiens (human) ]	1.7202	DVATYYCQQANRYFG	Patient_26
IGK_	IGK immunoglobulin kappa locus [ Homo sapiens (human) ]	1.7202	DVATYYCQQANRYFG	Patient_26
IGK_	IGK immunoglobulin kappa locus [ Homo sapiens (human) ]	1.7202	DVATYYCQQANRYFG	Patient_26
MAMLD1_	mastermind like domain containing 1	1.71532	PGDVSPSNITHVDKACK	Patient_26
MAMLD1_	mastermind like domain containing 1	1.71532	PGDVSPSNITHVDKACK	Patient_26
MAMLD1_	mastermind like domain containing 1	1.71532	PGDVSPSNITHVDKACK	Patient_26
MAMLD1_	mastermind like domain containing 1	1.71532	PGDVSPSNITHVDKACK	Patient_26
MAMLD1_	mastermind like domain containing 1	1.71532	PGDVSPSNITHVDKACK	Patient_26
MAMLD1_	mastermind like domain containing 1	1.71532	PGDVSPSNITHVDKACK	Patient_26
MAMLD1_	mastermind like domain containing 1	1.71532	PGDVSPSNITHVDKACK	Patient_26
SCNN1B_	sodium channel epithelial 1 beta subunit	1.70801	YCDNTNTHGPKRTIC	Patient_26
SCNN1B_	sodium channel epithelial 1 beta subunit	1.70801	YCDNTNTHGPKRTIC	Patient_26
SCNN1B_	sodium channel epithelial 1 beta subunit	1.70801	YCDNTNTHGPKRTIC	Patient_26
LMO7_	LIM domain 7	1.70721	ATTAISDSNLDGQPPCDV	Patient_26
LMO7_	LIM domain 7	1.70721	ATTAISDSNLDGQPPCDV	Patient_26
LMO7_	LIM domain 7	1.70721	ATTAISDSNLDGQPPCDV	Patient_26
LMO7_	LIM domain 7	1.70721	ATTAISDSNLDGQPPCDV	Patient_26
LMO7_	LIM domain 7	1.70721	ATTAISDSNLDGQPPCDV	Patient_26
LMO7_	LIM domain 7	1.70721	ATTAISDSNLDGQPPCDV	Patient_26
LMO7_	LIM domain 7	1.70721	ATTAISDSNLDGQPPCDV	Patient_26
LTBP2_	latent transforming growth factor beta binding protein 2	1.70307	GYCENTEGSYRCHCS	Patient_26
LTBP2_	latent transforming growth factor beta binding protein 2	1.70307	GYCENTEGSYRCHCS	Patient_26
LTBP2_	latent transforming growth factor beta binding protein 2	1.70307	GYCENTEGSYRCHCS	Patient_26
LTBP2_	latent transforming growth factor beta binding protein 2	1.70307	GYCENTEGSYRCHCS	Patient_26
LTBP2_	latent transforming growth factor beta binding protein 2	1.70307	GYCENTEGSYRCHCS	Patient_26
LTBP2_	latent transforming growth factor beta binding protein 2	1.70307	GYCENTEGSYRCHCS	Patient_26
LTBP2_	latent transforming growth factor beta binding protein 2	1.70307	GYCENTEGSYRCHCS	Patient_26
LTBP2_	latent transforming growth factor beta binding protein 2	1.70307	GYCENTEGSYRCHCS	Patient_26
LTBP2_	latent transforming growth factor beta binding protein 2	1.70307	GYCENTEGSYRCHCS	Patient_26
FBN2_	fibrillin 2	1.7019	CVCPRGYVTSTDGSRCI	Patient_26
FBN2_	fibrillin 2	1.7019	CVCPRGYVTSTDGSRCI	Patient_26
FBN2_	fibrillin 2	1.7019	CVCPRGYVTSTDGSRCI	Patient_26
FBN2_	fibrillin 2	1.7019	CVCPRGYVTSTDGSRCI	Patient_26
FBN2_	fibrillin 2	1.7019	CVCPRGYVTSTDGSRCI	Patient_26
FBN2_	fibrillin 2	1.7019	CVCPRGYVTSTDGSRCI	Patient_26
FBN2_	fibrillin 2	1.7019	CVCPRGYVTSTDGSRCI	Patient_26
FBN2_	fibrillin 2	1.7019	CVCPRGYVTSTDGSRCI	Patient_26
FBN2_	fibrillin 2	1.7019	CVCPRGYVTSTDGSRCI	Patient_26
FBN2_	fibrillin 2	1.7019	CVCPRGYVTSTDGSRCI	Patient_26
FBN2_	fibrillin 2	1.7019	CVCPRGYVTSTDGSRCI	Patient_26
FBN2_	fibrillin 2	1.7019	CVCPRGYVTSTDGSRCI	Patient_26
FBN2_	fibrillin 2	1.7019	CVCPRGYVTSTDGSRCI	Patient_26
FBN2_	fibrillin 2	1.7019	CVCPRGYVTSTDGSRCI	Patient_26
FBN2_	fibrillin 2	1.7019	CVCPRGYVTSTDGSRCI	Patient_26
FBN2_	fibrillin 2	1.7019	CVCPRGYVTSTDGSRCI	Patient_26
FBN2_	fibrillin 2	1.7019	CVCPRGYVTSTDGSRCI	Patient_26
FBN2_	fibrillin 2	1.7019	CVCPRGYVTSTDGSRCI	Patient_26
FBN2_	fibrillin 2	1.7019	CVCPRGYVTSTDGSRCI	Patient_26
FBN2_	fibrillin 2	1.7019	CVCPRGYVTSTDGSRCI	Patient_26
FBN2_	fibrillin 2	1.7019	CVCPRGYVTSTDGSRCI	Patient_26
FBN2_	fibrillin 2	1.7019	CVCPRGYVTSTDGSRCI	Patient_26
FBN2_	fibrillin 2	1.7019	CVCPRGYVTSTDGSRCI	Patient_26
FBN2_	fibrillin 2	1.7019	CVCPRGYVTSTDGSRCI	Patient_26
FBN2_	fibrillin 2	1.7019	CVCPRGYVTSTDGSRCI	Patient_26
TRPM7_	transient receptor potential cation channel subfamily M member 7	3.68738	QNITEEIPMEVFKE	Patient_28
TRPM7_	transient receptor potential cation channel subfamily M member 7	3.68738	QNITEEIPMEVFKE	Patient_28
TRPM7_	transient receptor potential cation channel subfamily M member 7	3.68738	QNITEEIPMEVFKE	Patient_28
TRPM7_	transient receptor potential cation channel subfamily M member 7	3.68738	CGRLVKQHACFTASLA	Patient_28
TRPM7_	transient receptor potential cation channel subfamily M member 7	3.68738	CGRLVKQHACFTASLA	Patient_28
TRPM7_	transient receptor potential cation channel subfamily M member 7	3.68738	CGRLVKQHACFTASLA	Patient_28
SSPO_	SCO-spondin	3.60277	SVSCGGGHQSRQRSCVDP	Patient_28
NOTCH3_	notch 3	3.34249	GGTCRQSGDLTYDCACL	Patient_28
NOTCH3_	notch 3	3.34249	GGTCRQSGDLTYDCACL	Patient_28
NOTCH3_	notch 3	3.34249	GGTCRQSGDLTYDCACL	Patient_28
NOTCH3_	notch 3	3.34249	EPVGQDALGMKNMAKGES	Patient_28
INHBB_	INHBB inhibin subunit beta B [ Homo sapiens (human) ]	2.30236	YKGSPIKVTLATLKMS	Patient_28
INHBB_	INHBB inhibin subunit beta B [ Homo sapiens (human) ]	2.30236	YKGSPIKVTLATLKMS	Patient_28
INHBB_	INHBB inhibin subunit beta B [ Homo sapiens (human) ]	2.30236	YKGSPIKVTLATLKMS	Patient_28
INHBB_	INHBB inhibin subunit beta B [ Homo sapiens (human) ]	2.30236	YKGSPIKVTLATLKMS	Patient_28
INHBB_	INHBB inhibin subunit beta B [ Homo sapiens (human) ]	2.30236	YKGSPIKVTLATLKMS	Patient_28
INHBB_	INHBB inhibin subunit beta B [ Homo sapiens (human) ]	2.30236	YKGSPIKVTLATLKMS	Patient_28
INHBB_	INHBB inhibin subunit beta B [ Homo sapiens (human) ]	2.30236	YKGSPIKVTLATLKMS	Patient_28
INHBB_	INHBB inhibin subunit beta B [ Homo sapiens (human) ]	2.30236	YKGSPIKVTLATLKMS	Patient_28
TRB_	TRB T cell receptor beta locus [ Homo sapiens (human) ]	2.19342	QPSEPRDSAVYFCAHR	Patient_28
TRB_	TRB T cell receptor beta locus [ Homo sapiens (human) ]	2.19342	QPSEPRDSAVYFCAHR	Patient_28
TRB_	TRB T cell receptor beta locus [ Homo sapiens (human) ]	2.19342	QPSEPRDSAVYFCAHR	Patient_28
TRB_	TRB T cell receptor beta locus [ Homo sapiens (human) ]	2.19342	QPSEPRDSAVYFCAHR	Patient_28
TRB_	TRB T cell receptor beta locus [ Homo sapiens (human) ]	2.19342	QPSEPRDSAVYFCAHR	Patient_28
IGH_	IGH immunoglobulin heavy locus [ Homo sapiens (human) ]	2.191	NTASNGIIARSLSRKM	Patient_28
IGH_	IGH immunoglobulin heavy locus [ Homo sapiens (human) ]	2.191	NTASNGIIARSLSRKM	Patient_28
IGH_	IGH immunoglobulin heavy locus [ Homo sapiens (human) ]	2.191	NTASNGIIARSLSRKM	Patient_28
TRPM7_	transient receptor potential cation channel subfamily M member 7	2.16728	QNITEEIPMEVFKE	Patient_28
TRPM7_	transient receptor potential cation channel subfamily M member 7	2.16728	QNITEEIPMEVFKE	Patient_28
TRPM7_	transient receptor potential cation channel subfamily M member 7	2.16728	QNITEEIPMEVFKE	Patient_28
TRPM7_	transient receptor potential cation channel subfamily M member 7	2.16728	QNITEEIPMEVFKE	Patient_28
TRPM7_	transient receptor potential cation channel subfamily M member 7	2.16728	QNITEEIPMEVFKE	Patient_28
IGK_	IGK immunoglobulin kappa locus [ Homo sapiens (human) ]	2.13619	CKSSQSVLYSSNNK	Patient_28
IGK_	IGK immunoglobulin kappa locus [ Homo sapiens (human) ]	2.13619	CKSSQSVLYSSNNK	Patient_28
IGK_	IGK immunoglobulin kappa locus [ Homo sapiens (human) ]	2.13619	CKSSQSVLYSSNNK	Patient_28
IGK_	IGK immunoglobulin kappa locus [ Homo sapiens (human) ]	2.13619	CKSSQSVLYSSNNK	Patient_28
IGK_	IGK immunoglobulin kappa locus [ Homo sapiens (human) ]	2.13619	CKSSQSVLYSSNNK	Patient_28
IGK_	IGK immunoglobulin kappa locus [ Homo sapiens (human) ]	2.13619	CKSSQSVLYSSNNK	Patient_28
IGK_	IGK immunoglobulin kappa locus [ Homo sapiens (human) ]	2.13619	CKSSQSVLYSSNNK	Patient_28
IGK_	IGK immunoglobulin kappa locus [ Homo sapiens (human) ]	2.13619	CKSSQSVLYSSNNK	Patient_28
IGK_	IGK immunoglobulin kappa locus [ Homo sapiens (human) ]	2.13619	CKSSQSVLYSSNNK	Patient_28
IGK_	IGK immunoglobulin kappa locus [ Homo sapiens (human) ]	2.13619	CKSSQSVLYSSNNK	Patient_28
IGK_	IGK immunoglobulin kappa locus [ Homo sapiens (human) ]	2.13619	CKSSQSVLYSSNNK	Patient_28
IGK_	IGK immunoglobulin kappa locus [ Homo sapiens (human) ]	2.13619	CKSSQSVLYSSNNK	Patient_28
IGK_	IGK immunoglobulin kappa locus [ Homo sapiens (human) ]	2.13619	CKSSQSVLYSSNNK	Patient_28
IGK_	IGK immunoglobulin kappa locus [ Homo sapiens (human) ]	2.13619	CKSSQSVLYSSNNK	Patient_28
IGK_	IGK immunoglobulin kappa locus [ Homo sapiens (human) ]	2.13619	CKSSQSVLYSSNNK	Patient_28
IGK_	IGK immunoglobulin kappa locus [ Homo sapiens (human) ]	2.13619	CKSSQSVLYSSNNK	Patient_28
IGK_	IGK immunoglobulin kappa locus [ Homo sapiens (human) ]	2.13619	CKSSQSVLYSSNNK	Patient_28
IGK_	IGK immunoglobulin kappa locus [ Homo sapiens (human) ]	2.13619	CKSSQSVLYSSNNK	Patient_28
IGK_	IGK immunoglobulin kappa locus [ Homo sapiens (human) ]	2.13619	CKSSQSVLYSSNNK	Patient_28
IGK_	IGK immunoglobulin kappa locus [ Homo sapiens (human) ]	2.13619	CKSSQSVLYSSNNK	Patient_28
IGK_	IGK immunoglobulin kappa locus [ Homo sapiens (human) ]	2.13619	CKSSQSVLYSSNNK	Patient_28
IGK_	IGK immunoglobulin kappa locus [ Homo sapiens (human) ]	2.13619	CKSSQSVLYSSNNK	Patient_28
IGK_	IGK immunoglobulin kappa locus [ Homo sapiens (human) ]	2.13619	CKSSQSVLYSSNNK	Patient_28
IGK_	IGK immunoglobulin kappa locus [ Homo sapiens (human) ]	2.13619	CKSSQSVLYSSNNK	Patient_28
IGK_	IGK immunoglobulin kappa locus [ Homo sapiens (human) ]	2.13619	CKSSQSVLYSSNNK	Patient_28
IGK_	IGK immunoglobulin kappa locus [ Homo sapiens (human) ]	2.13619	CKSSQSVLYSSNNK	Patient_28
IGK_	IGK immunoglobulin kappa locus [ Homo sapiens (human) ]	2.13619	CKSSQSVLYSSNNK	Patient_28
IGK_	IGK immunoglobulin kappa locus [ Homo sapiens (human) ]	2.13619	CKSSQSVLYSSNNK	Patient_28
IGK_	IGK immunoglobulin kappa locus [ Homo sapiens (human) ]	2.13619	CKSSQSVLYSSNNK	Patient_28
HCFC2_	host cell factor C2	2.13063	LSSPSCLLTPSCLYHSD	Patient_28
HCFC2_	host cell factor C2	2.13063	LSSPSCLLTPSCLYHSD	Patient_28
HCFC2_	host cell factor C2	2.13063	LSSPSCLLTPSCLYHSD	Patient_28
HCFC2_	host cell factor C2	2.13063	LSSPSCLLTPSCLYHSD	Patient_28
HCFC2_	host cell factor C2	2.13063	LSSPSCLLTPSCLYHSD	Patient_28
HCFC2_	host cell factor C2	2.13063	LSSPSCLLTPSCLYHSD	Patient_28
HCFC2_	host cell factor C2	2.13063	LSSPSCLLTPSCLYHSD	Patient_28
HCFC2_	host cell factor C2	2.13063	LSSPSCLLTPSCLYHSD	Patient_28
HCFC2_	host cell factor C2	2.13063	LSSPSCLLTPSCLYHSD	Patient_28
HCFC2_	host cell factor C2	2.13063	LSSPSCLLTPSCLYHSD	Patient_28
HCFC2_	host cell factor C2	2.13063	LSSPSCLLTPSCLYHSD	Patient_28
IGH_	IGH immunoglobulin heavy locus [ Homo sapiens (human) ]	2.09555	SKKVWVSCVVTVSSPGCC	Patient_28
IGH_	IGH immunoglobulin heavy locus [ Homo sapiens (human) ]	2.09555	SKKVWVSCVVTVSSPGCC	Patient_28
IGH_	IGH immunoglobulin heavy locus [ Homo sapiens (human) ]	2.09555	SKKVWVSCVVTVSSPGCC	Patient_28
IGH_	IGH immunoglobulin heavy locus [ Homo sapiens (human) ]	2.08551	ISNECDKTFEQLNMC	Patient_28
IGH_	IGH immunoglobulin heavy locus [ Homo sapiens (human) ]	2.08551	ISNECDKTFEQLNMC	Patient_28
IGH_	IGH immunoglobulin heavy locus [ Homo sapiens (human) ]	2.08551	ISNECDKTFEQLNMC	Patient_28
IGH_	IGH immunoglobulin heavy locus [ Homo sapiens (human) ]	2.08551	ISNECDKTFEQLNMC	Patient_28
IGH_	IGH immunoglobulin heavy locus [ Homo sapiens (human) ]	2.08551	ISNECDKTFEQLNMC	Patient_28
BTBD7_	BTB domain containing 7	2.06745	EYEGTSALKELSLQASL	Patient_28
BTBD7_	BTB domain containing 7	2.06745	EYEGTSALKELSLQASL	Patient_28
BTBD7_	BTB domain containing 7	2.06745	EYEGTSALKELSLQASL	Patient_28
BTBD7_	BTB domain containing 7	2.06745	EYEGTSALKELSLQASL	Patient_28
BTBD7_	BTB domain containing 7	2.06745	EYEGTSALKELSLQASL	Patient_28
BTBD7_	BTB domain containing 7	2.06745	EYEGTSALKELSLQASL	Patient_28
MEGF6_	MEGF6 multiple EGF like domains 6 [ Homo sapiens (human) ]	2.06119	CSCQTKDMSVRLSGK	Patient_28
MEGF6_	MEGF6 multiple EGF like domains 6 [ Homo sapiens (human) ]	2.06119	CSCQTKDMSVRLSGK	Patient_28
MEGF6_	MEGF6 multiple EGF like domains 6 [ Homo sapiens (human) ]	2.06119	CSCQTKDMSVRLSGK	Patient_28
HCFC2_	host cell factor C2	2.05534	LSSPSCLLTPSCLYHSD	Patient_28
HCFC2_	host cell factor C2	2.05534	LSSPSCLLTPSCLYHSD	Patient_28
HCFC2_	host cell factor C2	2.05534	LSSPSCLLTPSCLYHSD	Patient_28
HCFC2_	host cell factor C2	2.05534	LSSPSCLLTPSCLYHSD	Patient_28
HCFC2_	host cell factor C2	2.05534	LSSPSCLLTPSCLYHSD	Patient_28
MUC2_	mucin 2, oligomeric mucus/gel-forming	2.04593	NYAPGFDVCVKTCGCVG	Patient_28
MUC2_	mucin 2, oligomeric mucus/gel-forming	2.04593	NYAPGFDVCVKTCGCVG	Patient_28
MUC2_	mucin 2, oligomeric mucus/gel-forming	2.04593	NYAPGFDVCVKTCGCVG	Patient_28
MUC2_	mucin 2, oligomeric mucus/gel-forming	2.04593	NYAPGFDVCVKTCGCVG	Patient_28
MUC2_	mucin 2, oligomeric mucus/gel-forming	2.04593	NYAPGFDVCVKTCGCVG	Patient_28
MUC2_	mucin 2, oligomeric mucus/gel-forming	2.04593	NYAPGFDVCVKTCGCVG	Patient_28
IGH_	IGH immunoglobulin heavy locus [ Homo sapiens (human) ]	2.04353	LCASSGRSGTNYGTFGS	Patient_28
IGH_	IGH immunoglobulin heavy locus [ Homo sapiens (human) ]	2.04353	LCASSGRSGTNYGTFGS	Patient_28
IGH_	IGH immunoglobulin heavy locus [ Homo sapiens (human) ]	2.04353	LCASSGRSGTNYGTFGS	Patient_28
IGK_	IGK immunoglobulin kappa locus [ Homo sapiens (human) ]	2.03635	CKSSQSVLYSSNNK	Patient_28
IGK_	IGK immunoglobulin kappa locus [ Homo sapiens (human) ]	2.03635	CKSSQSVLYSSNNK	Patient_28
IGK_	IGK immunoglobulin kappa locus [ Homo sapiens (human) ]	2.03635	CKSSQSVLYSSNNK	Patient_28
IGK_	IGK immunoglobulin kappa locus [ Homo sapiens (human) ]	2.03635	CKSSQSVLYSSNNK	Patient_28
IGK_	IGK immunoglobulin kappa locus [ Homo sapiens (human) ]	2.03635	CKSSQSVLYSSNNK	Patient_28
IGH_	IGH immunoglobulin heavy locus [ Homo sapiens (human) ]	2.03367	LERNPITVKNVAKPSVN	Patient_28
IGH_	IGH immunoglobulin heavy locus [ Homo sapiens (human) ]	2.03367	LERNPITVKNVAKPSVN	Patient_28
IGH_	IGH immunoglobulin heavy locus [ Homo sapiens (human) ]	2.03367	LERNPITVKNVAKPSVN	Patient_28
SHANK2_	SH3 and multiple ankyrin repeat domains 2	2.02744	MRPSLDAGFPTVTRQNT	Patient_28
SHANK2_	SH3 and multiple ankyrin repeat domains 2	2.02744	MRPSLDAGFPTVTRQNT	Patient_28
SHANK2_	SH3 and multiple ankyrin repeat domains 2	2.02744	MRPSLDAGFPTVTRQNT	Patient_28
SHANK2_	SH3 and multiple ankyrin repeat domains 2	2.02744	MRPSLDAGFPTVTRQNT	Patient_28
SHANK2_	SH3 and multiple ankyrin repeat domains 2	2.02744	MRPSLDAGFPTVTRQNT	Patient_28
SHANK2_	SH3 and multiple ankyrin repeat domains 2	2.02744	MRPSLDAGFPTVTRQNT	Patient_28
SHANK2_	SH3 and multiple ankyrin repeat domains 2	2.02744	MRPSLDAGFPTVTRQNT	Patient_28
SHANK2_	SH3 and multiple ankyrin repeat domains 2	2.02744	MRPSLDAGFPTVTRQNT	Patient_28
SHANK2_	SH3 and multiple ankyrin repeat domains 2	2.02744	MRPSLDAGFPTVTRQNT	Patient_28
SHANK2_	SH3 and multiple ankyrin repeat domains 2	2.02744	MRPSLDAGFPTVTRQNT	Patient_28
SHANK2_	SH3 and multiple ankyrin repeat domains 2	2.02744	MRPSLDAGFPTVTRQNT	Patient_28
SHANK2_	SH3 and multiple ankyrin repeat domains 2	2.02744	MRPSLDAGFPTVTRQNT	Patient_28
SHANK2_	SH3 and multiple ankyrin repeat domains 2	2.02744	MRPSLDAGFPTVTRQNT	Patient_28
SHANK2_	SH3 and multiple ankyrin repeat domains 2	2.02744	MRPSLDAGFPTVTRQNT	Patient_28
SHANK2_	SH3 and multiple ankyrin repeat domains 2	2.02744	MRPSLDAGFPTVTRQNT	Patient_28
SHANK2_	SH3 and multiple ankyrin repeat domains 2	2.02744	MRPSLDAGFPTVTRQNT	Patient_28
SHANK2_	SH3 and multiple ankyrin repeat domains 2	2.02744	MRPSLDAGFPTVTRQNT	Patient_28
SHANK2_	SH3 and multiple ankyrin repeat domains 2	2.02744	MRPSLDAGFPTVTRQNT	Patient_28
SHANK2_	SH3 and multiple ankyrin repeat domains 2	2.02744	MRPSLDAGFPTVTRQNT	Patient_28
IGH_	IGH immunoglobulin heavy locus [ Homo sapiens (human) ]	1.99723	EPKSCDKTHTCPPCP	Patient_28
IGH_	IGH immunoglobulin heavy locus [ Homo sapiens (human) ]	1.99723	EPKSCDKTHTCPPCP	Patient_28
IGH_	IGH immunoglobulin heavy locus [ Homo sapiens (human) ]	1.98556	SIQGSIECPLTLQPPM	Patient_28
IGH_	IGH immunoglobulin heavy locus [ Homo sapiens (human) ]	1.98556	SIQGSIECPLTLQPPM	Patient_28
IGH_	IGH immunoglobulin heavy locus [ Homo sapiens (human) ]	1.98556	SIQGSIECPLTLQPPM	Patient_28
IGH_	IGH immunoglobulin heavy locus [ Homo sapiens (human) ]	1.98556	SIQGSIECPLTLQPPM	Patient_28
TRB_	TRB T cell receptor beta locus [ Homo sapiens (human) ]	1.9704	GGVVQPGGSLRLSCAASGF	Patient_28
TRB_	TRB T cell receptor beta locus [ Homo sapiens (human) ]	1.9704	GGVVQPGGSLRLSCAASGF	Patient_28
TRB_	TRB T cell receptor beta locus [ Homo sapiens (human) ]	1.9704	GGVVQPGGSLRLSCAASGF	Patient_28
TRB_	TRB T cell receptor beta locus [ Homo sapiens (human) ]	1.9704	GGVVQPGGSLRLSCAASGF	Patient_28
TRB_	TRB T cell receptor beta locus [ Homo sapiens (human) ]	1.9704	GGVVQPGGSLRLSCAASGF	Patient_28
TRB_	TRB T cell receptor beta locus [ Homo sapiens (human) ]	1.9704	GGVVQPGGSLRLSCAASGF	Patient_28
IGK_	IGK immunoglobulin kappa locus [ Homo sapiens (human) ]	1.96203	CKSSQSVLYSSNNK	Patient_28
IGK_	IGK immunoglobulin kappa locus [ Homo sapiens (human) ]	1.96203	CKSSQSVLYSSNNK	Patient_28
IGK_	IGK immunoglobulin kappa locus [ Homo sapiens (human) ]	1.96203	CKSSQSVLYSSNNK	Patient_28
IGK_	IGK immunoglobulin kappa locus [ Homo sapiens (human) ]	1.96203	CKSSQSVLYSSNNK	Patient_28
IGK_	IGK immunoglobulin kappa locus [ Homo sapiens (human) ]	1.96203	CKSSQSVLYSSNNK	Patient_28
VWF_	von Willebrand factor	1.95983	SACSPVCPAGMEYRQCV	Patient_28
VWF_	von Willebrand factor	1.95983	SACSPVCPAGMEYRQCV	Patient_28
VWF_	von Willebrand factor	1.95983	SACSPVCPAGMEYRQCV	Patient_28
VWF_	von Willebrand factor	1.95983	SACSPVCPAGMEYRQCV	Patient_28
VWF_	von Willebrand factor	1.95983	SACSPVCPAGMEYRQCV	Patient_28
VWF_	von Willebrand factor	1.95983	SACSPVCPAGMEYRQCV	Patient_28
VWF_	von Willebrand factor	1.95983	SACSPVCPAGMEYRQCV	Patient_28
VWF_	von Willebrand factor	1.95983	SACSPVCPAGMEYRQCV	Patient_28
TRB_	TRB T cell receptor beta locus [ Homo sapiens (human) ]	1.95553	CSAKTGTSRYEQYF	Patient_28
TRB_	TRB T cell receptor beta locus [ Homo sapiens (human) ]	1.95553	CSAKTGTSRYEQYF	Patient_28
TRB_	TRB T cell receptor beta locus [ Homo sapiens (human) ]	1.95553	CSAKTGTSRYEQYF	Patient_28
TRB_	TRB T cell receptor beta locus [ Homo sapiens (human) ]	1.95553	CSAKTGTSRYEQYF	Patient_28
TRB_	TRB T cell receptor beta locus [ Homo sapiens (human) ]	1.95553	CSAKTGTSRYEQYF	Patient_28
TRB_	TRB T cell receptor beta locus [ Homo sapiens (human) ]	1.95553	CSAKTGTSRYEQYF	Patient_28
TRB_	TRB T cell receptor beta locus [ Homo sapiens (human) ]	1.95051	CSAKTGTSRYEQYF	Patient_28
TRB_	TRB T cell receptor beta locus [ Homo sapiens (human) ]	1.95051	CSAKTGTSRYEQYF	Patient_28
IGK_	IGK immunoglobulin kappa locus [ Homo sapiens (human) ]	1.9505	CKSSQSVLYSSNNK	Patient_28
IGK_	IGK immunoglobulin kappa locus [ Homo sapiens (human) ]	1.9505	CKSSQSVLYSSNNK	Patient_28
IGK_	IGK immunoglobulin kappa locus [ Homo sapiens (human) ]	1.9505	CKSSQSVLYSSNNK	Patient_28
IGK_	IGK immunoglobulin kappa locus [ Homo sapiens (human) ]	1.9505	CKSSQSVLYSSNNK	Patient_28
IGK_	IGK immunoglobulin kappa locus [ Homo sapiens (human) ]	1.9505	CKSSQSVLYSSNNK	Patient_28
MTMR9_	myotubularin related protein 9	1.94504	FAMRYDFMQFFSE	Patient_28
MTMR9_	myotubularin related protein 9	1.94504	FAMRYDFMQFFSE	Patient_28
ERVH48-1_	endogenous retrovirus group 48 member 1	1.91488	ASKAHLNLVPGTEAIAGVA	Patient_28
ERVH48-1_	endogenous retrovirus group 48 member 1	1.91488	ASKAHLNLVPGTEAIAGVA	Patient_28
ERVH48-1_	endogenous retrovirus group 48 member 1	1.91488	ASKAHLNLVPGTEAIAGVA	Patient_28
ERVH48-1_	endogenous retrovirus group 48 member 1	1.91488	ASKAHLNLVPGTEAIAGVA	Patient_28
ERVH48-1_	endogenous retrovirus group 48 member 1	1.91488	ASKAHLNLVPGTEAIAGVA	Patient_28
ERVH48-1_	endogenous retrovirus group 48 member 1	1.91488	ASKAHLNLVPGTEAIAGVA	Patient_28
ERVH48-1_	endogenous retrovirus group 48 member 1	1.91488	ASKAHLNLVPGTEAIAGVA	Patient_28
ERVH48-1_	endogenous retrovirus group 48 member 1	1.91488	ASKAHLNLVPGTEAIAGVA	Patient_28
ERVH48-1_	endogenous retrovirus group 48 member 1	1.91488	ASKAHLNLVPGTEAIAGVA	Patient_28
PCSK6_	proprotein convertase subtilisin/kexin type 6	1.90889	CHKGCETCSSRAATQCL	Patient_28
PCSK6_	proprotein convertase subtilisin/kexin type 6	1.90889	CHKGCETCSSRAATQCL	Patient_28
PCSK6_	proprotein convertase subtilisin/kexin type 6	1.90889	CHKGCETCSSRAATQCL	Patient_28
PCSK6_	proprotein convertase subtilisin/kexin type 6	1.90889	CHKGCETCSSRAATQCL	Patient_28
PCSK6_	proprotein convertase subtilisin/kexin type 6	1.90889	CHKGCETCSSRAATQCL	Patient_28
PCSK6_	proprotein convertase subtilisin/kexin type 6	1.90889	CHKGCETCSSRAATQCL	Patient_28
PCSK6_	proprotein convertase subtilisin/kexin type 6	1.90889	CHKGCETCSSRAATQCL	Patient_28
PCSK6_	proprotein convertase subtilisin/kexin type 6	1.90889	CHKGCETCSSRAATQCL	Patient_28
PCSK6_	proprotein convertase subtilisin/kexin type 6	1.90889	CHKGCETCSSRAATQCL	Patient_28
PCSK6_	proprotein convertase subtilisin/kexin type 6	1.90889	CHKGCETCSSRAATQCL	Patient_28
PCSK6_	proprotein convertase subtilisin/kexin type 6	1.90889	CHKGCETCSSRAATQCL	Patient_28
PCSK6_	proprotein convertase subtilisin/kexin type 6	1.90889	CHKGCETCSSRAATQCL	Patient_28
PCSK6_	proprotein convertase subtilisin/kexin type 6	1.90889	CHKGCETCSSRAATQCL	Patient_28
PCSK6_	proprotein convertase subtilisin/kexin type 6	1.90889	CHKGCETCSSRAATQCL	Patient_28
PCSK6_	proprotein convertase subtilisin/kexin type 6	1.90889	CHKGCETCSSRAATQCL	Patient_28
PCSK6_	proprotein convertase subtilisin/kexin type 6	1.90889	CHKGCETCSSRAATQCL	Patient_28
PCSK6_	proprotein convertase subtilisin/kexin type 6	1.90889	CHKGCETCSSRAATQCL	Patient_28
PCSK6_	proprotein convertase subtilisin/kexin type 6	1.90889	CHKGCETCSSRAATQCL	Patient_28
PCSK6_	proprotein convertase subtilisin/kexin type 6	1.90889	CHKGCETCSSRAATQCL	Patient_28
IGH_	IGH immunoglobulin heavy locus [ Homo sapiens (human) ]	1.90617	SIQGSIECPLTLQPPM	Patient_28
IGH_	IGH immunoglobulin heavy locus [ Homo sapiens (human) ]	1.90617	SIQGSIECPLTLQPPM	Patient_28
IGH_	IGH immunoglobulin heavy locus [ Homo sapiens (human) ]	1.90507	ISARCNLPASSSGDSPAS	Patient_28
IGH_	IGH immunoglobulin heavy locus [ Homo sapiens (human) ]	1.90507	ISARCNLPASSSGDSPAS	Patient_28
IGH_	IGH immunoglobulin heavy locus [ Homo sapiens (human) ]	1.90507	ISARCNLPASSSGDSPAS	Patient_28
IGK_	IGK immunoglobulin kappa locus [ Homo sapiens (human) ]	1.90502	KIRTDIIMDACCSLNPA	Patient_28
IGK_	IGK immunoglobulin kappa locus [ Homo sapiens (human) ]	1.90502	KIRTDIIMDACCSLNPA	Patient_28
IGK_	IGK immunoglobulin kappa locus [ Homo sapiens (human) ]	1.90502	KIRTDIIMDACCSLNPA	Patient_28
IGK_	IGK immunoglobulin kappa locus [ Homo sapiens (human) ]	1.90496	KIRTDIIMDACCSLNPA	Patient_28
TRB_	TRB T cell receptor beta locus [ Homo sapiens (human) ]	1.89978	CSAKTGTSRYEQYF	Patient_28
TRB_	TRB T cell receptor beta locus [ Homo sapiens (human) ]	1.89978	CSAKTGTSRYEQYF	Patient_28
IGH_	IGH immunoglobulin heavy locus [ Homo sapiens (human) ]	1.88596	LISCSTILFSFSPGHT	Patient_28
IGH_	IGH immunoglobulin heavy locus [ Homo sapiens (human) ]	1.88596	LISCSTILFSFSPGHT	Patient_28
IGH_	IGH immunoglobulin heavy locus [ Homo sapiens (human) ]	1.88596	LISCSTILFSFSPGHT	Patient_28
OPALIN_	oligodendrocytic myelin paranodal and inner loop protein	1.88304	PANTTSSPVTGGKETDCGP	Patient_28
OPALIN_	oligodendrocytic myelin paranodal and inner loop protein	1.88304	PANTTSSPVTGGKETDCGP	Patient_28
OPALIN_	oligodendrocytic myelin paranodal and inner loop protein	1.88304	PANTTSSPVTGGKETDCGP	Patient_28
OPALIN_	oligodendrocytic myelin paranodal and inner loop protein	1.88304	PANTTSSPVTGGKETDCGP	Patient_28
OPALIN_	oligodendrocytic myelin paranodal and inner loop protein	1.88304	PANTTSSPVTGGKETDCGP	Patient_28
OPALIN_	oligodendrocytic myelin paranodal and inner loop protein	1.88304	PANTTSSPVTGGKETDCGP	Patient_28
OPALIN_	oligodendrocytic myelin paranodal and inner loop protein	1.88304	PANTTSSPVTGGKETDCGP	Patient_28
OPALIN_	oligodendrocytic myelin paranodal and inner loop protein	1.88304	PANTTSSPVTGGKETDCGP	Patient_28
OPALIN_	oligodendrocytic myelin paranodal and inner loop protein	1.88304	PANTTSSPVTGGKETDCGP	Patient_28
MEGF6_	MEGF6 multiple EGF like domains 6 [ Homo sapiens (human) ]	1.88012	FSNGKLPFLECSEMM	Patient_28
MEGF6_	MEGF6 multiple EGF like domains 6 [ Homo sapiens (human) ]	1.88012	FSNGKLPFLECSEMM	Patient_28
MEGF6_	MEGF6 multiple EGF like domains 6 [ Homo sapiens (human) ]	1.88012	FSNGKLPFLECSEMM	Patient_28
SYNE1_	spectrin repeat containing nuclear envelope protein 1	1.87309	RLKGSLLELQRALHD	Patient_28
SYNE1_	spectrin repeat containing nuclear envelope protein 1	1.87309	RLKGSLLELQRALHD	Patient_28
SYNE1_	spectrin repeat containing nuclear envelope protein 1	1.87309	RLKGSLLELQRALHD	Patient_28
SYNE1_	spectrin repeat containing nuclear envelope protein 1	1.87309	RLKGSLLELQRALHD	Patient_28
SYNE1_	spectrin repeat containing nuclear envelope protein 1	1.87309	RLKGSLLELQRALHD	Patient_28
SYNE1_	spectrin repeat containing nuclear envelope protein 1	1.87309	RLKGSLLELQRALHD	Patient_28
SYNE1_	spectrin repeat containing nuclear envelope protein 1	1.87309	RLKGSLLELQRALHD	Patient_28
SYNE1_	spectrin repeat containing nuclear envelope protein 1	1.87309	RLKGSLLELQRALHD	Patient_28
SYNE1_	spectrin repeat containing nuclear envelope protein 1	1.87309	RLKGSLLELQRALHD	Patient_28
SYNE1_	spectrin repeat containing nuclear envelope protein 1	1.87309	RLKGSLLELQRALHD	Patient_28
SYNE1_	spectrin repeat containing nuclear envelope protein 1	1.87309	RLKGSLLELQRALHD	Patient_28
SYNE1_	spectrin repeat containing nuclear envelope protein 1	1.87309	RLKGSLLELQRALHD	Patient_28
SYNE1_	spectrin repeat containing nuclear envelope protein 1	1.87309	RLKGSLLELQRALHD	Patient_28
SYNE1_	spectrin repeat containing nuclear envelope protein 1	1.87309	RLKGSLLELQRALHD	Patient_28
SYNE1_	spectrin repeat containing nuclear envelope protein 1	1.87309	RLKGSLLELQRALHD	Patient_28
SYNE1_	spectrin repeat containing nuclear envelope protein 1	1.87309	RLKGSLLELQRALHD	Patient_28
SYNE1_	spectrin repeat containing nuclear envelope protein 1	1.87309	RLKGSLLELQRALHD	Patient_28
COL6A3_	collagen type VI alpha 3 chain	1.86965	GPPGIVGQKGDPGYPGPAG	Patient_28
COL6A3_	collagen type VI alpha 3 chain	1.86965	GPPGIVGQKGDPGYPGPAG	Patient_28
COL6A3_	collagen type VI alpha 3 chain	1.86965	GPPGIVGQKGDPGYPGPAG	Patient_28
COL6A3_	collagen type VI alpha 3 chain	1.86965	GPPGIVGQKGDPGYPGPAG	Patient_28
COL6A3_	collagen type VI alpha 3 chain	1.86965	GPPGIVGQKGDPGYPGPAG	Patient_28
COL6A3_	collagen type VI alpha 3 chain	1.86965	GPPGIVGQKGDPGYPGPAG	Patient_28
COL6A3_	collagen type VI alpha 3 chain	1.86965	GPPGIVGQKGDPGYPGPAG	Patient_28
COL6A3_	collagen type VI alpha 3 chain	1.86965	GPPGIVGQKGDPGYPGPAG	Patient_28
COL6A3_	collagen type VI alpha 3 chain	1.86965	GPPGIVGQKGDPGYPGPAG	Patient_28
COL6A3_	collagen type VI alpha 3 chain	1.86965	GPPGIVGQKGDPGYPGPAG	Patient_28
COL6A3_	collagen type VI alpha 3 chain	1.86965	GPPGIVGQKGDPGYPGPAG	Patient_28
COL6A3_	collagen type VI alpha 3 chain	1.86965	GPPGIVGQKGDPGYPGPAG	Patient_28
COL6A3_	collagen type VI alpha 3 chain	1.86965	GPPGIVGQKGDPGYPGPAG	Patient_28
COL6A3_	collagen type VI alpha 3 chain	1.86965	GPPGIVGQKGDPGYPGPAG	Patient_28
COL6A3_	collagen type VI alpha 3 chain	1.86965	GPPGIVGQKGDPGYPGPAG	Patient_28
COL6A3_	collagen type VI alpha 3 chain	1.86965	GPPGIVGQKGDPGYPGPAG	Patient_28
COL6A3_	collagen type VI alpha 3 chain	1.86965	GPPGIVGQKGDPGYPGPAG	Patient_28
COL6A3_	collagen type VI alpha 3 chain	1.86965	GPPGIVGQKGDPGYPGPAG	Patient_28
COL6A3_	collagen type VI alpha 3 chain	1.86965	GPPGIVGQKGDPGYPGPAG	Patient_28
COL6A3_	collagen type VI alpha 3 chain	1.86965	GPPGIVGQKGDPGYPGPAG	Patient_28
COL6A3_	collagen type VI alpha 3 chain	1.86965	GPPGIVGQKGDPGYPGPAG	Patient_28
COL6A3_	collagen type VI alpha 3 chain	1.86965	GPPGIVGQKGDPGYPGPAG	Patient_28
COL6A3_	collagen type VI alpha 3 chain	1.86965	GPPGIVGQKGDPGYPGPAG	Patient_28
OPALIN_	oligodendrocytic myelin paranodal and inner loop protein	1.86962	PANTTSSPVTGGKETDCGP	Patient_28
OPALIN_	oligodendrocytic myelin paranodal and inner loop protein	1.86962	PANTTSSPVTGGKETDCGP	Patient_28
OPALIN_	oligodendrocytic myelin paranodal and inner loop protein	1.86962	PANTTSSPVTGGKETDCGP	Patient_28
IGH_	IGH immunoglobulin heavy locus [ Homo sapiens (human) ]	1.86757	FPSLVPAVYLTACYCVS	Patient_28
IGH_	IGH immunoglobulin heavy locus [ Homo sapiens (human) ]	1.86757	FPSLVPAVYLTACYCVS	Patient_28
IGH_	IGH immunoglobulin heavy locus [ Homo sapiens (human) ]	1.86729	GECGTPHPLSQNRGASMT	Patient_28
IGH_	IGH immunoglobulin heavy locus [ Homo sapiens (human) ]	1.86729	GECGTPHPLSQNRGASMT	Patient_28
IGH_	IGH immunoglobulin heavy locus [ Homo sapiens (human) ]	1.86486	ISNECDKTFEQLNMC	Patient_28
IGH_	IGH immunoglobulin heavy locus [ Homo sapiens (human) ]	1.86486	ISNECDKTFEQLNMC	Patient_28
IGH_	IGH immunoglobulin heavy locus [ Homo sapiens (human) ]	1.86486	ISNECDKTFEQLNMC	Patient_28
COL4A3_	collagen type IV alpha 3 chain	1.85268	LAAAPAASKGCVCKDKGQCF	Patient_28
COL4A3_	collagen type IV alpha 3 chain	1.85268	LAAAPAASKGCVCKDKGQCF	Patient_28
COL4A3_	collagen type IV alpha 3 chain	1.85268	LAAAPAASKGCVCKDKGQCF	Patient_28
COL4A3_	collagen type IV alpha 3 chain	1.85268	LAAAPAASKGCVCKDKGQCF	Patient_28
COL4A3_	collagen type IV alpha 3 chain	1.85268	LAAAPAASKGCVCKDKGQCF	Patient_28
COL4A3_	collagen type IV alpha 3 chain	1.85268	LAAAPAASKGCVCKDKGQCF	Patient_28
COL4A3_	collagen type IV alpha 3 chain	1.85268	LAAAPAASKGCVCKDKGQCF	Patient_28
COL4A3_	collagen type IV alpha 3 chain	1.85268	LAAAPAASKGCVCKDKGQCF	Patient_28
COL4A3_	collagen type IV alpha 3 chain	1.85268	LAAAPAASKGCVCKDKGQCF	Patient_28
COL4A3_	collagen type IV alpha 3 chain	1.85268	LAAAPAASKGCVCKDKGQCF	Patient_28
COL4A3_	collagen type IV alpha 3 chain	1.85268	LAAAPAASKGCVCKDKGQCF	Patient_28
COL4A3_	collagen type IV alpha 3 chain	1.85268	LAAAPAASKGCVCKDKGQCF	Patient_28
COL4A3_	collagen type IV alpha 3 chain	1.85268	LAAAPAASKGCVCKDKGQCF	Patient_28
COL4A3_	collagen type IV alpha 3 chain	1.85268	LAAAPAASKGCVCKDKGQCF	Patient_28
COL4A3_	collagen type IV alpha 3 chain	1.85268	LAAAPAASKGCVCKDKGQCF	Patient_28
COL4A3_	collagen type IV alpha 3 chain	1.85268	LAAAPAASKGCVCKDKGQCF	Patient_28
PRRC2B_	proline rich coiled-coil 2B	1.85181	WSPSAEKASPQENGPAV	Patient_28
PRRC2B_	proline rich coiled-coil 2B	1.85181	WSPSAEKASPQENGPAV	Patient_28
PRRC2B_	proline rich coiled-coil 2B	1.85181	WSPSAEKASPQENGPAV	Patient_28
PRRC2B_	proline rich coiled-coil 2B	1.85181	WSPSAEKASPQENGPAV	Patient_28
PRRC2B_	proline rich coiled-coil 2B	1.85181	WSPSAEKASPQENGPAV	Patient_28
PRRC2B_	proline rich coiled-coil 2B	1.85181	WSPSAEKASPQENGPAV	Patient_28
PRRC2B_	proline rich coiled-coil 2B	1.85181	WSPSAEKASPQENGPAV	Patient_28
PRRC2B_	proline rich coiled-coil 2B	1.85181	WSPSAEKASPQENGPAV	Patient_28
PRRC2B_	proline rich coiled-coil 2B	1.85181	WSPSAEKASPQENGPAV	Patient_28
PRRC2B_	proline rich coiled-coil 2B	1.85181	WSPSAEKASPQENGPAV	Patient_28
PRRC2B_	proline rich coiled-coil 2B	1.85181	WSPSAEKASPQENGPAV	Patient_28
IGH_	IGH immunoglobulin heavy locus [ Homo sapiens (human) ]	1.85025	QKDFTNKQRIGFWC	Patient_28
IGH_	IGH immunoglobulin heavy locus [ Homo sapiens (human) ]	1.85025	QKDFTNKQRIGFWC	Patient_28
IGH_	IGH immunoglobulin heavy locus [ Homo sapiens (human) ]	1.85025	QKDFTNKQRIGFWC	Patient_28
NFX1_	nuclear transcription factor, X-box binding 1	1.84685	TCGKDLKCGNHTCSQVC	Patient_28
NFX1_	nuclear transcription factor, X-box binding 1	1.84685	TCGKDLKCGNHTCSQVC	Patient_28
PCSK6_	proprotein convertase subtilisin/kexin type 6	1.84423	CHKGCETCSSRAATQCL	Patient_28
SHANK2_	SH3 and multiple ankyrin repeat domains 2	1.83893	MRPSLDAGFPTVTRQNT	Patient_28
SHANK2_	SH3 and multiple ankyrin repeat domains 2	1.83893	MRPSLDAGFPTVTRQNT	Patient_28
SHANK2_	SH3 and multiple ankyrin repeat domains 2	1.83893	MRPSLDAGFPTVTRQNT	Patient_28
TNXB_	tenascin XB	1.8383	DGECICDTGYSGDDCGV	Patient_28
TNXB_	tenascin XB	1.8383	DGECICDTGYSGDDCGV	Patient_28
TNXB_	tenascin XB	1.8383	DGECICDTGYSGDDCGV	Patient_28
TNXB_	tenascin XB	1.8383	DGECICDTGYSGDDCGV	Patient_28
TNXB_	tenascin XB	1.8383	DGECICDTGYSGDDCGV	Patient_28
TNXB_	tenascin XB	1.8383	DGECICDTGYSGDDCGV	Patient_28
TNXB_	tenascin XB	1.8383	DGECICDTGYSGDDCGV	Patient_28
TRB_	TRB T cell receptor beta locus [ Homo sapiens (human) ]	1.83808	CSAKTGTSRYEQYF	Patient_28
TRB_	TRB T cell receptor beta locus [ Homo sapiens (human) ]	1.83808	CSAKTGTSRYEQYF	Patient_28
IGH_	IGH immunoglobulin heavy locus [ Homo sapiens (human) ]	1.83631	KMRMLCHHCSSKAYH	Patient_28
IGH_	IGH immunoglobulin heavy locus [ Homo sapiens (human) ]	1.83631	KMRMLCHHCSSKAYH	Patient_28
IGL_	IGL immunoglobulin lambda locus [ Homo sapiens (human) ]	1.82998	GVRMGDKRVCGACGGPQTA	Patient_28
IGL_	IGL immunoglobulin lambda locus [ Homo sapiens (human) ]	1.82998	GVRMGDKRVCGACGGPQTA	Patient_28
IGL_	IGL immunoglobulin lambda locus [ Homo sapiens (human) ]	1.82998	GVRMGDKRVCGACGGPQTA	Patient_28
IGH_	IGH immunoglobulin heavy locus [ Homo sapiens (human) ]	1.8244	TGNPTYVQGFTGRFVF	Patient_28
IGH_	IGH immunoglobulin heavy locus [ Homo sapiens (human) ]	1.8244	TGNPTYVQGFTGRFVF	Patient_28
IGH_	IGH immunoglobulin heavy locus [ Homo sapiens (human) ]	1.8244	TGNPTYVQGFTGRFVF	Patient_28
SSPO_	SCO-spondin	1.82142	SVSCGGGHQSRQRSCVDP	Patient_28
SSPO_	SCO-spondin	1.82142	SVSCGGGHQSRQRSCVDP	Patient_28
SSPO_	SCO-spondin	1.82142	SVSCGGGHQSRQRSCVDP	Patient_28
SSPO_	SCO-spondin	1.82142	SVSCGGGHQSRQRSCVDP	Patient_28
SSPO_	SCO-spondin	1.82142	SVSCGGGHQSRQRSCVDP	Patient_28
SSPO_	SCO-spondin	1.82142	SVSCGGGHQSRQRSCVDP	Patient_28
SSPO_	SCO-spondin	1.82142	SVSCGGGHQSRQRSCVDP	Patient_28
TRB_	TRB T cell receptor beta locus [ Homo sapiens (human) ]	1.81546	QPSEPRDSAVYFCAHR	Patient_28
TRB_	TRB T cell receptor beta locus [ Homo sapiens (human) ]	1.81546	QPSEPRDSAVYFCAHR	Patient_28
TRB_	TRB T cell receptor beta locus [ Homo sapiens (human) ]	1.81546	QPSEPRDSAVYFCAHR	Patient_28
IGK_	IGK immunoglobulin kappa locus [ Homo sapiens (human) ]	1.81402	SVSPGQTATLSCRASQGV	Patient_28
IGK_	IGK immunoglobulin kappa locus [ Homo sapiens (human) ]	1.81402	SVSPGQTATLSCRASQGV	Patient_28
IGK_	IGK immunoglobulin kappa locus [ Homo sapiens (human) ]	1.81402	SVSPGQTATLSCRASQGV	Patient_28
FBN3_	fibrillin 3	1.81363	CAENPGVCTNGVCVNTDGS	Patient_28
FBN3_	fibrillin 3	1.81363	CAENPGVCTNGVCVNTDGS	Patient_28
FBN3_	fibrillin 3	1.81363	CAENPGVCTNGVCVNTDGS	Patient_28
FBN3_	fibrillin 3	1.81363	CAENPGVCTNGVCVNTDGS	Patient_28
FBN3_	fibrillin 3	1.81363	CAENPGVCTNGVCVNTDGS	Patient_28
FBN3_	fibrillin 3	1.81363	CAENPGVCTNGVCVNTDGS	Patient_28
FBN3_	fibrillin 3	1.81363	CAENPGVCTNGVCVNTDGS	Patient_28
FBN3_	fibrillin 3	1.81363	CAENPGVCTNGVCVNTDGS	Patient_28
FBN3_	fibrillin 3	1.81363	CAENPGVCTNGVCVNTDGS	Patient_28
FBN3_	fibrillin 3	1.81363	CAENPGVCTNGVCVNTDGS	Patient_28
FBN3_	fibrillin 3	1.81363	CAENPGVCTNGVCVNTDGS	Patient_28
FBN3_	fibrillin 3	1.81363	CAENPGVCTNGVCVNTDGS	Patient_28
FBN3_	fibrillin 3	1.81363	CAENPGVCTNGVCVNTDGS	Patient_28
FBN3_	fibrillin 3	1.81363	CAENPGVCTNGVCVNTDGS	Patient_28
FBN3_	fibrillin 3	1.81363	CAENPGVCTNGVCVNTDGS	Patient_28
FBN3_	fibrillin 3	1.81363	CAENPGVCTNGVCVNTDGS	Patient_28
FBN3_	fibrillin 3	1.81363	CAENPGVCTNGVCVNTDGS	Patient_28
IGH_	IGH immunoglobulin heavy locus [ Homo sapiens (human) ]	1.81305	MVITKKVTLMVICANS	Patient_28
IGH_	IGH immunoglobulin heavy locus [ Homo sapiens (human) ]	1.81305	MVITKKVTLMVICANS	Patient_28
IGH_	IGH immunoglobulin heavy locus [ Homo sapiens (human) ]	1.81305	MVITKKVTLMVICANS	Patient_28
NFX1_	nuclear transcription factor, X-box binding 1	1.81169	GDCGPCSRTSVISCRCS	Patient_28
NFX1_	nuclear transcription factor, X-box binding 1	1.81169	GDCGPCSRTSVISCRCS	Patient_28
NFX1_	nuclear transcription factor, X-box binding 1	1.81169	GDCGPCSRTSVISCRCS	Patient_28
NFX1_	nuclear transcription factor, X-box binding 1	1.81169	GDCGPCSRTSVISCRCS	Patient_28
NFX1_	nuclear transcription factor, X-box binding 1	1.81169	GDCGPCSRTSVISCRCS	Patient_28
NFX1_	nuclear transcription factor, X-box binding 1	1.81169	GDCGPCSRTSVISCRCS	Patient_28
NFX1_	nuclear transcription factor, X-box binding 1	1.81169	GDCGPCSRTSVISCRCS	Patient_28
NFX1_	nuclear transcription factor, X-box binding 1	1.81169	GDCGPCSRTSVISCRCS	Patient_28
NFX1_	nuclear transcription factor, X-box binding 1	1.81169	GDCGPCSRTSVISCRCS	Patient_28
NFX1_	nuclear transcription factor, X-box binding 1	1.81169	GDCGPCSRTSVISCRCS	Patient_28
NFX1_	nuclear transcription factor, X-box binding 1	1.81169	GDCGPCSRTSVISCRCS	Patient_28
NFX1_	nuclear transcription factor, X-box binding 1	1.81169	GDCGPCSRTSVISCRCS	Patient_28
NFX1_	nuclear transcription factor, X-box binding 1	1.81169	GDCGPCSRTSVISCRCS	Patient_28
NFX1_	nuclear transcription factor, X-box binding 1	1.81169	GDCGPCSRTSVISCRCS	Patient_28
NFX1_	nuclear transcription factor, X-box binding 1	1.81169	GDCGPCSRTSVISCRCS	Patient_28
NFX1_	nuclear transcription factor, X-box binding 1	1.81169	GDCGPCSRTSVISCRCS	Patient_28
NFX1_	nuclear transcription factor, X-box binding 1	1.81169	GDCGPCSRTSVISCRCS	Patient_28
NFX1_	nuclear transcription factor, X-box binding 1	1.81169	GDCGPCSRTSVISCRCS	Patient_28
NFX1_	nuclear transcription factor, X-box binding 1	1.81169	GDCGPCSRTSVISCRCS	Patient_28
HCFC2_	host cell factor C2	1.80905	LSSPSCLLTPSCLYHSD	Patient_28
HCFC2_	host cell factor C2	1.80905	LSSPSCLLTPSCLYHSD	Patient_28
HCFC2_	host cell factor C2	1.80905	LSSPSCLLTPSCLYHSD	Patient_28
HCFC2_	host cell factor C2	1.80905	LSSPSCLLTPSCLYHSD	Patient_28
HCFC2_	host cell factor C2	1.80905	LSSPSCLLTPSCLYHSD	Patient_28
APC_	APC, WNT signaling pathway regulator	1.80901	PRSGRSPTGNTPPVIDS	Patient_28
APC_	APC, WNT signaling pathway regulator	1.80901	PRSGRSPTGNTPPVIDS	Patient_28
APC_	APC, WNT signaling pathway regulator	1.80901	PRSGRSPTGNTPPVIDS	Patient_28
APC_	APC, WNT signaling pathway regulator	1.80901	PRSGRSPTGNTPPVIDS	Patient_28
APC_	APC, WNT signaling pathway regulator	1.80901	PRSGRSPTGNTPPVIDS	Patient_28
APC_	APC, WNT signaling pathway regulator	1.80901	PRSGRSPTGNTPPVIDS	Patient_28
APC_	APC, WNT signaling pathway regulator	1.80901	PRSGRSPTGNTPPVIDS	Patient_28
APC_	APC, WNT signaling pathway regulator	1.80901	PRSGRSPTGNTPPVIDS	Patient_28
APC_	APC, WNT signaling pathway regulator	1.80901	PRSGRSPTGNTPPVIDS	Patient_28
HERC2_	HECT and RLD domain containing E3 ubiquitin protein ligase 2	1.80853	AVSGNEVNISPGRRFMI	Patient_28
HERC2_	HECT and RLD domain containing E3 ubiquitin protein ligase 2	1.80853	AVSGNEVNISPGRRFMI	Patient_28
HERC2_	HECT and RLD domain containing E3 ubiquitin protein ligase 2	1.80853	AVSGNEVNISPGRRFMI	Patient_28
HERC2_	HECT and RLD domain containing E3 ubiquitin protein ligase 2	1.80853	AVSGNEVNISPGRRFMI	Patient_28
HERC2_	HECT and RLD domain containing E3 ubiquitin protein ligase 2	1.80853	AVSGNEVNISPGRRFMI	Patient_28
HERC2_	HECT and RLD domain containing E3 ubiquitin protein ligase 2	1.80853	AVSGNEVNISPGRRFMI	Patient_28
HERC2_	HECT and RLD domain containing E3 ubiquitin protein ligase 2	1.80853	AVSGNEVNISPGRRFMI	Patient_28
HERC2_	HECT and RLD domain containing E3 ubiquitin protein ligase 2	1.80853	AVSGNEVNISPGRRFMI	Patient_28
HERC2_	HECT and RLD domain containing E3 ubiquitin protein ligase 2	1.80853	AVSGNEVNISPGRRFMI	Patient_28
SPG11_	SPG11, spatacsin vesicle trafficking associated	1.80214	DHLSSHLYLRNVEEL	Patient_28
SPG11_	SPG11, spatacsin vesicle trafficking associated	1.80214	DHLSSHLYLRNVEEL	Patient_28
SPG11_	SPG11, spatacsin vesicle trafficking associated	1.80214	DHLSSHLYLRNVEEL	Patient_28
SPG11_	SPG11, spatacsin vesicle trafficking associated	1.80214	DHLSSHLYLRNVEEL	Patient_28
SPG11_	SPG11, spatacsin vesicle trafficking associated	1.80214	DHLSSHLYLRNVEEL	Patient_28
SPG11_	SPG11, spatacsin vesicle trafficking associated	1.80214	DHLSSHLYLRNVEEL	Patient_28
SPG11_	SPG11, spatacsin vesicle trafficking associated	1.80214	DHLSSHLYLRNVEEL	Patient_28
NR4A1_	nuclear receptor subfamily 4 group A member 1	1.80176	YGSPCSAPSPSTPSFQPP	Patient_28
NR4A1_	nuclear receptor subfamily 4 group A member 1	1.80176	YGSPCSAPSPSTPSFQPP	Patient_28
NR4A1_	nuclear receptor subfamily 4 group A member 1	1.80176	YGSPCSAPSPSTPSFQPP	Patient_28
NR4A1_	nuclear receptor subfamily 4 group A member 1	1.80176	YGSPCSAPSPSTPSFQPP	Patient_28
NR4A1_	nuclear receptor subfamily 4 group A member 1	1.80176	YGSPCSAPSPSTPSFQPP	Patient_28
NR4A1_	nuclear receptor subfamily 4 group A member 1	1.80176	YGSPCSAPSPSTPSFQPP	Patient_28
NR4A1_	nuclear receptor subfamily 4 group A member 1	1.80176	YGSPCSAPSPSTPSFQPP	Patient_28
NR4A1_	nuclear receptor subfamily 4 group A member 1	1.80176	YGSPCSAPSPSTPSFQPP	Patient_28
NR4A1_	nuclear receptor subfamily 4 group A member 1	1.80176	YGSPCSAPSPSTPSFQPP	Patient_28
NR4A1_	nuclear receptor subfamily 4 group A member 1	1.80176	YGSPCSAPSPSTPSFQPP	Patient_28
NR4A1_	nuclear receptor subfamily 4 group A member 1	1.80176	YGSPCSAPSPSTPSFQPP	Patient_28
NR4A1_	nuclear receptor subfamily 4 group A member 1	1.80176	YGSPCSAPSPSTPSFQPP	Patient_28
NR4A1_	nuclear receptor subfamily 4 group A member 1	1.80176	YGSPCSAPSPSTPSFQPP	Patient_28
LAMA2_	laminin subunit alpha 2	1.80016	YCDKCLPGFYGEPTK	Patient_28
LAMA2_	laminin subunit alpha 2	1.80016	YCDKCLPGFYGEPTK	Patient_28
LAMA2_	laminin subunit alpha 2	1.80016	YCDKCLPGFYGEPTK	Patient_28
LAMA2_	laminin subunit alpha 2	1.80016	YCDKCLPGFYGEPTK	Patient_28
LAMA2_	laminin subunit alpha 2	1.80016	YCDKCLPGFYGEPTK	Patient_28
LAMA2_	laminin subunit alpha 2	1.80016	YCDKCLPGFYGEPTK	Patient_28
LAMA2_	laminin subunit alpha 2	1.80016	YCDKCLPGFYGEPTK	Patient_28
LAMA2_	laminin subunit alpha 2	1.80016	YCDKCLPGFYGEPTK	Patient_28
LAMA2_	laminin subunit alpha 2	1.80016	YCDKCLPGFYGEPTK	Patient_28
LAMA2_	laminin subunit alpha 2	1.80016	YCDKCLPGFYGEPTK	Patient_28
LAMA2_	laminin subunit alpha 2	1.80016	YCDKCLPGFYGEPTK	Patient_28
LAMA2_	laminin subunit alpha 2	1.80016	YCDKCLPGFYGEPTK	Patient_28
LAMA2_	laminin subunit alpha 2	1.80016	YCDKCLPGFYGEPTK	Patient_28
LAMA2_	laminin subunit alpha 2	1.80016	YCDKCLPGFYGEPTK	Patient_28
LAMA2_	laminin subunit alpha 2	1.80016	YCDKCLPGFYGEPTK	Patient_28
COL4A3_	collagen type IV alpha 3 chain	1.79318	LAAAPAASKGCVCKDKGQCF	Patient_28
COL4A3_	collagen type IV alpha 3 chain	1.79318	LAAAPAASKGCVCKDKGQCF	Patient_28
COL4A3_	collagen type IV alpha 3 chain	1.79318	LAAAPAASKGCVCKDKGQCF	Patient_28
COL4A3_	collagen type IV alpha 3 chain	1.79318	LAAAPAASKGCVCKDKGQCF	Patient_28
COL4A3_	collagen type IV alpha 3 chain	1.79318	LAAAPAASKGCVCKDKGQCF	Patient_28
COL4A3_	collagen type IV alpha 3 chain	1.79318	LAAAPAASKGCVCKDKGQCF	Patient_28
IGH_	IGH immunoglobulin heavy locus [ Homo sapiens (human) ]	1.79299	AINVSWEVSGGPPALIVGG	Patient_28
IGH_	IGH immunoglobulin heavy locus [ Homo sapiens (human) ]	1.79299	AINVSWEVSGGPPALIVGG	Patient_28
IGH_	IGH immunoglobulin heavy locus [ Homo sapiens (human) ]	1.79299	AINVSWEVSGGPPALIVGG	Patient_28
MEGF6_	MEGF6 multiple EGF like domains 6 [ Homo sapiens (human) ]	1.79226	GRDCKGEETCQCGETLS	Patient_28
MEGF6_	MEGF6 multiple EGF like domains 6 [ Homo sapiens (human) ]	1.79226	GRDCKGEETCQCGETLS	Patient_28
MEGF6_	MEGF6 multiple EGF like domains 6 [ Homo sapiens (human) ]	1.79226	GRDCKGEETCQCGETLS	Patient_28
VCAN_	versican	1.78722	ITEGSGEAEEDEDTMF	Patient_28
VCAN_	versican	1.78722	ITEGSGEAEEDEDTMF	Patient_28
VCAN_	versican	1.78722	ITEGSGEAEEDEDTMF	Patient_28
VCAN_	versican	1.78722	ITEGSGEAEEDEDTMF	Patient_28
VCAN_	versican	1.78722	ITEGSGEAEEDEDTMF	Patient_28
VCAN_	versican	1.78722	ITEGSGEAEEDEDTMF	Patient_28
VCAN_	versican	1.78722	ITEGSGEAEEDEDTMF	Patient_28
VCAN_	versican	1.78722	ITEGSGEAEEDEDTMF	Patient_28
VCAN_	versican	1.78722	ITEGSGEAEEDEDTMF	Patient_28
IGH_	IGH immunoglobulin heavy locus [ Homo sapiens (human) ]	1.78625	SLDLSSGTFLCRFRKM	Patient_28
IGH_	IGH immunoglobulin heavy locus [ Homo sapiens (human) ]	1.78625	SLDLSSGTFLCRFRKM	Patient_28
IGH_	IGH immunoglobulin heavy locus [ Homo sapiens (human) ]	1.78625	SLDLSSGTFLCRFRKM	Patient_28
IGH_	IGH immunoglobulin heavy locus [ Homo sapiens (human) ]	1.78625	SLDLSSGTFLCRFRKM	Patient_28
IGH_	IGH immunoglobulin heavy locus [ Homo sapiens (human) ]	1.78625	SLDLSSGTFLCRFRKM	Patient_28
IGH_	IGH immunoglobulin heavy locus [ Homo sapiens (human) ]	1.78349	SLDLSSGTFLCRFRKM	Patient_28
IGH_	IGH immunoglobulin heavy locus [ Homo sapiens (human) ]	1.78349	SLDLSSGTFLCRFRKM	Patient_28
IGH_	IGH immunoglobulin heavy locus [ Homo sapiens (human) ]	1.78349	SLDLSSGTFLCRFRKM	Patient_28
SCRIB_	scribbled planar cell polarity protein	1.78156	YKGDDEGIFISRVSEEG	Patient_28
SCRIB_	scribbled planar cell polarity protein	1.78156	YKGDDEGIFISRVSEEG	Patient_28
SCRIB_	scribbled planar cell polarity protein	1.78156	YKGDDEGIFISRVSEEG	Patient_28
SCRIB_	scribbled planar cell polarity protein	1.78156	YKGDDEGIFISRVSEEG	Patient_28
SCRIB_	scribbled planar cell polarity protein	1.78156	YKGDDEGIFISRVSEEG	Patient_28
SCRIB_	scribbled planar cell polarity protein	1.78156	YKGDDEGIFISRVSEEG	Patient_28
SCRIB_	scribbled planar cell polarity protein	1.78156	YKGDDEGIFISRVSEEG	Patient_28
SCRIB_	scribbled planar cell polarity protein	1.78156	YKGDDEGIFISRVSEEG	Patient_28
SCRIB_	scribbled planar cell polarity protein	1.78156	YKGDDEGIFISRVSEEG	Patient_28
SCRIB_	scribbled planar cell polarity protein	1.78156	YKGDDEGIFISRVSEEG	Patient_28
SCRIB_	scribbled planar cell polarity protein	1.78156	YKGDDEGIFISRVSEEG	Patient_28
SCRIB_	scribbled planar cell polarity protein	1.78156	YKGDDEGIFISRVSEEG	Patient_28
SCRIB_	scribbled planar cell polarity protein	1.78156	YKGDDEGIFISRVSEEG	Patient_28
SCRIB_	scribbled planar cell polarity protein	1.78156	YKGDDEGIFISRVSEEG	Patient_28
SCRIB_	scribbled planar cell polarity protein	1.78156	YKGDDEGIFISRVSEEG	Patient_28
SCRIB_	scribbled planar cell polarity protein	1.78156	YKGDDEGIFISRVSEEG	Patient_28
SCRIB_	scribbled planar cell polarity protein	1.78156	YKGDDEGIFISRVSEEG	Patient_28
NUP153_	nucleoporin 153	1.77925	GSSGSSGSSSSCTVTTGTL	Patient_28
NUP153_	nucleoporin 153	1.77925	GSSGSSGSSSSCTVTTGTL	Patient_28
NUP153_	nucleoporin 153	1.77925	GSSGSSGSSSSCTVTTGTL	Patient_28
NUP153_	nucleoporin 153	1.77925	GSSGSSGSSSSCTVTTGTL	Patient_28
NUP153_	nucleoporin 153	1.77925	GSSGSSGSSSSCTVTTGTL	Patient_28
MAN2C1_	mannosidase alpha class 2C member 1	1.77841	DPRSLTLYVEVACNGL	Patient_28
MAN2C1_	mannosidase alpha class 2C member 1	1.77841	DPRSLTLYVEVACNGL	Patient_28
MAN2C1_	mannosidase alpha class 2C member 1	1.77841	DPRSLTLYVEVACNGL	Patient_28
MAN2C1_	mannosidase alpha class 2C member 1	1.77841	DPRSLTLYVEVACNGL	Patient_28
MAN2C1_	mannosidase alpha class 2C member 1	1.77841	DPRSLTLYVEVACNGL	Patient_28
MAN2C1_	mannosidase alpha class 2C member 1	1.77841	DPRSLTLYVEVACNGL	Patient_28
MAN2C1_	mannosidase alpha class 2C member 1	1.77841	DPRSLTLYVEVACNGL	Patient_28
MAN2C1_	mannosidase alpha class 2C member 1	1.77841	DPRSLTLYVEVACNGL	Patient_28
MAN2C1_	mannosidase alpha class 2C member 1	1.77841	DPRSLTLYVEVACNGL	Patient_28
PAX5_	paired box 5	1.77547	TPGGSPTRGCLAPPTIIA	Patient_28
PAX5_	paired box 5	1.77547	TPGGSPTRGCLAPPTIIA	Patient_28
PAX5_	paired box 5	1.77547	TPGGSPTRGCLAPPTIIA	Patient_28
OPALIN_	oligodendrocytic myelin paranodal and inner loop protein	1.7687	PANTTSSPVTGGKETDCGP	Patient_28
OPALIN_	oligodendrocytic myelin paranodal and inner loop protein	1.7687	PANTTSSPVTGGKETDCGP	Patient_28
OPALIN_	oligodendrocytic myelin paranodal and inner loop protein	1.7687	PANTTSSPVTGGKETDCGP	Patient_28
IGK_	IGK immunoglobulin kappa locus [ Homo sapiens (human) ]	1.76351	LSVSPGERVTLSCRASQ	Patient_28
IGK_	IGK immunoglobulin kappa locus [ Homo sapiens (human) ]	1.76351	LSVSPGERVTLSCRASQ	Patient_28
IGK_	IGK immunoglobulin kappa locus [ Homo sapiens (human) ]	1.76351	LSVSPGERVTLSCRASQ	Patient_28
IGK_	IGK immunoglobulin kappa locus [ Homo sapiens (human) ]	1.7621	CPSPLSPDDPSPASCGAPH	Patient_28
IGK_	IGK immunoglobulin kappa locus [ Homo sapiens (human) ]	1.7621	CPSPLSPDDPSPASCGAPH	Patient_28
IGK_	IGK immunoglobulin kappa locus [ Homo sapiens (human) ]	1.7621	CPSPLSPDDPSPASCGAPH	Patient_28
SSPO_	SCO-spondin	1.75652	NRSCSGHCVEGCRCPPGL	Patient_28
SSPO_	SCO-spondin	1.75652	NRSCSGHCVEGCRCPPGL	Patient_28
SSPO_	SCO-spondin	1.75652	NRSCSGHCVEGCRCPPGL	Patient_28
CORO7/CORO7-PAM16_	coronin 7	1.75214	LGSYGSSSCLVGLFMSPVA	Patient_28
CORO7/CORO7-PAM16_	coronin 7	1.75214	LGSYGSSSCLVGLFMSPVA	Patient_28
CORO7/CORO7-PAM16_	coronin 7	1.75214	LGSYGSSSCLVGLFMSPVA	Patient_28
IGH_	IGH immunoglobulin heavy locus [ Homo sapiens (human) ]	1.74958	CLLAVLSVSVRSLYSCW	Patient_28
IGH_	IGH immunoglobulin heavy locus [ Homo sapiens (human) ]	1.74958	CLLAVLSVSVRSLYSCW	Patient_28
IGH_	IGH immunoglobulin heavy locus [ Homo sapiens (human) ]	1.74958	CLLAVLSVSVRSLYSCW	Patient_28
CORO7/CORO7-PAM16_	coronin 7	1.74753	IFTLDHKRIGIIYTL	Patient_28
CORO7/CORO7-PAM16_	coronin 7	1.74753	IFTLDHKRIGIIYTL	Patient_28
CORO7/CORO7-PAM16_	coronin 7	1.74753	IFTLDHKRIGIIYTL	Patient_28
KMT2D_	lysine methyltransferase 2D	1.74712	ALPLSVPSPLSPIGKVVGVS	Patient_28
KMT2D_	lysine methyltransferase 2D	1.74712	ALPLSVPSPLSPIGKVVGVS	Patient_28
KMT2D_	lysine methyltransferase 2D	1.74712	ALPLSVPSPLSPIGKVVGVS	Patient_28
KMT2D_	lysine methyltransferase 2D	1.74712	ALPLSVPSPLSPIGKVVGVS	Patient_28
KMT2D_	lysine methyltransferase 2D	1.74712	ALPLSVPSPLSPIGKVVGVS	Patient_28
KMT2D_	lysine methyltransferase 2D	1.74712	ALPLSVPSPLSPIGKVVGVS	Patient_28
KMT2D_	lysine methyltransferase 2D	1.74712	ALPLSVPSPLSPIGKVVGVS	Patient_28
IGH_	IGH immunoglobulin heavy locus [ Homo sapiens (human) ]	1.7456	LSLTCTVSGGSTSSYYW	Patient_28
IGH_	IGH immunoglobulin heavy locus [ Homo sapiens (human) ]	1.7456	LSLTCTVSGGSTSSYYW	Patient_28
IGH_	IGH immunoglobulin heavy locus [ Homo sapiens (human) ]	1.7456	LSLTCTVSGGSTSSYYW	Patient_28
IGH_	IGH immunoglobulin heavy locus [ Homo sapiens (human) ]	1.74475	LSLTCTVSGGSISSSSYY	Patient_28
IGH_	IGH immunoglobulin heavy locus [ Homo sapiens (human) ]	1.74475	LSLTCTVSGGSISSSSYY	Patient_28
IGH_	IGH immunoglobulin heavy locus [ Homo sapiens (human) ]	1.74475	LSLTCTVSGGSISSSSYY	Patient_28
IGH_	IGH immunoglobulin heavy locus [ Homo sapiens (human) ]	1.74475	LSLTCTVSGGSISSSSYY	Patient_28
IGH_	IGH immunoglobulin heavy locus [ Homo sapiens (human) ]	1.74475	LSLTCTVSGGSISSSSYY	Patient_28
IGH_	IGH immunoglobulin heavy locus [ Homo sapiens (human) ]	1.74475	LSLTCTVSGGSISSSSYY	Patient_28
IGH_	IGH immunoglobulin heavy locus [ Homo sapiens (human) ]	1.74475	LSLTCTVSGGSISSSSYY	Patient_28
IGH_	IGH immunoglobulin heavy locus [ Homo sapiens (human) ]	1.74475	LSLTCTVSGGSISSSSYY	Patient_28
IGH_	IGH immunoglobulin heavy locus [ Homo sapiens (human) ]	1.74475	LSLTCTVSGGSISSSSYY	Patient_28
IGH_	IGH immunoglobulin heavy locus [ Homo sapiens (human) ]	1.74475	LSLTCTVSGGSISSSSYY	Patient_28
IGH_	IGH immunoglobulin heavy locus [ Homo sapiens (human) ]	1.74475	LSLTCTVSGGSISSSSYY	Patient_28
IGH_	IGH immunoglobulin heavy locus [ Homo sapiens (human) ]	1.74475	LSLTCTVSGGSISSSSYY	Patient_28
IGH_	IGH immunoglobulin heavy locus [ Homo sapiens (human) ]	1.74475	LSLTCTVSGGSISSSSYY	Patient_28
IGH_	IGH immunoglobulin heavy locus [ Homo sapiens (human) ]	1.74475	LSLTCTVSGGSISSSSYY	Patient_28
IGH_	IGH immunoglobulin heavy locus [ Homo sapiens (human) ]	1.74475	LSLTCTVSGGSISSSSYY	Patient_28
IGH_	IGH immunoglobulin heavy locus [ Homo sapiens (human) ]	1.74475	LSLTCTVSGGSISSSSYY	Patient_28
IGH_	IGH immunoglobulin heavy locus [ Homo sapiens (human) ]	1.74475	LSLTCTVSGGSISSSSYY	Patient_28
IGK_	IGK immunoglobulin kappa locus [ Homo sapiens (human) ]	1.743	SVLTQPPSAPGSPGQSVTI	Patient_28
IGK_	IGK immunoglobulin kappa locus [ Homo sapiens (human) ]	1.743	SVLTQPPSAPGSPGQSVTI	Patient_28
IGK_	IGK immunoglobulin kappa locus [ Homo sapiens (human) ]	1.743	SVLTQPPSAPGSPGQSVTI	Patient_28
STAB1_	stabilin 1	1.74202	HICSNPNKHGEQCQED	Patient_28
STAB1_	stabilin 1	1.74202	HICSNPNKHGEQCQED	Patient_28
STAB1_	stabilin 1	1.74202	HICSNPNKHGEQCQED	Patient_28
STAB1_	stabilin 1	1.74202	HICSNPNKHGEQCQED	Patient_28
STAB1_	stabilin 1	1.74202	HICSNPNKHGEQCQED	Patient_28
STAB1_	stabilin 1	1.74202	HICSNPNKHGEQCQED	Patient_28
STAB1_	stabilin 1	1.74202	HICSNPNKHGEQCQED	Patient_28
STAB1_	stabilin 1	1.74202	HICSNPNKHGEQCQED	Patient_28
STAB1_	stabilin 1	1.74202	HICSNPNKHGEQCQED	Patient_28
STAB1_	stabilin 1	1.74202	HICSNPNKHGEQCQED	Patient_28
STAB1_	stabilin 1	1.74202	HICSNPNKHGEQCQED	Patient_28
IGK_	IGK immunoglobulin kappa locus [ Homo sapiens (human) ]	1.74178	IEPFIYQVCNNSLMTG	Patient_28
IGK_	IGK immunoglobulin kappa locus [ Homo sapiens (human) ]	1.74178	IEPFIYQVCNNSLMTG	Patient_28
IGK_	IGK immunoglobulin kappa locus [ Homo sapiens (human) ]	1.74178	IEPFIYQVCNNSLMTG	Patient_28
MTMR9_	myotubularin related protein 9	1.73928	SLLCACLFYGLVNVEF	Patient_28
MTMR9_	myotubularin related protein 9	1.73928	SLLCACLFYGLVNVEF	Patient_28
MTMR9_	myotubularin related protein 9	1.73928	SLLCACLFYGLVNVEF	Patient_28
RELN_	reelin	1.73677	VSWDLDTSWVDFVQF	Patient_28
RELN_	reelin	1.73677	VSWDLDTSWVDFVQF	Patient_28
RELN_	reelin	1.73677	VSWDLDTSWVDFVQF	Patient_28
RELN_	reelin	1.73677	VSWDLDTSWVDFVQF	Patient_28
RELN_	reelin	1.73677	VSWDLDTSWVDFVQF	Patient_28
RELN_	reelin	1.73677	VSWDLDTSWVDFVQF	Patient_28
RELN_	reelin	1.73677	VSWDLDTSWVDFVQF	Patient_28
RELN_	reelin	1.73677	VSWDLDTSWVDFVQF	Patient_28
RELN_	reelin	1.73677	VSWDLDTSWVDFVQF	Patient_28
RELN_	reelin	1.73677	VSWDLDTSWVDFVQF	Patient_28
RELN_	reelin	1.73677	VSWDLDTSWVDFVQF	Patient_28
IGH_	IGH immunoglobulin heavy locus [ Homo sapiens (human) ]	1.73631	LLLKSRATQTSCSSSCR	Patient_28
IGH_	IGH immunoglobulin heavy locus [ Homo sapiens (human) ]	1.73631	LLLKSRATQTSCSSSCR	Patient_28
IGH_	IGH immunoglobulin heavy locus [ Homo sapiens (human) ]	1.73631	LLLKSRATQTSCSSSCR	Patient_28
IGH_	IGH immunoglobulin heavy locus [ Homo sapiens (human) ]	1.7323	VSASTESDKPTTGQVY	Patient_28
IGH_	IGH immunoglobulin heavy locus [ Homo sapiens (human) ]	1.7323	VSASTESDKPTTGQVY	Patient_28
IGH_	IGH immunoglobulin heavy locus [ Homo sapiens (human) ]	1.7323	VSASTESDKPTTGQVY	Patient_28
TRB_	TRB T cell receptor beta locus [ Homo sapiens (human) ]	1.72987	MESSLGGPSVATSRLP	Patient_28
TRB_	TRB T cell receptor beta locus [ Homo sapiens (human) ]	1.72987	MESSLGGPSVATSRLP	Patient_28
TRB_	TRB T cell receptor beta locus [ Homo sapiens (human) ]	1.72987	MESSLGGPSVATSRLP	Patient_28
TRB_	TRB T cell receptor beta locus [ Homo sapiens (human) ]	1.72987	MESSLGGPSVATSRLP	Patient_28
TRB_	TRB T cell receptor beta locus [ Homo sapiens (human) ]	1.72987	MESSLGGPSVATSRLP	Patient_28
IGK_	IGK immunoglobulin kappa locus [ Homo sapiens (human) ]	1.72586	IMKCNEGNFSGNGSCTN	Patient_28
IGK_	IGK immunoglobulin kappa locus [ Homo sapiens (human) ]	1.72586	IMKCNEGNFSGNGSCTN	Patient_28
IGK_	IGK immunoglobulin kappa locus [ Homo sapiens (human) ]	1.72586	IMKCNEGNFSGNGSCTN	Patient_28
TRB_	TRB T cell receptor beta locus [ Homo sapiens (human) ]	1.72549	MESSLGGPSVATSRLP	Patient_28
TRB_	TRB T cell receptor beta locus [ Homo sapiens (human) ]	1.72549	MESSLGGPSVATSRLP	Patient_28
TRB_	TRB T cell receptor beta locus [ Homo sapiens (human) ]	1.72549	MESSLGGPSVATSRLP	Patient_28
LAMC1_	laminin subunit gamma 1	1.72316	NCQDNTDGAHCERCREN	Patient_28
LAMC1_	laminin subunit gamma 1	1.72316	NCQDNTDGAHCERCREN	Patient_28
LAMC1_	laminin subunit gamma 1	1.72316	NCQDNTDGAHCERCREN	Patient_28
LAMC1_	laminin subunit gamma 1	1.72316	NCQDNTDGAHCERCREN	Patient_28
LAMC1_	laminin subunit gamma 1	1.72316	NCQDNTDGAHCERCREN	Patient_28
FBN1_	fibrillin 1	1.7227	NECLSAHICGGASCHNTL	Patient_28
FBN1_	fibrillin 1	1.7227	NECLSAHICGGASCHNTL	Patient_28
FBN1_	fibrillin 1	1.7227	NECLSAHICGGASCHNTL	Patient_28
FBN1_	fibrillin 1	1.7227	NECLSAHICGGASCHNTL	Patient_28
FBN1_	fibrillin 1	1.7227	NECLSAHICGGASCHNTL	Patient_28
FBN1_	fibrillin 1	1.7227	NECLSAHICGGASCHNTL	Patient_28
FBN1_	fibrillin 1	1.7227	NECLSAHICGGASCHNTL	Patient_28
FBN1_	fibrillin 1	1.7227	NECLSAHICGGASCHNTL	Patient_28
FBN1_	fibrillin 1	1.7227	NECLSAHICGGASCHNTL	Patient_28
FBN3_	fibrillin 3	1.72233	CAENPGVCTNGVCVNTDGS	Patient_28
FBN3_	fibrillin 3	1.72233	CAENPGVCTNGVCVNTDGS	Patient_28
FBN3_	fibrillin 3	1.72233	CAENPGVCTNGVCVNTDGS	Patient_28
FBN3_	fibrillin 3	1.72233	CAENPGVCTNGVCVNTDGS	Patient_28
FBN3_	fibrillin 3	1.72233	CAENPGVCTNGVCVNTDGS	Patient_28
FBN3_	fibrillin 3	1.72233	CAENPGVCTNGVCVNTDGS	Patient_28
FBN3_	fibrillin 3	1.72233	CAENPGVCTNGVCVNTDGS	Patient_28
FBN3_	fibrillin 3	1.72233	CAENPGVCTNGVCVNTDGS	Patient_28
FBN3_	fibrillin 3	1.72233	CAENPGVCTNGVCVNTDGS	Patient_28
IGH_	IGH immunoglobulin heavy locus [ Homo sapiens (human) ]	1.72226	LDQICGSSCCQPCCLLP	Patient_28
IGH_	IGH immunoglobulin heavy locus [ Homo sapiens (human) ]	1.72226	LDQICGSSCCQPCCLLP	Patient_28
IGH_	IGH immunoglobulin heavy locus [ Homo sapiens (human) ]	1.72226	LDQICGSSCCQPCCLLP	Patient_28
IGH_	IGH immunoglobulin heavy locus [ Homo sapiens (human) ]	1.72226	LDQICGSSCCQPCCLLP	Patient_28
IGH_	IGH immunoglobulin heavy locus [ Homo sapiens (human) ]	1.72226	LDQICGSSCCQPCCLLP	Patient_28
NUP153_	nucleoporin 153	1.72143	GSSGSSGSSSSCTVTTGTL	Patient_28
NUP153_	nucleoporin 153	1.72143	GSSGSSGSSSSCTVTTGTL	Patient_28
NUP153_	nucleoporin 153	1.72143	GSSGSSGSSSSCTVTTGTL	Patient_28
IGH_	IGH immunoglobulin heavy locus [ Homo sapiens (human) ]	1.71843	DLKLKLSLLSQFFVTF	Patient_28
IGH_	IGH immunoglobulin heavy locus [ Homo sapiens (human) ]	1.71843	DLKLKLSLLSQFFVTF	Patient_28
IGH_	IGH immunoglobulin heavy locus [ Homo sapiens (human) ]	1.71843	DLKLKLSLLSQFFVTF	Patient_28
IGH_	IGH immunoglobulin heavy locus [ Homo sapiens (human) ]	1.7134	SRAPVISRTGLLACLW	Patient_28
IGH_	IGH immunoglobulin heavy locus [ Homo sapiens (human) ]	1.7134	SRAPVISRTGLLACLW	Patient_28
IGH_	IGH immunoglobulin heavy locus [ Homo sapiens (human) ]	1.7134	SRAPVISRTGLLACLW	Patient_28
RELN_	reelin	1.70733	QPYHSSQREDVWAI	Patient_28
RELN_	reelin	1.70733	QPYHSSQREDVWAI	Patient_28
RELN_	reelin	1.70733	QPYHSSQREDVWAI	Patient_28
RELN_	reelin	1.70733	QPYHSSQREDVWAI	Patient_28
RELN_	reelin	1.70733	QPYHSSQREDVWAI	Patient_28
RELN_	reelin	1.70733	QPYHSSQREDVWAI	Patient_28
RELN_	reelin	1.70733	QPYHSSQREDVWAI	Patient_28
RELN_	reelin	1.70733	QPYHSSQREDVWAI	Patient_28
RELN_	reelin	1.70733	QPYHSSQREDVWAI	Patient_28
RELN_	reelin	1.70733	QPYHSSQREDVWAI	Patient_28
RELN_	reelin	1.70733	QPYHSSQREDVWAI	Patient_28
HCFC2_	host cell factor C2	1.70655	IGPIVVIYGYCLIYLL	Patient_28
HCFC2_	host cell factor C2	1.70655	IGPIVVIYGYCLIYLL	Patient_28
HCFC2_	host cell factor C2	1.70655	IGPIVVIYGYCLIYLL	Patient_28
FBN1_	fibrillin 1	1.70145	ECSVGNPCGNGTCKNVIGGF	Patient_28
FBN1_	fibrillin 1	1.70145	ECSVGNPCGNGTCKNVIGGF	Patient_28
FBN1_	fibrillin 1	1.70145	ECSVGNPCGNGTCKNVIGGF	Patient_28
FBN1_	fibrillin 1	1.70145	ECSVGNPCGNGTCKNVIGGF	Patient_28
FBN1_	fibrillin 1	1.70145	ECSVGNPCGNGTCKNVIGGF	Patient_28
FBN1_	fibrillin 1	1.70145	ECSVGNPCGNGTCKNVIGGF	Patient_28
FBN1_	fibrillin 1	1.70145	ECSVGNPCGNGTCKNVIGGF	Patient_28
FBN1_	fibrillin 1	1.70145	ECSVGNPCGNGTCKNVIGGF	Patient_28
FBN1_	fibrillin 1	1.70145	ECSVGNPCGNGTCKNVIGGF	Patient_28
FBN1_	fibrillin 1	1.70145	ECSVGNPCGNGTCKNVIGGF	Patient_28
FBN1_	fibrillin 1	1.70145	ECSVGNPCGNGTCKNVIGGF	Patient_28
MUC16_	mucin 16, cell surface associated	3.55665	NPGEVTAMSEITTNRLTA	Patient_29
MUC16_	mucin 16, cell surface associated	3.55665	GAATGVDAICTLRLDPTGPG	Patient_29
FBN3_	fibrillin 3	3.37694	IDECRISPDLCGQGTC	Patient_29
FBN3_	fibrillin 3	3.37694	IDECRISPDLCGQGTC	Patient_29
FBN3_	fibrillin 3	3.37694	IDECRISPDLCGQGTC	Patient_29
FBN3_	fibrillin 3	3.37694	IDECRISPDLCGQGTC	Patient_29
FBN3_	fibrillin 3	3.37694	IDECRISPDLCGQGTC	Patient_29
FBN3_	fibrillin 3	3.37694	GYEAGASGKDCTDVDEC	Patient_29
MACF1_	microtubule-actin crosslinking factor 1	3.12468	RQSELESIQEVLGDY	Patient_29
MACF1_	microtubule-actin crosslinking factor 1	3.12468	GAAVLPCSKSHPKATASQ	Patient_29
IGK_	IGK immunoglobulin kappa locus [ Homo sapiens (human) ]	2.46933	LPAVLEYLASDTLEL	Patient_29
IGK_	IGK immunoglobulin kappa locus [ Homo sapiens (human) ]	2.46933	LPAVLEYLASDTLEL	Patient_29
IGK_	IGK immunoglobulin kappa locus [ Homo sapiens (human) ]	2.46933	LPAVLEYLASDTLEL	Patient_29
IGK_	IGK immunoglobulin kappa locus [ Homo sapiens (human) ]	2.46933	LPAVLEYLASDTLEL	Patient_29
IGK_	IGK immunoglobulin kappa locus [ Homo sapiens (human) ]	2.46933	LPAVLEYLASDTLEL	Patient_29
IGK_	IGK immunoglobulin kappa locus [ Homo sapiens (human) ]	2.46506	LPAVLEYLASDTLEL	Patient_29
IGK_	IGK immunoglobulin kappa locus [ Homo sapiens (human) ]	2.46506	LPAVLEYLASDTLEL	Patient_29
IGK_	IGK immunoglobulin kappa locus [ Homo sapiens (human) ]	2.46506	LPAVLEYLASDTLEL	Patient_29
MTMR9_	myotubularin related protein 9	2.06881	SFPTSIQFFCEVNLV	Patient_29
MTMR9_	myotubularin related protein 9	2.06881	SFPTSIQFFCEVNLV	Patient_29
MTMR9_	myotubularin related protein 9	2.06881	SFPTSIQFFCEVNLV	Patient_29
IGH_	IGH immunoglobulin heavy locus [ Homo sapiens (human) ]	2.04875	CSSKQCSMFPISSLPW	Patient_29
IGH_	IGH immunoglobulin heavy locus [ Homo sapiens (human) ]	2.04875	CSSKQCSMFPISSLPW	Patient_29
IGH_	IGH immunoglobulin heavy locus [ Homo sapiens (human) ]	2.04875	CSSKQCSMFPISSLPW	Patient_29
IGH_	IGH immunoglobulin heavy locus [ Homo sapiens (human) ]	2.04875	CSSKQCSMFPISSLPW	Patient_29
IGH_	IGH immunoglobulin heavy locus [ Homo sapiens (human) ]	2.04875	CSSKQCSMFPISSLPW	Patient_29
IGH_	IGH immunoglobulin heavy locus [ Homo sapiens (human) ]	2.0372	RTSTPESCPPCGRPGSP	Patient_29
IGH_	IGH immunoglobulin heavy locus [ Homo sapiens (human) ]	2.0372	RTSTPESCPPCGRPGSP	Patient_29
IGH_	IGH immunoglobulin heavy locus [ Homo sapiens (human) ]	2.0372	RTSTPESCPPCGRPGSP	Patient_29
IGH_	IGH immunoglobulin heavy locus [ Homo sapiens (human) ]	2.0372	RTSTPESCPPCGRPGSP	Patient_29
IGH_	IGH immunoglobulin heavy locus [ Homo sapiens (human) ]	2.02358	CSSKQCSMFPISSLPW	Patient_29
IGH_	IGH immunoglobulin heavy locus [ Homo sapiens (human) ]	2.02358	CSSKQCSMFPISSLPW	Patient_29
IGH_	IGH immunoglobulin heavy locus [ Homo sapiens (human) ]	2.02358	CSSKQCSMFPISSLPW	Patient_29
TRB_	TRB T cell receptor beta locus [ Homo sapiens (human) ]	2.0073	NSRQEVTNWVGSGRV	Patient_29
TRB_	TRB T cell receptor beta locus [ Homo sapiens (human) ]	2.0073	NSRQEVTNWVGSGRV	Patient_29
TRB_	TRB T cell receptor beta locus [ Homo sapiens (human) ]	2.0073	NSRQEVTNWVGSGRV	Patient_29
HCFC2_	host cell factor C2	2.00628	APSPLPVSGFFTKRSLP	Patient_29
HCFC2_	host cell factor C2	2.00628	APSPLPVSGFFTKRSLP	Patient_29
HCFC2_	host cell factor C2	2.00628	APSPLPVSGFFTKRSLP	Patient_29
INHBB_	INHBB inhibin subunit beta B [ Homo sapiens (human) ]	2.00141	TPRCGCTAPSSPPTCCTSA	Patient_29
INHBB_	INHBB inhibin subunit beta B [ Homo sapiens (human) ]	2.00141	TPRCGCTAPSSPPTCCTSA	Patient_29
INHBB_	INHBB inhibin subunit beta B [ Homo sapiens (human) ]	2.00141	TPRCGCTAPSSPPTCCTSA	Patient_29
INHBB_	INHBB inhibin subunit beta B [ Homo sapiens (human) ]	2.00141	TPRCGCTAPSSPPTCCTSA	Patient_29
IGH_	IGH immunoglobulin heavy locus [ Homo sapiens (human) ]	1.99233	SPSAGVAKIPSCRHMTA	Patient_29
IGH_	IGH immunoglobulin heavy locus [ Homo sapiens (human) ]	1.99233	SPSAGVAKIPSCRHMTA	Patient_29
TRB_	TRB T cell receptor beta locus [ Homo sapiens (human) ]	1.977	PDLLVSTVYQDIKVAT	Patient_29
TRB_	TRB T cell receptor beta locus [ Homo sapiens (human) ]	1.977	PDLLVSTVYQDIKVAT	Patient_29
TRB_	TRB T cell receptor beta locus [ Homo sapiens (human) ]	1.977	PDLLVSTVYQDIKVAT	Patient_29
TRB_	TRB T cell receptor beta locus [ Homo sapiens (human) ]	1.977	PDLLVSTVYQDIKVAT	Patient_29
TRB_	TRB T cell receptor beta locus [ Homo sapiens (human) ]	1.977	PDLLVSTVYQDIKVAT	Patient_29
TRB_	TRB T cell receptor beta locus [ Homo sapiens (human) ]	1.977	PDLLVSTVYQDIKVAT	Patient_29
MALRD1_	MAM and LDL receptor class A domain containing 1	1.97662	ALDDIVLTENCLSLHD	Patient_29
MALRD1_	MAM and LDL receptor class A domain containing 1	1.97662	ALDDIVLTENCLSLHD	Patient_29
MALRD1_	MAM and LDL receptor class A domain containing 1	1.97662	ALDDIVLTENCLSLHD	Patient_29
MALRD1_	MAM and LDL receptor class A domain containing 1	1.97662	ALDDIVLTENCLSLHD	Patient_29
MALRD1_	MAM and LDL receptor class A domain containing 1	1.97662	ALDDIVLTENCLSLHD	Patient_29
MALRD1_	MAM and LDL receptor class A domain containing 1	1.97662	ALDDIVLTENCLSLHD	Patient_29
MALRD1_	MAM and LDL receptor class A domain containing 1	1.97662	ALDDIVLTENCLSLHD	Patient_29
IGK_	IGK immunoglobulin kappa locus [ Homo sapiens (human) ]	1.97535	AEDVGVYYCMQGTHWS	Patient_29
IGK_	IGK immunoglobulin kappa locus [ Homo sapiens (human) ]	1.97535	AEDVGVYYCMQGTHWS	Patient_29
IGK_	IGK immunoglobulin kappa locus [ Homo sapiens (human) ]	1.97535	AEDVGVYYCMQGTHWS	Patient_29
IGK_	IGK immunoglobulin kappa locus [ Homo sapiens (human) ]	1.97535	AEDVGVYYCMQGTHWS	Patient_29
IGK_	IGK immunoglobulin kappa locus [ Homo sapiens (human) ]	1.97535	AEDVGVYYCMQGTHWS	Patient_29
IGK_	IGK immunoglobulin kappa locus [ Homo sapiens (human) ]	1.97159	AEDVGVYYCMQGTHWS	Patient_29
IGK_	IGK immunoglobulin kappa locus [ Homo sapiens (human) ]	1.97159	AEDVGVYYCMQGTHWS	Patient_29
MUC16_	mucin 16, cell surface associated	1.94442	NPGEVTAMSEITTNRLTA	Patient_29
MUC16_	mucin 16, cell surface associated	1.94442	NPGEVTAMSEITTNRLTA	Patient_29
MUC16_	mucin 16, cell surface associated	1.94442	NPGEVTAMSEITTNRLTA	Patient_29
MUC16_	mucin 16, cell surface associated	1.94442	NPGEVTAMSEITTNRLTA	Patient_29
MUC16_	mucin 16, cell surface associated	1.94442	NPGEVTAMSEITTNRLTA	Patient_29
MUC16_	mucin 16, cell surface associated	1.94442	NPGEVTAMSEITTNRLTA	Patient_29
MUC16_	mucin 16, cell surface associated	1.94442	NPGEVTAMSEITTNRLTA	Patient_29
IGL_	IGL immunoglobulin lambda locus [ Homo sapiens (human) ]	1.93143	PLRLLIITVWKCSY	Patient_29
IGL_	IGL immunoglobulin lambda locus [ Homo sapiens (human) ]	1.93143	PLRLLIITVWKCSY	Patient_29
IGH_	IGH immunoglobulin heavy locus [ Homo sapiens (human) ]	1.92381	SMSNGNSSATSSLGIMDLD	Patient_29
IGH_	IGH immunoglobulin heavy locus [ Homo sapiens (human) ]	1.92381	SMSNGNSSATSSLGIMDLD	Patient_29
IGH_	IGH immunoglobulin heavy locus [ Homo sapiens (human) ]	1.9151	MVDLPEEMTMIFRNS	Patient_29
IGH_	IGH immunoglobulin heavy locus [ Homo sapiens (human) ]	1.9151	MVDLPEEMTMIFRNS	Patient_29
IGH_	IGH immunoglobulin heavy locus [ Homo sapiens (human) ]	1.9151	MVDLPEEMTMIFRNS	Patient_29
LOC388282_	uncharacterized LOC388282	1.88285	PGTVTTECPGTGARGCDG	Patient_29
LOC388282_	uncharacterized LOC388282	1.88285	PGTVTTECPGTGARGCDG	Patient_29
LOC388282_	uncharacterized LOC388282	1.88285	PGTVTTECPGTGARGCDG	Patient_29
LOC388282_	uncharacterized LOC388282	1.88285	PGTVTTECPGTGARGCDG	Patient_29
LOC388282_	uncharacterized LOC388282	1.88285	PGTVTTECPGTGARGCDG	Patient_29
IGK_	IGK immunoglobulin kappa locus [ Homo sapiens (human) ]	1.87562	ISGTQSLDEGDYYCQA	Patient_29
IGK_	IGK immunoglobulin kappa locus [ Homo sapiens (human) ]	1.87562	ISGTQSLDEGDYYCQA	Patient_29
IGK_	IGK immunoglobulin kappa locus [ Homo sapiens (human) ]	1.87562	ISGTQSLDEGDYYCQA	Patient_29
IGK_	IGK immunoglobulin kappa locus [ Homo sapiens (human) ]	1.87562	ISGTQSLDEGDYYCQA	Patient_29
IGK_	IGK immunoglobulin kappa locus [ Homo sapiens (human) ]	1.87562	ISGTQSLDEGDYYCQA	Patient_29
IGK_	IGK immunoglobulin kappa locus [ Homo sapiens (human) ]	1.87562	ISGTQSLDEGDYYCQA	Patient_29
IGK_	IGK immunoglobulin kappa locus [ Homo sapiens (human) ]	1.87562	ISGTQSLDEGDYYCQA	Patient_29
IGH_	IGH immunoglobulin heavy locus [ Homo sapiens (human) ]	1.87491	LTLTCTFSGFSLSTSG	Patient_29
IGH_	IGH immunoglobulin heavy locus [ Homo sapiens (human) ]	1.87491	LTLTCTFSGFSLSTSG	Patient_29
IGH_	IGH immunoglobulin heavy locus [ Homo sapiens (human) ]	1.87491	LTLTCTFSGFSLSTSG	Patient_29
TRB_	TRB T cell receptor beta locus [ Homo sapiens (human) ]	1.87025	MPAAQSWVCCQTYVTL	Patient_29
TRB_	TRB T cell receptor beta locus [ Homo sapiens (human) ]	1.87025	MPAAQSWVCCQTYVTL	Patient_29
TRB_	TRB T cell receptor beta locus [ Homo sapiens (human) ]	1.87025	MPAAQSWVCCQTYVTL	Patient_29
TRB_	TRB T cell receptor beta locus [ Homo sapiens (human) ]	1.87025	MPAAQSWVCCQTYVTL	Patient_29
TRB_	TRB T cell receptor beta locus [ Homo sapiens (human) ]	1.87025	MPAAQSWVCCQTYVTL	Patient_29
TENM3_	teneurin transmembrane protein 3	1.86445	QCGGRGICIMGSCACNSGY	Patient_29
TENM3_	teneurin transmembrane protein 3	1.86445	QCGGRGICIMGSCACNSGY	Patient_29
TENM3_	teneurin transmembrane protein 3	1.86445	QCGGRGICIMGSCACNSGY	Patient_29
TENM3_	teneurin transmembrane protein 3	1.86445	QCGGRGICIMGSCACNSGY	Patient_29
TENM3_	teneurin transmembrane protein 3	1.86445	QCGGRGICIMGSCACNSGY	Patient_29
TENM3_	teneurin transmembrane protein 3	1.86445	QCGGRGICIMGSCACNSGY	Patient_29
TENM3_	teneurin transmembrane protein 3	1.86445	QCGGRGICIMGSCACNSGY	Patient_29
IGH_	IGH immunoglobulin heavy locus [ Homo sapiens (human) ]	1.86084	TIKGSQVLIWKRCPW	Patient_29
IGH_	IGH immunoglobulin heavy locus [ Homo sapiens (human) ]	1.86084	TIKGSQVLIWKRCPW	Patient_29
IGH_	IGH immunoglobulin heavy locus [ Homo sapiens (human) ]	1.8607	SSLTRQQRPPQGTEAGT	Patient_29
IGH_	IGH immunoglobulin heavy locus [ Homo sapiens (human) ]	1.8607	SSLTRQQRPPQGTEAGT	Patient_29
IGK_	IGK immunoglobulin kappa locus [ Homo sapiens (human) ]	1.85632	LGQALGLSHSPLLHRGV	Patient_29
IGK_	IGK immunoglobulin kappa locus [ Homo sapiens (human) ]	1.85632	LGQALGLSHSPLLHRGV	Patient_29
IGK_	IGK immunoglobulin kappa locus [ Homo sapiens (human) ]	1.85632	LGQALGLSHSPLLHRGV	Patient_29
IGK_	IGK immunoglobulin kappa locus [ Homo sapiens (human) ]	1.85632	LGQALGLSHSPLLHRGV	Patient_29
IGK_	IGK immunoglobulin kappa locus [ Homo sapiens (human) ]	1.85632	LGQALGLSHSPLLHRGV	Patient_29
MALRD1_	MAM and LDL receptor class A domain containing 1	1.85366	ALDDIVLTENCLSLHD	Patient_29
MALRD1_	MAM and LDL receptor class A domain containing 1	1.85366	ALDDIVLTENCLSLHD	Patient_29
MALRD1_	MAM and LDL receptor class A domain containing 1	1.85366	ALDDIVLTENCLSLHD	Patient_29
VWF_	von Willebrand factor	1.85225	ACNCVNSTVSCPLGYLAST	Patient_29
VWF_	von Willebrand factor	1.85225	ACNCVNSTVSCPLGYLAST	Patient_29
VWF_	von Willebrand factor	1.85225	ACNCVNSTVSCPLGYLAST	Patient_29
VWF_	von Willebrand factor	1.85225	ACNCVNSTVSCPLGYLAST	Patient_29
VWF_	von Willebrand factor	1.85225	ACNCVNSTVSCPLGYLAST	Patient_29
VWF_	von Willebrand factor	1.85225	ACNCVNSTVSCPLGYLAST	Patient_29
VWF_	von Willebrand factor	1.85225	ACNCVNSTVSCPLGYLAST	Patient_29
VWF_	von Willebrand factor	1.85225	ACNCVNSTVSCPLGYLAST	Patient_29
VWF_	von Willebrand factor	1.85225	ACNCVNSTVSCPLGYLAST	Patient_29
VWF_	von Willebrand factor	1.85225	ACNCVNSTVSCPLGYLAST	Patient_29
VWF_	von Willebrand factor	1.85225	ACNCVNSTVSCPLGYLAST	Patient_29
VWF_	von Willebrand factor	1.85225	ACNCVNSTVSCPLGYLAST	Patient_29
VWF_	von Willebrand factor	1.85225	ACNCVNSTVSCPLGYLAST	Patient_29
VWF_	von Willebrand factor	1.85225	ACNCVNSTVSCPLGYLAST	Patient_29
VWF_	von Willebrand factor	1.85225	ACNCVNSTVSCPLGYLAST	Patient_29
IGL_	IGL immunoglobulin lambda locus [ Homo sapiens (human) ]	1.8439	CEMTTCLTTDFPGML	Patient_29
IGL_	IGL immunoglobulin lambda locus [ Homo sapiens (human) ]	1.8439	CEMTTCLTTDFPGML	Patient_29
IGL_	IGL immunoglobulin lambda locus [ Homo sapiens (human) ]	1.8439	CEMTTCLTTDFPGML	Patient_29
IGL_	IGL immunoglobulin lambda locus [ Homo sapiens (human) ]	1.8439	CEMTTCLTTDFPGML	Patient_29
IGL_	IGL immunoglobulin lambda locus [ Homo sapiens (human) ]	1.8439	CEMTTCLTTDFPGML	Patient_29
IGL_	IGL immunoglobulin lambda locus [ Homo sapiens (human) ]	1.83963	LCARMSKRRGGIGVTTR	Patient_29
IGL_	IGL immunoglobulin lambda locus [ Homo sapiens (human) ]	1.83963	LCARMSKRRGGIGVTTR	Patient_29
IGL_	IGL immunoglobulin lambda locus [ Homo sapiens (human) ]	1.83963	LCARMSKRRGGIGVTTR	Patient_29
TRB_	TRB T cell receptor beta locus [ Homo sapiens (human) ]	1.8358	MPAAQSWVCCQTYVTL	Patient_29
IGK_	IGK immunoglobulin kappa locus [ Homo sapiens (human) ]	1.83534	LEPEDLAVYYCHKYGG	Patient_29
IGK_	IGK immunoglobulin kappa locus [ Homo sapiens (human) ]	1.83534	LEPEDLAVYYCHKYGG	Patient_29
IGK_	IGK immunoglobulin kappa locus [ Homo sapiens (human) ]	1.83534	LEPEDLAVYYCHKYGG	Patient_29
TRB_	TRB T cell receptor beta locus [ Homo sapiens (human) ]	1.83484	PDLLVSTVYQDIKVAT	Patient_29
TRB_	TRB T cell receptor beta locus [ Homo sapiens (human) ]	1.83484	PDLLVSTVYQDIKVAT	Patient_29
TRB_	TRB T cell receptor beta locus [ Homo sapiens (human) ]	1.83484	PDLLVSTVYQDIKVAT	Patient_29
IGH_	IGH immunoglobulin heavy locus [ Homo sapiens (human) ]	1.82704	QVWGQGTLVTVSSASTQ	Patient_29
IGH_	IGH immunoglobulin heavy locus [ Homo sapiens (human) ]	1.82704	QVWGQGTLVTVSSASTQ	Patient_29
IGH_	IGH immunoglobulin heavy locus [ Homo sapiens (human) ]	1.82526	CVCVSVCLCVCARTRVCV	Patient_29
IGH_	IGH immunoglobulin heavy locus [ Homo sapiens (human) ]	1.82526	CVCVSVCLCVCARTRVCV	Patient_29
IGH_	IGH immunoglobulin heavy locus [ Homo sapiens (human) ]	1.82526	CVCVSVCLCVCARTRVCV	Patient_29
IGH_	IGH immunoglobulin heavy locus [ Homo sapiens (human) ]	1.82526	CVCVSVCLCVCARTRVCV	Patient_29
IGH_	IGH immunoglobulin heavy locus [ Homo sapiens (human) ]	1.82526	CVCVSVCLCVCARTRVCV	Patient_29
IGH_	IGH immunoglobulin heavy locus [ Homo sapiens (human) ]	1.81704	RLSCAASGFTFGNYAMH	Patient_29
IGH_	IGH immunoglobulin heavy locus [ Homo sapiens (human) ]	1.81704	RLSCAASGFTFGNYAMH	Patient_29
IGH_	IGH immunoglobulin heavy locus [ Homo sapiens (human) ]	1.81704	RLSCAASGFTFGNYAMH	Patient_29
TRA_	TRA T cell receptor alpha locus [ Homo sapiens (human) ]	1.8122	PLEGLALSPRLECVVRS	Patient_29
TRA_	TRA T cell receptor alpha locus [ Homo sapiens (human) ]	1.8122	PLEGLALSPRLECVVRS	Patient_29
TRA_	TRA T cell receptor alpha locus [ Homo sapiens (human) ]	1.8122	PLEGLALSPRLECVVRS	Patient_29
KIF13B_	kinesin family member 13B	1.80214	KQNCRSMDRFSFHSP	Patient_29
KIF13B_	kinesin family member 13B	1.80214	KQNCRSMDRFSFHSP	Patient_29
KIF13B_	kinesin family member 13B	1.80214	KQNCRSMDRFSFHSP	Patient_29
KIF13B_	kinesin family member 13B	1.80214	KQNCRSMDRFSFHSP	Patient_29
KIF13B_	kinesin family member 13B	1.80214	KQNCRSMDRFSFHSP	Patient_29
KIF13B_	kinesin family member 13B	1.80214	KQNCRSMDRFSFHSP	Patient_29
KIF13B_	kinesin family member 13B	1.80214	KQNCRSMDRFSFHSP	Patient_29
KIF13B_	kinesin family member 13B	1.80214	KQNCRSMDRFSFHSP	Patient_29
KIF13B_	kinesin family member 13B	1.80214	KQNCRSMDRFSFHSP	Patient_29
MUC4_	mucin 4, cell surface associated	1.80061	ASTGQATPLPVTDTSSVS	Patient_29
MUC4_	mucin 4, cell surface associated	1.80061	ASTGQATPLPVTDTSSVS	Patient_29
MUC4_	mucin 4, cell surface associated	1.80061	ASTGQATPLPVTDTSSVS	Patient_29
MUC4_	mucin 4, cell surface associated	1.80061	ASTGQATPLPVTDTSSVS	Patient_29
MUC4_	mucin 4, cell surface associated	1.80061	ASTGQATPLPVTDTSSVS	Patient_29
MTMR9_	myotubularin related protein 9	1.79906	LTLALLMWYVSMPIT	Patient_29
MTMR9_	myotubularin related protein 9	1.79906	LTLALLMWYVSMPIT	Patient_29
MTMR9_	myotubularin related protein 9	1.79906	LTLALLMWYVSMPIT	Patient_29
MTMR9_	myotubularin related protein 9	1.79906	LTLALLMWYVSMPIT	Patient_29
MTMR9_	myotubularin related protein 9	1.79906	LTLALLMWYVSMPIT	Patient_29
MTMR9_	myotubularin related protein 9	1.79906	LTLALLMWYVSMPIT	Patient_29
MTMR9_	myotubularin related protein 9	1.79906	LTLALLMWYVSMPIT	Patient_29
MTMR9_	myotubularin related protein 9	1.79906	LTLALLMWYVSMPIT	Patient_29
MTMR9_	myotubularin related protein 9	1.79906	LTLALLMWYVSMPIT	Patient_29
MTMR9_	myotubularin related protein 9	1.79906	LTLALLMWYVSMPIT	Patient_29
MTMR9_	myotubularin related protein 9	1.79906	LTLALLMWYVSMPIT	Patient_29
MTMR9_	myotubularin related protein 9	1.79906	LTLALLMWYVSMPIT	Patient_29
MTMR9_	myotubularin related protein 9	1.79906	LTLALLMWYVSMPIT	Patient_29
MTMR9_	myotubularin related protein 9	1.79906	LTLALLMWYVSMPIT	Patient_29
MTMR9_	myotubularin related protein 9	1.79906	LTLALLMWYVSMPIT	Patient_29
MTMR9_	myotubularin related protein 9	1.79906	LTLALLMWYVSMPIT	Patient_29
MTMR9_	myotubularin related protein 9	1.79906	LTLALLMWYVSMPIT	Patient_29
MTMR9_	myotubularin related protein 9	1.79906	LTLALLMWYVSMPIT	Patient_29
MTMR9_	myotubularin related protein 9	1.79906	LTLALLMWYVSMPIT	Patient_29
MTMR9_	myotubularin related protein 9	1.79906	LTLALLMWYVSMPIT	Patient_29
MTMR9_	myotubularin related protein 9	1.79906	LTLALLMWYVSMPIT	Patient_29
MTMR9_	myotubularin related protein 9	1.79906	LTLALLMWYVSMPIT	Patient_29
MTMR9_	myotubularin related protein 9	1.79906	LTLALLMWYVSMPIT	Patient_29
MTMR9_	myotubularin related protein 9	1.79906	LTLALLMWYVSMPIT	Patient_29
MTMR9_	myotubularin related protein 9	1.79906	LTLALLMWYVSMPIT	Patient_29
MTMR9_	myotubularin related protein 9	1.79906	LTLALLMWYVSMPIT	Patient_29
MTMR9_	myotubularin related protein 9	1.79906	LTLALLMWYVSMPIT	Patient_29
MTMR9_	myotubularin related protein 9	1.79906	LTLALLMWYVSMPIT	Patient_29
MTMR9_	myotubularin related protein 9	1.79906	LTLALLMWYVSMPIT	Patient_29
MTMR9_	myotubularin related protein 9	1.79906	LTLALLMWYVSMPIT	Patient_29
MTMR9_	myotubularin related protein 9	1.79906	LTLALLMWYVSMPIT	Patient_29
MTMR9_	myotubularin related protein 9	1.79906	LTLALLMWYVSMPIT	Patient_29
MTMR9_	myotubularin related protein 9	1.79906	LTLALLMWYVSMPIT	Patient_29
MTMR9_	myotubularin related protein 9	1.79906	LTLALLMWYVSMPIT	Patient_29
MTMR9_	myotubularin related protein 9	1.79906	LTLALLMWYVSMPIT	Patient_29
MTMR9_	myotubularin related protein 9	1.79906	LTLALLMWYVSMPIT	Patient_29
MTMR9_	myotubularin related protein 9	1.79906	LTLALLMWYVSMPIT	Patient_29
MTMR9_	myotubularin related protein 9	1.79906	LTLALLMWYVSMPIT	Patient_29
MTMR9_	myotubularin related protein 9	1.79906	LTLALLMWYVSMPIT	Patient_29
MTMR9_	myotubularin related protein 9	1.79906	LTLALLMWYVSMPIT	Patient_29
MTMR9_	myotubularin related protein 9	1.79906	LTLALLMWYVSMPIT	Patient_29
MTMR9_	myotubularin related protein 9	1.79906	LTLALLMWYVSMPIT	Patient_29
MTMR9_	myotubularin related protein 9	1.79906	LTLALLMWYVSMPIT	Patient_29
MTMR9_	myotubularin related protein 9	1.79906	LTLALLMWYVSMPIT	Patient_29
MTMR9_	myotubularin related protein 9	1.79906	LTLALLMWYVSMPIT	Patient_29
MTMR9_	myotubularin related protein 9	1.79906	LTLALLMWYVSMPIT	Patient_29
MTMR9_	myotubularin related protein 9	1.79906	LTLALLMWYVSMPIT	Patient_29
MTMR9_	myotubularin related protein 9	1.79906	LTLALLMWYVSMPIT	Patient_29
MTMR9_	myotubularin related protein 9	1.79906	LTLALLMWYVSMPIT	Patient_29
MTMR9_	myotubularin related protein 9	1.79906	LTLALLMWYVSMPIT	Patient_29
MTMR9_	myotubularin related protein 9	1.79906	LTLALLMWYVSMPIT	Patient_29
MTMR9_	myotubularin related protein 9	1.79906	LTLALLMWYVSMPIT	Patient_29
MTMR9_	myotubularin related protein 9	1.79906	LTLALLMWYVSMPIT	Patient_29
MTMR9_	myotubularin related protein 9	1.79906	LTLALLMWYVSMPIT	Patient_29
MTMR9_	myotubularin related protein 9	1.79906	LTLALLMWYVSMPIT	Patient_29
MTMR9_	myotubularin related protein 9	1.79906	LTLALLMWYVSMPIT	Patient_29
MTMR9_	myotubularin related protein 9	1.79906	LTLALLMWYVSMPIT	Patient_29
MTMR9_	myotubularin related protein 9	1.79906	LTLALLMWYVSMPIT	Patient_29
MTMR9_	myotubularin related protein 9	1.79906	LTLALLMWYVSMPIT	Patient_29
MTMR9_	myotubularin related protein 9	1.79906	LTLALLMWYVSMPIT	Patient_29
MTMR9_	myotubularin related protein 9	1.79906	LTLALLMWYVSMPIT	Patient_29
MTMR9_	myotubularin related protein 9	1.79906	LTLALLMWYVSMPIT	Patient_29
MTMR9_	myotubularin related protein 9	1.79906	LTLALLMWYVSMPIT	Patient_29
MTMR9_	myotubularin related protein 9	1.79906	LTLALLMWYVSMPIT	Patient_29
MTMR9_	myotubularin related protein 9	1.79906	LTLALLMWYVSMPIT	Patient_29
MTMR9_	myotubularin related protein 9	1.79906	LTLALLMWYVSMPIT	Patient_29
MTMR9_	myotubularin related protein 9	1.79906	LTLALLMWYVSMPIT	Patient_29
MTMR9_	myotubularin related protein 9	1.79906	LTLALLMWYVSMPIT	Patient_29
MTMR9_	myotubularin related protein 9	1.79906	LTLALLMWYVSMPIT	Patient_29
MTMR9_	myotubularin related protein 9	1.79906	LTLALLMWYVSMPIT	Patient_29
MTMR9_	myotubularin related protein 9	1.79906	LTLALLMWYVSMPIT	Patient_29
MTMR9_	myotubularin related protein 9	1.79906	LTLALLMWYVSMPIT	Patient_29
MTMR9_	myotubularin related protein 9	1.79906	LTLALLMWYVSMPIT	Patient_29
MTMR9_	myotubularin related protein 9	1.79906	LTLALLMWYVSMPIT	Patient_29
MTMR9_	myotubularin related protein 9	1.79906	LTLALLMWYVSMPIT	Patient_29
MTMR9_	myotubularin related protein 9	1.79906	LTLALLMWYVSMPIT	Patient_29
MTMR9_	myotubularin related protein 9	1.79906	LTLALLMWYVSMPIT	Patient_29
IGL_	IGL immunoglobulin lambda locus [ Homo sapiens (human) ]	1.79663	KTSCQVTPFLCILLRP	Patient_29
IGL_	IGL immunoglobulin lambda locus [ Homo sapiens (human) ]	1.79663	KTSCQVTPFLCILLRP	Patient_29
IGL_	IGL immunoglobulin lambda locus [ Homo sapiens (human) ]	1.79663	KTSCQVTPFLCILLRP	Patient_29
NF1_	neurofibromin 1	1.79453	ECEAIVQSIIHIRTR	Patient_29
NF1_	neurofibromin 1	1.79453	ECEAIVQSIIHIRTR	Patient_29
NF1_	neurofibromin 1	1.79453	ECEAIVQSIIHIRTR	Patient_29
NF1_	neurofibromin 1	1.79453	ECEAIVQSIIHIRTR	Patient_29
NF1_	neurofibromin 1	1.79453	ECEAIVQSIIHIRTR	Patient_29
NF1_	neurofibromin 1	1.79453	ECEAIVQSIIHIRTR	Patient_29
NF1_	neurofibromin 1	1.79453	ECEAIVQSIIHIRTR	Patient_29
NF1_	neurofibromin 1	1.79453	ECEAIVQSIIHIRTR	Patient_29
NF1_	neurofibromin 1	1.79453	ECEAIVQSIIHIRTR	Patient_29
NF1_	neurofibromin 1	1.79453	ECEAIVQSIIHIRTR	Patient_29
NF1_	neurofibromin 1	1.79453	ECEAIVQSIIHIRTR	Patient_29
NF1_	neurofibromin 1	1.79453	ECEAIVQSIIHIRTR	Patient_29
NF1_	neurofibromin 1	1.79453	ECEAIVQSIIHIRTR	Patient_29
NF1_	neurofibromin 1	1.79453	ECEAIVQSIIHIRTR	Patient_29
NF1_	neurofibromin 1	1.79453	ECEAIVQSIIHIRTR	Patient_29
IGH_	IGH immunoglobulin heavy locus [ Homo sapiens (human) ]	1.79408	PLGGPWEAMGKLPSPEK	Patient_29
IGH_	IGH immunoglobulin heavy locus [ Homo sapiens (human) ]	1.79408	PLGGPWEAMGKLPSPEK	Patient_29
IGH_	IGH immunoglobulin heavy locus [ Homo sapiens (human) ]	1.79408	PLGGPWEAMGKLPSPEK	Patient_29
FBN3_	fibrillin 3	1.78066	GYEAGASGKDCTDVDEC	Patient_29
FBN3_	fibrillin 3	1.78066	GYEAGASGKDCTDVDEC	Patient_29
FBN3_	fibrillin 3	1.78066	GYEAGASGKDCTDVDEC	Patient_29
FBN3_	fibrillin 3	1.78066	GYEAGASGKDCTDVDEC	Patient_29
FBN3_	fibrillin 3	1.78066	GYEAGASGKDCTDVDEC	Patient_29
FBN3_	fibrillin 3	1.78066	GYEAGASGKDCTDVDEC	Patient_29
FBN3_	fibrillin 3	1.78066	GYEAGASGKDCTDVDEC	Patient_29
MUC4_	mucin 4, cell surface associated	1.77981	ASTGQATPLPVTDTSSVS	Patient_29
MUC4_	mucin 4, cell surface associated	1.77981	ASTGQATPLPVTDTSSVS	Patient_29
MUC4_	mucin 4, cell surface associated	1.77981	ASTGQATPLPVTDTSSVS	Patient_29
HCFC2_	host cell factor C2	1.77887	IQARACACSSAEAHCPQG	Patient_29
HCFC2_	host cell factor C2	1.77887	IQARACACSSAEAHCPQG	Patient_29
HCFC2_	host cell factor C2	1.77887	IQARACACSSAEAHCPQG	Patient_29
IGK_	IGK immunoglobulin kappa locus [ Homo sapiens (human) ]	1.7759	DETEQFPEGFRTEAS	Patient_29
IGK_	IGK immunoglobulin kappa locus [ Homo sapiens (human) ]	1.7759	DETEQFPEGFRTEAS	Patient_29
IGK_	IGK immunoglobulin kappa locus [ Homo sapiens (human) ]	1.7759	DETEQFPEGFRTEAS	Patient_29
IGH_	IGH immunoglobulin heavy locus [ Homo sapiens (human) ]	1.77322	FHKVENNFLTFSKK	Patient_29
IGH_	IGH immunoglobulin heavy locus [ Homo sapiens (human) ]	1.77322	FHKVENNFLTFSKK	Patient_29
IGH_	IGH immunoglobulin heavy locus [ Homo sapiens (human) ]	1.77322	FHKVENNFLTFSKK	Patient_29
IGH_	IGH immunoglobulin heavy locus [ Homo sapiens (human) ]	1.77266	SPRCDLEGQPACVAVSC	Patient_29
IGH_	IGH immunoglobulin heavy locus [ Homo sapiens (human) ]	1.77266	SPRCDLEGQPACVAVSC	Patient_29
IGH_	IGH immunoglobulin heavy locus [ Homo sapiens (human) ]	1.77266	SPRCDLEGQPACVAVSC	Patient_29
IGL_	IGL immunoglobulin lambda locus [ Homo sapiens (human) ]	1.7707	MTGRQSLSPVLSLSSL	Patient_29
IGL_	IGL immunoglobulin lambda locus [ Homo sapiens (human) ]	1.7707	MTGRQSLSPVLSLSSL	Patient_29
IGL_	IGL immunoglobulin lambda locus [ Homo sapiens (human) ]	1.7707	MTGRQSLSPVLSLSSL	Patient_29
IGL_	IGL immunoglobulin lambda locus [ Homo sapiens (human) ]	1.7707	MTGRQSLSPVLSLSSL	Patient_29
IGL_	IGL immunoglobulin lambda locus [ Homo sapiens (human) ]	1.7707	MTGRQSLSPVLSLSSL	Patient_29
IGH_	IGH immunoglobulin heavy locus [ Homo sapiens (human) ]	1.76743	PTSTAFMELSSLRSDDT	Patient_29
IGH_	IGH immunoglobulin heavy locus [ Homo sapiens (human) ]	1.76743	PTSTAFMELSSLRSDDT	Patient_29
IGH_	IGH immunoglobulin heavy locus [ Homo sapiens (human) ]	1.76743	PTSTAFMELSSLRSDDT	Patient_29
IGH_	IGH immunoglobulin heavy locus [ Homo sapiens (human) ]	1.76709	EGSKCTKCSCTVKVCQG	Patient_29
IGH_	IGH immunoglobulin heavy locus [ Homo sapiens (human) ]	1.76709	EGSKCTKCSCTVKVCQG	Patient_29
IGH_	IGH immunoglobulin heavy locus [ Homo sapiens (human) ]	1.76709	EGSKCTKCSCTVKVCQG	Patient_29
IGL_	IGL immunoglobulin lambda locus [ Homo sapiens (human) ]	1.76385	CEMTTCLTTDFPGML	Patient_29
IGL_	IGL immunoglobulin lambda locus [ Homo sapiens (human) ]	1.76385	CEMTTCLTTDFPGML	Patient_29
IGL_	IGL immunoglobulin lambda locus [ Homo sapiens (human) ]	1.76385	CEMTTCLTTDFPGML	Patient_29
IGK_	IGK immunoglobulin kappa locus [ Homo sapiens (human) ]	1.76169	DFAVYYCHQYGYTP	Patient_29
IGK_	IGK immunoglobulin kappa locus [ Homo sapiens (human) ]	1.76169	DFAVYYCHQYGYTP	Patient_29
IGK_	IGK immunoglobulin kappa locus [ Homo sapiens (human) ]	1.76169	DFAVYYCHQYGYTP	Patient_29
IGK_	IGK immunoglobulin kappa locus [ Homo sapiens (human) ]	1.75765	LGQALGLSHSPLLHRGV	Patient_29
IGK_	IGK immunoglobulin kappa locus [ Homo sapiens (human) ]	1.75765	LGQALGLSHSPLLHRGV	Patient_29
IGK_	IGK immunoglobulin kappa locus [ Homo sapiens (human) ]	1.75765	LGQALGLSHSPLLHRGV	Patient_29
IGH_	IGH immunoglobulin heavy locus [ Homo sapiens (human) ]	1.75753	ADSVKGRFTVSSHDSKN	Patient_29
IGH_	IGH immunoglobulin heavy locus [ Homo sapiens (human) ]	1.75753	ADSVKGRFTVSSHDSKN	Patient_29
IGH_	IGH immunoglobulin heavy locus [ Homo sapiens (human) ]	1.75384	SWRYEVPVQVSDFGLV	Patient_29
IGH_	IGH immunoglobulin heavy locus [ Homo sapiens (human) ]	1.75384	SWRYEVPVQVSDFGLV	Patient_29
IGH_	IGH immunoglobulin heavy locus [ Homo sapiens (human) ]	1.75384	SWRYEVPVQVSDFGLV	Patient_29
HCFC2_	host cell factor C2	1.75255	LVFMRIYCGLKTSCI	Patient_29
HCFC2_	host cell factor C2	1.75255	LVFMRIYCGLKTSCI	Patient_29
HCFC2_	host cell factor C2	1.75255	LVFMRIYCGLKTSCI	Patient_29
HCFC2_	host cell factor C2	1.75255	LVFMRIYCGLKTSCI	Patient_29
HCFC2_	host cell factor C2	1.75255	LVFMRIYCGLKTSCI	Patient_29
NEK11_	NIMA related kinase 11	1.75136	ITTMAEDMSPGPPIFN	Patient_29
NEK11_	NIMA related kinase 11	1.75136	ITTMAEDMSPGPPIFN	Patient_29
NEK11_	NIMA related kinase 11	1.75136	ITTMAEDMSPGPPIFN	Patient_29
NEK11_	NIMA related kinase 11	1.75136	ITTMAEDMSPGPPIFN	Patient_29
NEK11_	NIMA related kinase 11	1.75136	ITTMAEDMSPGPPIFN	Patient_29
NEK11_	NIMA related kinase 11	1.75136	ITTMAEDMSPGPPIFN	Patient_29
NEK11_	NIMA related kinase 11	1.75136	ITTMAEDMSPGPPIFN	Patient_29
NEK11_	NIMA related kinase 11	1.75136	ITTMAEDMSPGPPIFN	Patient_29
NEK11_	NIMA related kinase 11	1.75136	ITTMAEDMSPGPPIFN	Patient_29
NEK11_	NIMA related kinase 11	1.75136	ITTMAEDMSPGPPIFN	Patient_29
NEK11_	NIMA related kinase 11	1.75136	ITTMAEDMSPGPPIFN	Patient_29
NEK11_	NIMA related kinase 11	1.75136	ITTMAEDMSPGPPIFN	Patient_29
NEK11_	NIMA related kinase 11	1.75136	ITTMAEDMSPGPPIFN	Patient_29
MUC3A_	mucin 3A, cell surface associated	1.74894	MSATTPSGGPTFTSTENT	Patient_29
MUC3A_	mucin 3A, cell surface associated	1.74894	MSATTPSGGPTFTSTENT	Patient_29
MUC3A_	mucin 3A, cell surface associated	1.74894	MSATTPSGGPTFTSTENT	Patient_29
TRA_	TRA T cell receptor alpha locus [ Homo sapiens (human) ]	1.74771	LSLDIVPSQPGDSAVY	Patient_29
TRA_	TRA T cell receptor alpha locus [ Homo sapiens (human) ]	1.74771	LSLDIVPSQPGDSAVY	Patient_29
TRA_	TRA T cell receptor alpha locus [ Homo sapiens (human) ]	1.74771	LSLDIVPSQPGDSAVY	Patient_29
ZAN_	zonadhesin (gene/pseudogene)	1.74218	SCVPLGQCGCTDPAGSYH	Patient_29
ZAN_	zonadhesin (gene/pseudogene)	1.74218	SCVPLGQCGCTDPAGSYH	Patient_29
ZAN_	zonadhesin (gene/pseudogene)	1.74218	SCVPLGQCGCTDPAGSYH	Patient_29
ZAN_	zonadhesin (gene/pseudogene)	1.74218	SCVPLGQCGCTDPAGSYH	Patient_29
ZAN_	zonadhesin (gene/pseudogene)	1.74218	SCVPLGQCGCTDPAGSYH	Patient_29
ZAN_	zonadhesin (gene/pseudogene)	1.74218	SCVPLGQCGCTDPAGSYH	Patient_29
ZAN_	zonadhesin (gene/pseudogene)	1.74218	SCVPLGQCGCTDPAGSYH	Patient_29
ZAN_	zonadhesin (gene/pseudogene)	1.74218	SCVPLGQCGCTDPAGSYH	Patient_29
ZAN_	zonadhesin (gene/pseudogene)	1.74218	SCVPLGQCGCTDPAGSYH	Patient_29
IGH_	IGH immunoglobulin heavy locus [ Homo sapiens (human) ]	1.74021	HSSASEKKDSGDAETVGH	Patient_29
IGH_	IGH immunoglobulin heavy locus [ Homo sapiens (human) ]	1.74021	HSSASEKKDSGDAETVGH	Patient_29
IGH_	IGH immunoglobulin heavy locus [ Homo sapiens (human) ]	1.74021	HSSASEKKDSGDAETVGH	Patient_29
IGH_	IGH immunoglobulin heavy locus [ Homo sapiens (human) ]	1.73752	TLTIATLQAEDAAVYFC	Patient_29
IGH_	IGH immunoglobulin heavy locus [ Homo sapiens (human) ]	1.73752	TLTIATLQAEDAAVYFC	Patient_29
IGH_	IGH immunoglobulin heavy locus [ Homo sapiens (human) ]	1.73752	TLTIATLQAEDAAVYFC	Patient_29
PARN_	poly(A)-specific ribonuclease	1.73564	QKLKKHSMDFLLFQF	Patient_29
PARN_	poly(A)-specific ribonuclease	1.73564	QKLKKHSMDFLLFQF	Patient_29
PARN_	poly(A)-specific ribonuclease	1.73564	QKLKKHSMDFLLFQF	Patient_29
PARN_	poly(A)-specific ribonuclease	1.73564	QKLKKHSMDFLLFQF	Patient_29
PARN_	poly(A)-specific ribonuclease	1.73564	QKLKKHSMDFLLFQF	Patient_29
PARN_	poly(A)-specific ribonuclease	1.73564	QKLKKHSMDFLLFQF	Patient_29
PARN_	poly(A)-specific ribonuclease	1.73564	QKLKKHSMDFLLFQF	Patient_29
TRB_	TRB T cell receptor beta locus [ Homo sapiens (human) ]	1.73554	PDLLVSTVYQDIKVAT	Patient_29
TRB_	TRB T cell receptor beta locus [ Homo sapiens (human) ]	1.73554	PDLLVSTVYQDIKVAT	Patient_29
TRB_	TRB T cell receptor beta locus [ Homo sapiens (human) ]	1.73554	PDLLVSTVYQDIKVAT	Patient_29
IGH_	IGH immunoglobulin heavy locus [ Homo sapiens (human) ]	1.73156	ASVSTRVLLCPDSPNDY	Patient_29
IGH_	IGH immunoglobulin heavy locus [ Homo sapiens (human) ]	1.73156	ASVSTRVLLCPDSPNDY	Patient_29
IGH_	IGH immunoglobulin heavy locus [ Homo sapiens (human) ]	1.73156	ASVSTRVLLCPDSPNDY	Patient_29
MUC2_	mucin 2, oligomeric mucus/gel-forming	1.73004	EACVHDSCSCDTGGDCEC	Patient_29
MUC2_	mucin 2, oligomeric mucus/gel-forming	1.73004	EACVHDSCSCDTGGDCEC	Patient_29
MUC2_	mucin 2, oligomeric mucus/gel-forming	1.73004	EACVHDSCSCDTGGDCEC	Patient_29
MUC2_	mucin 2, oligomeric mucus/gel-forming	1.73004	EACVHDSCSCDTGGDCEC	Patient_29
MUC2_	mucin 2, oligomeric mucus/gel-forming	1.73004	EACVHDSCSCDTGGDCEC	Patient_29
IGH_	IGH immunoglobulin heavy locus [ Homo sapiens (human) ]	1.72847	QLGLSLLHGSPSSSDLW	Patient_29
IGH_	IGH immunoglobulin heavy locus [ Homo sapiens (human) ]	1.72847	QLGLSLLHGSPSSSDLW	Patient_29
IGH_	IGH immunoglobulin heavy locus [ Homo sapiens (human) ]	1.72847	QLGLSLLHGSPSSSDLW	Patient_29
IGK_	IGK immunoglobulin kappa locus [ Homo sapiens (human) ]	1.72766	LPGGTGESLTQCITTALV	Patient_29
IGK_	IGK immunoglobulin kappa locus [ Homo sapiens (human) ]	1.72766	LPGGTGESLTQCITTALV	Patient_29
IGK_	IGK immunoglobulin kappa locus [ Homo sapiens (human) ]	1.72766	LPGGTGESLTQCITTALV	Patient_29
IGH_	IGH immunoglobulin heavy locus [ Homo sapiens (human) ]	1.72454	ISFDAGACATCGSPSTAVL	Patient_29
IGH_	IGH immunoglobulin heavy locus [ Homo sapiens (human) ]	1.72454	ISFDAGACATCGSPSTAVL	Patient_29
IGH_	IGH immunoglobulin heavy locus [ Homo sapiens (human) ]	1.72454	ISFDAGACATCGSPSTAVL	Patient_29
IGH_	IGH immunoglobulin heavy locus [ Homo sapiens (human) ]	1.71347	CVCVSVCLCVCARTRVCV	Patient_29
IGH_	IGH immunoglobulin heavy locus [ Homo sapiens (human) ]	1.71347	CVCVSVCLCVCARTRVCV	Patient_29
IGH_	IGH immunoglobulin heavy locus [ Homo sapiens (human) ]	1.71347	CVCVSVCLCVCARTRVCV	Patient_29
MUC4_	mucin 4, cell surface associated	1.70589	TPLPVTDTSSASTGQATALP	Patient_29
MUC4_	mucin 4, cell surface associated	1.70589	TPLPVTDTSSASTGQATALP	Patient_29
MUC4_	mucin 4, cell surface associated	1.70589	TPLPVTDTSSASTGQATALP	Patient_29
LOC107985428_	LOC107985428 uncharacterized LOC107985428 [ Homo sapiens (human) ]	3.99851	GLLSCGALCSPSQLSCGS	Patient_31
LOC107985428_	LOC107985428 uncharacterized LOC107985428 [ Homo sapiens (human) ]	3.99851	GLLSCGALCSPSQLSCGS	Patient_31
LOC107985428_	LOC107985428 uncharacterized LOC107985428 [ Homo sapiens (human) ]	3.99851	GLLSCGALCSPSQLSCGS	Patient_31
LOC107985428_	LOC107985428 uncharacterized LOC107985428 [ Homo sapiens (human) ]	3.99851	EATGLVSPCTCCAAPGCGE	Patient_31
LOC107985428_	LOC107985428 uncharacterized LOC107985428 [ Homo sapiens (human) ]	3.99851	EATGLVSPCTCCAAPGCGE	Patient_31
LOC107985428_	LOC107985428 uncharacterized LOC107985428 [ Homo sapiens (human) ]	3.99851	EATGLVSPCTCCAAPGCGE	Patient_31
LOC107985428_	LOC107985428 uncharacterized LOC107985428 [ Homo sapiens (human) ]	3.99851	EATGLVSPCTCCAAPGCGE	Patient_31
LOC107985428_	LOC107985428 uncharacterized LOC107985428 [ Homo sapiens (human) ]	3.99851	EATGLVSPCTCCAAPGCGE	Patient_31
CUBN_	cubilin	3.55254	TSSPSGCGGTLYGDRGSF	Patient_31
CUBN_	cubilin	3.55254	TSSPSGCGGTLYGDRGSF	Patient_31
CUBN_	cubilin	3.55254	TSSPSGCGGTLYGDRGSF	Patient_31
CUBN_	cubilin	3.55254	TSSPSGCGGTLYGDRGSF	Patient_31
CUBN_	cubilin	3.55254	TSSPSGCGGTLYGDRGSF	Patient_31
CUBN_	cubilin	3.55254	SLACGGNVYIHDADSAGYV	Patient_31
LAMA2_	laminin subunit alpha 2	3.42612	FSIPGSCDSLSGSCLICK	Patient_31
LAMA2_	laminin subunit alpha 2	3.42612	FSIPGSCDSLSGSCLICK	Patient_31
LAMA2_	laminin subunit alpha 2	3.42612	FSIPGSCDSLSGSCLICK	Patient_31
LAMA2_	laminin subunit alpha 2	3.42612	FSIPGSCDSLSGSCLICK	Patient_31
LAMA2_	laminin subunit alpha 2	3.42612	FSIPGSCDSLSGSCLICK	Patient_31
LAMA2_	laminin subunit alpha 2	3.42612	FSIPGSCDSLSGSCLICK	Patient_31
LAMA2_	laminin subunit alpha 2	3.42612	FSIPGSCDSLSGSCLICK	Patient_31
LAMA2_	laminin subunit alpha 2	3.42612	FSIPGSCDSLSGSCLICK	Patient_31
LAMA2_	laminin subunit alpha 2	3.42612	FSIPGSCDSLSGSCLICK	Patient_31
LAMA2_	laminin subunit alpha 2	3.42612	FSIPGSCDSLSGSCLICK	Patient_31
LAMA2_	laminin subunit alpha 2	3.42612	FSIPGSCDSLSGSCLICK	Patient_31
LAMA2_	laminin subunit alpha 2	3.42612	FSIPGSCDSLSGSCLICK	Patient_31
LAMA2_	laminin subunit alpha 2	3.42612	FSIPGSCDSLSGSCLICK	Patient_31
LAMA2_	laminin subunit alpha 2	3.42612	CGEKGPEMYCKLVEHV	Patient_31
TECTA_	tectorin alpha	2.34856	TSCPLILCTTGSRPSSDS	Patient_31
TECTA_	tectorin alpha	2.34856	TSCPLILCTTGSRPSSDS	Patient_31
TECTA_	tectorin alpha	2.34856	TSCPLILCTTGSRPSSDS	Patient_31
TECTA_	tectorin alpha	2.34856	TSCPLILCTTGSRPSSDS	Patient_31
TECTA_	tectorin alpha	2.34856	TSCPLILCTTGSRPSSDS	Patient_31
ZMIZ1_	zinc finger MIZ-type containing 1	2.30632	GPASMGGSMNPASMAAGMTP	Patient_31
ZMIZ1_	zinc finger MIZ-type containing 1	2.30632	GPASMGGSMNPASMAAGMTP	Patient_31
ZMIZ1_	zinc finger MIZ-type containing 1	2.30632	GPASMGGSMNPASMAAGMTP	Patient_31
ZMIZ1_	zinc finger MIZ-type containing 1	2.30632	GPASMGGSMNPASMAAGMTP	Patient_31
ZMIZ1_	zinc finger MIZ-type containing 1	2.30632	GPASMGGSMNPASMAAGMTP	Patient_31
ZMIZ1_	zinc finger MIZ-type containing 1	2.30632	GPASMGGSMNPASMAAGMTP	Patient_31
ZMIZ1_	zinc finger MIZ-type containing 1	2.30632	GPASMGGSMNPASMAAGMTP	Patient_31
ZMIZ1_	zinc finger MIZ-type containing 1	2.30632	GPASMGGSMNPASMAAGMTP	Patient_31
ZMIZ1_	zinc finger MIZ-type containing 1	2.30632	GPASMGGSMNPASMAAGMTP	Patient_31
ZMIZ1_	zinc finger MIZ-type containing 1	2.30632	GPASMGGSMNPASMAAGMTP	Patient_31
ZMIZ1_	zinc finger MIZ-type containing 1	2.30632	GPASMGGSMNPASMAAGMTP	Patient_31
ZMIZ1_	zinc finger MIZ-type containing 1	2.30632	GPASMGGSMNPASMAAGMTP	Patient_31
ZMIZ1_	zinc finger MIZ-type containing 1	2.30632	GPASMGGSMNPASMAAGMTP	Patient_31
ZMIZ1_	zinc finger MIZ-type containing 1	2.30632	GPASMGGSMNPASMAAGMTP	Patient_31
ZMIZ1_	zinc finger MIZ-type containing 1	2.30632	GPASMGGSMNPASMAAGMTP	Patient_31
ZMIZ1_	zinc finger MIZ-type containing 1	2.30632	GPASMGGSMNPASMAAGMTP	Patient_31
ZMIZ1_	zinc finger MIZ-type containing 1	2.30632	GPASMGGSMNPASMAAGMTP	Patient_31
ZMIZ1_	zinc finger MIZ-type containing 1	2.30632	GPASMGGSMNPASMAAGMTP	Patient_31
ZMIZ1_	zinc finger MIZ-type containing 1	2.30632	GPASMGGSMNPASMAAGMTP	Patient_31
ZMIZ1_	zinc finger MIZ-type containing 1	2.30632	GPASMGGSMNPASMAAGMTP	Patient_31
ZMIZ1_	zinc finger MIZ-type containing 1	2.30632	GPASMGGSMNPASMAAGMTP	Patient_31
ZMIZ1_	zinc finger MIZ-type containing 1	2.30632	GPASMGGSMNPASMAAGMTP	Patient_31
LRP1_	LDL receptor related protein 1	2.25838	MMPECQCPPHMTGPRC	Patient_31
LRP1_	LDL receptor related protein 1	2.25838	MMPECQCPPHMTGPRC	Patient_31
LRP1_	LDL receptor related protein 1	2.25838	MMPECQCPPHMTGPRC	Patient_31
LRP1_	LDL receptor related protein 1	2.25838	MMPECQCPPHMTGPRC	Patient_31
LRP1_	LDL receptor related protein 1	2.25838	MMPECQCPPHMTGPRC	Patient_31
LRP1_	LDL receptor related protein 1	2.25838	MMPECQCPPHMTGPRC	Patient_31
LRP1_	LDL receptor related protein 1	2.25838	MMPECQCPPHMTGPRC	Patient_31
LRP1_	LDL receptor related protein 1	2.25838	MMPECQCPPHMTGPRC	Patient_31
LRP1_	LDL receptor related protein 1	2.25838	MMPECQCPPHMTGPRC	Patient_31
LRP1_	LDL receptor related protein 1	2.25838	MMPECQCPPHMTGPRC	Patient_31
LRP1_	LDL receptor related protein 1	2.25838	MMPECQCPPHMTGPRC	Patient_31
LRP1_	LDL receptor related protein 1	2.25838	MMPECQCPPHMTGPRC	Patient_31
LRP1_	LDL receptor related protein 1	2.25838	MMPECQCPPHMTGPRC	Patient_31
LRP1_	LDL receptor related protein 1	2.25838	MMPECQCPPHMTGPRC	Patient_31
LRP1_	LDL receptor related protein 1	2.25838	MMPECQCPPHMTGPRC	Patient_31
LRP1_	LDL receptor related protein 1	2.25838	MMPECQCPPHMTGPRC	Patient_31
LRP1_	LDL receptor related protein 1	2.25838	MMPECQCPPHMTGPRC	Patient_31
PCSK6_	proprotein convertase subtilisin/kexin type 6	2.21284	CHKGCETCSSRAATQCL	Patient_31
PCSK6_	proprotein convertase subtilisin/kexin type 6	2.21284	CHKGCETCSSRAATQCL	Patient_31
PCSK6_	proprotein convertase subtilisin/kexin type 6	2.21284	CHKGCETCSSRAATQCL	Patient_31
PCSK6_	proprotein convertase subtilisin/kexin type 6	2.21284	CHKGCETCSSRAATQCL	Patient_31
PCSK6_	proprotein convertase subtilisin/kexin type 6	2.21284	CHKGCETCSSRAATQCL	Patient_31
PCSK6_	proprotein convertase subtilisin/kexin type 6	2.21284	CHKGCETCSSRAATQCL	Patient_31
PCSK6_	proprotein convertase subtilisin/kexin type 6	2.21284	CHKGCETCSSRAATQCL	Patient_31
PCSK6_	proprotein convertase subtilisin/kexin type 6	2.21284	CHKGCETCSSRAATQCL	Patient_31
PCSK6_	proprotein convertase subtilisin/kexin type 6	2.21284	CHKGCETCSSRAATQCL	Patient_31
PCSK6_	proprotein convertase subtilisin/kexin type 6	2.21284	CHKGCETCSSRAATQCL	Patient_31
PCSK6_	proprotein convertase subtilisin/kexin type 6	2.21284	CHKGCETCSSRAATQCL	Patient_31
LOC107985428_	LOC107985428 uncharacterized LOC107985428 [ Homo sapiens (human) ]	2.16931	EATGLVSPCTCCAAPGCGE	Patient_31
LOC107985428_	LOC107985428 uncharacterized LOC107985428 [ Homo sapiens (human) ]	2.16931	EATGLVSPCTCCAAPGCGE	Patient_31
LOC107985428_	LOC107985428 uncharacterized LOC107985428 [ Homo sapiens (human) ]	2.16931	EATGLVSPCTCCAAPGCGE	Patient_31
LOC107985428_	LOC107985428 uncharacterized LOC107985428 [ Homo sapiens (human) ]	2.16931	EATGLVSPCTCCAAPGCGE	Patient_31
LOC107985428_	LOC107985428 uncharacterized LOC107985428 [ Homo sapiens (human) ]	2.16931	EATGLVSPCTCCAAPGCGE	Patient_31
LOC107985428_	LOC107985428 uncharacterized LOC107985428 [ Homo sapiens (human) ]	2.16931	EATGLVSPCTCCAAPGCGE	Patient_31
LOC107985428_	LOC107985428 uncharacterized LOC107985428 [ Homo sapiens (human) ]	2.16931	EATGLVSPCTCCAAPGCGE	Patient_31
VPS13D_	vacuolar protein sorting 13 homolog D	2.16329	DIAGLAAVTDNRYEPLM	Patient_31
VPS13D_	vacuolar protein sorting 13 homolog D	2.16329	DIAGLAAVTDNRYEPLM	Patient_31
VPS13D_	vacuolar protein sorting 13 homolog D	2.16329	DIAGLAAVTDNRYEPLM	Patient_31
VPS13D_	vacuolar protein sorting 13 homolog D	2.16329	DIAGLAAVTDNRYEPLM	Patient_31
VPS13D_	vacuolar protein sorting 13 homolog D	2.16329	DIAGLAAVTDNRYEPLM	Patient_31
VPS13D_	vacuolar protein sorting 13 homolog D	2.16329	DIAGLAAVTDNRYEPLM	Patient_31
VPS13D_	vacuolar protein sorting 13 homolog D	2.16329	DIAGLAAVTDNRYEPLM	Patient_31
VPS13D_	vacuolar protein sorting 13 homolog D	2.16329	DIAGLAAVTDNRYEPLM	Patient_31
VPS13D_	vacuolar protein sorting 13 homolog D	2.16329	DIAGLAAVTDNRYEPLM	Patient_31
VPS13D_	vacuolar protein sorting 13 homolog D	2.16329	DIAGLAAVTDNRYEPLM	Patient_31
LRP1_	LDL receptor related protein 1	2.1534	MMPECQCPPHMTGPRC	Patient_31
LRP1_	LDL receptor related protein 1	2.1534	MMPECQCPPHMTGPRC	Patient_31
LRP1_	LDL receptor related protein 1	2.1534	MMPECQCPPHMTGPRC	Patient_31
LRP1_	LDL receptor related protein 1	2.1534	MMPECQCPPHMTGPRC	Patient_31
LRP1_	LDL receptor related protein 1	2.1534	MMPECQCPPHMTGPRC	Patient_31
IGL_	IGL	2.15035	DIVMTQSPSTLSASVG	Patient_31
IGL_	IGL	2.15035	DIVMTQSPSTLSASVG	Patient_31
IGL_	IGL	2.15035	DIVMTQSPSTLSASVG	Patient_31
ZMIZ1_	zinc finger MIZ-type containing 1	2.09431	GPASMGGSMNPASMAAGMTP	Patient_31
ZMIZ1_	zinc finger MIZ-type containing 1	2.09431	GPASMGGSMNPASMAAGMTP	Patient_31
ZMIZ1_	zinc finger MIZ-type containing 1	2.09431	GPASMGGSMNPASMAAGMTP	Patient_31
ZMIZ1_	zinc finger MIZ-type containing 1	2.09431	GPASMGGSMNPASMAAGMTP	Patient_31
ZMIZ1_	zinc finger MIZ-type containing 1	2.0874	GPASMGGSMNPASMAAGMTP	Patient_31
ZMIZ1_	zinc finger MIZ-type containing 1	2.0874	GPASMGGSMNPASMAAGMTP	Patient_31
ZMIZ1_	zinc finger MIZ-type containing 1	2.0874	GPASMGGSMNPASMAAGMTP	Patient_31
ZMIZ1_	zinc finger MIZ-type containing 1	2.0874	GPASMGGSMNPASMAAGMTP	Patient_31
CAND1_	cullin associated and neddylation dissociated 1	2.06323	LLLHSLKEIISSASVV	Patient_31
CAND1_	cullin associated and neddylation dissociated 1	2.06323	LLLHSLKEIISSASVV	Patient_31
CAND1_	cullin associated and neddylation dissociated 1	2.06323	LLLHSLKEIISSASVV	Patient_31
CAND1_	cullin associated and neddylation dissociated 1	2.06323	LLLHSLKEIISSASVV	Patient_31
CAND1_	cullin associated and neddylation dissociated 1	2.06323	LLLHSLKEIISSASVV	Patient_31
CAND1_	cullin associated and neddylation dissociated 1	2.06323	LLLHSLKEIISSASVV	Patient_31
CAND1_	cullin associated and neddylation dissociated 1	2.06323	LLLHSLKEIISSASVV	Patient_31
CAND1_	cullin associated and neddylation dissociated 1	2.06323	LLLHSLKEIISSASVV	Patient_31
CAND1_	cullin associated and neddylation dissociated 1	2.06323	LLLHSLKEIISSASVV	Patient_31
CAND1_	cullin associated and neddylation dissociated 1	2.06323	LLLHSLKEIISSASVV	Patient_31
CAND1_	cullin associated and neddylation dissociated 1	2.06323	LLLHSLKEIISSASVV	Patient_31
CAND1_	cullin associated and neddylation dissociated 1	2.06323	LLLHSLKEIISSASVV	Patient_31
CAND1_	cullin associated and neddylation dissociated 1	2.06323	LLLHSLKEIISSASVV	Patient_31
CAND1_	cullin associated and neddylation dissociated 1	2.06323	LLLHSLKEIISSASVV	Patient_31
CAND1_	cullin associated and neddylation dissociated 1	2.06323	LLLHSLKEIISSASVV	Patient_31
MEGF10_	multiple EGF like domains 10	2.06112	VCPSGRFGKNCAGICTCT	Patient_31
MEGF10_	multiple EGF like domains 10	2.06112	VCPSGRFGKNCAGICTCT	Patient_31
MEGF10_	multiple EGF like domains 10	2.06112	VCPSGRFGKNCAGICTCT	Patient_31
MEGF10_	multiple EGF like domains 10	2.06112	VCPSGRFGKNCAGICTCT	Patient_31
LRP1_	LDL receptor related protein 1	2.05754	MMPECQCPPHMTGPRC	Patient_31
LRP1_	LDL receptor related protein 1	2.05754	MMPECQCPPHMTGPRC	Patient_31
LRP1_	LDL receptor related protein 1	2.05754	MMPECQCPPHMTGPRC	Patient_31
LRP1_	LDL receptor related protein 1	2.05754	MMPECQCPPHMTGPRC	Patient_31
LRP1_	LDL receptor related protein 1	2.05754	MMPECQCPPHMTGPRC	Patient_31
DNAAF2_	dynein axonemal assembly factor 2	2.05649	CFVNVCSNALVGAPSSRPG	Patient_31
DNAAF2_	dynein axonemal assembly factor 2	2.05649	CFVNVCSNALVGAPSSRPG	Patient_31
DNAAF2_	dynein axonemal assembly factor 2	2.05649	CFVNVCSNALVGAPSSRPG	Patient_31
DNAAF2_	dynein axonemal assembly factor 2	2.05649	CFVNVCSNALVGAPSSRPG	Patient_31
DNAAF2_	dynein axonemal assembly factor 2	2.05649	CFVNVCSNALVGAPSSRPG	Patient_31
DNAAF2_	dynein axonemal assembly factor 2	2.05649	CFVNVCSNALVGAPSSRPG	Patient_31
DNAAF2_	dynein axonemal assembly factor 2	2.05649	CFVNVCSNALVGAPSSRPG	Patient_31
DNAAF2_	dynein axonemal assembly factor 2	2.05649	CFVNVCSNALVGAPSSRPG	Patient_31
MTMR9_	myotubularin related protein 9	2.05321	GSSYECGFFSSVLNLNC	Patient_31
MTMR9_	myotubularin related protein 9	2.05321	GSSYECGFFSSVLNLNC	Patient_31
MTMR9_	myotubularin related protein 9	2.05321	GSSYECGFFSSVLNLNC	Patient_31
MTMR9_	myotubularin related protein 9	2.05321	GSSYECGFFSSVLNLNC	Patient_31
MTMR9_	myotubularin related protein 9	2.05321	GSSYECGFFSSVLNLNC	Patient_31
MTMR9_	myotubularin related protein 9	2.05321	GSSYECGFFSSVLNLNC	Patient_31
MTMR9_	myotubularin related protein 9	2.05321	GSSYECGFFSSVLNLNC	Patient_31
MTMR9_	myotubularin related protein 9	2.05321	GSSYECGFFSSVLNLNC	Patient_31
MTMR9_	myotubularin related protein 9	2.05321	GSSYECGFFSSVLNLNC	Patient_31
MTMR9_	myotubularin related protein 9	2.05321	GSSYECGFFSSVLNLNC	Patient_31
MTMR9_	myotubularin related protein 9	2.05321	GSSYECGFFSSVLNLNC	Patient_31
MTMR9_	myotubularin related protein 9	2.05321	GSSYECGFFSSVLNLNC	Patient_31
MTMR9_	myotubularin related protein 9	2.05321	GSSYECGFFSSVLNLNC	Patient_31
CAND1_	cullin associated and neddylation dissociated 1	2.03536	LLLHSLKEIISSASVV	Patient_31
CAND1_	cullin associated and neddylation dissociated 1	2.03536	LLLHSLKEIISSASVV	Patient_31
CAND1_	cullin associated and neddylation dissociated 1	2.03536	LLLHSLKEIISSASVV	Patient_31
CDHR2_	cadherin related family member 2	2.03002	GSQHGQVAVVVASDVDTS	Patient_31
CDHR2_	cadherin related family member 2	2.03002	GSQHGQVAVVVASDVDTS	Patient_31
CDHR2_	cadherin related family member 2	2.03002	GSQHGQVAVVVASDVDTS	Patient_31
CDHR2_	cadherin related family member 2	2.03002	GSQHGQVAVVVASDVDTS	Patient_31
CDHR2_	cadherin related family member 2	2.03002	GSQHGQVAVVVASDVDTS	Patient_31
CDHR2_	cadherin related family member 2	2.03002	GSQHGQVAVVVASDVDTS	Patient_31
CDHR2_	cadherin related family member 2	2.03002	GSQHGQVAVVVASDVDTS	Patient_31
LOC107985428_	LOC107985428 uncharacterized LOC107985428 [ Homo sapiens (human) ]	2.02349	EATGLVSPCTCCAAPGCGE	Patient_31
LOC107985428_	LOC107985428 uncharacterized LOC107985428 [ Homo sapiens (human) ]	2.02349	EATGLVSPCTCCAAPGCGE	Patient_31
LOC107985428_	LOC107985428 uncharacterized LOC107985428 [ Homo sapiens (human) ]	2.02349	EATGLVSPCTCCAAPGCGE	Patient_31
LOC107985428_	LOC107985428 uncharacterized LOC107985428 [ Homo sapiens (human) ]	2.02349	EATGLVSPCTCCAAPGCGE	Patient_31
LOC107985428_	LOC107985428 uncharacterized LOC107985428 [ Homo sapiens (human) ]	2.02349	EATGLVSPCTCCAAPGCGE	Patient_31
LOC107985428_	LOC107985428 uncharacterized LOC107985428 [ Homo sapiens (human) ]	2.02349	EATGLVSPCTCCAAPGCGE	Patient_31
LOC107985428_	LOC107985428 uncharacterized LOC107985428 [ Homo sapiens (human) ]	2.02349	EATGLVSPCTCCAAPGCGE	Patient_31
CD5L_	CD5L CD5 molecule like [ Homo sapiens (human) ]	2.01104	DASVICSGGSNSCGGVISSLS	Patient_31
CD5L_	CD5L CD5 molecule like [ Homo sapiens (human) ]	2.01104	DASVICSGGSNSCGGVISSLS	Patient_31
CD5L_	CD5L CD5 molecule like [ Homo sapiens (human) ]	2.01104	DASVICSGGSNSCGGVISSLS	Patient_31
CD5L_	CD5L CD5 molecule like [ Homo sapiens (human) ]	2.01104	DASVICSGGSNSCGGVISSLS	Patient_31
CD5L_	CD5L CD5 molecule like [ Homo sapiens (human) ]	2.01104	DASVICSGGSNSCGGVISSLS	Patient_31
TENM2_	teneurin transmembrane protein 2	1.98868	GSNDLTAVRPLSCDSSMD	Patient_31
TENM2_	teneurin transmembrane protein 2	1.98868	GSNDLTAVRPLSCDSSMD	Patient_31
TENM2_	teneurin transmembrane protein 2	1.98868	GSNDLTAVRPLSCDSSMD	Patient_31
TENM2_	teneurin transmembrane protein 2	1.98868	GSNDLTAVRPLSCDSSMD	Patient_31
TENM2_	teneurin transmembrane protein 2	1.98868	GSNDLTAVRPLSCDSSMD	Patient_31
TENM2_	teneurin transmembrane protein 2	1.98868	GSNDLTAVRPLSCDSSMD	Patient_31
TENM2_	teneurin transmembrane protein 2	1.98868	GSNDLTAVRPLSCDSSMD	Patient_31
TENM2_	teneurin transmembrane protein 2	1.98868	GSNDLTAVRPLSCDSSMD	Patient_31
TENM2_	teneurin transmembrane protein 2	1.98868	GSNDLTAVRPLSCDSSMD	Patient_31
TENM2_	teneurin transmembrane protein 2	1.98868	GSNDLTAVRPLSCDSSMD	Patient_31
TENM2_	teneurin transmembrane protein 2	1.98868	GSNDLTAVRPLSCDSSMD	Patient_31
TENM2_	teneurin transmembrane protein 2	1.98868	GSNDLTAVRPLSCDSSMD	Patient_31
TENM2_	teneurin transmembrane protein 2	1.98868	GSNDLTAVRPLSCDSSMD	Patient_31
TENM2_	teneurin transmembrane protein 2	1.98868	GSNDLTAVRPLSCDSSMD	Patient_31
TENM2_	teneurin transmembrane protein 2	1.98868	GSNDLTAVRPLSCDSSMD	Patient_31
TENM2_	teneurin transmembrane protein 2	1.98868	GSNDLTAVRPLSCDSSMD	Patient_31
TENM2_	teneurin transmembrane protein 2	1.98868	GSNDLTAVRPLSCDSSMD	Patient_31
TENM2_	teneurin transmembrane protein 2	1.98868	GSNDLTAVRPLSCDSSMD	Patient_31
TENM2_	teneurin transmembrane protein 2	1.98868	GSNDLTAVRPLSCDSSMD	Patient_31
TENM2_	teneurin transmembrane protein 2	1.98868	GSNDLTAVRPLSCDSSMD	Patient_31
TENM2_	teneurin transmembrane protein 2	1.98868	GSNDLTAVRPLSCDSSMD	Patient_31
TENM2_	teneurin transmembrane protein 2	1.98868	GSNDLTAVRPLSCDSSMD	Patient_31
TENM2_	teneurin transmembrane protein 2	1.98868	GSNDLTAVRPLSCDSSMD	Patient_31
TENM2_	teneurin transmembrane protein 2	1.98868	GSNDLTAVRPLSCDSSMD	Patient_31
TENM2_	teneurin transmembrane protein 2	1.98868	GSNDLTAVRPLSCDSSMD	Patient_31
TENM2_	teneurin transmembrane protein 2	1.98868	GSNDLTAVRPLSCDSSMD	Patient_31
TRB_	TRB	1.98693	LCATSRGLPGTVNTEAF	Patient_31
TRB_	TRB	1.98693	LCATSRGLPGTVNTEAF	Patient_31
APC_	APC, WNT signaling pathway regulator	1.98624	SSSQDSCISMRQSGCLP	Patient_31
APC_	APC, WNT signaling pathway regulator	1.98624	SSSQDSCISMRQSGCLP	Patient_31
APC_	APC, WNT signaling pathway regulator	1.98624	SSSQDSCISMRQSGCLP	Patient_31
APC_	APC, WNT signaling pathway regulator	1.98624	SSSQDSCISMRQSGCLP	Patient_31
APC_	APC, WNT signaling pathway regulator	1.98624	SSSQDSCISMRQSGCLP	Patient_31
APC_	APC, WNT signaling pathway regulator	1.98624	SSSQDSCISMRQSGCLP	Patient_31
APC_	APC, WNT signaling pathway regulator	1.98624	SSSQDSCISMRQSGCLP	Patient_31
APC_	APC, WNT signaling pathway regulator	1.98624	SSSQDSCISMRQSGCLP	Patient_31
APC_	APC, WNT signaling pathway regulator	1.98624	SSSQDSCISMRQSGCLP	Patient_31
IGL_	IGL	1.97936	QSALTQPPSASGSPGPSA	Patient_31
IGL_	IGL	1.97936	QSALTQPPSASGSPGPSA	Patient_31
IGL_	IGL	1.97936	QSALTQPPSASGSPGPSA	Patient_31
ERVH48-1_	endogenous retrovirus group 48 member 1	1.97304	YPPICLGTAPGCLMPAV	Patient_31
DAZAP1_	DAZ associated protein 1	1.96375	STPPGGFPPPQGFPQGYGA	Patient_31
DAZAP1_	DAZ associated protein 1	1.96375	STPPGGFPPPQGFPQGYGA	Patient_31
DAZAP1_	DAZ associated protein 1	1.96375	STPPGGFPPPQGFPQGYGA	Patient_31
DAZAP1_	DAZ associated protein 1	1.96375	STPPGGFPPPQGFPQGYGA	Patient_31
DAZAP1_	DAZ associated protein 1	1.96375	STPPGGFPPPQGFPQGYGA	Patient_31
DAZAP1_	DAZ associated protein 1	1.96375	STPPGGFPPPQGFPQGYGA	Patient_31
DAZAP1_	DAZ associated protein 1	1.96375	STPPGGFPPPQGFPQGYGA	Patient_31
DAZAP1_	DAZ associated protein 1	1.96375	STPPGGFPPPQGFPQGYGA	Patient_31
DAZAP1_	DAZ associated protein 1	1.96375	STPPGGFPPPQGFPQGYGA	Patient_31
DAZAP1_	DAZ associated protein 1	1.96375	STPPGGFPPPQGFPQGYGA	Patient_31
DAZAP1_	DAZ associated protein 1	1.96375	STPPGGFPPPQGFPQGYGA	Patient_31
DAZAP1_	DAZ associated protein 1	1.96375	STPPGGFPPPQGFPQGYGA	Patient_31
DAZAP1_	DAZ associated protein 1	1.96375	STPPGGFPPPQGFPQGYGA	Patient_31
DAZAP1_	DAZ associated protein 1	1.96375	STPPGGFPPPQGFPQGYGA	Patient_31
DAZAP1_	DAZ associated protein 1	1.96375	STPPGGFPPPQGFPQGYGA	Patient_31
DAZAP1_	DAZ associated protein 1	1.96375	STPPGGFPPPQGFPQGYGA	Patient_31
DAZAP1_	DAZ associated protein 1	1.96375	STPPGGFPPPQGFPQGYGA	Patient_31
DAZAP1_	DAZ associated protein 1	1.96375	STPPGGFPPPQGFPQGYGA	Patient_31
DAZAP1_	DAZ associated protein 1	1.96375	STPPGGFPPPQGFPQGYGA	Patient_31
DAZAP1_	DAZ associated protein 1	1.96375	STPPGGFPPPQGFPQGYGA	Patient_31
DAZAP1_	DAZ associated protein 1	1.96375	STPPGGFPPPQGFPQGYGA	Patient_31
DAZAP1_	DAZ associated protein 1	1.96375	STPPGGFPPPQGFPQGYGA	Patient_31
DAZAP1_	DAZ associated protein 1	1.96375	STPPGGFPPPQGFPQGYGA	Patient_31
DAZAP1_	DAZ associated protein 1	1.96375	STPPGGFPPPQGFPQGYGA	Patient_31
DAZAP1_	DAZ associated protein 1	1.96375	STPPGGFPPPQGFPQGYGA	Patient_31
NUP153_	nucleoporin 153	1.9618	GSSGSSGSSSSCTVTTGTLG	Patient_31
NUP153_	nucleoporin 153	1.9618	GSSGSSGSSSSCTVTTGTLG	Patient_31
NUP153_	nucleoporin 153	1.9618	GSSGSSGSSSSCTVTTGTLG	Patient_31
NUP153_	nucleoporin 153	1.9618	GSSGSSGSSSSCTVTTGTLG	Patient_31
NUP153_	nucleoporin 153	1.9618	GSSGSSGSSSSCTVTTGTLG	Patient_31
NUP153_	nucleoporin 153	1.9618	GSSGSSGSSSSCTVTTGTLG	Patient_31
NUP153_	nucleoporin 153	1.9618	GSSGSSGSSSSCTVTTGTLG	Patient_31
NUP153_	nucleoporin 153	1.9618	GSSGSSGSSSSCTVTTGTLG	Patient_31
NUP153_	nucleoporin 153	1.9618	GSSGSSGSSSSCTVTTGTLG	Patient_31
NUP153_	nucleoporin 153	1.9618	GSSGSSGSSSSCTVTTGTLG	Patient_31
NUP153_	nucleoporin 153	1.9618	GSSGSSGSSSSCTVTTGTLG	Patient_31
LRP1_	LDL receptor related protein 1	1.95256	MMPECQCPPHMTGPRC	Patient_31
LRP1_	LDL receptor related protein 1	1.95256	MMPECQCPPHMTGPRC	Patient_31
LRP1_	LDL receptor related protein 1	1.95256	MMPECQCPPHMTGPRC	Patient_31
LRP1_	LDL receptor related protein 1	1.95256	MMPECQCPPHMTGPRC	Patient_31
LRP1_	LDL receptor related protein 1	1.95256	MMPECQCPPHMTGPRC	Patient_31
TRA_	TRA	1.94174	CAFSGYSTLTFGKGTM	Patient_31
TRA_	TRA	1.94174	CAFSGYSTLTFGKGTM	Patient_31
TRA_	TRA	1.94174	CAFSGYSTLTFGKGTM	Patient_31
CEP192_	centrosomal protein 192	1.93702	IVFSVRNTGSRAAFVK	Patient_31
CEP192_	centrosomal protein 192	1.93702	IVFSVRNTGSRAAFVK	Patient_31
CEP192_	centrosomal protein 192	1.93702	IVFSVRNTGSRAAFVK	Patient_31
CEP192_	centrosomal protein 192	1.93702	IVFSVRNTGSRAAFVK	Patient_31
CEP192_	centrosomal protein 192	1.93702	IVFSVRNTGSRAAFVK	Patient_31
CEP192_	centrosomal protein 192	1.93702	IVFSVRNTGSRAAFVK	Patient_31
CEP192_	centrosomal protein 192	1.93702	IVFSVRNTGSRAAFVK	Patient_31
CEP192_	centrosomal protein 192	1.93702	IVFSVRNTGSRAAFVK	Patient_31
CEP192_	centrosomal protein 192	1.93702	IVFSVRNTGSRAAFVK	Patient_31
CEP192_	centrosomal protein 192	1.93702	IVFSVRNTGSRAAFVK	Patient_31
CEP192_	centrosomal protein 192	1.93702	IVFSVRNTGSRAAFVK	Patient_31
CEP192_	centrosomal protein 192	1.93702	IVFSVRNTGSRAAFVK	Patient_31
CEP192_	centrosomal protein 192	1.93702	IVFSVRNTGSRAAFVK	Patient_31
CEP192_	centrosomal protein 192	1.93702	IVFSVRNTGSRAAFVK	Patient_31
CEP192_	centrosomal protein 192	1.93702	IVFSVRNTGSRAAFVK	Patient_31
CD5L_	CD5L CD5 molecule like [ Homo sapiens (human) ]	1.93403	DASVICSGGSNSCGGVISSLS	Patient_31
CD5L_	CD5L CD5 molecule like [ Homo sapiens (human) ]	1.93403	DASVICSGGSNSCGGVISSLS	Patient_31
CD5L_	CD5L CD5 molecule like [ Homo sapiens (human) ]	1.93403	DASVICSGGSNSCGGVISSLS	Patient_31
LAYN_	layilin	1.93374	PSCGSEVCVVMYHQPS	Patient_31
LAYN_	layilin	1.93374	PSCGSEVCVVMYHQPS	Patient_31
LAYN_	layilin	1.93374	PSCGSEVCVVMYHQPS	Patient_31
LAYN_	layilin	1.93374	PSCGSEVCVVMYHQPS	Patient_31
LAYN_	layilin	1.93374	PSCGSEVCVVMYHQPS	Patient_31
LAYN_	layilin	1.93374	PSCGSEVCVVMYHQPS	Patient_31
LAYN_	layilin	1.93374	PSCGSEVCVVMYHQPS	Patient_31
LAYN_	layilin	1.93374	PSCGSEVCVVMYHQPS	Patient_31
LAYN_	layilin	1.93374	PSCGSEVCVVMYHQPS	Patient_31
LAYN_	layilin	1.93374	PSCGSEVCVVMYHQPS	Patient_31
LAYN_	layilin	1.93374	PSCGSEVCVVMYHQPS	Patient_31
LAYN_	layilin	1.93374	PSCGSEVCVVMYHQPS	Patient_31
LAYN_	layilin	1.93374	PSCGSEVCVVMYHQPS	Patient_31
HCFC2_	host cell factor C2	1.92647	CLSPCSSPAHAPHLPST	Patient_31
HCFC2_	host cell factor C2	1.92647	CLSPCSSPAHAPHLPST	Patient_31
HCFC2_	host cell factor C2	1.92647	CLSPCSSPAHAPHLPST	Patient_31
DOCK11_	dedicator of cytokinesis 11	1.92365	EEGAMKEDAGMMDVHY	Patient_31
DOCK11_	dedicator of cytokinesis 11	1.92365	EEGAMKEDAGMMDVHY	Patient_31
DOCK11_	dedicator of cytokinesis 11	1.92365	EEGAMKEDAGMMDVHY	Patient_31
DOCK11_	dedicator of cytokinesis 11	1.92365	EEGAMKEDAGMMDVHY	Patient_31
DOCK11_	dedicator of cytokinesis 11	1.92365	EEGAMKEDAGMMDVHY	Patient_31
DOCK11_	dedicator of cytokinesis 11	1.92365	EEGAMKEDAGMMDVHY	Patient_31
DOCK11_	dedicator of cytokinesis 11	1.92365	EEGAMKEDAGMMDVHY	Patient_31
DOCK11_	dedicator of cytokinesis 11	1.92365	EEGAMKEDAGMMDVHY	Patient_31
DOCK11_	dedicator of cytokinesis 11	1.92365	EEGAMKEDAGMMDVHY	Patient_31
DOCK11_	dedicator of cytokinesis 11	1.92365	EEGAMKEDAGMMDVHY	Patient_31
DOCK11_	dedicator of cytokinesis 11	1.92365	EEGAMKEDAGMMDVHY	Patient_31
IGH_	IGH immunoglobulin heavy locus [ Homo sapiens (human) ]	1.92207	VSSPLSDLIAAHTLCPK	Patient_31
IGH_	IGH immunoglobulin heavy locus [ Homo sapiens (human) ]	1.92207	VSSPLSDLIAAHTLCPK	Patient_31
IGH_	IGH immunoglobulin heavy locus [ Homo sapiens (human) ]	1.92207	VSSPLSDLIAAHTLCPK	Patient_31
FRYL_	FRY like transcription coactivator	1.91959	CPTVFVDAETLMSCGLL	Patient_31
FRYL_	FRY like transcription coactivator	1.91959	CPTVFVDAETLMSCGLL	Patient_31
FRYL_	FRY like transcription coactivator	1.91959	CPTVFVDAETLMSCGLL	Patient_31
FRYL_	FRY like transcription coactivator	1.91959	CPTVFVDAETLMSCGLL	Patient_31
FRYL_	FRY like transcription coactivator	1.91959	CPTVFVDAETLMSCGLL	Patient_31
FRYL_	FRY like transcription coactivator	1.91959	CPTVFVDAETLMSCGLL	Patient_31
FRYL_	FRY like transcription coactivator	1.91959	CPTVFVDAETLMSCGLL	Patient_31
FRYL_	FRY like transcription coactivator	1.91959	CPTVFVDAETLMSCGLL	Patient_31
FRYL_	FRY like transcription coactivator	1.91959	CPTVFVDAETLMSCGLL	Patient_31
FRYL_	FRY like transcription coactivator	1.91959	CPTVFVDAETLMSCGLL	Patient_31
FRYL_	FRY like transcription coactivator	1.91959	CPTVFVDAETLMSCGLL	Patient_31
MUC2_	mucin 2, oligomeric mucus/gel-forming	1.91608	CHGTCSIYGSGHYITFD	Patient_31
MUC2_	mucin 2, oligomeric mucus/gel-forming	1.91608	CHGTCSIYGSGHYITFD	Patient_31
MUC2_	mucin 2, oligomeric mucus/gel-forming	1.91608	CHGTCSIYGSGHYITFD	Patient_31
MUC2_	mucin 2, oligomeric mucus/gel-forming	1.91608	CHGTCSIYGSGHYITFD	Patient_31
MUC2_	mucin 2, oligomeric mucus/gel-forming	1.91608	CHGTCSIYGSGHYITFD	Patient_31
ERVH48-1_	endogenous retrovirus group 48 member 1	1.9157	PAGSDVISEYVKACDGIG	Patient_31
ERVH48-1_	endogenous retrovirus group 48 member 1	1.9157	PAGSDVISEYVKACDGIG	Patient_31
ERVH48-1_	endogenous retrovirus group 48 member 1	1.9157	PAGSDVISEYVKACDGIG	Patient_31
ERVH48-1_	endogenous retrovirus group 48 member 1	1.9157	PAGSDVISEYVKACDGIG	Patient_31
ERVH48-1_	endogenous retrovirus group 48 member 1	1.9157	PAGSDVISEYVKACDGIG	Patient_31
ERVH48-1_	endogenous retrovirus group 48 member 1	1.9157	PAGSDVISEYVKACDGIG	Patient_31
ERVH48-1_	endogenous retrovirus group 48 member 1	1.9157	PAGSDVISEYVKACDGIG	Patient_31
ERVH48-1_	endogenous retrovirus group 48 member 1	1.9157	PAGSDVISEYVKACDGIG	Patient_31
ERVH48-1_	endogenous retrovirus group 48 member 1	1.9157	PAGSDVISEYVKACDGIG	Patient_31
ERVH48-1_	endogenous retrovirus group 48 member 1	1.9157	PAGSDVISEYVKACDGIG	Patient_31
ERVH48-1_	endogenous retrovirus group 48 member 1	1.9157	PAGSDVISEYVKACDGIG	Patient_31
ERVH48-1_	endogenous retrovirus group 48 member 1	1.9157	PAGSDVISEYVKACDGIG	Patient_31
ERVH48-1_	endogenous retrovirus group 48 member 1	1.9157	PAGSDVISEYVKACDGIG	Patient_31
ERVH48-1_	endogenous retrovirus group 48 member 1	1.9157	PAGSDVISEYVKACDGIG	Patient_31
ERVH48-1_	endogenous retrovirus group 48 member 1	1.9157	PAGSDVISEYVKACDGIG	Patient_31
ERVH48-1_	endogenous retrovirus group 48 member 1	1.9157	PAGSDVISEYVKACDGIG	Patient_31
ERVH48-1_	endogenous retrovirus group 48 member 1	1.9157	PAGSDVISEYVKACDGIG	Patient_31
ERVH48-1_	endogenous retrovirus group 48 member 1	1.9157	PAGSDVISEYVKACDGIG	Patient_31
ERVH48-1_	endogenous retrovirus group 48 member 1	1.9157	PAGSDVISEYVKACDGIG	Patient_31
ERVH48-1_	endogenous retrovirus group 48 member 1	1.9157	PAGSDVISEYVKACDGIG	Patient_31
ERVH48-1_	endogenous retrovirus group 48 member 1	1.9157	PAGSDVISEYVKACDGIG	Patient_31
ERVH48-1_	endogenous retrovirus group 48 member 1	1.9157	PAGSDVISEYVKACDGIG	Patient_31
ERVH48-1_	endogenous retrovirus group 48 member 1	1.9157	PAGSDVISEYVKACDGIG	Patient_31
ERVH48-1_	endogenous retrovirus group 48 member 1	1.9157	PAGSDVISEYVKACDGIG	Patient_31
ERVH48-1_	endogenous retrovirus group 48 member 1	1.9157	PAGSDVISEYVKACDGIG	Patient_31
IGH_	IGH immunoglobulin heavy locus [ Homo sapiens (human) ]	1.91056	RCCQPTSTPPDCQPTTS	Patient_31
IGH_	IGH immunoglobulin heavy locus [ Homo sapiens (human) ]	1.91056	RCCQPTSTPPDCQPTTS	Patient_31
IGH_	IGH immunoglobulin heavy locus [ Homo sapiens (human) ]	1.91056	RCCQPTSTPPDCQPTTS	Patient_31
TENM2_	teneurin transmembrane protein 2	1.90896	GSNDLTAVRPLSCDSSMD	Patient_31
TENM2_	teneurin transmembrane protein 2	1.90896	GSNDLTAVRPLSCDSSMD	Patient_31
TENM2_	teneurin transmembrane protein 2	1.90896	GSNDLTAVRPLSCDSSMD	Patient_31
TENM2_	teneurin transmembrane protein 2	1.90896	GSNDLTAVRPLSCDSSMD	Patient_31
TENM2_	teneurin transmembrane protein 2	1.90896	GSNDLTAVRPLSCDSSMD	Patient_31
TENM2_	teneurin transmembrane protein 2	1.90896	GSNDLTAVRPLSCDSSMD	Patient_31
TENM2_	teneurin transmembrane protein 2	1.90896	GSNDLTAVRPLSCDSSMD	Patient_31
TENM2_	teneurin transmembrane protein 2	1.90896	GSNDLTAVRPLSCDSSMD	Patient_31
TENM2_	teneurin transmembrane protein 2	1.90896	GSNDLTAVRPLSCDSSMD	Patient_31
TENM2_	teneurin transmembrane protein 2	1.90896	GSNDLTAVRPLSCDSSMD	Patient_31
TENM2_	teneurin transmembrane protein 2	1.90896	GSNDLTAVRPLSCDSSMD	Patient_31
NUP153_	nucleoporin 153	1.90853	GSSGSSGSSSSCTVTTGTLG	Patient_31
NUP153_	nucleoporin 153	1.90853	GSSGSSGSSSSCTVTTGTLG	Patient_31
NUP153_	nucleoporin 153	1.90853	GSSGSSGSSSSCTVTTGTLG	Patient_31
NUP153_	nucleoporin 153	1.90853	GSSGSSGSSSSCTVTTGTLG	Patient_31
NUP153_	nucleoporin 153	1.90853	GSSGSSGSSSSCTVTTGTLG	Patient_31
NUP153_	nucleoporin 153	1.90853	GSSGSSGSSSSCTVTTGTLG	Patient_31
DAZAP1_	DAZ associated protein 1	1.9058	STPPGGFPPPQGFPQGYGA	Patient_31
DAZAP1_	DAZ associated protein 1	1.9058	STPPGGFPPPQGFPQGYGA	Patient_31
DAZAP1_	DAZ associated protein 1	1.9058	STPPGGFPPPQGFPQGYGA	Patient_31
DAZAP1_	DAZ associated protein 1	1.9058	STPPGGFPPPQGFPQGYGA	Patient_31
DAZAP1_	DAZ associated protein 1	1.9058	STPPGGFPPPQGFPQGYGA	Patient_31
DAZAP1_	DAZ associated protein 1	1.9058	STPPGGFPPPQGFPQGYGA	Patient_31
DAZAP1_	DAZ associated protein 1	1.9058	STPPGGFPPPQGFPQGYGA	Patient_31
DAZAP1_	DAZ associated protein 1	1.9058	STPPGGFPPPQGFPQGYGA	Patient_31
DAZAP1_	DAZ associated protein 1	1.9058	STPPGGFPPPQGFPQGYGA	Patient_31
DAZAP1_	DAZ associated protein 1	1.9058	STPPGGFPPPQGFPQGYGA	Patient_31
DAZAP1_	DAZ associated protein 1	1.9058	STPPGGFPPPQGFPQGYGA	Patient_31
DAZAP1_	DAZ associated protein 1	1.9058	STPPGGFPPPQGFPQGYGA	Patient_31
DAZAP1_	DAZ associated protein 1	1.9058	STPPGGFPPPQGFPQGYGA	Patient_31
TENM2_	teneurin transmembrane protein 2	1.89509	GSNDLTAVRPLSCDSSMD	Patient_31
TENM2_	teneurin transmembrane protein 2	1.89509	GSNDLTAVRPLSCDSSMD	Patient_31
TENM2_	teneurin transmembrane protein 2	1.89509	GSNDLTAVRPLSCDSSMD	Patient_31
TENM2_	teneurin transmembrane protein 2	1.89509	GSNDLTAVRPLSCDSSMD	Patient_31
TENM2_	teneurin transmembrane protein 2	1.89509	GSNDLTAVRPLSCDSSMD	Patient_31
TENM2_	teneurin transmembrane protein 2	1.89509	GSNDLTAVRPLSCDSSMD	Patient_31
TENM2_	teneurin transmembrane protein 2	1.89509	GSNDLTAVRPLSCDSSMD	Patient_31
TENM2_	teneurin transmembrane protein 2	1.89509	GSNDLTAVRPLSCDSSMD	Patient_31
TENM2_	teneurin transmembrane protein 2	1.89509	GSNDLTAVRPLSCDSSMD	Patient_31
TENM2_	teneurin transmembrane protein 2	1.89509	GSNDLTAVRPLSCDSSMD	Patient_31
TENM2_	teneurin transmembrane protein 2	1.89509	GSNDLTAVRPLSCDSSMD	Patient_31
IGH_	IGH immunoglobulin heavy locus [ Homo sapiens (human) ]	1.88741	VQQTSCCYCCRCCCCK	Patient_31
IGH_	IGH immunoglobulin heavy locus [ Homo sapiens (human) ]	1.88741	VQQTSCCYCCRCCCCK	Patient_31
IGH_	IGH immunoglobulin heavy locus [ Homo sapiens (human) ]	1.88741	VQQTSCCYCCRCCCCK	Patient_31
FCGBP_	Fc fragment of IgG binding protein	1.88462	SGESCLPLASCGCVHQGTY	Patient_31
FCGBP_	Fc fragment of IgG binding protein	1.88462	SGESCLPLASCGCVHQGTY	Patient_31
FCGBP_	Fc fragment of IgG binding protein	1.88462	SGESCLPLASCGCVHQGTY	Patient_31
FCGBP_	Fc fragment of IgG binding protein	1.88462	SGESCLPLASCGCVHQGTY	Patient_31
FCGBP_	Fc fragment of IgG binding protein	1.88462	SGESCLPLASCGCVHQGTY	Patient_31
NOTCH3_	notch 3	1.87822	GICTNLAGSFSCTCHGGYT	Patient_31
NOTCH3_	notch 3	1.87822	GICTNLAGSFSCTCHGGYT	Patient_31
NOTCH3_	notch 3	1.87822	GICTNLAGSFSCTCHGGYT	Patient_31
NOTCH3_	notch 3	1.87822	GICTNLAGSFSCTCHGGYT	Patient_31
NOTCH3_	notch 3	1.87822	GICTNLAGSFSCTCHGGYT	Patient_31
NAV2_	neuron navigator 2	1.86661	VNELRSSFKQAFGKK	Patient_31
NAV2_	neuron navigator 2	1.86661	VNELRSSFKQAFGKK	Patient_31
NAV2_	neuron navigator 2	1.86661	VNELRSSFKQAFGKK	Patient_31
NAV2_	neuron navigator 2	1.86661	VNELRSSFKQAFGKK	Patient_31
NAV2_	neuron navigator 2	1.86661	VNELRSSFKQAFGKK	Patient_31
NAV2_	neuron navigator 2	1.86661	VNELRSSFKQAFGKK	Patient_31
NAV2_	neuron navigator 2	1.86661	VNELRSSFKQAFGKK	Patient_31
NAV2_	neuron navigator 2	1.86661	VNELRSSFKQAFGKK	Patient_31
NAV2_	neuron navigator 2	1.86661	VNELRSSFKQAFGKK	Patient_31
NAV2_	neuron navigator 2	1.86661	VNELRSSFKQAFGKK	Patient_31
NAV2_	neuron navigator 2	1.86661	VNELRSSFKQAFGKK	Patient_31
NAV2_	neuron navigator 2	1.86661	VNELRSSFKQAFGKK	Patient_31
NAV2_	neuron navigator 2	1.86661	VNELRSSFKQAFGKK	Patient_31
NAV2_	neuron navigator 2	1.86661	VNELRSSFKQAFGKK	Patient_31
NAV2_	neuron navigator 2	1.86661	VNELRSSFKQAFGKK	Patient_31
NAV2_	neuron navigator 2	1.86661	VNELRSSFKQAFGKK	Patient_31
NAV2_	neuron navigator 2	1.86661	VNELRSSFKQAFGKK	Patient_31
NAV2_	neuron navigator 2	1.86661	VNELRSSFKQAFGKK	Patient_31
NAV2_	neuron navigator 2	1.86661	VNELRSSFKQAFGKK	Patient_31
MTMR9_	myotubularin related protein 9	1.86311	LCTVVEGGFYICLCLTL	Patient_31
MTMR9_	myotubularin related protein 9	1.86311	LCTVVEGGFYICLCLTL	Patient_31
MTMR9_	myotubularin related protein 9	1.86311	LCTVVEGGFYICLCLTL	Patient_31
MUC19_	mucin 19, oligomeric	1.85669	SEATTSVGESGKTGAETI	Patient_31
MUC19_	mucin 19, oligomeric	1.85669	SEATTSVGESGKTGAETI	Patient_31
MUC19_	mucin 19, oligomeric	1.85669	SEATTSVGESGKTGAETI	Patient_31
ERVH48-1_	endogenous retrovirus group 48 member 1	1.85339	PAGSDVISEYVKACDGIG	Patient_31
ERVH48-1_	endogenous retrovirus group 48 member 1	1.85339	PAGSDVISEYVKACDGIG	Patient_31
ERVH48-1_	endogenous retrovirus group 48 member 1	1.85339	PAGSDVISEYVKACDGIG	Patient_31
ERVH48-1_	endogenous retrovirus group 48 member 1	1.85339	PAGSDVISEYVKACDGIG	Patient_31
ERVH48-1_	endogenous retrovirus group 48 member 1	1.85339	PAGSDVISEYVKACDGIG	Patient_31
ERVH48-1_	endogenous retrovirus group 48 member 1	1.85339	PAGSDVISEYVKACDGIG	Patient_31
ERVH48-1_	endogenous retrovirus group 48 member 1	1.85339	PAGSDVISEYVKACDGIG	Patient_31
ERVH48-1_	endogenous retrovirus group 48 member 1	1.85339	PAGSDVISEYVKACDGIG	Patient_31
ERVH48-1_	endogenous retrovirus group 48 member 1	1.85339	PAGSDVISEYVKACDGIG	Patient_31
ERVH48-1_	endogenous retrovirus group 48 member 1	1.85339	PAGSDVISEYVKACDGIG	Patient_31
ERVH48-1_	endogenous retrovirus group 48 member 1	1.85339	PAGSDVISEYVKACDGIG	Patient_31
ERVH48-1_	endogenous retrovirus group 48 member 1	1.85339	PAGSDVISEYVKACDGIG	Patient_31
ERVH48-1_	endogenous retrovirus group 48 member 1	1.85339	PAGSDVISEYVKACDGIG	Patient_31
FRAS1_	Fraser extracellular matrix complex subunit 1	1.85216	SHGTGEPGGSFAFKFD	Patient_31
FRAS1_	Fraser extracellular matrix complex subunit 1	1.85216	SHGTGEPGGSFAFKFD	Patient_31
FRAS1_	Fraser extracellular matrix complex subunit 1	1.85216	SHGTGEPGGSFAFKFD	Patient_31
FRAS1_	Fraser extracellular matrix complex subunit 1	1.85216	SHGTGEPGGSFAFKFD	Patient_31
FRAS1_	Fraser extracellular matrix complex subunit 1	1.85216	SHGTGEPGGSFAFKFD	Patient_31
FRAS1_	Fraser extracellular matrix complex subunit 1	1.85216	SHGTGEPGGSFAFKFD	Patient_31
FRAS1_	Fraser extracellular matrix complex subunit 1	1.85216	SHGTGEPGGSFAFKFD	Patient_31
NOTCH3_	notch 3	1.85181	DDACVSNPCHEDAICD	Patient_31
NOTCH3_	notch 3	1.85181	DDACVSNPCHEDAICD	Patient_31
NOTCH3_	notch 3	1.85181	DDACVSNPCHEDAICD	Patient_31
[truncated: 8,145 more rows]
