# Supplementary material for: Serum discrimination and phenotype assessment of coronary artery disease patents with and without type 2 diabetes prior to coronary artery bypass graft surgery
Source: PLoS One. 2020 Aug 5;15(8):e0234539. doi: 10.1371/journal.pone.0234539 (PMC7527241; doi:10.1371/journal.pone.0234539)
Supplement: S5 File — (XLSX) [file pone.0234539.s008.xlsx]

## Sheet: Initial Sample Export of .raw 
	injection A	injection B	injection C	injection A	injection B	injection C	injection A	injection B	injection C	injection A	injection B	injection C	injection A	injection B	injection C	injection A	injection B	injection C	injection A	injection B	injection C	injection A	injection B	injection C	injection A	injection B	injection C	injection A	injection B	injection C	injection A	injection B	injection C	injection A	injection B	injection C	injection A	injection B	injection C	injection A	injection B	injection C	injection A	injection B	injection C	injection A	injection B	injection C	injection A
	Patient_1	Patient_1	Patient_1	Patient_10	Patient_10	Patient_10	Patient_11	Patient_11	Patient_11	Patient_12	Patient_12	Patient_12	Patient_13	Patient_13	Patient_13	Patient_14	Patient_14	Patient_14	Patient_15	Patient_15	Patient_15	Patient_16	Patient_16	Patient_16	Patient_17	Patient_17	Patient_17	Patient_18	Patient_18	Patient_18	Patient_19	Patient_19	Patient_19	Patient_2	Patient_2	Patient_2	Patient_20	Patient_20	Patient_20	Patient_21	Patient_21	Patient_21	Patient_22	Patient_22	Patient_22	Patient_23	Patient_23	Patient_23	Patient_24
150	0	312	4	197	178	73	0	0	177	3	50	62	3	131	115	13	0	429	80	3	235	256	303	475	745	896	609	345	698	588	282	143	1	429	1	0	261	469	191	378	608	538	596	340	282	87	74	0	0
151	0	0	1	61	156	189	155	138	0	0	0	9	0	0	0	1	194	0	0	0	0	145	530	163	740	439	580	755	468	907	0	0	1	0	140	0	575	802	303	241	251	231	377	74	171	90	58	0	881
152	1	687	130	588	455	2	297	275	193	125	1	0	236	2	1	114	704	331	216	111	0	1559	680	496	214	123	149	122	125	203	200	58	297	123	86	0	175	267	652	1498	1491	627	1925	386	1356	1	86	85	720
153	0	0	0	116	0	71	186	36	81	0	0	158	1	119	0	203	241	97	132	2	383	135	97	0	753	613	350	874	1083	687	107	49	88	89	0	12	690	539	1047	386	15	189	659	512	356	1	0	0	437
154	109	381	12	209	474	135	109	185	236	104	218	4	351	281	122	0	620	808	240	139	274	538	1174	995	140	0	497	411	188	76	217	405	308	25	103	1	333	604	5	738	726	1233	526	1213	1124	42	220	4	840
155	3	0	0	202	1	149	0	0	0	0	0	0	1	258	256	418	0	140	98	0	135	261	158	261	430	717	358	635	497	552	46	1	1	0	1	1	754	778	240	500	319	149	536	99	641	33	0	69	505
156	291	447	92	665	393	411	362	501	288	103	155	205	118	175	328	175	481	859	60	1	362	767	737	907	0	266	223	74	135	95	298	622	307	0	0	264	0	0	165	1874	952	1488	1936	1233	1344	19	196	121	1506
157	119	86	4	64	204	80	0	0	0	0	241	0	70	0	0	93	147	0	0	0	40	0	588	273	548	303	540	430	455	587	178	1	0	1	0	0	1079	729	594	714	224	345	1083	692	0	67	0	116	543
158	221	554	51	242	451	186	126	364	648	349	67	154	131	480	183	390	1080	1339	113	3	352	545	643	809	44	139	150	68	284	0	138	85	444	267	56	142	2	229	142	716	1109	816	1005	1286	1238	15	33	276	1163
159	5	0	100	201	3	0	6	0	104	1	220	0	217	156	2	44	112	0	1	35	0	314	0	0	801	625	390	413	421	233	0	0	36	157	1	1	921	781	462	254	690	358	211	146	0	63	0	0	721
160	0	498	98	444	1	321	1	492	585	108	219	58	342	124	168	59	424	656	144	114	57	951	1391	505	189	106	130	211	74	508	312	97	401	417	0	292	88	211	72	469	872	437	1488	1925	1187	113	2	236	1345
161	224	0	4	141	137	221	1	0	125	0	116	0	139	522	101	0	300	122	0	211	103	488	552	406	462	718	619	946	928	1013	0	191	1	0	128	0	230	47	649	263	0	666	289	304	0	36	92	245	157
162	970	492	622	1888	2119	1965	451	710	1257	645	379	719	1556	1077	1438	826	1169	1099	703	1099	865	1820	2322	1783	509	1	0	118	646	330	1806	1664	1539	217	107	526	261	646	112	2292	2816	2003	3109	2379	2209	683	708	79	2477
163	138	364	36	256	164	55	1	129	12	0	6	21	1	486	107	397	0	974	3	0	168	330	268	94	1599	1723	1717	2274	1925	2311	0	114	179	1	22	123	1787	1894	1991	74	84	692	1019	717	516	161	165	3	189
164	0	405	358	929	250	1150	688	388	223	35	127	253	735	438	389	609	1185	970	149	640	350	1538	1376	670	669	363	283	243	449	138	657	573	572	124	129	45	328	374	336	1481	2041	2279	994	2733	1019	357	195	173	2055
165	145	111	83	663	223	290	203	114	112	27	256	0	263	108	198	116	221	1333	68	89	153	0	1414	578	786	1158	859	1375	1268	794	403	0	68	0	92	147	520	675	1245	1074	326	921	1259	1162	1002	304	33	351	221
166	2391	2671	1353	3452	2449	2102	1061	1116	1139	1955	1437	2081	1271	2390	1342	2365	2726	2061	1345	1595	853	4256	3216	2033	565	182	58	175	266	389	1565	1583	1618	940	933	1834	655	316	597	3466	4432	3737	4227	3520	5664	2602	2971	2463	4988
167	430	0	283	0	590	0	223	326	402	164	248	150	12	114	441	330	609	977	530	221	190	1301	399	189	8219	8682	7389	1882	1810	2960	106	102	94	89	12	0	5935	1752	8766	581	392	759	924	891	475	48	419	106	594
168	228	485	211	963	450	323	78	14	454	245	4	195	78	471	137	55	1226	881	493	317	341	452	1243	965	1181	1922	1766	560	298	530	402	393	377	1	118	185	743	728	927	1125	1647	1087	1692	1525	1446	438	68	393	1682
169	0	0	18	0	161	585	7	52	319	0	113	32	0	5	0	5	146	150	270	102	66	224	812	212	637	561	764	849	910	584	167	124	0	1	1	1	858	1112	1316	0	287	0	534	633	306	104	0	0	561
170	135	445	289	351	441	465	158	157	529	0	147	4	181	570	450	243	804	1148	282	288	267	1769	1497	1367	648	298	241	279	272	76	306	406	636	10	97	136	211	385	2	2050	1534	1718	1405	0	1987	183	127	357	1428
171	0	71	0	128	62	0	0	628	1	127	98	107	1	0	0	453	0	171	0	36	1	50	142	630	554	645	300	724	567	1115	0	0	117	13	17	0	390	659	673	941	442	324	200	1652	91	11	0	226	148
172	101	140	186	339	104	413	1	66	406	165	5	76	218	320	90	559	580	1399	292	98	124	771	1590	494	230	191	375	0	271	253	134	183	298	12	56	126	50	105	142	1590	1059	1494	2152	2130	2513	61	4	4	1735
173	0	0	1	1	131	0	57	96	0	1	0	44	49	140	0	4	219	201	225	56	82	5	64	547	386	372	529	497	592	642	75	173	1	0	2	0	384	655	709	857	95	380	714	976	570	198	0	1	420
174	2	410	141	1673	909	531	323	307	609	178	150	82	465	457	388	1152	1328	1074	277	84	4	699	1164	1097	280	251	306	171	167	13	491	604	155	1	39	642	0	119	0	1361	2094	1157	1651	1132	1253	306	612	118	1094
175	330	179	289	179	284	596	282	166	1	83	114	394	63	35	81	289	0	75	2	0	0	679	0	302	313	713	504	429	654	742	326	2	268	173	1	0	1467	302	548	838	321	609	0	369	972	145	0	0	487
176	365	509	417	561	1211	404	703	821	1013	248	376	595	717	694	655	1176	1071	614	88	537	552	1083	1322	1269	322	337	0	168	95	239	1332	1005	896	263	9	198	190	227	789	1516	2029	1349	1524	1503	1515	355	216	287	1270
177	1	0	2	204	224	123	0	254	0	0	4	186	288	288	516	198	0	588	98	82	100	610	597	77	74	1066	1331	930	1061	1008	200	211	155	65	3	0	535	635	763	275	430	788	0	924	201	66	160	0	1191
178	0	157	520	127	630	859	184	253	290	236	271	217	0	299	331	356	1059	1791	884	241	372	2110	968	1235	954	64	402	97	364	223	620	265	934	156	296	218	117	466	422	1932	973	2433	1748	1724	1364	358	163	5	2066
179	211	137	0	0	449	54	104	167	8	0	0	0	500	0	0	72	61	849	184	139	0	1239	324	643	707	980	678	820	352	687	4	539	107	0	81	1	714	758	610	571	1723	447	813	719	972	91	0	314	1394
180	539	204	244	1611	1624	913	227	23	112	152	264	38	355	753	1245	1230	1207	1288	456	331	110	2481	3269	2495	0	0	306	287	204	0	782	719	1096	30	51	74	0	471	1281	2272	2545	2781	3491	3523	2824	512	444	179	2131
181	0	257	411	261	448	203	93	364	0	0	18	83	178	325	225	193	47	389	0	183	0	1154	1030	403	1366	1266	812	1104	711	1036	65	336	138	1	2	0	731	528	533	483	1257	527	697	643	728	51	137	109	1090
182	2	515	145	1109	605	671	0	579	1026	228	442	114	491	0	0	883	1202	1493	184	106	127	1265	1868	1689	437	457	183	206	0	0	620	536	367	0	0	88	398	373	872	1247	946	2371	2042	2786	2824	165	49	455	2687
183	2135	2799	1571	761	639	385	3385	2736	1568	1964	2414	2137	1585	2727	1809	1611	1305	1479	697	1491	1256	2245	1163	2257	768	423	853	627	1363	666	1713	1607	2096	3031	3407	3168	961	511	966	1876	2028	1592	3876	3214	3152	1617	1788	941	2362
184	508	472	340	587	154	426	411	936	1209	281	352	629	245	0	0	269	943	903	181	298	46	1432	1815	1588	0	1043	1097	2035	1422	1069	1039	575	485	545	117	384	1187	1196	1903	2221	2036	1977	2836	2614	1361	192	442	131	2099
185	429	0	231	110	225	0	124	158	368	104	0	0	123	331	349	560	203	346	1	104	0	273	511	503	1764	1039	621	1081	562	1192	301	121	246	91	235	0	494	1008	0	1003	604	569	583	567	90	12	12	0	3
186	157	266	199	709	466	378	78	591	3	70	29	34	560	364	267	494	220	504	293	298	388	776	519	857	313	283	191	253	392	71	129	147	519	202	1	0	330	143	1282	1763	1106	1536	1362	2527	1644	79	277	71	1903
187	0	3	116	227	280	388	322	0	0	173	69	0	0	984	378	0	527	0	326	16	310	725	522	336	487	405	601	624	520	365	305	608	53	0	125	112	281	513	351	334	1241	1211	646	549	832	40	446	1	0
188	524	0	184	140	413	144	139	135	994	147	146	586	813	281	75	391	706	1282	183	44	397	559	1057	957	410	825	601	420	844	292	50	17	323	261	159	0	453	293	109	1031	1357	903	1582	1363	1030	518	314	119	3195
189	104	596	433	190	270	322	2	144	3	1	44	393	0	84	992	408	279	667	343	60	216	80	3	0	473	887	475	944	585	367	113	271	0	165	2	140	823	479	1085	638	437	416	787	1232	1516	20	76	95	226
190	83	772	552	775	1028	273	372	336	541	324	0	25	456	206	715	757	241	739	672	645	303	808	1149	927	238	0	88	97	170	57	486	0	637	70	97	242	288	153	594	0	1506	1627	1818	962	0	178	146	245	1435
191	583	5	0	85	195	66	95	144	0	3	92	117	1	145	164	61	0	261	442	119	65	535	1020	545	1140	1015	1023	1151	646	471	283	473	0	0	3	97	1275	1056	970	636	674	191	565	963	2127	115	377	137	521
192	492	402	356	1126	339	1164	710	111	976	36	320	304	906	694	614	1186	1280	955	285	412	176	1495	1381	828	330	171	104	0	265	0	455	743	334	128	12	114	129	323	12	1223	1486	1778	1789	1770	1453	395	410	572	1497
193	316	224	0	639	671	0	0	0	110	2	0	0	90	389	0	0	859	659	74	89	0	1491	69	115	385	688	281	970	500	1248	250	300	196	6	57	0	1443	529	1295	597	0	54	817	0	752	0	263	330	2308
194	4353	6346	7259	7805	8623	7482	604	1636	1468	5528	4678	6532	4258	4265	5562	6243	8669	9081	3861	2285	3483	14039	16836	12466	406	230	485	197	0	0	4108	2398	2526	1697	2321	3072	0	143	618	14352	16667	18199	15187	15278	16184	11578	8000	7190	26306
195	614	871	0	1333	1552	1441	225	13	239	1227	804	343	0	1191	344	420	1185	1360	585	526	1003	2118	2312	1821	15555	15792	13944	3275	2446	2059	252	197	278	157	823	358	9533	1229	17994	2228	1998	2923	2308	2340	1813	2014	752	807	3213
196	463	250	1410	422	542	824	525	142	713	84	0	965	614	756	465	975	1050	930	269	297	376	1057	1123	1391	3132	2960	3290	0	225	597	269	203	650	207	0	165	979	511	2580	2035	1088	0	1643	1389	2580	207	175	508	1736
197	0	149	122	292	566	218	574	601	63	0	266	0	538	0	77	335	121	10	37	1	0	738	770	337	950	1446	1652	1378	972	618	568	362	243	111	148	81	748	621	1080	954	317	852	0	471	0	350	0	421	177
198	627	630	704	1146	756	960	276	269	543	0	263	521	597	903	887	689	1016	1210	0	614	357	1362	1390	956	192	323	306	67	527	302	568	642	1111	174	178	118	0	160	430	1650	2286	2086	2868	2838	3882	350	479	222	3017
199	0	0	0	518	146	303	6	0	127	163	0	0	0	70	152	159	0	37	337	0	454	0	497	666	769	789	1515	1123	1731	1330	356	126	2	50	27	38	1411	1225	1029	624	152	955	431	796	1304	80	555	2	482
200	306	635	212	1065	711	424	3	68	439	0	89	101	522	92	859	1020	414	411	373	533	64	1524	703	1239	300	47	0	150	138	56	413	910	65	177	7	180	0	423	156	1028	879	578	759	1581	1180	236	0	212	1487
201	342	0	285	467	116	159	494	136	200	387	0	207	3	253	115	462	521	198	25	0	0	1074	290	614	306	597	542	0	963	617	304	89	159	0	0	6	1035	21	1559	1120	901	1198	888	1336	196	115	180	0	379
202	633	1035	536	1839	1719	1657	798	1139	508	753	122	916	1370	975	1740	2263	1048	1879	518	562	496	2594	2070	2578	0	269	126	628	58	389	1696	1386	1584	713	557	308	0	748	385	2590	2246	2356	4184	4133	4423	1153	892	869	2541
203	0	292	208	464	120	430	0	257	184	105	368	124	251	245	299	0	0	1191	50	4	282	724	609	20	1863	1745	1624	2287	2538	2628	382	386	0	0	89	143	2824	2086	2262	0	137	1199	1210	0	1645	94	83	0	60
204	3	941	369	986	1629	662	424	725	431	719	705	746	986	1279	853	1298	2007	1328	152	579	539	1308	1531	2097	204	471	310	314	364	284	354	1385	1196	401	690	454	0	581	292	3106	3531	2808	3873	4959	1851	715	389	527	1512
205	669	117	1	0	2	316	50	83	417	427	0	250	0	69	440	131	385	189	175	110	98	265	713	212	806	855	915	407	989	1241	466	63	0	170	9	194	1101	844	798	652	1067	277	1074	364	1661	378	5	380	1618
206	584	177	5	1364	450	854	657	472	315	470	329	731	289	520	975	1140	1270	1625	880	367	552	896	1116	1795	417	177	320	142	435	646	625	204	587	165	421	138	147	47	452	1671	542	1254	1615	1497	991	551	464	265	1702
207	2	0	0	1	161	556	82	134	154	1	168	84	0	84	0	416	0	86	133	370	0	75	381	454	1217	770	1678	401	1435	326	0	320	91	10	0	2	1013	1225	1378	496	888	512	182	947	388	0	237	110	705
208	186	418	382	1594	852	983	313	793	1266	0	169	230	364	280	850	844	1290	1132	316	274	953	1986	1625	2011	71	631	245	843	103	622	897	1322	875	77	18	88	1	567	0	1978	2052	2057	2102	1589	1996	690	223	0	1644
209	0	398	188	89	164	606	0	0	0	95	91	6	464	174	296	176	160	646	240	113	197	0	33	685	305	1620	560	666	978	1230	0	183	296	0	132	115	697	802	1129	877	0	901	55	741	328	85	66	303	0
210	1474	0	923	980	1180	332	202	670	1032	518	514	774	350	419	795	588	780	1084	430	446	403	1154	2770	1126	1131	247	288	489	700	603	696	439	559	3	65	349	0	401	0	1503	2588	1495	1274	2234	2787	818	2	394	2725
211	0	262	0	230	464	1058	0	1	865	331	87	149	0	502	470	110	360	378	15	128	9	1086	687	634	689	448	642	579	464	854	384	381	2	161	151	71	945	585	942	285	68	688	2568	1002	1031	421	420	0	852
212	278	137	804	634	655	968	178	524	524	250	106	579	377	389	438	0	944	678	116	783	143	466	1757	1543	266	0	318	510	194	552	822	104	675	170	182	136	364	0	0	1549	1556	2535	1446	1849	2034	211	777	143	1271
213	0	695	130	127	10	340	1	350	1	3	323	76	318	233	225	270	409	743	183	0	0	302	528	0	927	1295	578	808	0	939	86	426	0	0	0	1	604	1180	1626	97	732	580	1112	1156	759	45	11	63	0
214	0	449	630	790	430	963	524	261	636	341	399	0	389	399	660	771	1183	855	355	522	270	682	1121	1187	159	80	442	394	433	200	377	457	628	8	231	323	0	217	361	2239	2254	992	2084	2414	2246	264	141	4	1679
215	289	271	171	171	184	0	0	1	0	110	0	125	2	64	0	0	323	364	0	127	104	135	441	583	239	659	0	506	827	1030	142	259	55	0	9	162	1187	426	1000	918	530	257	1005	1076	127	242	56	111	2177
216	536	238	594	1320	1175	927	737	668	1151	512	591	565	699	706	428	785	853	840	558	578	727	2014	1071	1350	320	759	719	0	214	345	919	694	609	449	16	43	0	357	0	1418	2266	2387	2148	2639	2690	637	0	49	2099
217	122	0	27	804	294	1	0	87	580	0	352	0	131	329	175	449	412	0	5	0	109	396	716	218	289	672	935	868	1081	1224	87	53	277	69	75	117	881	1147	850	862	1155	1071	1456	280	997	402	174	216	462
218	352	143	0	1197	840	1035	631	229	169	39	96	454	1040	448	257	880	1177	1143	506	649	0	744	478	1459	493	238	348	56	118	135	423	497	549	90	517	0	192	163	380	1543	1952	1907	1277	2414	1636	899	152	1203	1652
219	256	177	787	269	917	160	636	670	595	476	876	73	512	47	0	0	851	746	129	201	906	0	552	576	1066	623	946	898	898	1045	258	33	89	9	0	19	515	54	1254	365	1026	1603	1098	811	358	289	117	16	56
220	108	411	1009	1873	587	526	503	784	673	647	0	1345	243	641	858	854	992	1321	442	305	747	2499	1883	1035	272	283	245	359	34	253	1526	1002	537	297	194	242	103	576	38	1058	1379	1511	2592	2941	2252	544	230	587	2551
221	228	1130	0	339	1	95	280	0	130	0	527	0	0	80	182	1111	298	0	202	162	129	694	0	398	1351	1173	1181	1565	1058	1059	693	84	431	3	431	119	1230	1334	1706	1293	0	411	1516	773	549	380	71	190	967
222	750	373	658	1958	530	1153	779	762	1479	474	278	819	828	601	606	858	1093	2024	113	1266	84	1927	2971	1686	290	334	348	0	173	252	987	413	578	336	540	390	78	316	63	2038	1822	2355	2884	2323	2133	1111	406	412	1178
223	353	1442	175	112	729	215	55	343	375	546	155	0	190	0	454	436	426	934	1	0	662	244	515	262	1632	1348	1092	2166	1750	1940	149	338	175	0	7	53	2161	1656	1669	1258	514	1016	381	473	490	208	0	14	490
224	482	884	717	1587	667	507	389	387	393	379	1117	609	1152	873	480	653	1075	762	588	553	670	1412	1292	1931	431	485	904	750	200	582	1020	1007	1046	94	0	325	538	586	344	1782	1716	3172	3273	2970	2189	530	637	602	1584
225	160	188	551	344	211	0	456	244	41	102	0	0	242	1171	0	0	141	337	0	717	0	867	802	1084	1210	1613	1305	1305	1043	1652	0	478	0	70	184	24	1186	1171	1112	308	0	1653	1626	0	1477	52	310	176	376
226	520	802	947	1163	1588	862	417	0	738	716	760	652	339	899	570	1169	1495	634	251	55	558	1168	1755	2317	757	448	494	431	626	1	768	592	692	463	282	0	270	1487	563	2154	3161	1998	2760	3117	3154	327	388	277	4421
227	201	0	367	426	179	311	278	635	3	0	599	0	300	10	1402	0	666	907	379	668	630	856	425	1017	969	1815	1201	1230	1026	1190	683	423	896	161	2	251	1416	853	975	1786	1039	1115	1604	1154	1389	265	271	177	586
228	422	399	39	759	384	0	307	96	1227	266	394	475	642	150	93	834	1258	1484	753	788	75	593	693	553	527	211	582	920	400	1469	1127	541	418	152	13	196	85	446	755	850	1602	1465	1386	2876	1888	211	51	447	1732
229	0	138	0	194	355	435	0	74	0	0	26	35	131	0	317	354	669	325	129	213	0	637	1751	1085	582	731	600	0	129	351	130	0	71	1	0	231	528	0	0	694	742	1784	0	808	0	366	204	161	705
230	176	9	833	1069	688	86	412	936	2094	173	85	170	610	332	1151	580	876	1067	82	570	163	584	1041	575	302	287	477	1771	1036	796	705	722	224	274	47	287	267	1279	576	2056	831	2323	198	1258	1982	720	111	401	872
231	190	1	7	451	529	307	126	246	0	68	296	20	0	6	85	175	63	226	1	73	256	416	949	643	526	605	645	0	595	915	1	16	270	199	219	58	383	894	747	970	865	372	1966	612	3224	32	142	0	598
232	837	276	565	695	652	793	631	293	141	455	1490	515	809	954	0	612	1372	965	430	561	623	1056	1600	686	333	137	153	334	522	90	456	420	1262	400	269	774	391	120	428	2021	2214	2579	2921	3669	1904	233	394	510	938
233	233	0	1166	204	674	547	0	0	156	194	0	144	74	0	377	373	521	0	9	2	153	408	565	891	784	857	970	945	556	1048	263	68	50	13	114	43	965	326	1021	0	371	821	1013	1685	1890	762	0	0	1069
234	685	528	0	528	491	1107	128	290	1127	237	917	239	395	630	1033	801	647	1530	907	27	271	1244	946	1550	520	588	132	122	810	72	536	392	0	488	664	229	143	381	332	1858	1469	2546	2707	1453	1130	557	300	9	1403
235	0	120	663	349	165	120	27	630	102	518	4	0	42	0	393	1	0	0	275	443	406	954	742	574	1299	745	560	750	733	1232	307	445	461	1	0	138	823	503	855	0	462	890	2136	67	1098	359	336	76	490
236	119	1559	507	1176	1184	893	719	613	637	349	98	680	267	529	269	231	754	479	369	633	611	593	553	870	455	306	460	133	152	142	518	591	823	0	482	477	373	383	67	1248	1341	1328	1906	2474	1540	0	150	153	1376
237	254	138	0	386	96	111	136	0	393	218	391	140	342	751	138	321	393	278	442	54	420	0	236	223	828	674	285	872	976	237	605	3	314	548	335	0	1227	1029	764	1222	635	790	237	614	594	698	0	281	1320
238	509	312	65	641	1154	1271	0	487	1504	5	191	495	1134	586	538	622	1527	1027	691	385	215	1212	330	1075	336	415	817	0	727	336	772	684	566	103	217	595	438	236	742	1617	0	1503	2759	1668	2579	554	414	394	1148
239	0	2	743	442	543	488	359	216	0	12	213	0	301	0	134	23	796	0	229	17	0	319	440	713	609	0	289	1890	800	863	0	30	121	256	0	41	309	582	896	406	1592	539	669	220	1088	741	1	0	170
240	385	509	763	1782	438	558	1192	584	1201	412	177	322	0	1414	983	490	849	2291	157	192	754	1464	1358	1018	487	1192	310	0	36	0	871	1135	967	0	1	279	475	497	373	2507	1725	2280	3252	2960	1645	576	326	165	2788
241	223	0	114	594	602	198	152	275	117	577	1125	0	864	635	375	70	649	18	451	130	651	696	144	161	579	916	222	1464	1391	1142	177	442	0	113	71	110	1599	609	721	0	651	0	733	422	670	0	0	2	592
242	836	706	0	0	229	841	231	724	840	729	473	522	565	541	115	697	433	1174	114	854	129	112	1549	1859	309	243	917	174	0	0	1314	848	926	490	387	415	195	466	0	1790	1361	1350	1451	1355	1370	506	375	679	2349
243	0	298	159	1298	1177	184	579	104	0	6	304	560	104	598	0	645	0	0	861	390	0	768	0	0	40	654	749	0	660	993	721	438	0	0	0	1	617	182	1661	0	656	941	1450	1356	1060	266	508	92	3212
244	464	164	0	135	245	73	105	138	794	0	3	173	344	0	589	410	631	1311	147	244	838	1584	2913	3060	1170	0	0	823	963	72	549	433	645	267	861	101	436	518	115	2159	1384	0	1859	908	1581	208	20	133	1973
245	67	232	670	44	330	531	184	269	2	173	0	64	3	540	1138	243	378	0	47	222	0	0	387	158	1337	414	1179	969	1357	658	232	67	303	5	16	0	1117	1744	1253	1040	1340	2128	0	736	702	75	69	311	0
246	240	201	431	756	736	535	55	93	391	643	435	584	772	482	389	438	481	1146	520	6	175	879	1621	472	1	973	0	361	0	938	631	364	371	4	347	201	495	485	111	1754	1102	1144	2327	1130	1573	431	451	447	1662
247	0	367	0	75	0	281	132	711	440	279	99	24	239	249	321	401	0	23	0	9	155	436	478	694	1249	747	932	0	1055	291	220	0	399	205	171	0	512	588	490	289	1381	736	0	502	239	0	0	78	1194
248	902	2608	762	1787	1021	814	646	1415	0	725	533	831	1100	859	512	1158	1867	1220	887	985	680	651	1705	1198	309	206	181	301	0	647	1211	589	408	419	476	206	166	123	403	2288	2063	1634	3065	2975	2265	999	604	491	669
249	107	0	156	306	963	1063	0	0	1042	426	655	618	0	123	557	0	440	1354	116	143	0	241	491	455	847	0	1456	1112	274	509	0	806	590	0	0	0	1637	1235	987	481	360	924	0	710	1027	210	182	396	859
250	601	925	557	1376	696	271	423	971	710	354	185	497	522	107	1136	966	923	1433	951	1281	1377	2613	1724	1699	94	1153	320	242	1155	545	956	294	621	746	291	1213	222	378	0	3426	3535	3149	3849	0	3778	0	655	1272	2256
251	89	1115	278	327	1	157	81	212	0	184	319	278	306	140	272	1301	775	112	0	0	282	253	2	187	1570	1741	1013	770	1260	1535	81	660	104	118	101	5	1397	1203	2232	843	541	703	1051	4533	1647	246	0	166	0
252	554	774	1287	1561	1039	617	788	303	236	282	478	845	286	530	823	781	0	740	465	16	865	938	861	0	0	487	286	814	67	0	654	478	1215	786	210	433	1	650	0	462	1883	1556	2424	294	384	880	1066	495	2602
253	1	0	0	505	312	893	45	604	564	500	440	0	257	197	262	486	949	763	1935	2610	2143	350	2153	889	1187	691	1107	408	1348	508	1460	268	191	0	677	0	306	239	2495	191	558	104	742	1655	1223	235	0	159	159
254	1494	1949	1650	2086	1140	967	1165	837	742	685	1036	1098	629	1397	1195	713	1721	1725	534	1365	1774	1629	1935	2049	423	214	10	397	0	914	1564	1647	876	709	784	430	912	1108	460	1985	3218	2761	2523	3847	2398	1162	1114	415	3394
255	0	0	0	518	0	425	501	16	556	2	151	340	0	0	685	1090	0	0	0	251	78	504	1080	786	1515	1116	1736	2314	2573	2419	586	0	1298	143	0	0	2789	2162	2569	1119	181	353	506	1507	882	271	333	902	0
256	2538	1347	863	929	2381	1828	849	48	1296	1048	723	763	1574	1547	831	2536	1515	3584	1285	1164	372	971	2008	1471	641	1431	831	755	24	114	1891	2210	545	506	739	334	9	252	243	2231	2493	1562	1452	2335	2466	1592	856	456	3980
257	0	179	73	465	206	298	288	761	650	617	590	177	0	289	88	480	1672	0	296	248	112	437	615	586	2039	1951	1769	3009	2082	3725	429	986	214	0	0	734	1634	2217	1360	1041	0	967	2518	847	871	143	695	0	1089
258	1598	1389	516	1093	1836	1577	380	436	217	116	677	885	1351	399	1734	450	1221	2332	153	826	595	1726	1691	2840	383	452	650	138	9	5	1780	1325	1191	311	622	686	492	626	873	2698	2406	1172	3158	3082	2943	1576	300	231	2629
259	715	206	634	8	280	471	303	712	495	122	0	262	550	273	36	284	572	0	531	277	706	1143	197	58	1034	996	1807	3135	2131	2444	0	159	176	386	194	107	1128	2182	785	135	978	871	1067	354	385	0	0	318	1637
260	1258	1283	607	837	858	513	594	1003	177	427	863	665	360	577	862	1966	1624	1625	653	942	1236	1257	1327	1544	344	836	185	659	248	0	1853	839	302	534	198	0	557	109	415	2586	1187	1822	1938	2288	2220	1321	929	935	1240
261	369	0	278	389	461	365	146	0	248	273	0	502	160	286	354	670	205	358	0	237	0	938	550	49	1040	711	1108	197	1192	1344	70	0	220	48	0	369	1961	1110	863	247	605	773	1644	586	609	54	165	0	570
262	808	850	512	1318	1483	903	336	761	1003	470	1072	325	756	856	832	321	494	1045	1265	578	212	1899	1177	1464	124	246	287	1178	303	308	631	973	877	943	578	165	0	391	321	1668	1475	509	1193	1971	996	831	689	665	1997
263	168	0	0	462	332	195	1	4	131	52	478	0	447	0	210	921	108	0	308	434	967	383	383	964	1062	1282	859	687	384	626	164	121	214	620	3	892	582	48	1257	1877	1062	824	575	71	1907	170	0	85	318
264	2540	3288	3113	1675	2514	1125	1467	908	1201	1184	1083	1310	1630	1697	1292	2657	2601	2244	1382	1342	1678	2533	2206	2184	474	246	278	0	351	78	2071	1912	1831	901	848	888	1299	469	180	2532	2899	2956	4195	4638	4429	1269	1331	1660	3368
265	0	0	300	517	216	457	1	0	0	210	293	288	629	1	452	417	552	1020	0	149	540	276	850	743	1517	1589	468	2194	1197	2542	702	255	2	0	87	0	1659	1774	2762	1113	496	1009	1723	971	659	440	0	0	504
266	3957	3805	3898	1467	1819	2010	3971	3931	5122	1402	3086	1912	1089	1690	2036	1589	1801	1510	2037	1574	2909	1762	1768	1814	285	0	780	190	0	580	1045	1675	762	2215	392	1348	78	512	0	1122	3009	2916	3106	2241	1435	949	1843	1308	2754
267	1257	509	1271	603	991	0	0	1167	936	147	660	380	486	0	0	0	396	542	1394	263	110	1054	0	1080	3952	4342	3291	1606	4761	3369	940	547	0	610	1547	643	878	4335	4101	1889	0	1417	670	1535	1055	533	531	0	806
268	1731	1918	1474	3125	1303	1379	808	663	2550	1470	938	871	1128	1558	1522	1377	893	1824	1023	1313	1866	1492	2584	1365	0	1788	0	1727	1074	621	1839	1696	1582	928	378	600	5372	1726	0	3778	3041	2978	2045	1629	1413	937	821	1430	2650
269	338	300	0	268	1381	0	1867	614	656	652	377	464	1124	376	310	1554	1555	0	339	0	675	313	438	861	4271	1856	2971	3455	2498	1509	157	465	558	486	367	71	2600	2525	3436	744	378	893	964	382	423	901	533	275	1314
270	442	1633	1996	1099	865	1098	715	0	1316	637	964	821	1463	1261	623	1601	1382	3568	687	1504	1367	2367	1624	1897	861	996	652	405	615	1467	1194	1375	743	646	290	999	776	975	562	2984	2113	4455	7399	6033	5470	873	28	232	3289
271	635	12	136	72	0	619	519	757	504	176	1435	181	834	307	558	116	209	635	98	370	261	629	56	1450	1457	0	1277	1142	1992	2099	790	196	213	573	52	315	2029	1442	1520	0	997	957	0	1427	875	40	269	424	1281
272	866	0	389	519	982	337	794	789	566	714	966	861	461	337	808	856	1442	755	707	641	1396	1544	1602	1833	551	1692	531	1413	283	990	622	1058	363	707	137	348	329	314	365	2360	1678	1177	2454	2132	1033	1194	484	206	897
273	1037	619	462	0	128	541	0	354	51	0	384	285	219	196	22	977	263	0	198	0	363	315	1136	1847	884	1716	897	270	1534	0	206	0	402	0	23	116	1011	716	984	277	1021	0	842	0	470	115	59	144	1936
274	1167	699	539	879	629	1110	545	194	817	600	698	112	510	372	0	839	1046	1075	563	125	298	1045	887	905	640	0	937	608	248	1063	416	533	555	259	367	13	4	404	1363	2114	0	2532	573	661	2761	18	256	450	1160
275	670	127	0	365	530	485	1	0	0	0	399	188	351	232	919	48	132	156	410	1250	625	683	564	271	523	578	348	808	812	1139	819	94	143	39	958	593	1509	190	883	1497	1802	912	1753	1354	1161	0	0	159	1750
276	0	673	765	1109	0	1547	916	555	550	56	1671	288	1300	840	798	590	835	713	871	665	934	1766	1304	1467	200	640	343	46	736	400	540	949	434	565	570	253	26	240	417	1093	1239	1734	1996	2293	2170	576	619	641	2116
277	1108	608	461	632	1183	126	477	1076	268	306	55	257	46	623	471	1108	137	265	427	273	692	510	964	203	484	1551	1254	1526	0	1198	336	0	1108	357	107	331	86	158	1083	990	778	775	1936	1382	551	1098	192	838	381
278	1920	1673	1629	722	1560	996	1127	1207	1230	979	771	1465	1506	975	2051	659	1726	1718	1750	810	1318	0	2300	1627	793	619	634	664	1223	350	1680	1283	1157	1180	1979	1499	1332	1290	328	2303	3674	4009	3705	2475	2083	2030	3145	1404	3753
279	0	0	0	913	1080	76	384	664	107	0	172	168	521	74	355	828	136	748	0	639	218	2260	0	1578	1697	1400	1552	762	2147	2155	738	574	746	0	593	393	2821	1783	2175	1415	0	484	0	981	2309	0	0	80	1487
280	339	1332	1769	371	1192	1810	796	1173	1842	768	56	0	673	923	1039	907	1147	1432	1789	757	1273	3427	2419	2016	978	768	699	1333	60	0	2244	1820	1106	876	958	610	404	264	727	2197	2836	4447	4263	3771	2609	1131	1346	971	4739
281	824	412	477	969	1550	0	374	320	0	473	964	1464	0	340	0	312	740	815	886	469	523	1346	0	0	1916	1042	1714	1684	1853	3244	0	906	495	274	186	792	1700	1028	2056	2785	647	733	2575	1383	120	63	232	670	2374
282	690	1239	0	1627	1395	2185	370	1083	1810	1045	705	782	1708	243	1098	2053	2370	2525	967	1331	784	1365	3382	1860	770	1021	437	338	0	368	1881	867	666	572	482	0	0	1074	80	1851	3642	2589	2207	3129	3160	1373	843	580	3727
283	741	0	1229	79	0	0	1329	740	771	0	582	1541	0	1721	391	221	0	0	478	115	1082	1508	0	819	1512	1285	911	1830	2973	778	985	0	864	626	679	362	1819	2290	2248	1515	390	1757	0	855	228	157	125	369	1326
284	2510	5243	1851	2411	3073	3372	2366	3334	2829	2495	4001	1483	3107	1475	1139	1998	2861	3793	2111	1671	2411	2082	2038	3373	951	1893	892	870	867	910	1694	2184	1414	2454	1810	2542	1081	1100	68	1640	1851	3278	4184	4312	2587	2101	2052	1822	2766
285	1627	1246	969	2305	712	442	971	668	1159	354	767	310	103	214	157	1438	701	803	1028	0	1053	1075	1137	903	5675	4547	5685	4907	4669	4709	1399	933	872	674	1291	621	5317	6461	7095	322	886	325	2302	1458	78	336	396	1092	948
286	767	1215	1437	1733	1168	853	981	1278	811	1097	699	1315	321	402	474	1772	1247	1038	460	1556	0	2317	2301	0	2760	1863	1385	1540	1607	1203	1033	1043	748	311	974	355	1783	2279	2502	2703	1677	2573	1973	2066	2584	563	572	422	1727
287	99	0	0	0	259	131	616	156	2	41	255	423	80	1126	280	163	1082	976	434	0	1200	0	0	807	1646	1694	1781	1346	1301	798	251	889	534	0	293	648	1673	1726	1255	0	404	873	0	2081	521	516	233	81	1457
288	1556	241	2368	1855	862	275	105	866	772	101	929	787	539	369	847	964	951	1749	262	481	1345	3221	3006	3660	688	981	760	100	132	453	430	133	498	923	740	921	262	691	801	3215	1835	2636	3328	1750	2622	769	1048	326	5319
289	144	410	0	883	803	1375	304	215	456	1673	163	0	291	512	585	239	352	349	275	274	434	966	1903	903	750	343	775	1307	1226	729	460	582	0	0	369	301	663	826	0	967	0	0	918	49	866	204	1	713	3126
290	1042	2080	674	886	961	394	135	618	512	0	0	1029	434	196	274	219	1324	1865	641	0	1610	1106	1375	1696	1309	834	505	302	467	318	716	340	699	696	1004	935	138	360	909	839	2012	2221	932	3580	1296	316	0	1018	1312
291	0	0	1051	0	0	425	628	0	266	378	706	526	664	85	0	602	789	308	98	2092	1228	296	343	535	458	719	810	823	325	565	70	345	171	83	76	415	543	678	532	351	650	0	640	749	577	16	457	2	1564
292	1222	969	420	941	399	887	1301	880	902	546	662	419	706	642	905	333	313	1123	668	1356	717	1513	461	144	809	832	71	439	264	301	1264	963	800	469	1038	679	250	486	911	1651	86	1650	2315	1743	866	210	780	138	648
293	52	923	0	694	700	85	0	38	606	0	272	0	0	5	71	384	745	499	223	71	687	79	1030	755	1008	451	1750	664	1117	272	0	425	573	154	492	631	772	339	1224	453	1086	2729	169	1131	832	315	425	542	774
294	889	1517	2180	291	1389	1553	336	212	1009	884	80	1352	1035	1047	190	706	1146	1820	748	78	407	1677	522	1753	950	705	480	447	602	552	1022	664	263	326	0	1177	450	623	82	2135	2401	1006	5123	2049	1336	535	809	915	2654
295	102	0	746	564	408	242	0	712	409	512	1149	445	135	0	445	1814	278	1059	537	1376	894	272	848	1370	62	694	1003	549	628	1191	165	405	509	114	616	201	351	526	1601	955	115	1285	690	1564	986	1215	650	55	314
296	360	963	0	1275	844	1669	276	290	819	2992	1115	1079	1097	1339	1049	1570	1180	2734	1516	1285	1329	3603	1601	2462	1306	509	600	24	321	464	1307	2044	1518	1143	0	672	626	463	0	2353	3603	2868	4579	5827	3636	3036	1300	877	2747
297	1245	1452	2001	1210	1224	1998	769	930	1151	75	716	70	243	1117	909	126	1953	0	1129	0	1101	0	1239	977	2812	2565	2356	2231	2187	2135	685	917	285	718	1065	138	2026	0	2412	1092	917	1599	958	1661	1200	273	0	442	915
298	1027	775	717	1325	1510	559	1125	1205	0	847	789	946	908	2034	997	1834	360	1605	1297	1470	90	2380	1310	375	680	820	1043	124	356	140	0	904	1275	946	1408	1062	1494	1646	2112	2113	1345	2102	3403	3189	2834	1046	833	960	2686
299	260	1624	223	722	747	651	348	12	747	812	1032	1038	214	928	706	873	1058	1181	574	576	1786	981	953	1312	1917	757	1720	2771	1607	2447	894	62	546	360	624	172	1162	853	2191	1398	452	394	786	1132	1505	610	251	1224	2003
300	853	803	1501	745	612	504	520	389	1751	380	534	59	564	641	328	830	1506	755	1230	747	808	1350	1480	1554	587	1258	1229	768	215	7	674	412	592	596	729	1301	1403	1894	0	1399	828	287	1563	1798	1844	845	253	229	1883
301	399	438	1096	0	442	454	914	695	241	0	133	458	435	123	246	168	165	1064	3	243	344	0	1166	677	546	1030	1030	666	739	905	1074	589	48	0	0	68	0	523	2001	516	2246	648	0	1420	735	0	880	280	944
302	1425	120	886	560	455	1048	234	0	765	989	109	310	968	609	0	708	573	0	331	108	729	700	905	1204	492	606	929	219	0	595	1037	608	280	558	824	287	1985	317	0	1568	1544	2126	1889	1211	1488	1119	295	265	3673
303	0	1269	247	806	340	446	235	10	650	10	15	1032	149	206	926	1113	829	1557	275	30	275	705	99	0	1009	602	744	1632	613	502	0	223	646	0	330	644	394	1411	1370	459	0	0	537	1181	2005	43	560	639	0
304	1223	317	205	1042	1097	989	412	629	0	350	757	546	431	289	366	1623	775	1651	1314	172	121	2022	2992	4259	1	893	86	41	699	686	784	431	0	795	729	445	181	46	121	1415	1328	1742	1312	1122	0	1032	221	602	3200
305	124	0	1032	191	72	492	6	41	607	0	253	0	1006	533	264	700	0	0	0	90	103	1085	1342	1245	1698	1208	1473	2186	1366	1741	332	498	807	0	301	180	1497	2456	1944	483	1036	901	2245	792	2276	148	218	391	1775
306	918	551	1550	794	850	982	713	441	993	422	1031	1175	706	528	837	995	1739	1038	871	619	0	334	1252	1806	658	436	665	1158	1270	823	210	717	342	546	62	236	357	199	0	340	1824	519	1622	1546	2620	475	327	530	1647
307	835	366	972	560	461	432	0	0	122	318	88	242	79	397	0	218	144	298	177	123	981	799	0	0	708	1563	579	1245	1033	610	0	411	299	141	180	18	1186	1340	1520	1587	632	1890	491	2130	7	176	256	127	1744
308	0	590	391	1170	607	983	900	396	828	1393	1155	1343	650	231	641	10	0	785	197	21	229	1651	1082	493	478	545	297	387	566	1170	1420	423	1306	345	235	700	615	210	0	766	1618	1961	0	1527	1096	1352	314	1004	944
309	731	278	0	1138	926	304	0	439	0	0	0	806	0	963	1011	1451	1308	1148	436	952	389	766	864	1228	977	1408	654	1360	322	859	174	233	0	0	1275	988	919	910	606	245	734	0	2475	2600	1375	318	371	322	938
310	1367	1021	1738	1305	1020	2194	376	978	1627	998	1959	381	2142	1833	1145	1255	1701	3431	1106	1752	1128	2185	2542	3406	320	652	615	145	1402	174	1908	1804	2437	507	582	0	0	191	1404	2824	1796	2111	3677	3136	5297	1746	2126	1208	4299
311	1241	1156	0	996	1209	684	1167	664	235	37	162	1059	502	0	638	0	0	420	678	0	582	1323	651	406	1725	960	862	1407	1261	1384	406	232	0	300	317	887	1389	1616	972	1309	1261	3921	1906	435	986	0	628	885	292
312	1252	1630	2739	1551	1688	1559	0	823	787	1784	738	1510	113	2410	964	2581	2977	1822	944	1729	891	2341	1677	1417	0	480	953	750	1136	331	1702	1448	1372	1189	1055	1635	937	436	1532	1902	2003	2056	3018	4437	2652	1083	0	1267	3075
313	606	317	0	0	1224	0	829	280	333	0	0	28	1067	1004	548	0	318	222	87	134	270	505	0	1092	1618	1873	1415	1990	2094	1446	673	843	899	0	287	391	907	1378	1201	234	1898	938	187	0	1701	0	1375	0	1406
314	1362	1912	1280	2815	826	2160	671	446	1731	822	759	1789	1485	1914	1447	2027	1400	1071	1757	1688	1071	1185	1669	1108	495	1101	271	365	504	769	852	636	1117	1121	482	1366	424	281	189	2084	3086	1445	4187	2503	2474	1689	1024	924	2059
315	1336	1196	364	173	172	295	0	555	480	288	451	1271	881	34	543	538	570	780	36	271	0	1653	523	0	1314	1040	2042	2221	1870	1394	55	1586	229	34	1163	150	1306	1855	2188	1116	857	0	882	1533	1944	501	418	495	0
316	1129	772	1821	984	1918	1215	434	860	1466	834	857	405	1321	992	1207	2829	1064	1700	1322	1464	856	604	3384	2965	561	536	292	201	290	723	1084	820	1011	983	277	685	720	894	563	3074	2482	1783	2918	1542	1963	626	737	1096	5804
317	425	191	185	374	945	223	0	324	240	279	522	864	771	313	576	0	727	806	324	545	1229	1467	1310	293	754	1578	1756	2416	2453	2730	39	0	1414	82	136	406	1344	1267	1605	533	425	437	0	1291	1552	389	244	610	2161
318	2446	1442	948	2618	2600	2096	478	935	1449	2033	1021	1697	1467	2062	1553	3968	3410	2860	1375	1945	2227	1317	2338	2859	790	528	591	501	121	186	2284	2577	1994	968	1170	810	3	836	509	2991	2995	1697	4511	4475	6911	2454	2313	2055	3162
319	375	455	1197	955	242	847	225	115	635	90	135	839	502	138	193	562	861	1446	436	98	966	0	675	659	2133	2207	1454	3830	2330	2646	567	286	120	401	146	193	2720	2370	2671	949	1566	720	2273	2033	1138	386	540	439	1414
320	1541	1759	861	2074	2081	2101	831	1100	279	1628	1056	1367	678	1849	1406	1917	2206	1275	864	1345	1073	1294	1720	2220	869	541	724	682	419	690	1783	1140	1480	322	813	135	375	686	204	1832	2019	2360	3208	4689	2924	1128	998	466	2103
321	0	854	831	0	288	518	405	80	644	846	1684	0	534	1049	845	460	368	129	370	148	438	410	111	201	717	1253	1738	2250	1611	2385	175	737	941	690	122	634	1456	1819	1678	690	227	789	713	285	956	738	336	631	364
322	1466	1482	2938	1137	1488	624	1238	1456	651	502	830	1216	1126	1205	1389	2185	1476	1885	1545	500	1339	2259	2198	2013	899	1372	341	0	955	198	967	1484	1160	257	528	459	866	533	87	3139	2223	2440	3905	4214	3959	2180	1151	730	2198
323	261	1167	49	1312	323	453	889	0	1008	1030	617	163	462	556	56	0	382	835	111	38	0	0	806	0	1709	728	1441	1937	683	2127	521	346	183	690	393	0	1526	1484	1121	408	1112	744	1918	126	1108	277	376	581	869
324	1920	2079	2108	1383	1782	1175	1608	2612	2195	568	1871	1045	2581	1375	1348	2443	917	1799	1391	1030	1117	2719	1423	1309	664	675	732	932	220	356	1356	1431	1229	650	1667	1609	47	244	220	2325	2584	2759	1553	3261	2463	1752	1276	1511	3878
325	87	1106	0	1570	0	290	0	0	0	145	506	792	0	650	778	0	1151	1129	247	431	229	0	0	1246	1153	1727	2072	1709	967	1767	655	299	0	374	931	0	1310	1508	1625	0	644	447	843	754	1512	0	906	1093	595
326	1330	1245	467	1263	719	510	1480	522	202	672	134	553	606	685	1179	932	1740	4	743	1125	799	1692	1484	1538	692	808	149	346	293	864	1453	877	2282	1113	341	1266	689	0	488	1223	3207	1792	1570	2085	1032	1197	470	1069	1617
327	532	682	525	1037	627	857	215	549	252	842	740	256	475	440	89	1003	791	1168	1064	134	13	755	1217	97	1297	1024	1840	876	765	1299	570	894	122	788	213	386	1194	1416	1083	3023	1642	0	1698	1274	282	408	446	263	1994
328	2025	1187	839	386	1045	1414	476	969	1219	2048	1021	1780	1705	1063	722	2054	1946	2192	797	662	1277	977	920	1851	1556	44	525	662	462	285	1141	1436	635	302	791	720	706	406	1135	2319	989	2893	2223	2932	1409	836	959	777	1929
329	189	80	1349	1226	1239	72	109	148	723	0	138	233	0	456	623	0	0	1304	839	298	0	803	1214	671	809	1477	849	1451	1298	1249	1138	268	599	1008	668	13	1324	695	917	112	1044	507	1063	656	2658	0	371	225	389
330	0	534	490	874	905	650	910	1822	0	766	814	952	486	596	436	1057	1709	1332	332	743	1064	1280	1059	2052	355	566	804	0	1764	0	805	712	803	185	760	725	564	170	364	1368	0	1894	1933	2245	2306	579	213	504	1070
331	1017	282	870	576	0	275	29	0	401	114	268	478	141	36	1178	302	0	0	3	182	1447	0	1100	0	723	434	473	1496	861	1124	219	47	369	0	453	0	745	1271	986	426	1152	974	2155	0	0	1006	668	820	1534
332	984	824	964	497	1538	477	321	1048	734	1276	924	578	380	1871	421	1446	1793	2016	930	678	77	1745	2692	4018	397	665	911	58	0	496	793	1221	404	201	612	746	1350	0	24	1913	2753	1469	1830	4297	1694	421	691	906	3683
333	186	665	1193	974	481	223	455	0	0	0	0	467	753	0	2	653	260	514	725	499	457	916	0	0	777	849	1094	1517	2278	1249	182	942	353	8	227	60	662	748	1797	859	0	877	1407	284	1343	336	381	91	1260
334	1396	664	320	714	201	427	454	816	1012	1162	1462	0	557	1420	1342	1731	1335	1247	628	553	612	941	1303	1201	593	902	627	0	326	191	808	593	1526	495	662	266	646	934	478	889	1800	836	998	2165	985	204	479	514	2861
335	0	309	857	79	470	585	0	0	82	754	0	1011	0	377	186	700	0	187	561	552	455	572	0	1232	1164	861	946	1564	0	1403	847	0	0	34	624	1459	865	827	1512	1045	1446	1496	506	1150	820	794	805	218	710
336	1205	1171	1527	1111	502	1845	493	77	1358	896	1212	1152	1258	187	243	1069	1757	706	860	1003	446	1056	1341	840	447	790	519	0	939	633	0	1280	882	409	899	615	181	518	208	337	1683	1732	2299	1990	1625	1158	628	1306	1858
337	492	0	25	394	640	0	653	383	0	319	56	289	394	88	444	642	0	32	1221	1205	945	689	860	586	746	949	742	717	0	1522	1173	0	554	0	0	0	83	662	494	1435	1293	1333	2383	1284	2435	0	0	590	0
338	1730	1135	1742	2105	789	1244	575	947	1582	993	1223	638	983	1093	423	4119	3219	4049	815	1277	2873	1867	1069	1752	465	368	600	1001	1280	1187	2598	1971	1968	1601	1563	2111	776	746	665	3789	3134	2515	3848	2070	2952	1464	1469	985	4310
339	947	980	313	0	588	912	123	137	155	755	535	372	1909	968	369	1370	2397	1221	531	438	419	453	1177	1572	956	862	603	319	947	415	1177	664	891	110	384	730	841	914	944	618	974	910	1661	801	0	323	344	0	32
340	1589	1381	870	1742	1287	1469	1658	532	969	968	1035	641	1116	1232	1832	774	1525	1052	1217	2272	434	1048	1405	518	944	313	1324	1125	207	617	1210	810	821	1401	2059	1247	975	394	948	1755	825	1190	1331	2203	2252	1353	1329	1352	2714
341	428	980	407	702	0	480	0	222	161	0	499	473	0	648	201	1661	712	602	389	201	442	1024	604	242	689	1035	1001	485	801	629	0	651	774	491	174	998	870	783	1057	2077	1146	1154	914	787	723	0	0	1209	199
342	1398	1330	856	786	1159	758	456	307	1412	1355	840	238	492	1257	1946	0	860	1329	924	466	151	1165	1417	762	448	1137	1173	1439	1457	470	1520	121	226	333	968	151	362	675	2162	1802	1413	2935	2283	2030	2147	678	1203	2254	1356
343	0	2061	877	594	299	295	110	319	79	133	56	975	600	0	0	1270	316	891	590	1303	715	224	0	503	1006	1161	677	1108	95	923	541	320	476	240	429	883	526	505	1702	1298	1402	529	1468	318	892	599	339	270	2573
344	562	828	743	219	1211	622	591	524	710	467	1420	431	879	941	1251	515	648	965	834	819	551	584	379	429	830	143	435	456	963	343	92	1190	423	708	122	699	408	369	646	1308	1266	1002	1261	804	1012	256	572	413	211
345	627	421	0	481	120	130	442	0	423	1168	87	0	538	0	102	733	418	386	543	0	700	325	85	522	824	686	637	1288	474	376	241	19	1125	1464	257	45	694	367	982	0	420	758	115	924	1519	364	290	394	1228
346	201	1295	1790	473	445	423	161	377	1	383	286	504	114	693	631	695	576	232	848	849	173	1548	701	625	522	461	557	0	509	316	650	243	35	301	646	190	881	719	328	1133	777	1045	907	2143	924	37	75	0	979
347	1575	1	220	444	534	492	623	203	401	254	1118	364	1038	210	836	574	368	534	669	340	116	169	491	487	488	892	463	403	0	871	1041	333	681	577	377	968	1088	39	468	895	258	195	1772	14	989	670	644	374	632
348	866	694	1979	634	401	463	474	1898	823	0	557	889	1555	495	710	484	720	843	602	565	451	699	515	1163	170	618	498	678	579	233	852	1001	554	1084	481	170	141	358	521	1813	508	37	1167	2104	1469	409	484	821	1421
349	419	126	0	315	1013	737	128	0	308	1205	939	206	207	486	87	624	3	198	982	392	948	810	1122	312	934	873	865	1055	1153	0	0	0	721	252	238	922	455	718	436	285	915	2052	2021	1654	499	343	468	101	806
350	1100	985	1258	1382	134	1003	174	528	154	808	181	0	607	1019	923	683	901	705	691	0	431	688	644	1869	450	529	380	0	483	962	511	946	1017	378	718	899	693	705	344	2638	1100	1185	1629	451	2826	0	544	628	1523
351	690	0	676	472	1436	283	182	141	1213	276	462	1279	792	846	751	924	420	846	176	808	0	868	0	0	0	939	1070	1101	934	737	455	111	469	607	300	254	597	634	486	430	452	0	1248	395	571	818	419	324	286
352	1021	1453	727	630	37	538	403	970	399	935	1189	497	1574	32	1968	1497	1890	1847	200	919	1917	1009	1507	1178	493	568	0	1046	196	366	1355	743	692	678	64	1304	1246	551	623	1179	828	1858	1189	2223	740	132	761	1201	2249
353	0	0	200	503	772	574	1324	0	109	249	641	652	610	1341	975	627	0	887	758	0	0	533	695	506	1465	591	1762	213	686	763	0	200	1047	410	660	0	1540	591	1289	436	464	747	2558	367	1216	1040	662	205	1896
354	9055	7403	6970	4914	6707	4205	6450	6542	9021	3712	6102	4066	2693	2106	0	3955	6031	4365	6562	4475	6165	4536	3146	3709	436	496	994	833	938	1124	6521	2552	3034	4729	4279	5105	0	236	188	4021	4541	4925	4254	3927	3363	4833	1568	2570	0
355	3157	4006	2057	1538	3088	0	3046	1347	3296	1829	123	1158	1217	851	2015	0	2699	1171	3532	1909	2016	2500	1452	1438	7031	7414	5574	4996	6066	4366	1562	498	0	610	1399	0	8126	7605	7899	2301	63	1467	1917	2106	1742	0	1578	1338	4049
356	3224	3471	0	1889	1523	3473	1101	3601	2458	1984	2695	3368	988	1115	2141	3153	1540	1445	1755	2101	2908	1984	1979	2407	3073	4627	0	2466	3370	1714	1475	1974	1852	2992	1690	1642	3176	3152	3531	649	4649	1996	4132	1690	2982	2514	2142	598	4380
357	1677	0	2359	997	546	0	1066	445	0	164	367	654	1816	217	502	0	571	419	1141	607	885	1484	1346	357	2712	2324	4521	2330	1374	1805	969	156	520	575	380	515	2050	1899	2303	1611	0	442	336	0	1187	538	1250	182	912
358	1467	1771	1784	975	416	1065	615	694	1160	849	1501	332	1591	568	364	1583	556	1057	771	1205	578	0	316	881	1129	0	1271	1092	1191	338	954	1078	271	568	336	1125	1081	772	46	2164	2308	1409	1176	1913	910	454	223	994	1212
359	430	524	268	1100	735	278	479	910	0	668	753	0	773	482	195	428	316	70	0	126	613	1710	1333	0	1637	2671	666	456	1303	1076	162	866	300	377	163	303	999	961	1798	113	702	1060	1107	1706	1117	353	238	233	339
360	1010	1372	478	996	478	780	744	296	387	213	374	1180	1145	826	520	531	903	550	309	453	756	1045	650	1261	343	733	712	632	737	1460	163	832	937	0	283	472	1236	698	349	1585	1338	1310	764	266	1597	653	663	388	2530
361	553	106	333	1140	674	407	0	177	1022	226	300	356	0	79	190	580	417	636	443	169	913	104	43	445	598	745	509	954	1107	439	989	0	0	748	61	0	800	340	729	1269	522	0	869	395	453	215	764	1514	273
362	719	195	1271	635	737	190	49	405	717	164	954	619	771	755	785	581	336	597	543	1168	445	1437	1163	1153	312	0	618	341	1398	639	866	1102	839	498	280	711	168	567	199	1101	0	1818	2619	1522	2014	306	380	723	897
363	0	760	0	424	662	614	563	46	118	1080	401	0	956	322	335	406	186	649	167	49	0	301	315	1	1256	977	255	1041	0	508	0	69	202	277	538	0	317	1043	915	581	797	1041	661	3016	1452	289	175	0	1332
364	1213	2035	797	1289	54	2111	584	137	592	0	0	1565	1223	122	0	1242	1521	1104	1355	1855	1831	1519	0	1305	681	727	482	105	913	524	1633	1390	1211	735	1516	592	74	17	889	2561	1536	820	2156	2882	2862	553	467	651	2312
365	1224	199	1551	1233	829	520	20	1232	758	367	1243	237	0	981	792	0	1334	1188	391	0	524	994	2090	565	747	1346	1931	1685	1124	769	1346	0	638	173	816	1006	1549	976	1686	1170	1733	650	126	857	881	6	1233	300	2573
366	388	848	496	1243	889	952	208	0	471	1003	836	1065	1718	753	722	961	714	570	850	1171	1843	1294	867	1353	555	627	603	260	292	945	946	748	1033	972	1202	736	84	681	0	818	1668	1960	664	1343	965	1233	493	1059	1527
367	934	710	1469	1248	1172	518	821	823	1211	344	998	33	0	704	479	1288	561	1011	0	701	142	0	942	1052	1498	1596	1066	1476	516	822	654	683	504	391	70	700	2097	836	2543	95	667	1016	2038	2219	1523	411	537	1321	1185
368	5127	4260	1353	0	1013	0	2602	651	0	7537	2281	1051	2321	5244	231	0	2239	655	338	2392	497	2210	0	5333	973	845	651	366	621	564	8385	1038	1943	515	0	0	0	633	0	1866	2418	0	218	0	0	1131	4711	3620	3379
369	3386	535	4185	4136	3224	3654	3963	7463	8682	647	5303	3832	5080	461	5941	4761	0	4029	2880	976	5746	11650	10374	2010	29	3826	1123	445	526	1182	0	8970	5307	5113	3787	4195	2244	110	638	11808	3124	7392	6990	8873	8878	4053	1090	821	16836
370	11480	8477	12412	11973	13672	10644	15523	14289	20578	4814	11031	9249	6869	6366	3929	7240	12563	12426	13119	8604	8567	8057	11513	9598	3688	3364	3868	5077	4481	4421	11885	5874	5938	7463	5934	6765	4824	6691	4781	9824	4377	9720	11846	9845	8858	9497	6878	5074	6838
371	5906	11730	3402	4505	4087	2267	4199	6083	6308	2831	3928	2065	1039	2033	3827	2793	0	3522	2464	4377	3584	6935	2892	2518	19031	17191	16225	20049	15999	14222	5141	3547	2320	3292	2641	2928	20298	21305	17529	2946	6499	2636	4060	3310	1818	3722	482	2010	2684
372	3839	6105	3542	3096	2224	3470	2709	3390	3951	2042	2989	3881	1813	1398	1396	5690	5500	3970	6866	1195	2955	3639	2426	5175	8117	7977	6190	5914	7089	5190	2499	4583	4657	1969	1814	2428	7266	7304	0	3095	2047	2175	5076	3584	3391	2224	2866	1758	5544
373	216	326	896	376	0	1613	898	809	417	923	566	0	828	1338	486	0	2964	1981	936	996	366	129	1432	934	5670	5456	5414	4891	4857	7091	1358	54	367	1408	740	456	4873	6120	14132	291	395	1459	1472	1622	1685	138	757	717	832
374	1024	1878	1693	2223	3050	1741	244	2118	1633	1167	1939	2269	1172	0	1833	1753	1992	1640	1623	971	1314	1738	537	1943	2210	2009	2041	0	0	270	1623	2397	1284	605	2100	1549	1285	604	543	3386	2136	1581	1796	2043	1787	1946	968	1441	2826
375	2386	444	2318	831	0	62	0	96	0	274	1299	355	123	620	0	337	0	0	118	350	0	631	935	0	1583	2258	2561	4827	3922	2824	261	483	201	404	1483	1129	2291	3713	2418	244	3158	323	0	1404	2158	0	325	496	112
376	3153	2505	2480	5066	4114	5234	2365	2997	3577	3350	2122	2485	3969	2661	3129	3479	5057	4177	3396	3657	3303	1417	1407	2333	71	1141	746	128	786	842	4176	3922	4780	2538	1427	1446	409	631	415	3319	4691	5662	7353	5299	4125	4091	2753	1685	4537
377	732	1224	388	1031	183	1026	214	902	46	319	427	1055	1063	1803	869	161	690	0	100	263	1460	222	436	386	2581	1741	1556	3409	3411	2682	1020	929	0	522	431	834	2649	2410	3071	1729	1102	1795	994	1663	1457	1177	1332	247	684
378	350	1667	491	1645	646	1150	533	946	357	1116	958	1314	1451	2175	1410	2821	1222	1696	2178	1121	423	921	928	1637	497	844	710	405	105	672	1839	1493	2127	1964	745	1132	293	661	106	1592	926	1508	2228	3825	1689	751	443	2110	2347
379	147	63	1447	776	584	367	88	232	163	0	260	273	57	1071	1323	781	889	649	158	389	451	1211	166	202	1317	2379	2120	2617	2076	1875	907	302	390	0	819	459	1665	1554	1973	1366	2147	1658	920	274	582	313	366	309	75
380	1630	2210	1080	1521	1217	1546	1752	1307	90	2876	1010	711	1152	1057	470	1221	1301	460	517	1095	1550	1173	2170	682	972	389	467	253	247	529	1613	2519	731	1627	594	721	316	189	1862	2472	1461	1709	3409	2869	2733	1741	1631	1146	3409
381	204	770	0	189	893	1336	706	0	1548	0	566	829	2442	495	1133	729	1007	1698	1314	698	1484	724	1291	1168	1149	2499	1395	663	2666	1991	477	481	1311	290	288	1027	1905	2302	1000	998	341	0	287	1872	2437	89	501	0	2224
382	2751	2643	2295	7318	7467	8625	2408	3121	2396	2687	1745	4743	3426	2039	4550	1471	4071	4198	2183	1001	2443	5404	5550	4445	5	938	882	1562	327	607	8180	6343	5686	731	2063	1785	344	978	278	3838	4694	5749	9538	10566	6931	4717	3210	2885	5718
383	0	746	0	1924	492	1764	545	0	440	770	1497	439	1583	467	1175	1468	1483	1244	686	1816	1086	0	841	534	3629	3733	3257	7242	7747	5061	1752	977	257	814	498	327	6149	4363	9107	1735	2550	930	1754	0	1117	1281	0	1085	670
384	3081	1535	2162	917	2169	954	311	1182	1480	1316	1527	1264	622	1934	1157	730	2613	1932	1250	0	2309	1553	2502	3497	1289	1096	1536	1473	222	1441	906	1449	1860	732	615	1228	1598	1184	965	2549	1958	1539	2206	3682	1359	579	1308	853	1001
385	370	641	865	1002	0	106	0	663	421	89	339	233	1090	416	186	1082	257	163	1277	808	0	478	260	730	1107	1435	1477	1321	1974	1974	799	739	561	339	471	63	0	1132	1077	1222	706	0	1422	1389	2377	123	1003	999	1764
386	1852	2030	982	695	2359	1194	1152	1510	1587	1323	1171	703	0	875	1661	1880	2790	300	1371	606	951	1036	757	1001	429	248	0	0	740	230	1357	1256	2191	1150	623	1691	1349	641	832	1913	2078	869	1272	1898	2102	1068	146	600	2473
387	0	1314	959	825	420	884	297	56	985	856	1487	775	948	1072	218	1335	0	827	180	1209	1820	486	1140	457	981	1240	1419	1816	1886	979	0	926	76	928	125	875	625	1345	1453	1660	106	1221	1557	1588	136	397	1112	197	2700
388	2330	0	1306	2405	1039	356	599	434	972	1457	676	1376	1848	901	586	0	2369	2094	460	1158	1456	1128	2370	2076	650	953	552	565	610	713	670	567	1826	1541	671	880	807	832	435	1741	2372	1328	3776	4324	0	1399	1058	617	2659
389	0	903	6	760	2060	594	634	1768	1223	576	552	527	625	1016	603	2711	165	945	214	553	160	1323	618	279	1739	2244	1927	1628	1469	968	1784	308	905	202	220	156	1467	977	1187	1217	1365	1136	2155	0	2710	300	253	522	325
390	1794	7180	1739	8628	7635	3616	853	5255	9691	226	4749	4674	5405	6243	7867	1792	1461	11105	5299	6368	7681	8846	9033	2319	689	2202	1116	669	266	988	6821	7123	5485	4771	3657	4411	862	739	535	2087	10953	12838	13627	13992	13588	2618	1286	1151	9792
391	6217	0	8204	1973	2470	7211	6143	1532	0	4388	850	463	1162	88	1559	5921	9633	72	1147	0	1119	0	3332	9195	7074	8516	9825	2793	10603	5348	2782	0	5051	651	0	1090	9396	12366	12878	15002	3060	3593	4297	772	3692	5076	2111	4478	2503
392	1512	3497	0	1643	1157	1677	1367	1593	1440	1870	1408	1323	1586	1984	403	2186	4691	2446	1305	4554	2029	2906	1307	1410	2045	2587	3826	8358	2654	10422	1270	2949	1255	0	2084	1222	1818	3761	2367	2087	2069	1061	0	3336	3896	936	1719	2000	2027
393	711	0	2055	343	8	0	106	105	980	609	857	1539	1167	1926	444	619	612	1484	805	1034	714	0	332	1197	1831	1286	1185	4100	1604	972	836	724	397	1306	0	95	1929	1413	1099	0	885	695	2653	1889	1221	41	1199	0	341
394	1222	2040	188	789	738	872	778	458	1535	1151	816	314	1741	909	630	1333	902	954	1665	522	578	1047	1058	1651	892	1091	843	0	986	942	812	1006	697	684	390	1132	569	617	308	1845	1538	1548	3356	2776	1527	1495	970	300	1562
395	318	927	1244	629	681	700	0	1959	579	824	695	827	418	385	837	755	1141	0	958	299	290	898	610	560	642	1123	1214	1371	1043	851	1198	676	1121	87	1010	0	1090	579	1400	1151	294	1009	1152	0	547	731	115	304	1285
396	1944	827	808	1440	2053	981	543	1136	1020	1534	1896	822	0	1111	1632	2710	1208	1105	854	0	1929	2428	757	2139	871	704	678	437	90	605	1887	1113	928	1460	1578	377	339	511	271	2745	2194	2635	1486	3176	2136	929	1218	504	2528
397	0	1317	584	717	0	1025	182	0	758	85	229	634	1245	0	1853	141	759	954	968	1834	0	0	441	0	1191	1248	329	1662	2014	1112	273	253	1761	0	0	797	699	1077	879	975	567	903	383	1014	534	1082	557	1803	271
398	1992	2225	1576	1036	985	1835	892	937	416	804	2211	445	1779	896	0	1973	1605	1205	863	920	1411	690	1004	1835	598	1365	817	113	206	610	1638	975	136	1861	1482	2730	723	1168	1708	1688	2672	1575	1833	4384	2234	1240	1322	299	2426
399	1210	2432	0	712	1398	504	731	1677	799	1054	312	815	678	1383	209	1242	461	454	1152	425	2180	847	1424	439	2306	1591	1438	1862	1186	1766	1550	1549	764	1207	1648	1438	862	573	1789	1062	826	1698	1348	553	2204	827	752	909	708
400	680	1584	1658	684	867	1973	733	0	1335	751	1314	830	1167	380	2739	208	1309	1754	993	2111	1150	1167	1056	2051	828	733	1190	953	846	1267	1307	1050	1097	442	496	517	1340	1003	515	2908	1922	1067	2499	1566	2057	622	529	1712	3344
401	1373	84	539	824	875	986	414	953	816	813	524	1313	1524	363	0	1292	891	0	105	681	179	1774	898	915	347	771	1187	1283	964	1612	824	1057	1042	245	397	398	858	761	1473	1105	312	759	1124	2062	552	855	1245	96	1657
402	1616	1884	1113	2158	944	858	97	0	663	977	1346	2164	678	664	638	624	657	1798	1317	294	1025	1181	582	1948	774	790	1052	1297	1403	0	2001	1418	1939	1043	955	658	1011	745	534	1835	1329	2682	3242	3164	2113	765	564	1140	2265
403	6	141	534	261	989	467	1098	1660	266	661	430	775	740	305	903	1719	1454	537	1096	637	0	1337	911	656	1391	1048	1292	1532	1452	1092	941	132	974	394	990	425	1479	792	1801	1054	574	669	2479	816	79	419	1168	249	165
404	915	2174	545	2442	895	851	743	988	601	605	871	367	210	568	1775	1644	864	1810	280	1140	1884	1713	1882	1419	531	618	703	844	0	1761	771	518	1200	430	655	826	225	338	3	1321	1856	2326	237	1290	2101	1208	625	0	1639
405	889	21	1115	578	755	1306	133	0	557	910	812	496	1303	1620	559	298	634	798	1324	630	522	0	609	207	876	1161	813	966	1618	0	231	942	827	907	544	1105	984	1764	1351	1628	350	701	2092	1900	1445	98	370	753	1544
406	1396	945	1298	260	577	0	413	538	950	578	528	867	912	1175	280	1197	1506	1588	1057	1664	1034	476	1090	993	397	566	882	143	846	2000	410	961	737	789	1714	0	581	812	624	1262	547	1609	622	736	1163	589	956	962	2798
407	499	2011	359	1055	1180	897	1577	298	0	0	1052	989	1115	793	295	437	297	1461	1580	1799	555	697	1400	259	959	690	477	568	499	640	2222	366	713	281	1005	819	1172	402	417	1027	444	1031	1432	970	780	639	0	1335	1769
408	2079	74	704	1069	976	725	724	199	1418	2416	1129	2057	927	1301	480	2399	1607	1260	1393	419	1234	1009	0	1715	519	406	896	997	641	357	1087	878	1734	1073	228	1412	105	596	1233	710	2316	709	954	2925	1570	1641	1484	1170	1539
409	256	1950	782	819	0	811	36	1089	743	262	438	666	1362	0	379	534	317	0	495	239	1132	555	600	1563	1450	1303	630	1190	796	723	320	732	127	1018	242	1656	2304	391	1302	1523	441	909	1068	906	1236	341	700	478	749
410	1088	1423	676	774	2251	609	320	31	1701	944	916	790	0	292	301	1965	1147	2097	308	702	566	308	466	463	157	827	548	47	308	747	0	1121	794	436	206	1125	823	1013	364	0	1461	655	1103	2292	721	940	471	0	1076
411	1161	413	1154	641	1009	0	551	361	498	0	681	1049	1331	1397	816	630	572	159	331	261	610	552	909	370	1011	1129	671	933	949	322	1699	0	849	717	494	573	955	579	296	1396	1499	978	1743	994	2281	1177	738	1319	2298
412	2936	2777	495	1032	2264	709	2719	232	308	690	171	146	572	200	985	0	3501	140	552	1197	2574	1126	685	705	1222	662	972	402	828	1796	1654	829	739	0	2604	913	859	0	125	681	4213	569	0	0	0	0	1786	584	0
413	0	1570	4666	2437	0	2340	1550	1939	3409	3740	2191	2686	4267	4372	3552	4520	1555	5222	3456	2936	1986	2456	3416	4851	798	648	474	32	882	1646	1239	2791	2469	4828	374	1279	1632	1430	3134	5638	902	6283	4618	7714	6326	3851	0	1682	4789
414	1327	1179	542	2693	2362	1449	652	1794	1324	2219	1948	798	1094	1123	1993	857	932	787	970	2305	1621	1915	2026	1337	1063	1697	1860	4265	1244	806	1524	2343	1575	888	121	1683	1070	1260	0	1657	1570	1418	2382	1767	2503	957	1264	1175	4325
415	92	582	780	1	1046	725	625	804	183	315	222	699	1045	441	629	1931	833	784	1087	648	708	1833	1639	1970	1570	2328	1681	2014	2024	830	661	0	966	871	983	449	1656	721	2982	723	1416	0	2446	359	332	222	636	569	221
416	1232	1092	1093	1113	1014	371	396	469	1230	268	596	589	401	799	322	909	1641	1463	545	554	0	1408	1171	700	1014	767	632	312	872	1663	1418	399	759	752	651	54	962	682	23	1621	1279	2384	805	1267	281	667	962	427	3226
417	267	675	725	333	220	718	560	553	606	193	356	463	857	1233	1	372	239	36	564	551	719	636	771	1082	601	618	798	597	823	1165	270	1136	117	587	104	869	999	1118	1152	626	716	1159	1183	829	1251	269	852	613	103
418	1189	1213	1621	298	546	1023	5	508	99	1047	859	873	503	697	270	307	1148	959	143	752	859	1497	995	599	689	484	450	1037	279	344	876	1329	892	654	818	443	847	386	0	1782	1713	1720	2956	2017	1940	822	0	691	1731
419	825	840	116	900	608	95	933	198	280	588	0	248	947	191	493	1083	373	1361	170	620	711	30	0	459	1363	997	951	632	435	457	463	625	352	248	268	1658	730	853	1178	0	584	802	130	691	548	348	339	78	1041
420	1143	1	1346	696	751	364	433	927	527	951	590	1046	206	82	750	2343	372	0	940	940	552	706	1035	898	710	957	773	1791	593	791	669	1138	537	639	349	1115	327	616	16	1818	1839	2340	2536	770	1120	1627	475	822	2334
421	669	1123	710	302	451	826	700	206	409	1079	740	0	1043	374	455	0	172	1968	789	647	1085	853	887	895	1016	807	284	262	443	242	653	586	463	451	596	808	916	582	491	615	1597	892	1295	1469	1099	574	505	0	580
422	1260	1574	1216	1298	1491	954	669	693	1465	971	673	308	1806	1134	821	1170	1438	912	1142	988	0	386	296	894	742	0	872	319	779	471	818	549	1122	1152	525	120	508	277	922	2598	1361	1161	3142	2772	1843	1385	1154	1307	2766
423	536	642	801	246	369	0	0	0	0	761	432	300	0	1077	0	2099	1487	429	38	594	1365	1316	1207	1282	1117	731	789	1255	1477	1035	183	1848	0	0	1190	1277	1409	665	615	0	1308	0	0	1388	1199	645	0	330	0
424	1688	681	1462	1449	560	1606	1090	1652	1111	1629	1733	641	612	1250	2554	1677	1585	1498	986	1120	692	1761	257	841	477	1473	1052	1589	296	409	1263	1083	989	2347	994	652	1159	744	422	2499	1228	2011	2461	2058	1882	1293	1460	1599	2755
425	143	1056	634	653	837	509	220	260	270	722	1343	1205	877	1184	640	2328	500	1658	1874	581	2502	0	1047	726	1634	1017	1028	1166	1079	1541	866	993	348	664	133	973	1202	1020	2097	116	1144	286	771	171	739	809	0	0	1307
426	0	1609	1448	1872	905	2065	1332	1920	515	2422	1150	2050	398	1319	2163	824	1695	1256	1924	1764	1796	620	977	893	405	1072	677	0	435	467	1370	1239	779	318	1808	1404	55	847	583	1146	1053	1560	1279	4529	3731	1479	1168	556	387
427	2137	1060	268	909	790	458	333	28	672	530	887	232	1756	647	1102	1134	713	2711	707	769	332	1802	947	1818	860	1244	1633	3181	1694	1096	68	1374	2290	1430	471	819	1942	1132	1628	2341	2358	757	1931	863	746	0	1113	647	2348
428	2364	1191	2421	1919	2939	2345	984	1946	648	2466	1909	2578	2620	2610	1681	2796	1406	1575	1567	2490	3746	1845	1704	2575	1471	2022	434	1000	772	2197	1897	1435	2053	2176	1316	2134	851	470	469	1521	2552	1884	4726	2974	3842	3155	2055	2867	2359
429	398	1337	1074	693	0	0	1003	0	2120	910	1055	1121	177	205	665	111	753	503	880	1327	292	188	1138	910	2187	2160	1797	2734	3638	3297	1727	866	1823	257	91	0	2779	2491	2928	1225	742	2385	928	2072	128	1522	7	0	1468
430	3497	3705	1990	1968	1974	2429	775	1916	713	2166	2054	1889	2321	2845	2620	3141	1724	2835	2437	1665	2188	1674	1265	2075	1095	1518	1893	169	0	1204	3157	2701	2748	1433	2263	2649	626	911	177	202	2036	3333	3019	3134	2679	1335	1683	2053	4635
431	0	0	1583	866	1395	910	772	123	1142	1445	685	351	1159	0	1308	333	1470	804	2112	1362	812	2082	3010	2067	2917	2444	2515	3964	5782	2572	752	289	1296	1062	290	818	3615	2014	3405	1585	941	629	499	1008	753	237	1026	506	2270
432	4152	3040	990	2432	3071	1221	796	830	1464	1760	1700	1117	1258	1560	748	2583	1527	1692	1456	1386	1442	1277	573	1421	726	794	425	1692	1894	1948	2403	2807	2364	2180	1639	1520	298	1009	246	4191	1466	1866	1951	2206	2906	1989	1462	2006	3316
433	1797	972	695	1128	139	685	0	777	320	450	844	427	647	1448	407	840	0	987	1478	894	492	897	475	625	2906	2660	3034	2299	1396	2825	615	519	580	331	0	366	2550	3254	2660	0	2421	736	1066	957	751	1060	988	525	0
434	2145	1160	973	2173	1534	1434	1475	1568	703	1438	951	1520	1505	2084	1473	2178	2396	665	1317	1891	418	1151	1002	1300	274	1301	494	556	249	393	1390	2083	1538	1582	2324	773	144	390	1019	2917	1290	2451	1681	3712	1481	1232	855	1310	2717
435	160	860	0	755	781	1115	1540	833	54	319	531	316	1142	212	424	1841	79	881	0	742	166	191	311	331	2400	1589	2253	3681	3286	2699	648	1004	290	633	324	575	2493	2140	1113	551	130	548	1192	1345	516	156	435	420	2030
436	880	1347	2642	1843	1497	1213	0	313	804	1656	1054	3049	805	1073	1175	1054	1388	944	1618	1656	2085	1023	440	4607	1057	1346	289	642	181	879	1886	1464	488	1589	1174	1314	79	522	25	995	1442	1082	270	1868	1783	2559	999	1077	6067
437	911	0	1127	576	448	182	324	848	401	0	720	45	512	441	143	725	849	716	0	0	739	2242	3894	725	0	2209	1638	1907	2830	3555	320	515	568	592	128	629	3301	1907	3683	358	721	1159	2092	804	959	175	667	445	86
438	1302	2461	1310	326	1006	1476	1198	37	575	1858	1385	1316	1840	1491	1938	1783	1232	995	1054	849	1278	2000	1196	1927	1680	1003	1918	2652	504	1265	970	1521	2526	1891	1468	266	701	1624	1075	1946	1167	1353	2019	2942	3594	2077	1169	1811	2915
439	728	386	1155	1079	75	530	854	1102	82	445	181	3	891	885	339	638	734	1256	1494	1038	103	908	124	1949	2163	766	1423	2130	1184	1200	522	504	0	764	234	536	1906	1576	1708	2242	650	334	758	1269	1325	719	81	0	1212
440	1408	1134	1184	2314	2303	1090	653	446	775	1139	981	726	1437	2236	1149	524	1115	780	1710	938	2010	975	1126	1116	1194	1562	1344	807	1284	1061	1322	753	1120	920	649	1309	871	1093	470	1975	2868	1797	2139	2746	1536	1147	1714	1170	1363
441	127	721	1184	0	0	462	805	757	541	594	1031	710	389	393	152	679	2031	697	83	750	709	362	53	691	1357	1227	605	1730	1563	2611	447	1368	942	417	1597	1406	822	1428	1547	434	385	798	1643	361	627	544	485	408	2419
442	1388	2699	1572	829	1913	976	903	236	921	1030	770	1126	588	662	710	2288	889	683	2376	1359	1204	1435	1155	187	1010	1423	691	55	381	573	1638	1438	1007	278	666	833	833	529	650	1667	1492	741	1034	2179	2091	669	1470	636	2262
443	970	0	541	802	1587	716	414	439	106	383	807	282	1429	723	0	638	330	317	1053	168	920	0	703	2304	1087	1371	1137	1811	1646	1427	462	1101	764	1069	917	789	927	1519	719	518	659	945	1089	0	1236	691	557	472	1623
444	3188	2787	2595	3209	2167	1828	616	1903	3269	2370	1724	1899	2871	2008	1410	2065	1438	3765	2023	2944	1416	4105	2572	2003	434	379	1833	759	1562	365	3439	2325	2058	1344	1588	1753	1371	49	699	3666	2824	2988	4326	3041	4751	1946	1902	2471	2201
445	347	1513	209	657	573	758	1838	716	971	990	405	883	898	1242	1028	1124	873	0	621	1078	1301	0	146	1888	3848	1739	2452	4570	3923	3815	791	167	939	1069	0	498	3491	3788	2269	1349	949	0	616	5729	1338	842	0	958	159
446	2010	2410	1294	2029	3494	2756	2052	328	1340	503	1774	1190	1484	1754	643	2452	1767	2564	1366	1742	1241	2459	1686	1428	1121	1865	1345	164	1563	1381	893	1467	1349	760	1330	1936	805	97	1087	1903	2725	3616	1741	3659	2547	1560	2090	1599	2152
447	0	1235	784	803	605	202	37	247	503	1560	326	75	731	566	720	83	70	289	677	0	1001	0	612	307	1529	1432	1446	2819	1970	966	2195	93	422	50	1336	833	1503	1775	1172	343	1819	916	2306	80	2109	966	818	175	2333
448	842	1614	874	1001	828	1134	1239	841	761	1531	1535	1696	1609	808	2008	1085	1483	1081	1621	1852	1848	1300	844	903	467	760	963	814	0	2000	0	1322	900	1962	659	1203	570	1415	1785	987	2244	1401	2382	1956	2770	339	414	860	1993
449	648	949	1171	807	854	397	890	986	655	243	560	35	856	793	472	1947	238	1325	916	1484	1145	638	1054	1127	2052	1120	1308	600	1948	954	1445	2027	878	0	172	925	960	1497	1107	1652	162	1377	1159	1231	1080	494	955	910	952
450	2009	1368	789	1868	879	1046	1049	980	393	2412	833	1577	1329	275	835	345	407	976	1207	843	1331	1484	1263	1094	751	696	1012	412	0	369	1164	1200	1783	1566	801	1447	1280	823	1273	1905	3084	941	1969	770	2012	1895	1438	1435	2766
451	81	708	323	224	0	625	381	875	37	855	127	933	172	546	786	570	776	742	1318	0	685	0	183	671	1796	1299	798	849	1305	1880	1406	506	570	619	681	670	703	1591	1514	327	469	1264	1285	1581	607	503	0	212	0
452	892	2645	1591	2240	1630	549	1247	273	894	864	1700	690	901	709	1080	1216	1304	1108	0	1857	391	1374	398	2207	1230	876	465	375	771	501	1281	906	1704	1140	808	1625	622	476	215	1238	856	1294	1848	1514	1871	650	1842	1314	3365
453	1796	471	1308	697	60	451	301	306	1357	675	1277	370	480	415	887	1079	420	0	1369	528	557	4368	1576	495	1512	1339	922	1466	1386	639	1008	229	734	476	698	1618	756	1222	690	1751	253	1354	217	1872	779	969	278	866	1118
454	1215	1455	956	1317	942	1280	390	999	313	868	1094	1057	847	1001	1057	827	978	1565	1508	492	1093	1249	969	913	0	947	1692	1489	196	1008	1642	590	2167	873	1096	544	2225	19	1514	1412	1312	1280	3960	1419	2312	1415	725	882	1123
455	1509	1253	2376	399	97	1020	1034	643	478	682	677	242	922	517	1857	977	1699	831	908	797	1194	1312	1805	1172	1256	1680	953	1182	1719	766	374	1362	307	356	1193	549	507	1145	1036	787	1500	0	827	903	1333	545	1146	119	1012
456	2054	2281	592	851	565	2083	769	1054	420	1102	783	1111	1462	1346	1174	1040	792	2344	1947	944	0	906	97	1311	2184	0	807	764	836	1536	1687	925	1371	781	1703	916	899	1010	694	851	812	1537	2231	2220	1184	1026	1122	1279	1037
457	581	405	766	721	977	218	709	177	317	838	677	0	0	1080	1030	1929	918	0	0	1015	1663	638	885	572	884	900	654	1172	1180	1437	515	906	137	832	0	682	1243	843	564	872	1870	1757	2084	1860	0	506	863	620	1115
458	1096	446	1517	589	1390	807	611	912	870	1401	2178	692	960	1504	168	0	1327	332	1852	853	553	1036	1553	430	734	1058	997	822	470	929	916	1369	720	0	1045	873	629	1496	1369	1450	1421	0	564	1228	1577	697	692	899	3358
459	688	565	1053	853	528	780	959	827	527	658	1332	842	1601	1469	1396	2739	953	1032	311	973	1142	429	3	874	1722	2179	1134	841	1035	1640	300	253	813	1082	1687	1540	1268	1494	1628	1261	533	1235	1088	1523	722	1125	611	302	0
460	1002	913	186	735	1250	1137	280	700	1022	401	1038	724	641	1304	1325	1419	793	715	968	1568	2384	740	1009	854	875	883	1212	1313	946	868	2195	1412	283	905	893	650	622	830	314	1943	2258	1725	1188	1924	1264	1842	942	1338	1788
461	132	409	1331	964	784	1177	0	331	245	614	777	425	657	782	1107	224	1190	1010	1812	140	578	1377	843	1047	1796	992	870	1172	1168	1309	1160	905	746	0	0	776	270	462	880	1512	1289	1027	1967	1305	2419	0	553	702	498
462	1672	1092	1700	743	1141	888	1420	1498	813	301	710	898	855	1461	718	517	263	641	612	516	1117	592	648	578	394	881	606	1113	1021	1593	489	998	745	365	793	1093	820	915	847	995	476	1991	1210	1875	2663	1615	527	1484	1651
463	786	1541	0	934	25	0	1017	1063	550	1153	1447	175	531	0	359	1703	1347	1101	941	237	723	1602	382	446	1203	879	662	730	1079	839	1013	94	986	799	1183	608	1829	814	889	1629	1401	76	869	2338	960	26	1290	452	2529
464	1284	1955	378	404	932	1138	0	0	248	38	1814	2059	1022	1093	1786	1607	1121	1090	1923	1080	789	940	1259	1248	1035	883	1684	562	810	536	1679	661	729	1795	1274	0	980	1045	873	1355	908	1105	2274	2160	1226	1608	588	713	1455
465	1421	622	672	1833	675	803	2404	862	370	1676	149	408	183	667	949	1005	0	174	1363	2096	952	1244	57	1820	840	990	534	1149	1107	698	0	515	1131	745	335	1136	436	0	1249	1138	446	1631	378	2427	1479	735	1875	0	397
466	183	676	1819	1017	1298	1642	959	1115	681	926	553	868	1530	725	491	1084	1448	1089	503	1328	665	965	1104	1068	2127	321	93	658	607	586	1968	2831	2286	404	2205	821	675	1230	1183	1008	1734	1685	991	1147	1709	1305	0	900	1989
467	812	1253	1201	850	454	762	1255	854	1013	1104	1296	612	1332	318	49	0	949	1046	175	1193	786	722	492	602	1556	1790	1713	1920	1080	1044	1679	690	1277	271	913	819	709	993	1092	671	1945	0	2105	755	745	783	2176	0	1091
468	1815	996	2143	721	458	1033	748	169	1164	984	0	46	1169	1117	1407	1280	718	839	2723	1883	836	914	629	2159	469	1023	484	337	1087	1082	315	275	1508	2396	726	1325	1343	789	490	1241	1050	1831	2872	1563	2065	561	1008	1436	337
469	689	725	2291	1042	1169	692	1042	652	114	1137	2048	1582	176	315	235	1727	872	603	288	525	62	863	890	948	1278	1218	711	1585	1415	1629	363	867	1349	278	251	721	1421	779	712	1352	1090	1083	714	1234	1091	289	561	1186	1734
470	683	1462	972	1890	596	1370	275	0	930	278	1820	1608	1453	2041	2092	1121	1067	363	1539	1148	1074	1785	169	842	1084	793	757	574	336	534	2282	441	1841	1485	1408	1135	579	682	1051	1719	1925	1754	959	1610	714	1185	676	1551	735
471	2933	512	2109	373	1680	860	1139	1701	498	812	839	693	2085	88	921	263	2610	2053	754	2028	1760	683	1758	2049	1105	652	458	1303	1247	334	36	2539	464	518	160	72	1233	1545	1390	47	1341	1293	1428	2023	2650	748	1368	596	1733
472	1359	1073	1618	413	1284	948	417	604	807	1236	706	662	0	1069	1281	2535	0	1143	1689	1031	1136	388	1287	425	1416	2147	1272	928	809	1319	1743	947	1319	556	1521	2427	1438	1089	1431	1146	1671	2289	1388	651	1738	717	1552	1688	1452
473	433	823	399	1595	921	245	293	600	475	832	404	448	399	686	436	1375	564	566	1699	577	152	746	0	1151	577	803	1301	999	1603	862	1048	2300	128	746	389	1500	955	1235	201	964	718	1412	1835	982	2307	873	831	676	1831
474	1183	2353	398	1043	1334	705	293	313	132	261	1342	508	1680	675	1059	306	598	1108	253	1029	513	1505	672	1023	751	608	1030	738	795	1792	1305	1302	1782	1988	741	1071	1031	220	1044	698	439	1450	1460	1431	1708	1621	1130	833	2186
475	0	660	1679	263	877	396	677	729	565	1183	548	409	565	1733	0	1591	1737	484	813	877	2280	443	670	0	1681	997	806	1196	1071	946	520	775	636	488	159	635	2211	1014	1209	1717	1061	0	1364	1408	1642	481	259	365	1198
476	1287	1826	1239	871	847	632	989	12	1070	738	808	512	2100	1608	823	971	847	568	603	554	1131	771	495	1283	805	1156	906	779	1497	889	241	176	1324	384	763	1434	1315	977	1444	1800	1133	1672	1641	1017	908	483	1269	137	653
477	1157	0	934	676	890	769	588	544	481	327	334	562	0	1743	472	548	807	0	1775	1662	1033	719	1374	2682	710	1155	754	844	0	1206	1136	1127	1606	1239	586	702	971	1324	208	3149	881	1094	662	1680	671	1519	1361	618	3058
478	1310	1504	2017	695	1132	1072	1706	1228	1653	687	1686	774	2852	1828	1587	1436	964	950	678	61	356	1437	967	0	984	516	1815	0	1046	1120	1496	1538	1773	1959	2225	886	762	524	991	1377	2302	1107	2009	3409	2288	1374	947	990	1920
479	1799	1300	1931	598	970	604	341	446	46	2124	472	738	939	1569	322	463	918	2924	653	1108	1287	975	913	1795	1937	1283	1600	2360	2149	1038	775	406	822	1086	0	1188	1190	1051	2164	957	1794	1513	1508	1043	1655	472	1071	0	0
480	1908	1136	1039	2137	1037	1553	917	433	1547	0	1188	1366	1433	1200	1188	2018	1994	1433	479	2000	1567	438	486	590	741	558	711	501	618	987	921	1287	1256	370	1205	2458	819	888	927	1683	1138	2009	1092	2558	1904	1067	1007	712	2263
481	74	1478	924	776	346	260	680	806	485	493	228	934	797	450	932	628	0	0	1005	783	468	206	943	1253	1274	1130	1137	1927	1272	1373	848	1447	889	1235	787	154	1509	1251	974	1624	550	235	1337	46	0	655	45	664	1831
482	1759	3008	2120	1017	2110	1614	297	955	865	1235	733	1221	1722	1073	0	3433	1433	1541	1927	802	928	1094	796	996	588	1127	574	594	359	219	2372	1993	2012	1282	1058	520	930	322	1956	1287	2259	674	2077	3396	2082	957	1968	1155	791
483	446	1082	146	911	389	938	1405	626	1014	578	884	507	0	1394	896	77	413	1032	449	136	1292	1435	430	1210	2539	1750	1780	2620	1614	2049	947	1317	440	272	1629	1329	1720	1218	2010	1023	1530	704	181	762	1284	756	1610	486	2051
484	1361	1767	1754	2290	900	1845	180	1337	2055	1500	2244	1203	655	0	1614	2045	1154	1668	558	2048	1899	1054	407	1313	1189	1289	994	1115	1551	196	1206	1333	1552	628	733	330	695	1132	992	812	1286	1818	1860	2772	876	1849	565	1642	3099
485	969	952	914	638	845	568	766	393	257	890	662	0	719	1993	808	824	7	367	394	0	95	916	971	885	1762	1928	1592	2054	1296	2896	1000	181	0	1205	689	1884	935	825	974	1540	761	172	2014	710	1359	934	823	928	288
486	2485	2908	1125	1383	1907	1845	1804	708	2014	1073	1025	2013	1331	2028	273	1107	1971	1271	1499	2694	1049	1515	1457	0	1061	1192	1672	1853	841	21	1413	3271	1487	2409	2096	1369	2493	1339	2624	2210	1284	2729	2115	2115	3026	1850	1989	630	1911
487	1459	11	2023	60	914	208	0	0	572	677	982	260	1295	1100	447	690	534	1241	2150	1386	2126	429	0	753	2150	2503	1262	2421	2300	2654	0	1293	1041	384	286	791	1935	2267	1567	1030	1188	0	338	880	0	605	0	0	573
488	2264	3010	1153	3355	2455	1942	2236	1132	440	2441	2041	2392	1096	1451	1214	1773	796	1924	1203	1710	1635	3851	2328	1282	380	1114	1584	224	588	981	1828	1719	3536	2034	1136	2341	709	1227	1381	1503	2383	2741	3034	3006	3759	3466	2824	2083	1409
489	140	699	1394	1236	203	1158	331	1151	419	770	762	322	995	683	359	1777	331	730	586	1375	471	0	0	2344	4677	2460	2990	3642	3866	3279	945	1199	0	660	1504	442	2842	2676	2833	0	1856	833	650	1154	1238	380	304	1299	1397
490	2199	2891	2327	2632	1954	2143	536	1463	1046	2295	1385	1404	1109	1942	1629	2385	1701	2113	2319	846	1544	1762	1219	964	979	1128	1548	559	455	1073	1938	2326	2164	1290	817	1636	585	158	1415	2994	2217	1353	2220	1846	1466	3480	1739	1011	1868
491	1937	596	653	71	1359	1508	1135	317	1277	1400	2124	1325	308	843	391	1824	66	178	945	1041	1081	989	1022	581	2595	2368	1774	4708	3290	2454	786	1204	1120	666	711	451	2369	2596	2586	515	507	1573	1803	2669	1333	499	2028	836	1655
492	1815	1523	2154	3048	1664	1372	1610	833	1137	1997	1416	2298	1440	1927	1453	4015	1909	1678	1329	988	1997	2014	1628	1428	957	1926	1483	756	671	918	2025	2645	3035	1604	1491	1430	2104	1406	723	1604	2640	2287	2808	3154	3304	1263	924	1137	3134
493	2490	3044	607	878	1339	1053	922	1320	306	1778	1488	1032	1226	1631	1466	1965	531	2233	495	2163	2844	420	0	502	2503	1678	1863	4330	3020	3035	1990	1571	1001	1038	647	2378	2732	3481	3067	1490	1587	836	1479	1104	1859	1063	264	968	3274
494	2041	2654	2653	2202	2661	1554	933	1706	2035	4857	3377	1878	1656	2638	2696	3015	1782	2783	3638	2153	656	2327	1086	1883	1106	1012	1808	561	848	644	2111	3238	3762	1574	4716	3649	1661	824	581	1546	2120	3025	3825	2928	3415	2439	2382	2879	4553
495	505	1416	5244	146	140	824	1100	0	0	1515	0	0	1655	874	148	379	197	0	30	789	2221	1901	1875	235	3015	3173	1590	5531	2785	4158	2269	539	455	696	0	1553	4362	3277	4213	68	971	50	396	2515	25	528	1090	0	594
496	7616	7900	4757	8784	7882	7344	8495	10480	9645	6575	4915	7443	11153	11408	10485	7190	5019	7996	12347	13269	11499	8160	7941	14577	1572	1987	1841	1581	3159	1020	8761	12506	13842	9988	8418	8791	1595	1011	2214	14203	11224	13781	12572	12371	13630	6159	9437	9203	16280
497	2799	3527	1588	2638	2944	2693	3240	1990	2765	3085	2542	2505	1851	2079	5530	3588	2237	2215	3915	1839	4709	3708	4064	6466	6976	5552	4945	5623	3780	5598	4498	2872	806	1607	1111	2659	7547	5479	5548	2630	5399	4583	4287	5375	5514	3295	1619	2270	4378
498	3417	2547	3925	2889	1848	2106	1337	1654	2627	2243	3903	2704	2259	2471	988	1176	946	831	1732	3261	2131	0	2255	2319	3906	2686	2443	532	2035	1494	1766	2330	1978	2449	1344	2782	1490	2487	1577	3234	2173	2983	3488	3743	3860	1391	1569	3043	4826
499	169	1021	433	1405	277	1426	570	1980	1311	898	0	1079	115	1430	1197	838	943	2460	225	699	1454	3384	0	930	1885	2191	2295	4376	2920	2777	2965	2481	1000	14	2079	659	3636	2088	3723	564	155	576	2625	1621	914	961	2523	0	0
500	1176	1478	3183	3219	2705	949	1046	1051	629	2062	1304	2168	3283	1810	1904	4190	2207	2091	1597	1023	1557	980	1766	1482	2495	1253	2682	567	1676	1375	2176	1080	1514	1864	1694	1548	2349	952	507	1215	2751	1341	2387	1738	2896	1940	1849	1809	3846
501	2083	2690	85	837	2254	1127	86	834	638	823	785	1101	1095	1238	3146	1573	380	1081	48	2528	1603	793	989	191	1474	2383	1229	2834	1844	1823	810	684	487	760	1840	0	1749	2454	1548	0	165	2052	833	2038	1242	0	1380	609	2302
502	3493	1784	3305	1502	873	1206	1119	234	1274	876	2030	1272	2097	1519	1299	1997	2276	1968	1444	1588	1705	0	944	1222	1041	70	923	660	3007	897	2060	1144	2902	2920	1133	2293	0	0	1245	1454	2592	1432	2454	2206	4662	3092	1800	2733	2861
503	593	762	1085	345	721	816	941	836	2217	1190	886	0	2465	1548	1494	640	473	512	2303	1226	747	1258	1362	1159	2023	2199	1423	2188	2167	2309	348	1236	264	632	1310	1096	3357	2987	1522	2286	1700	1358	2306	1638	1104	164	789	254	2345
504	2356	2105	906	1696	1227	1887	2031	1295	985	2267	1434	1455	1813	1907	1046	2503	2109	1893	823	1881	1312	2320	646	3894	1258	1371	995	846	1295	865	1335	1285	2067	2852	1028	1472	0	1213	1143	1696	2769	1742	3333	2724	2873	1770	1409	913	2300
505	454	563	163	1044	1165	254	0	903	520	1736	706	1670	1183	845	1373	721	522	579	855	0	3	1388	1497	1032	1663	1927	2221	1665	1383	2605	447	1392	576	170	1545	859	2704	2080	5049	299	914	647	53	804	203	402	421	184	623
506	3389	1263	2044	2158	1660	2539	811	71	1781	1083	2120	552	1115	1336	1438	2777	981	1899	1124	3077	1738	2401	995	1038	1741	1768	1493	579	716	843	2670	813	1856	1944	3251	2363	1113	1623	61	1541	1477	3415	3162	1118	1854	1014	476	1410	2366
507	2503	3066	1324	536	1199	901	801	1045	1002	1499	1139	1320	1635	189	1323	1679	855	583	881	536	717	1977	294	796	1750	1190	931	3492	2084	1424	1160	2077	606	1402	167	0	1982	1604	1840	924	1726	84	1541	1705	2816	738	879	768	1245
508	2406	3763	738	973	1016	953	1177	1114	1252	1694	927	942	1308	2913	539	1244	1579	2346	2366	2002	1469	861	1633	859	1226	1026	2439	278	666	938	1283	872	2349	672	2225	2100	11	1286	1353	2291	2036	2593	2372	2899	1730	1183	653	2144	1587
509	1085	925	1264	583	969	246	986	490	282	521	1358	324	1421	288	943	872	331	104	1167	705	574	1252	1114	1952	2445	1557	1250	1526	1973	1142	903	142	350	900	1930	2235	1511	1278	1544	2560	1238	1226	1526	1517	1016	1965	494	14	1904
510	1994	2110	1996	1841	1027	2543	1047	990	1438	1955	862	1537	2026	2534	2268	1602	1477	1368	1431	1274	1515	2257	982	1981	856	840	333	584	1850	1691	2022	2610	2820	1276	1543	1610	2516	1701	458	1215	1236	3334	2380	3214	3478	1926	1495	1905	1968
511	438	239	74	820	1131	0	634	519	688	1264	1177	457	1140	366	949	1785	765	1318	1343	857	1722	848	894	1276	3437	1365	1956	2425	1369	2562	581	1750	87	1223	81	1217	2771	1443	2580	2199	1780	1534	723	425	1401	751	954	954	3383
512	2290	1571	2099	1363	875	1464	941	1435	69	1126	1144	1418	0	1654	793	1308	2290	536	1380	417	835	858	1910	1660	1614	2407	1738	1399	1372	1198	1692	1383	2318	371	947	2058	938	714	1036	1122	1750	1252	3374	1895	1728	1303	1523	1074	1865
513	130	1662	1696	1217	1546	2059	766	2104	1053	2176	1335	1055	213	1001	1154	954	97	1252	1616	111	986	851	467	570	1089	1016	1676	1159	829	2120	959	759	1090	1375	1142	306	2120	1762	1558	1227	473	1027	557	1343	2349	929	0	617	1483
514	1661	1503	1565	819	1256	2419	1556	960	1258	2097	1636	3216	371	2316	1614	163	808	1456	741	1137	1771	1761	855	2649	2763	1162	1236	495	1100	1311	828	1423	0	228	647	2391	694	1246	899	1524	782	1861	705	3565	401	2176	1353	1021	2761
515	2163	2711	1694	1851	1326	928	1546	1067	394	0	1405	1174	3006	1008	1583	3549	1618	831	1849	3472	2231	1470	1364	3004	1082	1856	2034	2876	1004	827	2734	423	2917	1409	1011	2507	1586	1945	829	2750	1917	1543	2500	3011	2887	0	1734	1749	912
516	1350	3048	2572	1155	2852	1152	1988	1895	2553	2658	1121	1059	1074	1550	2148	178	2067	2228	1742	92	2329	1909	1551	1771	1718	1971	1339	1896	1524	1618	1534	1740	2515	2093	1752	1557	2636	1088	1532	2034	3201	1210	3084	1047	2658	1962	1671	1139	2409
517	1249	0	1910	1151	492	501	1460	580	589	1294	651	164	0	302	538	1503	1141	0	839	2023	150	1064	705	2101	1670	1243	1157	1007	1287	1501	1288	1127	0	0	2054	0	2251	1762	4014	2004	149	1589	1677	3303	1924	1305	2965	853	780
518	11362	12999	10351	7226	7478	9296	10193	8372	10116	9367	11201	7382	16226	13569	13469	10539	7820	8716	15763	15760	16154	12348	12326	16129	1195	3659	2372	982	387	1170	9339	13563	10269	9981	10096	13039	774	1677	0	18540	14955	18737	18452	15167	19107	6579	8989	13582	26034
519	3076	4305	4332	1423	2522	3752	1376	3193	3958	3949	2751	2602	5093	6596	5457	3537	3534	2674	4318	6583	4158	3847	3635	7162	8128	1882	3982	5340	5945	2630	2858	4535	3753	2557	4892	3904	6852	4090	5580	6602	5173	5599	5851	5923	6329	2902	3586	4389	7388
520	6083	6405	3028	7280	6561	5319	4436	7654	7836	5190	3223	3959	4695	4881	5596	3863	4379	6585	4466	4751	8544	5302	3909	3470	3618	2025	2466	0	2998	4482	7126	7185	5053	7006	3190	5511	3126	3088	2697	8262	9739	8309	5863	8519	7834	5136	3844	6937	8496
521	1638	1772	3222	3612	3687	3342	3108	1187	1923	2606	2139	3837	3578	4191	3163	3721	3055	1386	3355	4188	1245	158	2823	2032	4950	4343	5313	3282	3193	2833	1655	3655	2188	2902	2108	1609	3113	3330	5761	4034	3318	3473	2735	3341	6245	2931	2090	2905	3837
522	3622	2520	4075	3474	3631	2691	3134	3058	3454	1788	4523	1454	3340	2848	3626	1975	1681	3122	3609	2966	2496	4052	1924	4509	2875	3237	2063	1799	1857	1661	4419	4493	3322	3522	1912	4264	2171	1257	2188	4217	5324	3477	4559	5826	2119	1734	2876	2958	6377
523	1321	1548	2251	904	2254	1929	1495	1729	2342	3171	583	1407	1695	688	6567	3406	928	534	1112	1223	929	1839	648	2385	4259	2983	2456	3705	1784	1593	1620	1893	3053	1135	3261	176	2364	1910	3655	3797	2110	2022	2259	3010	2241	952	970	1428	464
524	2354	1819	2658	1449	2511	2858	3925	1959	5019	2018	2643	2164	3427	3443	0	2150	1242	2486	3325	4681	2402	3330	3337	5264	2578	1403	1751	1089	1040	1392	2807	4069	2435	2785	3070	3521	1480	1760	1366	3893	3239	5521	4251	3114	5357	2828	3848	2942	8160
525	1278	1847	1133	1547	801	1574	829	2016	1763	1790	1044	1932	2172	997	1146	769	1968	1487	1524	449	1061	715	3140	2423	2578	2409	2539	1375	1962	1679	878	1328	1302	1270	3347	1600	3063	2386	3249	1859	2139	2576	2156	4046	1847	1169	862	800	2853
526	1957	1868	1748	1221	1675	2371	977	2316	600	2076	785	1878	490	2037	510	2227	995	1072	1032	1563	1312	1285	531	371	2969	1383	1018	1827	1147	1437	1740	1733	1587	1871	1635	2898	1558	1479	1703	1532	1279	2241	1033	2856	2229	1051	1902	1838	3228
527	1367	1134	1210	364	855	818	1267	0	450	1721	938	519	1196	0	1600	712	867	1294	673	521	777	1110	1422	1384	2797	1318	1249	1901	1557	1878	719	611	1467	0	1233	1015	1209	1653	681	1481	1192	886	1064	334	1277	1072	304	803	1992
528	772	866	1701	1720	1177	214	626	960	1146	674	1024	669	959	2033	867	1581	1267	955	1446	1519	1393	89	1247	1222	1276	1904	2118	753	1182	1516	1124	2330	1311	2216	1741	1590	669	702	1896	905	1664	1406	567	3134	1460	670	317	949	2677
529	955	2019	882	1407	2329	684	0	1912	767	700	881	730	584	1487	997	651	1977	1823	848	1082	1327	1704	599	1078	1070	1055	1306	1873	1333	2415	1441	1750	1343	558	568	1153	1858	1603	2016	1931	1006	893	1609	2342	1137	1150	1449	305	1211
530	548	740	2583	1127	1880	1578	1170	927	1381	2240	1898	942	1015	1510	217	1021	583	752	1956	969	1532	976	2236	2481	1272	0	999	966	566	1631	998	2146	1815	1302	593	776	958	1105	1303	1419	257	1276	1812	1875	1024	1034	1408	983	2473
531	1278	670	39	1045	886	852	1238	782	369	500	1473	694	586	158	1237	254	1568	891	1044	358	1330	1602	843	0	864	1504	2747	968	1712	1407	931	458	1063	2114	0	1562	1480	1530	2129	0	732	715	1893	600	1869	2042	72	3192	2559
532	2986	979	1732	2400	2091	1176	1272	1026	1101	1829	1184	1689	2041	2860	2198	1026	1570	2893	754	1303	911	3386	1067	3995	2206	1201	0	2007	893	1984	2824	1679	1670	1408	1364	1599	764	0	1798	2936	1803	2882	3308	2992	3439	485	1558	668	2280
533	87	2053	781	1074	1001	863	684	342	327	619	629	1093	1372	498	473	1899	914	1047	887	2573	599	666	1716	0	3765	3174	2715	1555	1952	1767	1595	1174	1208	761	880	965	2612	3992	2160	1756	1475	488	518	1455	1185	412	1920	1324	1072
534	1266	298	1464	1505	1278	671	1776	1258	1822	1372	1090	840	0	2642	1213	1047	901	1200	2332	423	1565	1716	1327	2525	2722	1899	971	953	1871	666	1413	1576	909	914	2034	2356	1418	1425	1021	1471	2355	1704	2173	1736	2176	392	1229	923	2162
535	2547	701	2146	1348	283	1277	1327	639	0	1018	1142	1193	2497	550	612	1616	1000	735	1388	563	2219	785	444	866	1364	1070	1263	2297	842	2359	694	1594	1688	232	711	897	976	1104	699	2149	2011	2059	1736	831	2958	1061	1522	535	891
536	1276	2569	2413	1682	1687	1061	966	837	3274	1666	1569	1217	2313	2546	2152	339	1186	999	639	1670	2272	926	2381	691	943	1325	1134	487	922	1353	962	1018	1369	1985	1826	1873	1409	545	932	1007	1884	273	1053	1691	2227	1334	815	2722	806
537	2407	2140	1391	1465	1471	2245	1802	2676	584	1489	1617	574	1527	373	1177	1474	1684	1327	1235	1450	1523	1135	1187	1242	1299	869	1236	916	923	32	1376	2929	1528	1152	2460	3350	1931	1444	1922	1381	1658	1926	1629	2048	1878	761	1627	584	4187
538	1944	3062	1623	598	1274	998	1569	1748	1011	1475	432	1057	2445	1432	941	3647	731	633	2448	2168	1496	2294	873	988	2677	1475	1391	687	1030	2757	1419	0	831	1012	1714	1248	590	1498	1156	1816	192	2128	2096	3358	483	1043	163	279	959
539	1321	138	633	1312	596	196	798	584	548	1277	1733	505	821	957	1783	1398	1122	1413	931	858	1510	206	1506	881	125	2300	1685	1392	3271	1748	1095	1520	589	2135	292	1722	1591	1700	1429	644	971	314	1732	2000	2486	1531	1203	1873	1397
540	2260	2357	1172	1374	1827	3160	1880	368	2287	2208	1318	2231	1231	1334	368	1235	1787	3060	2504	1583	1543	3290	1041	991	2112	964	1478	522	544	2015	3877	1682	1402	1672	2529	2659	1469	865	307	3540	2414	4058	1548	2020	2301	1887	1934	1884	2394
541	1328	2505	1797	209	1404	0	0	766	2004	521	306	14	2497	1044	1592	1347	1486	1468	37	2041	0	0	44	789	4416	3083	1998	3319	2626	1799	345	978	1611	91	1797	1209	1851	2761	1265	0	388	22	3467	1596	1661	2795	1113	0	1581
542	7066	12067	8333	5642	7781	6521	9138	5192	7206	4752	7053	5054	5192	11269	6848	5434	5226	6821	7562	6181	8034	5396	5070	6196	2392	0	1641	0	522	1572	6786	7444	5547	8989	6610	5639	665	665	1154	15405	10988	11823	9597	7829	10804	2846	4652	8093	10186
543	3910	3387	3827	2667	2259	2089	2558	1592	2355	2504	2279	1414	2017	973	2575	1785	4429	2802	2529	3439	1928	3084	2548	3096	4364	6678	3645	5752	2396	4372	2688	4172	3671	1163	1887	1769	5411	4985	6288	2597	5720	4509	4168	3965	3708	1659	2042	2890	2396
544	5789	6744	3140	4776	3009	5154	6458	4792	6131	3941	4561	2850	5852	6024	4870	4673	3333	1981	4476	4419	7144	3747	3853	6609	4166	1046	1930	671	2835	1189	4053	4424	5031	6252	4656	3670	2321	121	1877	6382	5620	6657	5300	10159	6051	5999	5269	7686	11043
545	2842	1380	1899	1338	1472	467	1315	422	2426	1596	1721	1237	1999	1184	926	1612	1169	2840	3996	2450	1430	1604	2378	1672	3997	4191	4381	3275	3445	3014	1579	992	1779	4473	1520	2826	3951	3973	4619	2848	2353	2363	2996	3980	3219	165	1548	2459	4105
546	3854	4617	5216	2836	3777	2979	3558	4550	3816	3941	4826	3109	3797	3969	6464	2410	2491	3112	3195	2905	4396	3840	3800	5270	4950	1456	1656	1137	1709	2019	4222	5239	3131	4054	3833	3525	2215	750	1203	4430	4656	5139	7543	4118	5362	3866	3558	3837	7911
547	1022	1868	309	1218	1313	2549	418	2842	1182	1585	884	1392	1767	2719	2720	489	1044	315	1585	904	682	1080	1845	2201	2972	4126	3367	4381	4094	3864	1312	1285	2656	848	1474	2197	4523	5763	3469	2354	190	3835	2471	2125	2280	2274	899	1537	2433
548	1940	2985	3564	2470	1488	1797	982	1928	2177	2215	1256	2684	2132	1464	2011	2831	2191	2227	2269	2218	1417	1763	1838	2884	1882	3273	3958	960	2034	1476	1951	3567	3287	1987	1384	1483	1234	1727	1676	3184	1963	3412	2131	2332	3534	1282	1604	1311	2385
549	2354	1719	2447	897	1724	341	1878	295	1095	172	1261	1140	3	1092	1163	257	1167	807	1767	535	1093	710	1521	632	3367	2000	2151	2754	2769	4892	2190	1080	1213	1894	923	1420	5071	2603	2990	1522	1378	1311	2575	1553	1268	2438	1191	587	2408
550	4349	2247	1203	2605	2234	2852	1470	924	1328	2722	2737	2421	1493	2192	1647	3463	925	2170	1644	2215	2679	2432	1149	2666	1010	1908	1389	870	1599	1601	1623	2681	2634	2317	1583	3002	1075	813	1374	1805	1500	1063	2967	2400	1105	1071	1086	1568	1740
551	73	705	2048	1506	2014	1095	1173	1449	2902	0	2116	1379	951	751	1616	2393	1301	66	1399	1803	0	2064	452	1508	2389	3368	1991	4472	3629	2225	1553	731	322	1049	1123	1537	3244	2821	3382	170	470	1173	977	2048	2771	2336	538	1261	2943
552	5275	2188	2396	3164	2707	1532	1977	2016	805	3958	2300	2013	1655	3826	687	1980	2255	791	3097	2073	2882	751	1777	1472	2416	1804	1528	1042	1514	2221	3072	4413	3675	1933	3100	2318	2208	1538	2425	2524	2860	2508	2749	2848	5476	3590	3233	1106	1496
553	1704	2063	115	1755	496	1521	98	817	808	1236	3162	705	231	1078	1680	1382	155	1042	1788	1322	308	1387	1496	470	4135	2413	3672	3253	4089	6304	1302	105	1495	1496	820	1729	2287	3607	2522	3095	1367	623	1706	851	1115	0	809	825	749
554	2127	3980	3702	2646	3855	2773	3385	1035	1156	2519	1521	2533	3460	3155	2915	2119	3429	1620	1451	2659	2156	2675	1310	1621	2060	2130	706	1263	1142	1471	2773	3391	2457	2448	1673	2842	2043	1581	986	1698	3721	1970	2356	3127	2534	2351	2425	2126	3331
555	0	1946	827	1759	1038	1308	672	636	607	1165	746	710	1505	2514	888	1802	153	1067	507	676	1440	1535	1096	1468	4180	3016	3254	3865	2784	2987	1129	2097	675	1346	736	1359	3301	4458	4268	1701	2033	1303	845	918	917	1754	1131	655	673
556	4546	1775	2901	3573	2358	1522	686	373	1302	1604	1700	2019	1942	716	1913	2765	2294	1058	1159	2523	2372	594	452	1754	2090	2203	771	2458	553	1730	1590	1253	2038	1710	1698	1617	1839	411	369	1930	819	2318	3499	3149	2689	1886	1959	2665	1980
557	847	283	2542	771	574	985	1526	1003	1262	1689	1173	800	1261	768	238	1001	440	1923	408	1670	1966	1190	0	1123	1420	2038	2475	2215	4773	3017	1630	1173	1265	1906	987	1056	2219	1845	3904	0	1180	1104	34	1059	1063	1086	1	0	688
558	2913	2366	2175	1390	1212	2763	337	1382	1758	1916	2945	2268	688	1380	640	2182	1340	2353	3163	1650	884	635	2061	967	1941	2856	1630	1870	1012	2220	1410	1685	1234	2973	2550	3965	888	2385	1643	3665	1242	2945	1353	3458	2067	2672	1267	1702	1370
559	1713	3509	1915	2259	1361	1625	2063	4170	1295	951	2182	1619	4673	2108	2817	2684	1722	1036	2197	2406	3351	2191	1743	2652	3218	0	1942	3349	1283	1876	2683	1468	2183	1649	1954	2249	3338	1980	3766	2719	2776	0	2827	692	2729	1011	2180	2144	3715
560	1376	2866	1913	2707	2338	1483	604	1444	2277	2541	1221	1883	2508	4045	1875	1008	1718	1615	826	1730	885	780	1602	1169	2342	3010	3880	1484	2910	2450	3799	1781	1684	1728	1281	1379	2395	1532	2782	2920	2770	1635	2324	3057	2031	1166	1810	1973	2207
561	1130	342	1159	402	529	1307	1068	2443	1109	1206	1109	1199	0	631	575	1277	193	913	1191	1361	1495	1001	1673	1090	1273	926	1880	2024	3414	3443	472	1584	873	297	237	303	2407	2167	1645	1259	0	989	1516	32	717	698	1304	1434	1405
562	1985	2920	2659	2251	1493	2206	2145	1004	1680	1426	3093	1988	2500	1825	2172	1567	1008	2153	1545	1396	1392	1853	1105	737	1605	2726	1291	1432	1546	210	3304	1302	4298	1268	1456	4242	2129	1176	1313	2899	4443	1092	1859	1796	3127	1598	704	721	2548
563	667	879	1579	779	623	1813	228	1809	634	500	1800	1176	1048	1033	2879	1212	2127	459	1278	2464	1121	1088	1130	951	3905	2109	2156	1578	1788	2910	1424	3320	0	996	2308	445	1954	3700	1660	0	1579	623	1979	2614	3418	1701	1154	1178	2396
564	905	1692	2815	1810	1261	2326	785	217	1181	2544	942	2091	711	1553	0	550	2699	1311	1949	1350	1587	2143	458	2018	1688	18	2093	1674	1397	1534	2818	1660	1933	1328	1161	2833	1544	0	1365	1846	1079	2508	4774	1890	1838	2428	906	1386	2423
565	1502	1981	30	43	1048	2109	1386	1002	1189	94	526	1069	1173	417	3713	1381	1300	868	1511	917	821	1656	1220	1850	1789	2335	1532	2933	3690	2946	0	50	1136	567	643	1732	1472	2802	2851	3680	153	2472	1853	2346	1456	2855	1151	1455	0
566	3403	3001	3520	3414	2111	1296	1833	4089	2805	4126	2004	1565	2094	2999	549	3896	1904	2787	2976	3448	3083	2582	2739	1477	1363	2873	1349	1095	1297	1407	3061	2000	2165	2244	3298	2523	1380	1181	1448	3741	3389	2384	2392	6491	4725	1688	2004	3015	5529
567	263	2465	719	0	1036	476	1874	532	1994	0	1135	1643	1089	392	1125	941	1506	1225	1926	3128	843	1250	1821	1177	3714	1689	2226	1691	3277	1894	398	794	2350	2580	883	726	2832	1880	3587	1207	1547	2122	2112	2774	2836	1635	2755	366	605
568	2450	2962	3373	1265	1048	1743	1380	2892	1677	3336	1919	1114	1453	2056	2181	2686	687	1088	1572	2639	2045	1706	1637	2118	1353	2003	2235	1072	1088	788	2110	1734	2898	2458	2026	3222	2147	1286	1458	2468	3264	3891	3919	1606	2592	942	1187	2323	5257
569	1267	1646	414	2439	12	457	611	2011	839	2107	723	1728	1202	799	0	707	1548	1219	1498	0	1007	1580	284	369	2327	1890	1627	2186	1729	3445	326	1227	1289	1321	808	1169	1905	3221	2120	2100	1994	830	2563	1855	976	637	1270	1069	1185
570	3328	1390	977	1663	2898	1000	1437	1914	1599	1742	1011	1466	861	142	2962	1967	1639	2188	2009	2404	1900	948	1927	702	2084	1006	1849	1924	1713	1640	1850	1707	2321	2237	2479	1556	471	1889	1295	1664	1804	2503	2846	2674	2618	1230	1101	1270	2149
571	1354	2355	1575	1074	807	1919	1250	0	1168	354	1212	1623	2068	1581	360	1281	1406	377	1724	1841	1637	778	557	3704	1078	3084	2553	2929	2184	2414	171	2051	781	465	1573	637	2780	2351	2649	773	1376	490	2555	116	489	1049	1308	28	2368
572	2486	1437	1471	930	1651	429	1227	538	0	1233	1423	1345	1233	520	262	1228	1062	1296	2154	1627	1001	96	1483	503	1077	1365	1839	1845	1262	2192	871	738	1370	1321	1374	1010	1692	783	874	1445	568	666	1465	3310	1818	1508	1787	1194	1971
573	800	0	718	1114	2990	2534	1163	556	930	2438	1428	0	343	2312	2067	1237	170	0	554	546	1064	2552	476	2395	2662	1292	1564	1638	2519	2020	2761	1757	2393	1264	421	2116	1489	1387	2774	1492	880	1446	4359	2121	2145	1658	910	790	0
574	1666	3289	3216	962	1288	1049	1370	3438	1517	1214	1709	797	2553	347	1353	681	956	1166	1736	567	657	0	1995	1113	2255	1084	1577	1383	1305	800	1428	1512	470	821	1933	1524	1190	752	2220	2685	1316	2741	1664	15	1283	516	1159	1843	2995
575	1376	1424	1574	2673	364	2306	1448	1795	2679	727	3755	2506	1814	2887	1444	2249	1884	2521	1828	2243	1586	1849	193	1425	1977	1711	1987	1708	1218	1576	1771	3743	889	1662	1877	2404	2594	1399	2399	546	1016	266	3331	1869	1893	803	275	2904	3157
576	2906	1904	1697	2120	4966	2120	3076	2285	1604	3489	2183	4026	3353	1862	2163	2877	2180	2578	3548	3549	3910	2452	2477	3276	2188	1609	2061	797	2002	2962	3580	2340	3349	2555	2054	2935	1351	1612	1249	4022	2461	5026	2649	4256	5165	3179	3166	2190	3965
577	1893	5553	2811	961	1063	1618	2033	2702	1971	3380	443	1458	1267	1737	1741	2394	1175	2098	3327	4589	3432	1673	3224	1731	4555	2603	2070	1709	3355	1885	3192	2680	3016	1339	1971	758	2331	2635	1879	2103	2435	2118	2212	1383	3047	2334	1416	2021	2737
578	2069	993	2560	1041	1876	678	2842	1278	1138	2019	1800	1160	1559	2911	1231	2096	1771	830	1403	2476	1925	1486	1165	2246	2920	1444	2909	1986	2035	1690	500	4173	2088	2707	1889	1223	3585	2086	1656	2201	2661	1329	4102	3916	3581	1686	911	1840	2932
579	5489	1359	2288	1703	1242	2430	1089	1363	1221	0	1846	1737	794	0	1668	1653	1445	1485	994	1841	1248	529	1043	217	2751	3963	1710	2434	742	346	755	2484	1142	590	1780	2368	1069	2296	1775	3650	1239	1226	1778	1108	0	292	1009	212	1924
580	0	3678	2187	1340	901	1255	2139	1743	4065	3284	1458	1380	691	1476	2444	836	2389	644	1560	1616	2433	2325	1792	1527	1200	20	1829	2235	1349	3515	2326	1037	1668	1557	865	1762	1195	1028	1569	48	1894	1844	2048	1678	2926	4025	1279	1224	3286
581	3480	1766	2652	2245	3140	1389	819	2265	548	1550	281	190	2253	1520	1560	1057	2856	2742	2373	3431	4325	1650	2140	1878	1793	1932	1622	2249	2471	72	2931	704	1631	2243	3205	3227	3245	1382	1635	2249	2108	1330	1922	2106	3191	1849	2458	1860	2022
582	2555	2368	2879	1463	1854	964	1022	1870	1210	2099	2318	722	1846	2735	1543	4255	724	2205	1207	1662	1840	1262	780	2305	1813	3106	2888	1612	1790	2797	2357	1398	384	1474	2186	2302	2136	1543	2457	2053	1787	1747	2762	3027	319	1024	1317	2062	2616
583	1341	3425	1781	3051	1069	3357	1115	1299	764	1663	4056	2902	1901	1121	3988	0	1653	1390	3183	2019	2570	366	1146	830	2514	1977	1934	3091	1036	2138	2744	5275	4027	1528	1942	864	1865	1646	1369	2064	977	1125	398	1064	1469	981	1310	893	162
584	2516	646	2039	2079	2319	1192	1341	682	2986	2424	2540	1030	3623	3997	1696	2492	3090	2321	876	879	2709	2635	1120	925	2001	2062	1603	2010	1488	1512	2755	2477	4562	1394	1084	3196	3671	4778	3645	1869	1150	3402	2928	2931	3676	867	2930	1712	2519
585	1354	4156	1648	1561	1717	1663	1286	561	306	0	561	384	0	0	1584	1373	71	173	3214	2229	2306	1636	1026	1466	3402	1920	2297	0	2863	1862	2519	2356	1436	3651	1650	3936	2310	2247	2354	2906	980	1630	1893	1511	2658	1821	664	3427	2410
586	1614	710	2148	1094	1860	808	1592	3655	1664	3206	3207	2439	2235	3547	705	973	1016	813	509	3073	1247	1435	1889	3456	1725	457	1607	2310	1366	1817	2617	2446	1429	1678	2141	32	2913	1037	1134	1263	3752	2285	2375	2007	1281	1209	514	906	3995
587	341	1848	1000	1936	1193	1388	1529	818	1970	1099	345	530	1458	1224	1351	2540	2144	985	3157	2062	1742	923	984	1742	1725	2598	2811	2499	1401	2371	1396	1186	1877	1099	797	2686	1946	1515	497	1854	1325	2011	1496	1394	2002	1469	1558	755	2882
588	2033	290	1320	2012	1445	1820	1333	1880	812	1265	1108	727	1861	1723	2106	701	1182	1240	0	1354	1483	877	506	0	3239	1213	1140	1026	1172	2702	2189	1559	3768	975	2088	1597	1512	1776	3154	2050	2457	1471	2049	1079	2755	620	215	2487	1678
589	964	1097	1352	1716	1305	900	1606	168	626	2065	883	1603	1576	2797	441	1031	2737	2701	3658	1395	1675	713	2070	947	1590	2387	1192	833	1761	1853	2106	1525	401	1028	1191	2004	1743	907	1355	648	376	870	853	416	638	1028	1248	0	1297
590	2179	999	3233	1792	584	1359	2700	2718	1698	990	1109	883	2016	726	1479	1609	1127	372	1762	1587	800	1792	0	1346	1499	1434	1125	1850	2607	1725	1004	184	714	561	1922	989	1073	1367	1729	1853	2146	1396	2767	2980	2437	954	2282	3299	2689
591	1759	1839	1930	1486	658	942	1128	507	1682	1484	1414	445	2849	1300	1368	1683	1054	1206	107	1821	1234	723	1168	915	3546	1142	1671	1976	1403	1621	1928	932	1195	1619	1657	2405	1610	1734	1054	1728	236	372	2427	1411	4373	1296	330	0	93
592	1411	1854	3253	2008	2707	599	1488	2371	1397	2492	1026	2088	1860	1315	1914	3056	3319	2637	3065	951	1548	1179	2348	1353	0	1328	2069	1656	982	1445	1741	1919	3151	2640	1470	2391	2690	656	1265	3662	1845	2350	3243	2198	3348	2083	1062	2395	2537
593	2531	1700	1089	168	0	3046	1737	541	2081	710	976	412	2216	1684	1921	1731	748	1117	2084	2813	2213	1609	1038	3054	3176	2716	2003	3058	3835	1992	0	733	1403	1201	1365	1510	2467	2254	2461	1707	2352	2074	1499	3234	3286	1089	1806	1479	3149
594	1705	2117	2879	1830	1325	717	2500	1402	1282	3225	1167	1086	1835	2573	1004	2294	959	1660	1684	2025	1876	1288	1365	1999	2525	1871	2054	2078	2031	2134	2676	1110	1252	1256	1077	2630	996	2846	2706	1751	2883	2108	1718	606	3136	1876	1801	1300	2992
595	2385	1075	2371	2508	2322	1576	1194	0	1612	1913	2244	1782	2090	912	3304	2483	1155	688	0	882	3119	3007	1770	1015	1022	1684	2596	1542	2293	1374	929	2024	1718	1598	1300	1794	1527	1286	1422	1833	847	1889	1861	2485	982	1819	1175	701	565
596	2041	963	1904	1659	1854	1446	2311	3914	1907	719	1079	2840	957	1295	2202	694	1622	274	2027	1081	1783	1806	1093	371	2079	2076	2190	1169	1404	1485	2505	1662	1331	1740	1101	3024	2135	2052	2059	395	1939	1787	1213	1676	1617	2889	1666	2058	1640
597	2138	4062	1675	443	911	1270	639	851	1068	948	1111	685	1769	2193	0	1337	2242	2566	727	2381	1033	531	1558	1754	3703	2009	1916	1526	1525	2303	2189	1323	1976	2135	2795	879	2981	1648	1416	2881	624	904	1757	2221	694	435	1524	536	1678
598	660	0	1469	2450	2665	1201	1110	1013	658	1461	1241	2263	1434	2267	2541	1198	1605	1293	2115	2085	834	1864	931	1018	0	1142	1334	2086	928	967	1841	2460	2315	678	1481	1241	1488	1835	1089	1188	484	1155	948	2005	2140	1894	1821	1431	3210
599	2415	2433	3760	768	1847	2761	1451	1717	1551	2767	3501	2130	1091	614	1322	3347	1284	1451	2373	3511	1561	2386	410	1156	6323	4159	2919	2489	2287	3065	2395	1412	2862	671	1860	1258	2007	2924	3096	1312	1739	1718	2360	2247	1934	2363	1496	1209	626
600	4747	3798	2812	3447	2316	1114	1852	1233	1405	1660	2018	2403	2002	2615	2027	1452	1158	3480	2490	1146	3815	1289	1947	1123	3192	1836	2272	911	2131	1149	4022	2425	1720	1857	2208	2299	996	1468	1269	2985	3534	2570	2349	1628	3050	2333	1322	2461	3869
601	1904	1390	672	1684	2239	2044	1547	1513	2333	878	1127	2642	2459	2072	1313	562	1092	964	2627	1896	1621	1197	1402	972	4008	2789	3497	2696	1819	2547	1140	2551	3111	1144	687	2233	3263	2948	3779	0	767	1979	2897	1896	1885	1281	2420	1237	0
602	1757	2043	2830	2455	0	1384	2766	795	2040	3350	2834	3595	810	2192	2156	1648	2235	1352	4213	2928	685	2106	663	1337	1554	1801	2125	1362	2143	1664	2185	2842	1442	1945	2944	3491	886	2181	934	3596	3825	1047	3029	1956	2094	2430	2596	1728	2544
603	3661	1468	3991	3788	3385	2669	4141	4147	3247	2417	3488	3328	4448	3294	2464	3461	1327	2346	341	2891	3581	3370	4709	3530	2954	2279	3461	2851	3559	1095	3155	2037	5722	3303	5611	2463	3856	2648	2688	3033	4243	4141	3188	3395	4348	1815	2052	3823	3920
604	3522	3754	3248	3826	3430	3102	2050	1026	3457	2629	3207	1379	2771	3609	3426	4843	2457	3418	2215	5201	5822	4277	2731	2846	3514	2308	2566	2032	1996	4541	4318	4803	2751	2566	1329	5112	3425	2017	3258	3136	1192	2809	3759	2849	4373	3997	3079	3192	7760
605	1968	2386	2130	808	1585	491	1015	2232	1778	4705	511	542	84	0	1823	311	561	2309	856	1928	2445	185	969	1319	4669	3165	2972	4831	4733	3986	1086	1895	2808	2575	1323	860	3698	3181	5632	3013	535	1446	1274	4103	2224	1872	1545	961	678
606	2487	2235	3786	4136	3321	3678	2199	2955	1783	1932	4880	4156	2811	2758	2813	1517	1536	1750	5195	1695	1307	1927	2236	2767	629	2114	193	2107	1208	1220	4975	3250	5180	2405	2694	2526	2079	1571	1	2666	3209	1767	2088	3671	2039	3043	2575	2127	3210
607	1507	4605	2240	2079	2359	1523	377	804	3175	1731	208	2148	1779	1732	1897	1919	1353	1387	1355	1534	2933	1022	691	952	3153	3670	4923	5102	4032	5118	1553	818	1498	1479	1326	1998	10064	11159	10843	1525	714	1205	628	2249	0	1807	0	1898	1722
608	2808	2942	0	0	2914	800	1845	1697	2586	2423	1235	2339	2603	576	837	3213	3395	2170	1720	991	2204	1530	885	2353	2733	2070	2356	980	2396	1626	3551	1672	1119	1543	1620	3724	1167	0	3306	699	1377	1315	2925	1865	3243	2645	2582	1094	1561
609	2443	1521	2299	2185	1485	2060	852	1649	647	1462	1882	191	0	1687	1387	2358	739	1582	0	2125	434	2457	970	1784	3538	2949	2608	5947	4155	4013	1362	1145	2454	1121	2346	1367	3551	3584	5351	2349	64	1306	1294	4154	0	1751	803	1524	4719
610	4413	3872	3069	2331	3034	1117	1268	743	1467	3515	3400	1938	2437	2470	2525	2010	2534	1376	4096	2336	1325	2228	1364	913	3102	1560	1821	1468	1038	2959	2296	3694	3695	2112	4495	2113	1935	1854	2280	3761	2355	2867	3351	2650	3684	2382	1497	3278	2165
611	2272	1622	1979	2677	784	1063	537	1179	1360	260	1581	1947	2405	3378	1379	1155	1008	1055	953	1241	925	1204	468	1812	3799	4828	4157	4126	4877	3469	2403	1222	1402	1426	1523	1418	3573	3335	993	470	1293	1702	793	2316	1387	2249	1068	42	1246
612	1474	1245	3269	2464	1661	1012	2198	1034	1637	4420	2749	2187	1465	1616	1925	1571	2114	1796	2089	2797	2175	1579	2302	842	2841	0	2418	2905	1603	1920	2265	2666	1053	3267	1576	1857	1077	1965	3119	3179	3825	1484	1398	3580	2954	2023	1208	1516	2061
613	2579	1784	1928	1253	1388	2241	1801	3397	1179	1714	577	1037	1088	1330	823	1529	1162	1024	1941	1337	1765	1021	1320	2181	2769	3477	2964	3328	3249	4338	1406	589	757	1509	1557	1099	6478	3874	3565	0	1238	714	2582	84	2102	2081	1005	1434	1568
614	2815	1647	2306	1833	1793	1356	1581	1034	4427	4052	4344	2736	1726	1445	2545	2314	3046	2742	2887	4046	1326	1732	2390	2370	1783	3003	2519	1313	1014	897	2947	4093	2685	1420	1701	3209	1418	2190	2416	3731	1723	2483	2206	5080	2345	2477	1788	2936	3969
615	1583	727	1723	507	2026	162	1878	1157	929	1396	73	3220	1589	1117	3261	515	2369	0	2233	0	2653	2369	0	826	2929	2706	2871	5823	6148	3322	915	1975	2246	1661	1123	677	2556	4872	4413	663	951	1138	1197	0	2551	560	1426	1282	810
616	3323	3530	2638	3549	2541	6345	5901	8470	6499	9257	10245	9713	4464	2935	2927	7811	5518	10826	4493	7406	4950	3597	4316	5385	1536	3616	550	1646	812	1636	17938	16239	18820	3326	3728	4783	1553	2005	1472	4107	4619	6494	7421	8402	8059	5927	4311	4336	3857
617	2002	1393	1336	2743	2722	220	2965	6158	4618	6277	5371	4506	861	2319	2300	5391	2999	6972	3439	2436	2132	3830	2969	1937	3392	2853	4805	3545	4763	4251	6778	7859	5609	1996	4853	2998	13741	8655	17760	3733	2945	2612	4693	6033	4318	2177	3147	1596	2676
618	3606	3338	2809	2241	1805	3980	3253	99	1273	2408	2595	2679	2282	1685	1435	3185	1753	1788	1233	2439	2502	2073	1726	1823	3748	2344	2438	4105	2675	2329	1936	4924	4682	2149	1137	2641	6849	5746	7528	1992	1820	132	4451	5437	2218	1668	1356	1831	3027
619	585	4297	2292	737	1199	676	1400	1997	1191	1187	1420	1194	3401	1948	1125	1212	1657	209	770	5598	1846	2489	1662	986	2022	2504	2311	3018	2488	4012	1152	1800	1359	2533	1058	1550	3437	3300	3780	895	1299	2182	224	1437	2710	1777	1070	1243	1899
620	3268	1248	3088	2167	2964	2400	1146	2193	3507	3246	2254	2319	3164	1736	2453	3132	3533	3615	4221	609	2179	4363	757	1545	2315	2096	1668	1402	1660	1649	2784	2503	2200	2675	2382	4482	1591	3610	1372	1862	3051	3361	4988	4264	3629	2381	1832	1572	3614
621	1226	479	2106	2113	1058	1245	3623	1759	1960	1347	2294	1542	1304	1521	1222	1046	2402	2682	1435	1770	1010	1369	1651	1023	3612	3313	1878	1785	2729	2157	2058	1919	328	1101	437	798	2683	3161	3880	2052	2375	2567	1849	3404	1464	997	1263	1786	744
622	2741	2288	2172	497	1492	1816	1178	1893	1293	2151	2199	1328	1643	1030	1309	5253	1095	1843	3247	2227	1089	1391	782	1166	3195	2227	1612	2189	2387	893	3172	1446	1910	3944	2375	2889	2622	805	2233	2017	747	1235	2960	2078	3501	1879	857	1619	1675
623	875	943	1822	1846	1763	2340	1300	1483	1180	1423	2410	912	2398	2409	1855	1836	693	1793	1491	635	1521	1509	1085	1951	1617	1509	1826	2226	2760	2251	1300	521	3635	0	1601	2934	2867	1139	2674	2543	1227	1248	1235	141	1936	1799	1600	1370	1465
624	3469	1238	1191	1405	2643	1050	2893	3284	0	2053	1353	1337	651	1446	0	2258	1367	634	2162	4100	3262	1892	962	102	1282	1286	2042	703	1703	818	2300	2889	1498	2393	1334	210	2714	3071	3176	809	1687	1354	3277	2687	3601	2790	1533	169	4304
625	2847	4489	3528	2359	640	4215	1881	2352	5346	1326	3756	2613	4445	2095	4699	3163	2090	4265	2088	2364	2276	1944	3083	2009	2503	3010	2848	1527	2773	5894	2559	2292	1759	3561	2869	2479	1379	2554	3253	2509	3542	1910	3529	3432	2767	1859	2651	2419	2026
626	3919	4334	1885	1749	2246	801	1966	596	1862	4018	2112	2627	414	1650	951	1214	2182	1151	2101	2689	2869	1295	0	1593	2559	2875	2889	2401	1648	1929	1629	1904	2731	1634	3279	5260	2443	1176	1122	2152	2980	4403	2533	2694	3866	2422	2727	1949	1462
627	3080	1517	2039	1364	3328	1644	2218	863	883	1366	1877	1599	1292	998	1222	2151	746	840	1235	55	1968	1288	1679	623	2234	2677	2496	4543	2717	1577	2553	1100	1070	2407	2809	2462	3458	2763	3494	2169	3152	845	1819	2454	2062	1442	1078	1267	1985
628	168	4006	1849	1229	0	2397	1512	2415	1034	1546	1660	1894	2421	2778	2190	1640	1208	1732	1114	3740	2823	3047	888	2327	1772	1958	1500	1741	850	1052	1825	2879	2367	2754	1791	2250	2259	3249	2981	2270	1343	1588	1411	1077	4107	1629	984	1577	3645
629	1910	270	1425	2191	3574	1697	2087	1182	3175	2407	2356	909	2753	414	1662	2997	1463	992	4346	1342	1564	1693	1321	1437	3722	1391	1829	2692	2484	3631	1362	803	1376	2484	3041	1027	2907	3159	3273	1582	1108	1339	1950	3006	2773	1829	1276	2317	1024
630	2963	831	1655	2903	2167	1918	1904	979	1816	3466	965	1201	1034	2742	2670	976	2312	200	2563	3014	2482	1900	1972	913	2100	2919	2185	1127	1287	1975	7202	1583	2430	1208	1364	1734	1634	854	759	1996	1249	2350	2035	3095	2977	710	58	1454	4509
631	2611	2346	4061	3033	2261	2679	2792	3862	4404	4583	13857	9134	3430	1966	2903	3405	1834	6131	1642	3050	3003	1871	1607	3097	1229	1926	2382	3610	1659	4293	9989	12685	4569	2160	2923	2914	3434	1917	4970	3585	2608	2924	2459	1657	1129	2541	2817	3680	0
632	4535	2741	1282	840	1597	2029	1796	2617	2934	1644	6729	2564	1666	1745	1502	3467	2380	0	1812	2090	1727	403	1401	1443	5432	3217	5139	5202	2977	3452	4717	3575	6144	1612	1561	2051	33824	19967	30825	911	3865	1455	4547	2607	1870	3190	2934	894	6622
633	0	2013	1472	1003	2255	0	1911	3179	4000	4953	2138	695	51	1361	2302	1024	1512	3422	2895	4390	2944	1755	1922	0	2658	2527	3559	4270	2063	2217	2357	2626	33	1549	1440	1086	9849	8073	9512	949	0	2729	2280	595	2558	1701	2532	3009	3377
634	3497	1177	3758	3404	1957	1641	1812	1306	1224	2054	1866	2419	1658	2593	0	2194	1830	2301	2046	2664	4707	2209	750	2631	2167	2548	1498	1853	1971	1905	1811	4716	2373	1712	1449	2281	7263	3612	6084	2998	2170	612	2621	1781	2909	1007	2036	2074	2285
635	0	2294	2127	1890	1398	896	1383	2298	903	1117	3649	1358	2423	138	2694	3253	1669	377	0	1943	1909	1213	1133	1340	3272	2174	2394	3759	2525	3133	712	2091	2052	1796	1954	1198	1955	4213	4508	1490	1400	1807	0	1664	892	2126	911	2013	0
636	2789	3298	2028	3545	773	2079	1667	1420	1979	3210	2227	1076	2322	3171	1947	1527	3028	3758	3340	1678	0	2071	1138	2086	2767	2054	3927	771	2479	1498	2808	1346	3698	2775	1764	3226	4240	42	1948	3916	2896	1706	3512	1538	2963	1917	4532	1872	1285
637	5173	1744	2221	1775	2581	3278	2283	2531	1820	2095	3206	2296	1639	3100	2611	1545	1080	0	1901	2242	4852	941	1462	2136	2407	2313	2382	2453	2010	2818	2381	3410	2740	2296	3226	3800	3429	4440	2819	1796	1920	2697	3106	1212	2631	2007	1634	3213	6185
638	1786	1913	1570	1027	1716	1468	1057	804	1978	3023	1887	2867	2	1419	3278	1024	1913	2359	1791	2957	1580	934	1374	2102	1682	2517	1377	2478	2014	1582	1346	1823	1699	2125	2583	1489	4170	2159	3078	1276	3945	3146	2607	4663	886	2354	1963	3409	2218
639	1325	1198	3008	1033	1601	1045	1855	2057	3457	1580	1783	0	2931	1442	2151	1086	2546	1704	2741	1816	2223	3293	1054	2092	2480	1644	1146	3663	2381	2060	1524	1589	1305	1685	1708	2457	3340	3340	3170	1144	1442	2241	1630	1087	4108	1774	827	1090	0
640	2411	1919	904	1902	1089	1713	1445	1671	1579	1351	2115	2120	2475	1565	1031	511	804	865	1989	1790	1854	1230	606	1018	2924	2053	4024	540	3541	1809	3179	922	2213	1367	1771	1412	2795	1644	2335	895	1160	1892	2207	1211	1474	1662	1095	1440	3584
641	1018	3058	2530	1900	1005	2355	1522	1942	944	1103	2053	1521	1174	1894	1798	1665	1882	128	1532	783	2185	676	2044	1329	2099	2269	0	2471	3077	3916	486	2685	1530	1509	1572	2633	2181	2057	1776	2529	1819	1275	2637	1290	2540	1117	1079	0	2872
642	2524	1692	775	939	2669	722	1423	1579	3088	3498	0	1362	2682	1799	2211	2379	2072	3214	2055	2349	2273	3648	1076	1241	2160	1876	4376	1429	912	1845	2872	2932	3115	1393	1652	3473	4580	1429	3040	2175	3165	2319	2313	3927	2825	1222	1182	3193	2753
643	2379	2333	2422	1216	629	2854	1891	2175	2196	2296	2863	1877	1628	2144	790	1284	1128	3461	2054	781	1863	922	1796	4099	3615	1712	679	2024	2376	2502	1258	2236	2220	1701	1549	2246	1869	1578	4538	1164	1735	2648	871	2238	2554	1944	2914	1774	3426
644	3723	2178	2510	1612	1359	2426	612	948	1207	1996	3632	1268	1178	0	1446	901	1278	1889	1148	2197	1857	564	1279	471	2178	1912	2019	3616	2710	2438	4217	1689	2648	2605	1033	1942	1669	3159	2365	2197	4414	2179	2361	3597	2501	1067	2484	663	1810
645	724	780	3790	1874	1456	190	2249	1745	1849	1863	0	697	980	2893	2197	4029	1166	1199	1737	2526	1404	2431	1775	659	3601	1964	1769	1731	1398	3044	880	3549	218	2699	2002	2831	1935	2284	4107	1954	1441	2708	2377	1346	1440	1091	1999	1630	2070
646	2265	2005	2595	1203	1525	1703	1102	2093	1629	2847	1893	726	1337	1682	1088	553	676	3878	2742	1095	64	0	1984	1515	962	2088	1804	1927	1002	520	1266	3666	1961	1750	869	2043	1803	2453	1257	1093	2422	1267	2857	1714	1935	1439	1360	3163	1888
647	3992	2833	3535	2006	3811	2974	3467	4570	4108	1899	2719	5843	4634	3764	3854	2912	2880	1532	3521	2113	2804	3122	3498	3326	2319	3893	1728	1423	3458	2848	4470	0	2613	2795	2702	6124	2893	3323	2015	1819	2160	2922	3937	3232	3073	2778	3559	1283	3698
648	4449	4361	1617	2240	3287	3378	1906	2416	3257	2608	3273	954	2087	1599	2356	2434	2480	1780	1364	4871	3573	2622	2215	1168	2735	2936	2460	2932	2396	3654	1970	4932	2806	2260	3217	1916	4244	2653	8373	2586	3756	1541	1542	1567	2585	2992	4019	942	2998
649	1635	3382	2253	1127	610	1178	3762	2391	422	2310	1707	2155	1988	1054	1932	963	2982	2810	2311	417	1388	1765	726	2632	2341	3502	2799	3374	2488	3041	1619	80	1227	2032	3453	2125	4729	2594	3464	2389	2041	2386	4254	2310	1670	0	1547	2377	2497
650	4308	138	2478	1556	2458	2837	1347	2787	2226	2033	2307	2964	2346	2475	1777	2805	1423	1286	2742	2347	3518	2167	1538	931	2373	1608	1705	945	815	5151	6122	6428	3791	5027	2338	4549	2762	2407	3190	2298	2624	4036	1551	2183	5039	3199	3349	2151	2390
651	1786	2479	1822	2721	3224	1831	1504	1716	2168	1485	1875	2491	1827	1790	1946	836	1824	765	3862	3756	1335	511	1039	1646	3180	2267	2006	2268	3069	1610	2412	2362	3652	234	1866	2266	3743	3995	4378	1350	2175	1772	1550	1827	3840	2134	949	2968	2539
652	1817	3033	2225	1436	1593	3101	1601	2223	103	1834	4294	920	4253	615	2451	2008	0	466	1603	1285	1275	1341	2319	638	1905	1542	3190	2289	1784	1301	4202	0	2914	2356	2254	1711	3187	2681	3451	2311	2661	2475	1543	3345	1685	2114	1735	1348	1817
653	3217	2581	868	6072	631	813	2074	1247	1769	2409	1222	836	1143	1563	0	1515	1299	739	1623	190	3928	1888	2365	2139	2664	3412	1879	3628	2348	3251	1146	1967	2956	1903	594	2169	3730	2471	5192	1351	1377	1568	3458	1074	3771	2329	2609	1505	1699
654	2559	8854	2635	983	1712	1654	2600	2126	3036	1273	2607	2797	704	1440	1189	692	925	1929	1087	2605	1227	1579	2723	948	2808	2128	2530	1075	2365	1136	1281	1046	1810	553	2885	1544	5226	3903	1599	2076	2395	2475	4397	1632	2383	1076	4160	808	1458
655	1467	1387	1932	1477	3344	984	1572	800	1335	1954	30	971	1895	1034	1533	1602	1423	425	1169	3009	2103	890	734	2190	1505	3117	2194	2048	1325	2518	1268	1407	1332	3396	1104	1395	3238	1822	3113	2862	2140	1735	1707	1077	815	758	1342	2556	3478
656	2503	3304	4138	2337	1716	2493	1315	2303	776	1119	3168	0	555	931	1415	2436	476	929	2037	1364	1629	1172	1858	802	3913	2012	1738	2624	1287	2676	1242	2129	3427	1799	1980	1677	2394	1448	2115	2160	2109	3151	2999	1020	885	2578	1185	1435	2494
657	939	3635	842	4212	1055	1273	2585	443	1484	3579	1782	2156	1612	1074	620	1206	1069	1289	3777	1838	2397	886	1027	1112	2140	2640	2942	1500	2114	2633	2456	647	1271	1099	1330	2923	3061	4531	3809	3155	639	181	1119	2394	2771	2699	1731	2225	1514
658	7307	4970	9285	5767	8558	6550	8235	12658	9429	8581	18388	19546	5617	8259	11357	6635	12796	10513	10059	4814	12047	5249	3947	6965	2229	2482	2735	3722	1899	2393	37089	32440	31889	5586	6347	6193	2322	4450	4314	3752	3258	6038	2735	5191	7231	3860	5598	2193	9027
659	2430	2986	362	2176	2817	6926	3987	2557	3377	7249	6184	1192	1228	2245	1489	4723	2551	6413	2805	5500	1801	3297	2348	2525	4587	4603	3563	15424	10564	13952	14134	13255	13068	2332	2075	2829	80607	48163	92391	2320	2979	4547	3661	2735	3281	3730	4124	3021	2630
660	1829	2902	4263	1671	2143	600	2929	1296	5312	2131	3056	5807	4459	5000	1946	5917	1187	0	93	1788	2578	1777	2641	1082	3093	3425	3824	1383	3899	4107	4682	0	6412	3156	1626	3586	22866	20099	16806	888	2497	3077	5305	4804	3788	1462	3023	2464	3513
661	2030	574	1849	2001	1866	1728	2401	4539	917	3097	4897	3118	3600	685	703	2139	1676	3783	4519	2240	4157	2388	232	1759	4121	3317	3061	3499	6280	3144	5830	5001	3516	2233	1703	829	10278	6813	15455	1881	1144	815	4089	0	0	1823	2709	3428	0
662	4266	2585	5975	2219	1698	3284	2378	4169	8336	1554	5671	5413	4717	2184	2679	8663	1868	2746	3574	5112	568	2185	1593	799	3268	2579	2254	2765	1374	2388	4099	5594	6192	2701	3497	3093	9028	10083	7526	5348	2860	4452	1968	3207	2965	3013	891	2417	5308
663	52	2197	698	2111	2470	1717	5297	3290	7000	1318	2409	2388	5828	2432	1772	95	1204	2055	4184	4069	4488	247	1606	3856	2910	2654	5716	3778	3663	4259	3690	2485	3668	3656	2609	3673	10519	5831	9916	1895	1832	2297	6054	2651	3192	2419	1179	1931	2709
664	5536	5547	6022	1870	3294	1753	1724	2406	3956	2647	5173	2761	1655	3116	2854	2527	4401	3613	4506	5027	0	3985	4036	1738	3071	3741	3067	2478	3751	3099	5455	4987	3778	3621	3102	4490	6673	4750	6679	4066	2290	4029	2482	5869	4868	3024	3044	6180	5030
665	3238	87	1621	1532	1671	1297	2551	2053	3389	1465	2318	3925	5841	1167	0	1618	2107	2463	2384	2982	3373	1422	13	3716	8621	3679	3171	5765	4404	5241	2816	4132	2751	5274	1988	4062	6772	5212	8607	1918	2595	1844	4322	549	2639	2013	2981	2110	3559
666	3994	3493	6844	3930	2598	2952	3294	3136	2748	5469	3130	4554	3609	5806	3773	5262	4717	5343	4299	5830	3474	5255	6530	4503	2909	5623	2181	3276	2520	1831	4097	5357	4557	2051	3876	1402	5193	6012	5425	3923	4090	5176	3505	6732	4171	5595	2877	2925	4265
667	2828	5820	2895	1422	2000	1443	2064	3741	2763	3369	1892	2154	828	1565	2027	2665	2303	1771	1939	1950	2929	3074	367	2373	2928	3715	4191	4456	4149	5910	3582	3592	0	2203	2571	3038	8495	7564	9696	4996	2638	1959	6017	1163	2741	2070	2846	3484	3610
668	1932	2940	2553	2529	3374	2579	4008	79	6529	1942	4421	2395	3573	2869	3910	3164	3498	2811	2559	3074	4150	3683	3122	2890	2864	2740	3927	2907	3711	2956	4129	4311	3193	4796	2634	2841	3318	2108	5362	2060	3090	2513	3515	3547	3498	2837	1472	1328	2982
669	6145	3407	9389	5367	4292	1985	4523	4713	3299	4004	2519	3527	10926	2010	2571	2711	5185	3675	1212	5184	5022	1499	1935	2026	3365	4565	3570	5997	4556	4656	1085	4610	5201	3694	4317	7215	6791	4867	3342	3030	2622	4449	6723	3001	5260	3026	2400	2475	5606
670	6466	3746	3652	1867	3316	5017	1288	3347	3633	2126	4298	5430	2066	3443	1882	2820	1795	1965	3002	3047	2751	3285	1533	2267	1401	3652	3281	5101	3554	2168	6320	3969	4427	3522	3132	4577	4645	3437	9097	1860	2213	1671	4120	2359	4013	5996	2072	3596	600
671	5613	4249	3637	2081	1353	1340	2059	1866	3575	1954	1697	2350	2724	2848	1456	2599	963	2600	2226	2173	2835	1491	1490	1273	7065	3170	3170	5000	3195	8491	1962	1761	1556	3491	2941	4555	6511	5248	6754	2637	3081	3257	0	3299	3767	704	1629	1581	4755
672	2904	775	2946	1909	3280	2556	3123	2992	2089	2198	4314	2679	2282	3472	3976	2957	3253	1633	3095	3289	2341	1649	1919	1520	2110	1559	1780	2320	1749	3752	3532	3177	2621	2352	3555	4057	3334	2274	5032	1980	3548	4498	5819	3252	3171	3995	1860	1537	2754
673	1582	2371	1493	2188	2105	259	1401	1296	1875	2940	136	2362	833	995	809	1303	358	2113	19	1946	1753	767	1133	1550	4010	3903	4545	2628	4369	3847	3057	1054	4895	2879	3049	5584	4288	5626	4348	1802	1906	1347	1405	2575	2587	952	1551	2298	1600
674	4875	3331	3549	1553	2827	3695	821	3403	2812	1886	2466	1815	1562	4066	3342	2648	1108	1690	4679	4676	2746	4973	2052	2657	1392	4449	2096	1274	1315	3002	1315	1573	2938	5227	567	694	2799	2606	2657	3828	2096	2829	2606	4406	2111	1762	2841	2095	3485
675	2301	2273	4643	1620	2284	3238	3642	2184	1985	1948	2414	4743	3490	2908	1281	4241	3866	4355	3064	3468	3545	2626	1245	2725	2388	1562	2337	4948	3873	2399	3945	1679	1067	1199	2804	3520	4773	3623	3165	2068	2289	2558	203	1720	2431	2231	1669	1165	1939
676	2133	4456	0	3014	2758	0	2225	1633	4427	2626	1618	1110	2480	1896	4273	3028	2738	1923	1383	896	1909	3621	1566	1621	2667	2150	2805	4655	2763	2593	3614	4007	4475	922	3264	3914	3905	5313	7239	3657	3237	3016	2200	4050	2921	4230	1673	1757	3865
677	1940	2111	5404	459	2319	2620	3615	3486	0	1317	2039	1604	1386	184	1279	1372	2372	1355	985	2528	1479	1522	2302	982	2656	2548	3387	3789	4071	3237	2813	2719	3656	1980	3009	2350	6361	2355	2971	803	2345	775	1838	2593	2590	1311	956	2391	3395
678	1881	2694	1438	2553	3244	790	1834	1291	2213	2067	4152	2648	2258	2916	1714	629	3427	2483	3239	2093	2716	718	1246	1799	6113	2495	1470	5361	3421	2519	4321	1552	5385	3556	3470	2965	146	4101	245	2582	1925	1322	2890	2067	2506	880	2445	2471	5129
679	1249	395	2405	346	65	1535	1084	1964	1086	5496	2139	2045	1911	1304	1351	937	1220	2375	1680	3275	2231	1522	49	257	3693	3446	4813	2921	2199	5101	657	1090	195	2534	1734	1688	6108	3392	8331	1194	1962	1209	2511	730	1955	872	1049	2502	1522
680	2700	2901	1255	2250	2365	2092	1189	1424	1205	1739	802	1599	1152	2238	1038	1130	1359	1646	1518	811	1729	1188	1069	2754	1484	2143	1008	2499	2331	0	690	1175	3413	1227	2004	2049	2014	964	1767	2237	2354	2162	3182	4891	2097	2312	2258	3241	3522
681	1652	515	1336	849	1668	1398	2212	1273	2478	2053	1407	1379	1114	1505	1071	0	1765	1603	1484	1596	1585	829	990	1157	3446	2273	3627	2613	2465	4838	1825	3216	1811	2246	582	1345	3691	2667	1750	817	3230	1420	1451	1732	651	1694	977	396	625
682	3250	2628	5952	937	1017	1846	2552	4633	1257	5799	1790	2358	2132	5744	3189	3610	205	2142	3367	2094	2802	1869	1940	1466	1432	906	1861	1287	1836	2284	2031	1920	1386	2748	2964	2568	2398	1845	3861	1644	308	1878	2571	3625	2814	1507	1571	3646	1706
683	1939	3517	2338	2008	3928	941	1861	3176	1180	797	1313	1484	682	653	619	3491	1404	1924	4594	1680	601	1719	1474	6768	2453	3179	3108	4447	2785	2810	1842	861	2809	633	2711	3061	3594	2676	2661	3050	3228	3138	2462	3505	1770	1619	2022	0	2282
684	3763	3152	1313	2453	2179	1751	1756	1947	1497	2194	2491	4011	2280	2596	2706	1552	2848	458	1093	2404	3037	919	1368	366	2564	2041	2034	1940	2284	2818	1946	3455	2514	3139	2630	3596	485	2623	861	2599	1280	1016	2499	1960	1289	3610	2229	4308	1676
685	8820	15978	7728	9688	1168	1850	2823	3353	5026	5329	4965	12	8227	2673	17096	4935	3288	4556	3436	2762	5681	848	3389	7907	2659	2589	2267	4230	2139	3349	10883	0	3694	5455	959	9984	3832	2167	6958	2101	6041	1961	4890	2561	5865	5926	4872	6113	1685
686	2428	2968	2518	2813	3927	4894	1956	1911	5426	1679	1570	2817	1737	11784	439	0	1912	2014	1732	1626	3948	8358	1163	1372	2362	8903	7032	14970	8547	8913	3777	9159	3444	1808	10880	4102	3911	8233	15781	2944	2589	3978	3424	6151	6722	72	1556	3402	5396
687	2236	4009	2261	1345	1832	944	753	1966	0	1362	192	3441	2573	1073	5283	3228	4771	2330	1717	21	3486	1881	1271	1004	5774	763	3438	5135	3291	5559	1374	3940	4367	1584	2334	1238	7354	2648	3964	1522	1346	3404	2904	2611	3309	3707	1785	1265	1814
688	8906	5355	8411	6964	11419	12588	19587	19335	26545	19037	26526	25759	6853	13419	7861	21505	21269	31381	10812	14571	12489	7764	8207	10374	3777	3072	3121	298	7905	3292	74891	59081	49861	6052	7890	8263	2810	5145	7189	6581	5632	6147	16518	12828	13978	8151	10437	7763	8498
689	4575	1199	1984	7493	3709	5381	13094	9286	9496	6542	16256	7295	6089	4389	7539	9181	7153	6736	8377	10871	3204	5212	3672	5945	7571	6815	4731	25192	17823	11291	16901	14799	18904	5794	3194	3255	141458	75749	152388	3559	11844	1956	6211	6809	6275	4880	7915	2430	2516
690	5211	2151	5021	2087	5689	6035	20297	5867	10646	13927	7469	13761	10124	10599	8011	11663	9177	13969	4706	4762	16955	1977	1795	5662	5254	4988	3136	12094	5882	8117	23780	23023	30168	6861	10624	8758	33953	21304	24480	4356	3204	2750	2227	2554	6622	1078	5500	6828	4438
691	10091	12209	4561	3246	2054	4153	8568	9063	13330	4710	7903	6934	3700	5696	9055	3166	465	1092	6810	9378	0	2523	5921	2743	4458	4500	4432	12786	7725	8434	1827	8024	7208	4644	5187	4015	42460	26289	53357	2265	3803	6851	4328	4329	4295	5890	7721	3595	9184
692	2918	4145	5023	3878	2695	3365	4526	3392	6675	1205	7227	7949	3011	4959	3948	3652	3804	2201	5386	2978	6436	1766	5506	3011	2966	2821	7426	3224	7953	5226	14422	4657	5507	4296	3291	5198	8876	12080	21459	4211	4007	2582	6402	2021	2883	3552	3054	3459	2886
693	1699	3076	1462	2562	2656	1267	3765	5664	3957	6136	4889	5667	5812	1940	149	2703	2468	2304	3433	2313	2801	1253	1298	2148	2861	3347	2416	3897	4467	3715	2906	4143	4464	2503	2007	5079	16618	7081	6679	2012	957	1903	1564	2590	1932	840	1025	3135	2330
694	2222	3100	2659	4276	1272	2741	4071	3665	5460	4308	7889	5532	2227	2574	7507	890	2219	3849	2128	5376	3938	1613	1322	1623	3073	3427	2749	4904	3053	2369	4788	4873	0	1915	6180	1454	6979	6997	12233	3009	4390	1646	7383	2631	2623	2076	1235	2758	1731
695	6135	1876	2249	1632	3062	2173	2739	0	3569	2553	4229	2421	1678	2497	682	3037	2422	3040	4666	167	3849	1911	606	1471	3118	2970	2781	4498	2345	1775	4173	3509	4378	5072	2337	2995	5102	6424	6070	2657	724	2006	0	3296	3999	1913	3459	1898	4450
696	3365	2159	1807	2650	1319	1696	2428	6344	2673	2504	3729	0	1931	1174	3065	2135	3879	2433	2729	3884	5214	2774	4044	1940	2834	2497	1855	2947	5175	1026	2018	6099	5259	3521	1402	5336	16220	3966	7404	3033	1438	2529	5146	1995	4091	2388	1638	830	507
697	4267	2663	3842	1764	1564	3007	2807	2350	3471	5668	7696	4045	7716	2925	2093	4328	2487	1136	3585	2892	2743	1465	1436	2821	2978	3020	1888	5307	2553	5752	6740	4976	5831	4018	5674	1311	3981	6192	7211	2108	2083	1871	2897	2204	2795	1938	4225	1786	1541
698	1790	1915	15520	3390	3132	594	6136	79	1445	2276	873	3198	3493	2086	1652	4838	2619	1123	1687	5994	4609	1848	1425	2367	3711	2031	2369	5211	1853	1972	11076	2561	4061	2663	2069	2653	7066	5379	9181	2525	2447	1264	3152	1768	3755	2652	2062	1442	2476
699	1221	2707	7863	5061	6963	2763	2607	3039	6866	8201	3678	6372	2967	314	1962	2642	7300	2286	7529	270	1302	5224	2978	1543	2434	2016	3938	1971	2555	3379	7960	1686	5684	0	2494	6872	5403	8820	10335	6244	718	2589	3357	1049	5111	5028	2136	2905	6806
700	3392	1926	220	1043	1426	974	1010	4494	2099	1222	5217	1593	92	2389	3843	3643	4349	4745	6200	911	1517	3017	2740	2181	2152	5902	3539	10133	5250	6638	2491	7138	4809	5216	3155	3396	6427	7347	5381	2614	4398	2334	1464	4904	1019	2034	2045	1162	2452
701	4560	2723	4101	2367	4520	4409	1895	2377	3396	2068	3375	2821	11961	3449	2155	2598	2097	3101	2897	2382	2236	2479	2923	1274	4023	2385	2186	2190	2809	1162	1933	7490	5579	3753	3030	3641	9464	6610	3652	2058	1578	1843	4581	2965	2371	2630	2415	1862	2189
702	26382	2047	17952	1130	221	21934	984	2261	0	1828	1095	3948	27245	26191	18952	17391	12840	5096	7810	1991	12962	14075	384	22707	6083	2455	2987	3254	1809	2657	2368	9894	25103	11677	798	1535	2686	3567	3908	195	2154	4696	0	314	396	4240	16420	5372	4892
703	8701	25369	9002	23818	21963	5503	20076	18966	23080	19589	19835	21095	0	0	6879	11765	5092	14770	4892	14340	3556	6833	18779	3975	944	10003	233	42253	3091	7218	17909	20733	1097	8130	16268	26515	4248	31	3685	24040	37268	19807	24297	20809	17040	27609	4494	16507	20779
704	4643	9975	3294	2807	5874	1924	3546	4875	7253	3573	6394	7457	9381	11403	7001	5948	6520	5508	7107	6084	3573	3773	4691	2680	17371	6558	10652	5624	41275	42435	4933	5264	7307	7003	5554	3813	26619	26053	38154	4321	2012	7438	6505	3544	4299	5364	5904	7118	6984
705	3232	5799	4026	5788	2952	1960	3047	4083	5702	2468	5574	3032	1611	7628	3648	2910	2616	1943	0	4807	614	2479	2546	2380	4470	3085	4585	3929	6468	3945	1487	6403	5610	3609	2333	3094	8531	7256	6445	2814	3921	1328	3674	1987	4040	2818	1601	1937	6896
706	2493	3271	1184	3550	915	0	2968	3752	3120	5225	1317	1910	3890	1275	1045	2941	1332	1558	5389	0	4731	4253	2042	4791	3084	4345	2443	4143	4551	4138	7323	0	565	1009	1146	3914	5001	5537	0	2643	1147	2572	6523	2874	8006	2136	3093	4345	5418
707	3968	4864	4403	3255	3570	2316	1668	2490	2983	2349	6277	4146	3458	1740	3483	1863	6045	4257	1808	2397	6166	5460	5655	576	3662	4998	3672	3120	4277	9	4143	9521	4989	2703	11310	2719	12926	3023	8448	5912	1749	4280	2399	6243	5259	5080	2685	6735	5622
708	5212	4024	2683	2332	3404	4699	2358	4535	1233	2348	2145	3059	5971	2733	3817	8977	3848	3479	4604	4240	215	2071	4417	4578	3543	2865	2817	3551	4442	6223	6707	1961	5734	3149	2999	2515	3958	3973	3311	3774	7096	5354	4972	3313	4827	5245	3581	2311	2969
709	2556	12034	3036	3109	6432	6652	4733	1714	2221	11503	5261	3665	3770	2502	2406	5176	2742	2294	4853	1301	3804	2139	1491	2712	2935	4927	3803	4790	3148	3491	4190	4839	5536	1362	4587	5297	3507	7546	5017	1966	2927	5888	3505	680	1431	2708	2246	7184	760
710	3201	2499	2645	3534	2863	4395	2873	3600	1645	2364	6768	3123	3457	4208	2106	2590	2343	3155	3103	2367	2448	1264	3993	1331	2148	2380	3118	4426	1442	3022	6677	5488	5961	2193	4486	3431	7539	3434	5940	3426	1661	2638	4922	7229	5977	3188	2082	339	4096
711	3570	1053	2079	2573	1571	1318	1522	1267	2102	3426	1879	3369	4473	1883	6495	3858	4017	437	1505	1981	1276	3844	2341	1026	6281	1503	2014	2836	3387	3657	4524	24	579	1218	2800	1321	4617	2378	9079	107	2654	3108	923	1231	2120	4006	1311	3027	3938
712	3167	1035	1556	2865	4441	3553	4399	4754	8274	2600	1779	1667	884	1612	788	1890	2423	7432	2727	4094	5235	1709	3864	3414	2406	3294	2454	4622	5154	4670	2874	5639	2958	1982	3112	1812	2574	2610	3974	5311	1333	1822	1284	2379	988	1313	4587	2690	1813
713	6399	5290	4749	2450	2562	4294	2934	3448	3761	8615	3655	5110	2285	2806	7136	3244	3805	2823	6259	6617	6896	3818	1342	3151	2813	3455	2385	7148	5969	3049	4928	2582	1987	5215	3645	3879	833	6133	5838	2979	3008	2516	2063	3031	5750	2981	3902	4628	2031
714	2308	3119	4961	2853	2694	1283	804	971	3684	3665	2567	2205	7927	3607	123	1901	248	1715	4583	2725	724	1826	2896	2056	2457	2384	2633	4758	1863	2642	845	3689	2448	1562	2615	4762	7537	139	6922	2875	2904	1469	1843	3700	1956	1849	1334	3737	4813
715	1954	2275	4050	5477	4771	3686	3597	6269	11963	5935	4027	651	5790	5422	5859	10371	3596	2198	1988	2895	2471	1963	1675	5924	1920	4493	4298	2348	6861	5775	2912	4277	2989	2072	3162	5494	5778	7562	4731	732	1902	3330	7560	3305	9138	12124	3586	1295	5038
716	1705	4260	1372	1645	2173	2166	1782	1966	2140	2434	3083	4357	2783	2527	4494	4519	3588	3700	1690	2007	3475	2547	4359	2022	3130	2915	2860	5022	5984	7095	3289	1300	3579	3215	3469	2529	7767	4261	6917	2696	2890	1464	1604	4888	2657	1362	1860	1791	2466
717	6740	11870	10100	6457	8059	15144	3631	1585	3832	3389	5023	7157	7536	4903	4660	7426	10607	9692	1630	1871	6727	8166	90	17234	4211	2842	1987	5989	6431	1556	12408	14320	4394	3045	8199	7626	4525	2968	5201	2790	10324	5360	5536	3256	5159	4508	1096	4122	8243
718	2961	6740	3245	1878	1276	4855	1611	1443	813	3635	8199	2217	0	1420	468	8211	3997	5998	2313	2139	1092	2744	4799	0	4480	5528	7771	8484	7578	6643	2152	6614	3659	3768	4267	2712	7947	4822	10655	2038	1972	4555	2853	2117	5609	5346	4475	1492	3033
719	2811	1574	1921	1856	1384	2570	1264	2354	5726	1326	2134	1736	3757	268	3736	6782	3548	1976	5598	5916	3973	1143	2039	3628	4581	2659	3311	4330	1210	2680	1881	1192	2710	2119	2198	5290	5323	2331	4157	1611	3063	401	3726	421	1545	1919	3880	11745	3035
720	345	655	3243	0	0	0	1969	1274	2054	12332	1095	8735	0	1612	0	237	4	0	55	4619	1	1307	20	0	3310	3051	3480	2137	4392	1246	661	0	1917	1338	41735	3301	638	6505	4596	0	472	2327	607	1493	2635	7155	0	0	0
721	44495	63108	40267	51981	56936	76104	48888	53634	81304	47125	53559	71796	59118	58720	76402	65831	79931	91150	45154	39643	29414	52844	53278	75612	3718	22697	233	573	0	1642	158498	133605	108825	36450	20740	29598	5063	0	6095	68800	62795	56415	79330	63632	68401	37812	42704	33844	46969
722	20880	16942	21531	15306	21034	27111	31910	38151	36145	38376	34886	46026	19057	42533	21720	31312	41025	43209	21012	20081	23778	17665	25619	19510	27418	13841	38894	105744	81551	90569	72932	61035	68443	14734	3492	21908	242065	147953	328932	11967	14922	23619	12642	29291	13410	15792	21482	20653	20027
723	5267	4354	8008	7021	5907	6040	20136	19008	7733	15104	17483	26069	15160	10844	14468	12564	17607	20622	8662	18175	6845	9317	6628	10181	11645	6103	9353	46358	34717	41284	46269	36951	23437	7567	10358	6017	125686	89103	144639	0	10519	9069	14877	12896	7691	9813	7020	7331	7461
724	10990	13295	16145	5277	7898	1759	12368	16992	18062	7208	19198	17998	10898	7971	11342	14623	11255	12071	6244	9890	9792	10105	13396	14567	7904	4915	3391	17363	10245	7810	15962	17657	17139	9793	8295	8224	53934	47257	40216	7035	5446	6183	5116	10536	7235	9620	11630	7558	2520
725	17921	6018	9841	12337	12181	14960	11337	16872	9099	10982	9301	10958	6666	6582	12329	8659	10664	15657	5037	8017	20443	9939	5431	6864	5818	5008	3366	8107	5948	8067	14780	8871	15677	10824	12145	16592	18106	15085	20056	11283	8589	12897	6459	11295	13335	7396	2009	13100	16682
726	3948	10889	6194	7467	6420	4503	4535	3288	8055	12184	7390	9596	13225	6644	9603	6475	11474	17227	5806	5089	4191	2788	6071	8594	9265	5537	9507	11341	12711	15506	11253	12221	6810	4549	7519	0	19229	13074	37537	1905	8127	3790	6350	10632	6786	3732	8033	6415	4622
727	3027	4622	5506	3964	11633	5822	6095	10666	6230	6993	6364	14800	2831	9576	9213	8673	6399	156	10488	9050	10873	9046	3143	7865	4824	8644	6279	8655	11182	14775	9791	4770	4341	8910	3353	5712	21336	12608	14148	2146	1698	3808	5244	7729	9961	3660	5029	3755	4082
728	4716	6848	10227	2964	2791	7751	6624	8935	5174	9832	15461	11060	2647	4170	6681	5538	5993	11286	4298	6791	9351	7021	4987	7052	7942	3332	3912	13423	1764	0	3725	9584	8823	2935	1879	5040	10012	10455	4927	4934	9450	5391	7985	6316	7173	2737	3819	3448	12704
729	2523	7011	5905	14805	3135	192	8680	9382	11086	8409	9146	8132	5200	6898	1041	4122	2700	7146	6675	1742	1971	5559	6559	3394	3695	10196	3665	0	5816	15819	14754	8769	12504	6896	3940	6629	13951	7206	23809	5187	0	10984	5835	5869	5193	6332	8367	3852	7179
730	8783	6839	6044	8513	2322	2531	3958	5207	4368	4346	7456	9832	7769	3992	4112	5409	7095	7331	23	4225	7319	3274	2070	2644	4995	671	4222	9109	4668	5035	9913	6836	6551	5512	10751	3984	12312	10441	17676	5735	5657	9914	11870	4803	4011	2755	6108	11890	5421
731	5215	5632	5678	0	2192	3868	776	6391	9162	5600	9052	11836	5233	2902	6487	5012	4890	9117	2966	8096	5720	6642	4465	5837	5076	3999	4267	5309	7500	7558	6546	8321	7026	3262	3795	6947	7456	9304	16194	6898	4355	2726	4634	7370	4826	4789	7530	3081	8099
732	3447	4337	8409	4552	10008	8742	7483	7776	12374	6707	7037	7679	13597	7005	4478	4600	3735	3402	4835	3250	3272	4190	2913	2517	4108	10024	4304	8629	6085	4685	5386	4493	18862	4300	7533	4327	9930	6439	12702	2004	6072	3797	3929	6126	5191	6966	3815	4738	8692
733	10590	7683	7164	6598	8146	5777	13863	6759	12607	7851	5929	5853	8098	11623	6316	10740	7218	6445	7916	3908	8038	12298	9874	15069	7614	4870	3777	6831	3910	5509	11691	6436	5640	3993	6809	8057	9296	5142	8913	4915	9141	9866	5010	8286	6778	9521	3543	10295	8171
734	5514	10566	7901	5211	5428	4517	5315	10260	5737	9533	5681	7049	8344	3659	6594	9056	9097	4885	6142	5990	2586	3889	12541	6990	4046	7375	2818	15969	25266	12084	14994	8464	4081	4383	4918	4952	12648	7985	9595	4962	1089	5623	3065	8996	5593	4942	4282	5663	4907
735	2257	5719	3261	4732	8694	7117	4339	6397	4835	14553	7576	5534	5637	976	3604	11400	2266	2770	13391	4044	11263	4945	4711	3657	4621	2366	4815	11330	7516	9288	4467	5993	16889	5617	5083	14789	10065	7212	12058	2419	4580	5438	5044	1891	2778	2704	9202	12598	4763
736	20905	28219	17323	15102	12167	22192	7328	7175	18232	15670	17809	15001	11592	23208	17313	27436	22438	23816	7322	4435	11801	16226	20101	10002	3978	7458	3608	3694	6069	3609	28833	24756	20899	2683	13755	9559	13711	11459	10746	16785	17910	13413	11167	12169	16078	10704	5910	7642	16054
737	8741	9157	5346	6565	3455	4135	8365	6146	2592	7439	10417	7884	12440	4268	7930	7490	7511	3967	7940	4654	9578	275	13869	5741	7818	9765	11782	15527	13229	19294	8136	9206	14546	6171	9988	7252	17843	12720	22615	3244	13711	5000	7670	484	4076	7525	3851	2395	6655
738	3674	4078	10139	6802	3597	4459	7333	2906	2886	5851	0	7291	8911	6427	11266	11164	0	4724	5949	11277	5861	8954	3023	4503	6549	4210	3790	9436	9352	10218	6051	4308	3722	4648	5659	5043	6902	6251	12129	3469	4035	1703	3827	11953	3465	2373	2647	1309	2027
739	92370	3197	1123	90318	83	105749	56748	4788	1727	34238	7974	85224	110515	104090	96134	71889	122781	29	46879	34894	48776	109086	639	145970	5181	4045	3921	5238	4670	0	108537	95805	82755	53203	76742	53203	11498	4523	12263	91775	121897	108677	2037	83756	4441	78663	64536	66002	115218
740	20443	77852	69446	23890	112807	28730	0	61286	72082	248	73365	18845	0	25816	34917	28142	40709	130620	12067	14960	10504	26430	115650	34488	39923	4869	0	174903	127945	128254	32855	28009	27203	28776	13886	14462	114566	63622	131110	0	23030	27893	99438	23086	114004	23704	0	14446	25795
741	14710	12804	23673	18685	11085	161	37233	23893	32804	15754	0	13019	41127	22754	22024	4996	14861	16510	9387	5750	12807	7901	40730	7199	15427	46655	46628	33149	28043	27985	10509	17913	18958	11061	11862	11367	25837	23407	31747	34797	16792	11818	24460	14292	36303	5983	21037	10562	11578
742	10470	12071	8938	6392	0	21086	10165	18326	8611	5292	14637	11099	6292	15744	13355	15782	9537	5900	13755	12801	8625	11268	4208	13398	7525	0	6546	10959	6989	11900	11886	18353	13420	10023	9857	17950	16427	13569	13651	13695	9439	4825	11178	7491	12436	11884	12022	11413	13444
743	7507	30695	7367	7290	14564	9863	10071	8009	10498	15341	3973	0	21558	4832	12216	11331	21543	9763	416	14269	10672	5	11272	15139	9133	11357	6575	8383	9675	9107	6990	3258	12250	7569	11491	11562	2246	6626	9071	10314	5656	6011	80	9322	13051	7669	10425	10897	21222
744	12320	7854	21171	6912	11411	13274	15407	18313	21867	9434	7781	17841	21342	13210	21105	15408	13112	11650	7246	7329	12479	17957	17678	10691	6553	3711	6763	11548	15884	10616	12409	13926	8473	7075	10437	11945	10317	5327	21377	7527	18092	31009	30601	19267	10718	9163	7078	6355	28006
745	17499	3143	1509	4543	5078	3456	5151	4791	8138	6470	6688	6110	6146	7345	3850	11547	3811	7761	5058	11402	6727	4936	9941	3933	4985	3240	5165	17190	12796	8911	22415	16400	6519	6042	5046	4191	20809	7506	10615	5615	14178	8368	14967	10077	7956	5042	5546	244	7831
746	7124	3208	6033	4482	10800	4524	15487	3554	8111	15026	9400	9768	9150	8414	15262	22070	18908	10499	3944	14146	9561	16292	3751	7793	2766	4324	3919	10378	7447	4473	3677	10132	7806	4605	7222	9306	6825	7394	10998	6389	2968	8484	9536	6715	9325	6406	11595	16661	5639
747	11238	6982	12986	12240	10527	4124	1695	7032	5911	19779	4315	11058	9710	21417	3356	15620	4049	9433	1799	3079	3361	1025	13553	15986	5591	4291	4499	6319	7085	11470	14252	10988	6383	9959	13326	6993	11910	8614	11156	8511	3495	5746	3678	8089	6590	2446	0	6652	10736
748	6147	27417	8488	0	5048	3484	273	20434	11041	5621	4047	6610	0	2977	12534	12964	11696	7428	7718	2902	15807	3705	871	5676	5394	3680	2999	15699	5888	0	9889	10316	6122	2758	12661	3003	3874	2054	7896	10821	7667	11865	3205	8044	4644	21990	14524	8767	4406
749	13505	9716	11616	20327	10849	14627	17876	11617	12653	11730	3581	9415	21764	14414	7329	0	56	7074	6839	16781	5694	5750	11583	14806	7350	7139	3234	11235	7930	10526	5162	4824	5599	6401	8935	8126	7309	5503	8817	7222	5633	6968	14141	11035	58	6353	8097	705	9194
750	19946	660	5195	11700	4063	46	3800	7547	7421	4913	560	4445	6237	4805	5370	15843	17390	4892	15123	5403	22193	8510	10985	7653	6607	5198	6697	9501	8469	7421	4801	4417	4115	4367	0	9187	10640	5747	3811	6558	2397	8863	4429	10292	7950	8365	9296	11570	17328
751	0	19582	3160	5760	4274	3082	4063	2166	2668	7650	21763	7180	2215	3440	1648	0	2724	9357	1483	4709	2436	4879	391	6316	11072	6913	4920	7332	3159	12147	4053	4442	3119	2931	10224	2849	6030	5637	7589	17206	4492	4211	11479	1016	7579	1414	993	2717	5365
752	4908	5638	5291	1493	1774	5920	3551	4736	4876	8958	5847	11435	8053	6540	2556	11487	5778	10243	2977	6459	2630	3858	6650	7672	3595	2298	3291	0	2781	3720	7788	4312	8056	4529	4202	8544	5794	3239	9982	4146	9747	3139	4580	6499	6296	2720	3554	7537	8822
753	8793	5972	8053	4694	3416	4844	6985	6015	10922	9275	12312	5976	5114	10927	7736	8819	3835	7374	3492	9399	1376	3994	7681	5325	4278	9677	5810	13107	4823	5149	2461	3751	7876	3443	7145	4267	6651	3602	4111	9042	3053	2461	3405	2649	5469	3895	5207	4596	4784
754	8431	6122	665	739	1038	2900	8165	11628	1941	2448	3443	2397	2396	3742	4913	11955	4108	4001	3600	1499	2944	3996	2117	1285	5598	1291	3251	10087	6957	3759	2534	2481	2279	21576	3873	5082	5733	3360	5125	5475	715	3236	5015	1935	3281	2834	3118	3128	15911
755	3551	0	4506	3018	3735	1883	3014	3718	13475	3432	5241	4399	3665	8713	3785	5088	3769	7326	7308	3637	8859	4247	720	3478	3286	2964	3121	3535	3269	9850	2382	1585	5281	187	10609	7764	4990	3786	4540	5109	8819	3213	15829	1887	3651	2385	97	1700	1790
756	38295	49890	35577	37101	27369	27132	49977	38816	53766	62653	55658	76745	13747	40659	25861	68583	55039	62621	21225	23328	29216	35245	35832	25545	3634	3607	8284	6805	4350	3694	123564	127856	97217	24857	29700	24622	4603	7510	2856	28836	39216	23665	25612	29868	21735	42238	14966	29094	18377
757	27063	8166	25261	21034	31678	25704	34443	49393	59174	53837	59642	66253	32990	27302	28761	55283	65052	75354	34084	35540	42098	32062	30421	28133	18900	11580	7347	47592	31148	36805	133477	128337	122159	24632	25780	24276	168031	99154	209418	32654	26768	24006	49591	48861	47969	26019	20682	17515	25236
758	45533	43137	36857	37809	21078	28153	53345	61096	57306	72797	71062	70161	36363	34164	34651	58647	46281	62477	30689	35624	40759	37008	34247	35999	19808	25703	19426	40363	44208	34241	73049	79738	68935	57053	56184	61667	277260	154653	351080	53243	45428	46771	52004	39984	51929	26422	33678	37897	45966
759	145729	156579	142608	155246	172288	163376	154106	151654	139210	102424	103133	131347	149090	183282	183605	185398	203061	249297	93889	99874	100591	198829	194483	249432	16579	14261	14359	38788	30267	30234	196719	191672	143983	125111	107882	119772	77294	64047	93569	167978	181686	191223	190454	158678	225580	132623	117093	119211	233376
760	42331	62900	32476	55798	51961	42631	67930	51326	59510	56450	60384	40053	53052	56643	55385	62686	67295	61327	37916	41128	40802	68151	65073	76520	61976	51342	5775	275736	215619	179780	69386	70742	73032	55179	59500	60474	215343	135418	268042	55239	72686	74231	61220	61454	56572	46638	40342	44973	87587
761	25934	48245	37523	27231	14804	29121	44301	34628	53053	31544	34442	32340	52271	39091	34062	35146	49625	41288	29820	35683	37849	24947	33306	40452	30417	24960	68105	54779	60352	63171	37772	46200	33280	42854	36232	37305	51888	44511	60678	32463	41116	24473	22164	26547	25263	21410	28428	22184	23254
762	39767	52051	45747	24821	26090	20230	0	29975	17686	22322	34517	32069	38669	39878	40126	39398	33150	30746	18156	19038	3822	45597	28444	37052	13819	16659	23055	0	21007	19452	14385	31686	31777	16816	9117	26032	33125	22033	45167	35239	22080	32853	35333	19382	25761	33946	24606	27873	30915
763	24478	10565	40983	13617	25438	21885	62724	24308	50178	27194	2215	0	29687	24856	43416	26075	10285	30187	13216	11906	22982	32177	19426	21068	8271	10537	17500	63114	23859	20218	18424	21408	34083	7519	35624	15074	26739	12973	36889	23382	18436	15264	21009	26815	17520	26438	49	18162	24723
764	15613	18201	12485	18518	9423	15456	8497	35323	10427	16353	35909	20219	14036	20341	19561	23756	33938	25682	12534	14825	10497	18564	21466	1996	13460	10326	12917	7802	32257	21448	39467	29711	24692	10332	21097	19944	26870	16775	30771	30278	17476	18833	27084	26639	17163	8734	39116	16916	21938
765	24960	19061	20259	18062	27363	25811	29093	33588	22361	11704	12448	15791	19610	17370	9952	16736	23758	29262	20740	13525	12044	14777	21231	28899	12884	10719	9565	21149	8507	10429	37845	15759	10842	15549	19670	17916	1781	14570	6015	17860	30661	33382	23264	13186	10858	13541	16588	19915	11838
766	11353	22481	23606	19258	22534	20180	17385	22411	11398	14314	21882	16906	14397	22676	11588	16222	18558	22650	20737	18120	16801	14397	19671	20224	20624	13739	16875	14076	22059	19670	26496	17035	27403	25453	20095	14683	47899	27232	50160	14569	12072	12679	11404	12273	23999	10049	18701	23240	13041
767	8560	9810	10609	10741	16757	11512	10310	13610	30864	11184	7804	20150	41492	10691	20894	23087	20253	19647	7892	11358	8984	11228	11830	14126	11993	9109	7860	24865	13740	19263	19329	25650	10723	8078	13202	5114	21185	13152	18279	21618	0	21011	13113	23431	3146	10989	8831	22	9383
768	29205	21682	12392	16456	17680	5863	12780	17887	17529	17052	23075	6889	22353	13317	23514	18972	0	25891	11225	12541	12157	10400	15696	14337	146	5041	7116	19728	14665	12570	19331	10105	15861	21293	15735	56041	18313	12591	28858	27850	21633	13316	13315	7337	12471	14322	10895	17104	17627
769	25457	10057	25558	6280	6895	6788	10434	5561	16186	23142	6278	18451	13251	11534	0	27205	26964	19040	9293	13672	8430	6391	11439	16633	13804	10657	7371	6046	19378	16156	16635	7267	15188	22171	19725	7371	16674	14164	18913	8557	13052	6131	11546	10220	12478	9327	16306	6514	0
770	9366	11838	10132	6385	9169	4475	11020	21447	9189	12008	16857	6386	8546	3515	12147	27015	10424	9994	15763	11089	13818	3871	12254	5910	8839	6617	6026	15254	20250	10067	19184	16118	10589	12664	9385	9260	11370	9893	22492	4668	23147	11804	26231	6272	8265	6706	2524	7790	24635
771	11591	11668	4590	3816	0	16783	16622	4318	2010	2349	0	3267	6037	12793	20546	4988	1393	7845	6642	18545	13591	9744	4096	8617	7180	3387	8468	7617	7353	8692	3492	16858	0	14982	7705	81	7127	5036	9425	8812	8328	5807	7573	4959	6503	14898	2480	3613	21109
772	12263	20248	13071	12644	10284	8795	0	8712	23794	11722	32364	16110	20123	21384	0	4175	15943	13826	20585	17640	10358	11718	6867	5174	6154	8555	1915	15239	10708	5531	10531	7898	13012	9463	23007	25847	23700	16592	9856	9044	6679	4783	7107	10161	3689	1511	17886	15501	8991
773	19038	34073	8760	9569	8245	5493	8397	13637	10757	5927	16293	14539	8262	11975	13803	3312	5102	8498	20517	7993	6340	7725	6932	6138	10193	4800	12141	5149	1540	8498	11387	2125	14122	7514	4557	10859	15305	5056	12046	10333	11092	22885	3324	6298	7342	10740	387	12255	7461
774	11777	3842	11888	4500	16649	8058	19393	11443	16832	11419	11373	13197	12295	16107	20359	17057	9622	7016	7650	10422	13000	7845	4724	15003	4579	3785	4790	6415	9343	6137	9499	14993	5346	7809	13848	6678	16906	7100	11753	11059	6594	5474	10031	6407	7278	9671	17855	2286	10890
775	0	5668	12120	11074	8653	7724	19419	12228	9359	15919	10595	9730	1381	27701	22923	5338	18013	14729	23408	26448	21790	2735	2475	8897	5612	9904	3940	9410	17520	5183	12788	13458	15086	6141	14640	7760	13028	9889	14344	10593	11300	15454	0	1069	16676	1658	8316	5840	18027
776	31698	19702	39621	14682	9329	17774	16697	12155	18204	8061	11170	24787	23353	11240	17	35651	12095	12445	2152	3898	8541	38062	12793	13146	5483	6873	5481	8546	11744	6629	26326	11847	10280	11329	5307	16702	13140	10924	10408	13621	4610	4097	20135	14435	11396	14972	29893	23799	18371
777	39467	46019	35559	20434	29037	27702	17727	36485	43773	34017	49399	28932	30856	26816	35943	34706	51673	54186	23704	26524	11670	27141	34746	34226	12208	10717	8197	24185	12877	13146	43595	47222	39671	31683	25186	32708	12797	6075	37284	35728	36894	35026	17790	24001	22223	14462	27916	26778	16471
778	33611	13256	23188	18262	16160	8000	11979	3192	5488	9982	22303	13254	21453	15360	15216	17313	31699	33017	31225	11172	18331	13066	12569	20490	8295	13201	17944	24465	18657	37030	27574	27610	26837	18490	18710	18667	29063	14395	40709	23637	23512	20276	16022	15973	11456	6662	1250	14375	15246
779	9485	29010	14692	17639	6704	9159	18921	22874	15839	11620	19768	10981	17513	13497	17771	11303	12551	21618	4004	10533	15391	7642	6155	10123	5218	7241	5626	15864	11646	9380	14039	22555	16596	9178	11698	13976	16269	15267	17520	6237	8284	5047	11786	13496	9462	4816	15445	13771	9049
780	92	0	14554	1556	886	222680	1944	475	0	15219	153976	0	0	0	170	32425	11812	52	135258	13600	1221	10137	12653	11512	13142	4844	7986	15798	18055	16248	15249	217753	191533	158318	178094	183854	12676	7047	7068	1798	9150	258056	12263	8992	0	4134	17718	177230	454
781	234225	206752	207326	225129	271187	75160	225315	189959	224212	159255	52991	180276	251815	259462	258242	231206	297372	308248	28759	172474	145622	299876	294663	306487	9722	1094	0	0	132	1372	309233	72540	69040	0	0	0	77	0	11212	227235	197144	93983	261185	225049	340872	263399	232180	0	285130
782	67194	101663	95518	91524	98027	40423	37765	130855	110247	61122	36247	63440	175657	120243	127798	104719	163034	112822	37469	38002	68633	151902	153960	156207	76807	71251	74180	396198	254535	293118	119332	92975	47307	105635	112343	107038	230645	112642	280447	102152	134859	52357	135808	123316	46428	23197	43684	109852	113758
783	48935	52998	53859	17761	32660	22423	62856	57367	109660	46965	25378	77069	27893	94722	63600	90721	50819	112364	41894	41798	39888	45414	38296	43635	55685	55919	32283	33493	99744	38661	34681	43630	0	32930	44743	37881	84058	46337	115084	54628	53409	43086	29414	38329	57002	37767	38844	48014	81906
784	30134	64782	47562	25653	24622	21735	44433	36162	43402	42854	56026	36889	40906	41842	43738	37917	53460	38244	21128	33213	25000	29524	32777	36250	14465	0	24370	36901	14036	24300	30226	34893	75975	53490	44080	44006	22344	33910	43105	37953	34172	48416	43629	43825	40993	24599	37988	17027	69035
785	25853	14925	61986	19386	21465	21273	41884	27595	52390	32689	32412	23470	43507	37436	32867	33382	40524	29006	26849	26032	4006	40476	30352	33330	15494	31624	25533	22395	31106	25025	16615	20056	3094	41012	27214	36739	23595	16826	31192	83429	34350	41677	42869	51475	51559	24460	22492	56027	46290
786	72757	66536	46853	32086	21952	25478	59578	61005	47999	55324	49528	54665	49067	30342	35937	69759	49603	46864	34041	19468	27730	39451	45393	42988	12633	8277	10164	12979	25007	19089	42853	46066	36608	58058	54057	53670	24029	14192	21511	50371	58311	52368	52417	31244	48123	32524	34368	25342	50224
787	30659	39538	21800	17994	25112	12561	43422	27712	33225	36108	31243	32514	31480	34379	27159	20628	30464	33415	13806	26218	37798	33851	26311	35122	19198	17383	16813	37588	32512	27886	28572	28855	26628	39761	35679	34108	26917	23253	27024	43271	39255	39144	36554	32917	42319	27054	31709	21985	39097
788	19273	28982	25238	15187	10135	22251	33492	29456	35918	26102	25247	16531	32516	11153	24677	17773	35598	22777	12235	19408	18102	25447	20731	18233	15116	11627	9773	18098	17249	21142	23246	33444	19264	30708	26069	23187	17587	14852	19470	32954	30207	24746	25464	33783	33390	14290	21907	16836	26927
789	29300	24886	18305	20921	9398	11854	25802	13605	10271	16411	17038	23142	11402	14341	28220	32010	30515	34670	19100	28861	15811	14165	5577	20737	7411	12673	13293	27547	20760	9756	19500	21132	18792	21519	23443	19448	16072	14142	20656	21694	31177	31471	16735	21067	15506	12641	12594	29495	36718
790	32024	10928	18375	19809	12865	21222	28839	26949	28255	41040	12031	25848	10244	41455	31235	17653	19796	2559	37280	11969	18260	17398	28088	33051	24754	9174	10710	1246	7714	15861	29269	12663	7578	16331	26111	24005	14041	6544	16017	15675	12164	13099	25760	3573	22863	17715	28039	0	31411
791	16664	25698	26525	9067	24359	17579	26490	9986	29091	7373	13479	13968	21997	27168	15874	7660	14973	40880	16175	18316	19735	23950	20138	12634	6337	7689	8445	53336	22053	11014	3621	13675	15812	21267	14783	13469	12608	12795	16953	6303	22066	3117	8839	12658	11628	5390	2546	21802	0
792	10867	25727	13004	6392	2376	4719	18174	27678	6804	11415	13758	13100	7747	11339	11086	19887	19726	7379	7161	14729	166	21836	13492	20458	12382	5175	11595	13456	13351	5332	7118	10557	13066	21802	8409	20646	16364	4017	13025	10933	13641	14118	9388	12744	11522	10897	15859	17647	25602
793	7448	14661	11260	6276	6848	5756	15853	25037	14573	19353	6689	6758	1038	8895	23019	18754	13979	3551	11516	1897	5443	8848	7460	12390	8526	13967	5802	12338	12737	9700	8419	5754	6010	0	9955	9238	19127	8767	8809	8658	435	14368	12006	15474	7456	5519	6744	11876	21248
794	34096	30903	21017	22195	25690	25326	37293	50769	53141	42859	58762	88983	27849	21763	30277	47358	58660	51500	37540	38661	32801	24045	22966	33452	5931	4066	7108	12456	350	5416	127234	129909	126837	28165	24845	23747	3536	8199	6902	33021	30272	26607	46792	37250	30530	19679	36846	24881	14730
795	11688	14043	10246	6423	18897	9081	19068	37753	23864	27290	19316	21417	10751	14413	11282	32818	28685	27753	10962	16979	35727	9419	15081	15531	18890	10673	8889	39199	37332	44047	35940	42679	30225	12545	9298	17312	209752	136678	262196	22057	1810	10765	18095	12256	13916	12550	9314	24640	14287
796	16152	39682	26019	15286	30854	13161	70179	15831	6439	11954	14989	0	17967	19895	14711	13738	11638	12422	0	13605	11292	12824	9953	2173	7837	5690	12972	18026	12471	9241	27139	28596	32622	19634	12135	47486	48706	43281	70026	50510	57240	20755	11622	27363	12720	19421	13729	16066	36240
797	63271	25766	3762	33265	4167	28701	25967	87204	76157	68597	87558	124738	37723	65184	25988	53455	85894	92419	57454	30771	38959	30879	36967	34908	73	8041	1393	0	11070	4504	167230	162199	123425	25966	30737	100	30457	31090	32079	8938	5203	25277	68333	58037	65582	21854	33696	21026	26434
798	9901	11760	47904	19949	24054	11728	50423	18391	61458	52348	40842	28380	14840	0	21271	56546	21344	33208	29388	34012	21117	14686	0	19542	19044	10763	18535	65021	32363	45952	72490	58739	64068	14498	18794	32105	265707	140867	347888	23180	12572	6051	20907	41163	20747	13449	16456	41386	32419
799	43532	47070	53317	34738	40195	25028	52625	20591	45928	45188	44598	66818	34184	47199	32240	77617	65709	94675	22954	33876	31034	68161	56388	53874	10077	7595	12018	5109	20629	23657	78097	59058	71813	57624	41540	34855	72517	65944	68285	34424	41280	65583	42511	34053	29839	27390	27896	26906	52142
800	6651	26430	24368	16195	22534	12387	21463	49179	40298	36370	42842	35946	15396	135	10832	23429	33816	23784	15043	27127	25870	11653	25804	16917	24917	16357	17665	31702	22468	29848	23325	35783	36615	20221	23594	28902	58843	34979	79422	28228	23430	15499	26398	12761	18563	13936	21439	13636	20227
801	37635	44196	16916	18999	13558	14162	19846	14255	23729	25370	34517	36431	0	20453	28213	27736	43043	39915	7432	23037	11304	9275	13781	14346	9546	7897	9127	14679	15940	12881	19680	19075	28984	17761	14633	17082	35647	20512	22839	34043	27118	5993	14922	22894	20090	9566	13906	14829	15006
802	144	15	25021	44	8275	6461	14435	4438	7697	21573	0	0	31452	17	2620	8440	19786	3284	19331	95	12766	23620	6380	16099	12748	9563	6821	10541	8175	10591	25236	24387	0	4627	16193	368	18726	19660	19386	836	10056	8584	7781	6577	7725	7015	15648	7192	27847
803	243670	277099	282877	287470	277112	315367	219720	290676	333304	151015	182910	256328	315864	336232	325045	325805	364009	404994	176090	146327	203169	321427	364238	385285	5310	1330	9231	13586	7445	15499	317630	284066	290002	204211	194636	205084	26745	14289	41432	305623	286151	371255	279602	281260	304753	220425	238882	244006	326454
804	99863	106585	93656	99394	94960	92211	132165	127160	156564	68215	94675	94077	129282	121209	136000	147098	147588	173022	83913	80649	86649	127183	129375	146231	88383	80112	67690	393541	267227	269066	137426	129744	104176	94938	74895	70605	278023	114596	377459	139235	118272	132758	125229	110063	128667	87386	88144	94475	160661
805	75097	60573	68206	64112	65239	107098	87628	79961	100118	43088	63276	67869	85140	82950	148527	85308	85601	111496	41077	44140	67727	94448	86547	83416	45157	38719	38939	92500	83627	92734	83103	84571	99311	33718	75720	92078	92376	73484	79508	81056	70808	74707	78832	73350	73863	49706	85028	87207	78160
806	102735	94964	64442	44082	38326	26199	48718	88459	87589	77211	47875	52541	103491	81336	51616	100664	87035	80072	27413	62052	51007	54057	49789	95851	34339	29128	29241	67205	69740	43819	46391	45345	38412	60651	52841	48301	52443	36464	106234	63861	76394	95307	75717	80545	50898	42796	48060	54642	103282
807	57004	49584	48773	45041	27034	19225	46297	43037	55107	44196	47625	50115	47300	41449	26535	35255	44825	47386	52875	26607	75684	69436	35879	42845	27063	20390	28170	50518	31364	31108	31046	55342	16705	42844	42138	53496	31302	20643	47686	50581	74229	39782	51099	25601	47515	28790	31187	38549	50781
808	35500	52622	35664	20970	37832	22790	81846	39874	41436	38548	68380	41219	79793	32780	34612	56877	55772	120894	46560	32824	28518	40686	59438	54547	14032	12628	12350	31640	24243	24942	46843	39396	47743	45285	32077	42909	50392	26650	34632	65086	39525	42908	60108	48225	89845	25335	25162	39698	56747
809	25894	27947	31701	17361	13151	16928	33988	56700	46122	26455	21068	29486	36698	79522	46874	47918	34423	15234	23854	39281	20494	29322	219	39648	15681	13403	12216	25396	25634	20727	31452	28258	16273	48841	42896	18641	15861	19645	30248	32927	26603	27854	7989	55653	43543	43045	26560	24259	47844
810	51826	57304	53276	55214	49119	62099	57670	62978	80484	60628	73546	77002	47779	23351	55090	53531	42869	65828	31260	41711	51024	49308	44326	35292	6805	6444	10800	6837	13490	17490	53774	40092	44273	49246	47400	55452	14629	10716	32150	44984	74137	39376	59964	63710	37570	31077	42322	51383	63932
811	36036	57234	44308	25820	44972	24474	51695	68029	44824	29725	32889	28178	45554	47406	56943	41193	43694	25084	33293	43938	36200	31799	60079	30521	34691	30908	31411	49875	31607	23034	39012	29674	29803	39041	43344	33654	65087	45124	65610	42715	26279	49023	46077	29163	37521	26318	45633	40205	52493
812	23006	36985	23163	32865	20183	43504	26634	48350	40628	40910	15471	26127	14508	28383	41472	25138	45927	26155	38914	12439	45296	26875	27775	31087	15253	21028	17043	28592	30530	20366	34978	40560	25308	34859	33271	39054	42966	26177	41260	46130	28695	22354	47804	42576	30465	8496	36718	14797	27986
813	24881	33410	32184	19749	18743	14591	21760	35661	36058	33177	47711	24388	47098	42263	39142	26345	13467	32619	43405	25255	43739	27879	29217	26788	18882	17121	9848	43832	34022	42981	30423	23851	38028	51493	25182	27789	23808	32486	32046	25605	39338	25586	30714	9259	31378	23255	26568	34827	57059
814	40166	28376	20485	15331	13549	17560	60235	25082	36001	20807	19063	27564	36229	30412	20886	39671	14965	37312	15230	50110	29143	19435	17120	18445	10124	12877	18299	25306	22020	21105	24106	56006	19172	31550	21790	32856	28508	17485	32637	39983	30310	24841	27279	50859	18842	25584	44191	24573	29000
815	18456	42796	49879	9089	8385	11604	22149	24652	22691	29221	46033	21679	28856	30878	23979	27799	25200	27388	27366	21292	32500	19880	13190	19307	14133	7763	10115	27523	28546	10434	26465	22207	20778	29573	21335	26387	10295	17280	22616	23476	0	18855	15720	14904	20460	15893	13690	10557	23654
816	28133	20176	21120	16892	25996	16430	17920	14325	14866	21610	14627	22441	17529	15074	10345	27523	17380	14522	5795	13937	3562	27801	13733	4653	16902	8365	5554	17533	17601	14147	6622	19658	23181	14488	12426	17317	15676	12454	15029	20162	33059	24194	17075	19016	14044	169	0	23129	21796
817	38768	26376	15869	38505	28894	36766	17102	20860	24500	21428	56437	25836	25742	38316	40177	41188	23324	9972	35964	45823	25689	10582	9578	33491	10067	23385	7987	18529	13074	12823	44993	35392	27034	16053	20532	31389	13820	0	16505	23226	27626	39771	17538	27292	16612	26235	37539	43437	37537
818	19532	21380	17973	29079	27922	22233	17396	11806	23402	34778	13163	21427	34675	13954	10493	3629	23163	35365	32289	9456	25364	8456	8487	17728	13216	1080	10193	34001	10683	14292	3175	25273	11104	16062	26573	22088	29099	36087	35168	17186	6683	9237	22875	12084	18321	13130	7198	2948	20909
819	106	14252	17951	5084	27442	0	716	28318	17207	23022	16488	26251	0	49926	32860	12692	31915	23396	19324	13048	23855	0	34774	60	7875	14877	18450	11605	10152	12495	43873	56940	28212	52127	15466	11041	12120	14692	30518	30892	27592	38473	24	38318	27891	22183	903	19826	41694
820	31369	48808	45529	52207	22488	42049	31792	39114	32545	12466	50534	34961	52175	25233	63497	22690	14134	33678	30376	35854	19109	61180	22378	26797	17173	5997	3389	18709	8042	34530	53151	15612	21436	20045	34498	28501	9758	15345	28325	14836	28668	28164	42931	12855	11415	0	40689	38160	32841
821	29154	39119	31441	16145	20536	21308	16492	40731	30789	14173	23743	122	25392	32539	206	13115	39686	26261	18343	11145	0	1675	8737	12013	13505	17573	8299	46074	31200	23392	10427	16582	29502	3397	21730	23599	34121	23148	16772	7967	12527	12316	28683	18082	10212	18168	20389	30769	25744
822	34351	895	81486	36898	7597	7126	23775	44921	33610	31848	58711	25893	35344	8517	30271	26160	39566	4292	50634	35324	44428	14599	16511	28599	14367	8493	12630	8246	22038	14962	27562	15425	103	81545	35748	29134	8487	12991	23202	19033	11421	5313	51308	0	25664	13062	4894	5980	35974
823	90638	79096	20827	17031	35558	45092	84598	61220	62935	52468	13351	51996	27518	65437	68717	67964	61727	82647	28348	53401	57843	46083	46029	67888	4406	8039	8018	10637	17984	13558	51210	66826	68277	41565	39058	46624	22865	15636	0	53841	49899	66654	27650	33149	23868	42387	53988	41985	51315
824	57144	55008	35547	20688	42362	32621	51113	34567	60957	74018	35740	43552	21458	44866	48031	43624	36560	32783	15766	24029	23682	21654	47385	28867	21749	9990	12319	55874	26957	32760	41652	29622	53041	24765	27557	30186	31455	17539	66576	43771	41732	14435	23798	25259	51347	25361	12326	29367	16710
825	43439	24823	37894	8035	16212	11535	14568	22145	0	16851	46324	23523	13732	15933	25911	39587	28342	31229	17274	11431	44	19590	2096	43263	11818	10815	14568	20954	17290	23580	22710	48143	18248	8169	22973	35095	23424	13954	23343	3665	20251	11028	27153	18818	17813	15118	24111	5920	29317
826	254124	282665	322966	316691	325813	338851	295703	331155	20151	208178	225861	232195	407061	393698	388324	346768	406332	446049	205804	210668	198821	392277	423752	448610	8924	8170	13740	15425	37813	12687	364182	343086	300448	240429	256492	244084	11325	11907	21440	326277	342495	387025	357013	15703	348233	236033	270436	295882	0
827	105506	111290	114788	115078	111643	117347	123487	162890	362330	74174	71923	86346	150388	143068	0	132904	174480	168789	2364	81395	99056	169212	140958	136960	94503	71096	14002	347745	313837	287537	109683	124386	128567	101641	100740	97305	247401	128077	349679	0	0	173415	0	440320	0	97491	90008	106504	592136
828	59551	15330	74428	54024	52748	67526	54632	91722	165554	36222	43853	31111	0	106877	249735	82019	106084	92689	149251	65538	51581	89957	54786	83255	44627	26530	93642	96698	87579	87018	59924	90969	16496	41880	81303	68528	71897	61733	110245	222215	167391	84438	225184	73192	202798	64169	51490	60075	87053
829	50956	126247	70329	39336	47528	30663	53661	68009	95457	61806	61598	63719	102645	1487	74723	93166	85947	48511	37470	33840	51086	56847	71024	72388	26732	20079	21213	47793	35078	39942	71013	72730	101369	46960	47307	43878	46002	24738	57389	52024	150639	39544	61238	55355	55274	48339	51396	30588	92199
830	44	35217	63154	14523	25157	31313	58942	35323	89756	0	21154	43734	102042	80286	48287	41115	51321	42622	29569	45436	64346	34973	32858	43199	36604	48016	25711	68151	48621	57989	36286	25473	38693	41784	28277	33625	51625	30333	66746	39245	1932	79759	31977	47880	61507	22661	49892	87127	79696
831	105309	46504	26797	18422	26392	16877	48818	57046	60635	56721	26145	31752	41578	71993	53357	38118	52694	101651	47322	58147	19485	60029	34351	50537	23148	16572	16879	23001	24714	22823	40049	26412	30281	37395	31756	42039	32576	21696	38473	41340	57244	49809	37120	45471	0	17982	46618	656	62504
832	58401	29798	65320	27644	30388	17115	84888	37850	66498	23227	31461	31802	29141	48942	34282	112207	45198	36305	23794	52089	30592	20167	40472	32846	14359	9898	13751	28109	31067	22990	22629	32241	18763	25967	35282	39033	11047	14890	29213	55942	63320	36155	61799	42495	43751	17786	32876	62572	32199
833	36919	31280	32701	16245	16947	22416	38442	34505	44014	25498	31808	16108	27149	28009	31886	37423	41054	34349	26688	40562	38974	20461	26574	20250	11869	9827	16805	17683	22213	17520	16837	27092	22774	23937	18227	37106	23151	14459	19433	19983	27138	3385	28808	1952	59950	14437	28607	39708	39021
834	34400	47593	74902	33271	27416	34963	42483	30521	34375	33783	55332	13347	34695	31773	31920	36387	26180	63209	41221	39034	24422	34048	11246	22475	9823	9924	13006	13719	9499	13438	8864	31523	20264	34925	29964	49897	10297	9491	19151	37510	47136	36495	22394	78128	31114	1987	21439	23486	56110
835	44807	22046	64293	35038	9289	21624	529	0	34109	24784	0	945	7414	39729	71416	52620	0	0	43025	48254	27378	69180	19186	28856	11968	18457	23090	16939	22649	12285	36238	0	137718	26727	34530	47197	41655	24930	15413	77479	53387	65577	93902	86631	103974	54732	30674	62418	61759
836	38837	82354	33134	0	66326	41134	89448	125973	98470	75953	102595	134546	83042	51117	35084	47313	117434	84437	42294	27319	56664	0	80604	63124	29142	19604	7699	14818	48066	60520	176904	167209	30897	52228	72901	35433	0	0	14297	29352	35985	42458	55041	15220	31956	22005	41946	17339	17789
837	43012	32395	42336	55586	33322	28008	63583	39587	83632	49812	54955	30938	37412	47846	35550	86369	42635	77994	22534	50628	32704	34175	15314	43658	15112	16019	15266	58414	33021	0	61448	87464	38835	23276	64109	28624	249845	135950	298354	65599	23835	25323	28063	32316	57235	21174	53310	50253	26694
838	58412	72270	41739	16955	40523	19253	52215	65760	70607	50042	55594	28444	40448	32673	105734	46390	22014	60724	33669	28223	28856	35555	43902	34946	8852	14538	14561	46286	41876	37047	50077	28519	39748	40054	19635	36549	69227	41816	78163	29861	26620	39975	41365	45878	37211	18191	23226	23583	37341
839	37490	37822	16203	22351	10107	23042	24993	29757	62436	43133	26686	83096	44649	30196	7620	3376	40541	24271	34364	38238	61099	45507	13924	45293	11348	9267	10023	25840	18712	19298	27232	19588	28325	15462	35931	39296	33701	38930	70132	39301	28555	31375	46788	26649	30014	13230	21596	36911	27959
840	27641	22996	18355	22142	13184	29905	77984	34049	19961	27439	25289	0	25868	17254	28357	43426	29798	11345	13795	17350	21964	15611	22650	23805	13154	9771	10361	24279	15113	25786	21212	20726	30179	25458	42234	547	56505	18645	41628	22589	25193	26374	92	17389	4443	43306	19904	14669	27386
841	31227	26622	62756	27683	33088	29462	50878	53787	72745	85585	90074	93191	45498	42176	42157	59674	82401	90506	47915	81486	48174	17667	21619	47813	10062	8450	14993	10184	16624	6630	164517	159426	142484	31693	18362	48573	28135	22807	25943	57329	35780	31716	62825	54320	59717	21436	40764	50495	59865
842	25887	31406	22461	18416	15851	11097	20278	35078	33225	38190	38775	23145	33671	30136	29587	23732	19657	49524	42275	24470	20365	11017	18800	24603	14661	17015	12024	50484	32659	62967	35710	41788	46647	30324	21857	3398	267431	140433	330585	33477	28761	21258	24763	36826	28557	33904	28916	11945	16161
843	34372	32604	22378	11367	17644	5535	27455	25110	23662	15821	34952	26775	26823	21631	43890	14819	19138	17028	16576	25283	23793	25523	21532	12219	12081	16892	10979	17558	14736	9977	27872	34917	31535	17749	28859	13905	61680	42966	57642	23338	15662	10516	30305	32681	42226	13973	20799	68440	25352
844	13622	8015	18071	24019	8343	13339	31236	14732	48999	16655	14967	26422	21134	10572	16564	30275	24687	17577	24681	15918	20959	13260	7217	25825	20963	24101	10274	11305	21835	8744	37634	20455	22289	28275	31505	9853	29685	28506	46927	48	29749	28960	6010	22798	27759	3367	0	11533	31331
845	23412	23762	16086	20453	22262	4123	10984	73255	8391	19623	20747	11590	20667	39789	19690	17742	15766	16878	0	27580	20529	9413	8102	20841	7552	9660	11016	23816	17267	13869	30360	18614	12119	11091	18081	35594	35042	26265	32265	43295	11328	22271	16687	8439	16313	10508	28633	7017	47948
846	18344	28075	28570	6271	7099	9848	7566	8314	26543	29473	27665	23930	36013	16191	4485	27043	50620	20017	24852	18441	18620	16273	11304	24859	6852	10593	6029	16691	11843	11425	26760	42301	14416	26579	20127	22488	20504	9759	44876	15696	18419	24300	38517	42424	17099	13697	16053	23255	12444
847	8165	0	0	37493	6266	15118	47311	55498	23363	20053	74337	72772	0	50283	44790	1191	0	9963	40770	12788	34	13250	0	13926	26609	7879	7713	1386	16500	8197	80919	75584	3929	34542	32752	40316	1563	23300	20154	44568	106	0	0	0	53004	7273	31257	13595	30454
848	58414	90551	86650	0	41595	59366	5929	22739	32046	101605	26178	42425	55942	2711	34567	77701	97254	89523	54126	64175	33499	56059	79651	55451	11315	581	7482	13131	34616	6436	0	0	72566	39473	34928	39995	12764	18302	36682	18420	74437	65841	66036	55615	18866	22192	24150	61716	27330
849	36954	30134	31316	24984	31315	14027	50643	18221	45867	0	21964	32194	21170	55409	15122	63707	46003	92244	21868	18492	48629	26144	25590	47339	9408	26575	13420	42471	0	22633	39614	51319	26640	21130	21028	39273	52095	15663	41071	37197	51849	26015	47101	33490	29935	14893	555	34594	33439
850	47967	29856	58672	567	8656	15668	60395	37310	40351	48271	42011	23080	33099	53285	19467	24769	40547	12002	23197	20370	9568	38958	21331	25709	19120	7162	12062	26183	18972	34078	43393	34805	11131	23073	55419	25010	34688	15188	30145	48493	48656	30482	180	23842	21227	9897	22702	38	45922
851	292904	0	9943	377334	369563	369661	0	379139	385525	237545	222937	298165	406261	372067	436814	391288	492269	489481	232167	260280	231302	413484	428261	470730	9856	9350	9621	20248	15809	9418	388235	379562	345432	286689	316342	284586	15100	30875	31037	420132	0	402832	455283	387216	376250	298269	357861	314048	0
852	0	464132	491787	117921	131957	142676	462838	177714	177432	86239	0	0	179920	153277	173497	191248	231303	224029	103074	0	100064	175428	0	0	95652	92037	10694	411622	321297	290176	148670	122551	138378	95754	116612	138653	287556	144819	365487	223636	389137	184180	0	184192	0	90054	111027	149413	476589
853	191377	72965	70137	55323	50084	0	90686	70946	115651	49921	153153	183564	104660	103949	67649	57375	92623	99197	60548	175339	67241	87739	191155	193644	46583	44234	83633	126384	105088	94107	57301	68503	53036	50316	60996	51168	92441	59572	106142	72791	277678	115804	181001	0	176460	46481	80797	61756	219988
854	59364	28583	54384	38617	0	99146	79517	76939	79848	35005	54006	31156	69603	68569	52727	74843	60228	86233	62527	41625	49734	50972	143514	159147	26011	22676	69238	39151	46642	42223	51328	56292	0	40913	61572	51054	33516	31096	49090	76903	0	100400	101740	98686	78911	36789	50112	34006	103161
855	53289	47004	43531	26326	51091	27337	60034	64265	53512	36549	45438	57232	44346	41583	94899	69463	65490	44279	41569	51345	36367	41585	47361	43823	21029	13315	1195	45743	36990	34128	31037	34005	67917	16954	38040	36597	24176	21525	30561	108515	87955	68431	55695	74278	67127	34936	61444	48450	136402
856	68468	91772	55420	26294	27889	28396	45449	76939	51032	43999	25916	59454	59855	14921	48413	57380	47699	58086	50003	46523	49093	79344	66217	49872	19853	15771	22558	31224	21971	17655	38504	43854	32339	34239	32260	53238	26441	13099	30090	61967	69489	0	67042	97032	82184	73944	28908	48128	51749
857	26401	0	36740	25024	30182	20992	33131	107985	62886	59411	47699	38472	71159	60419	21420	38065	49153	62704	24526	45133	43592	25908	6682	50979	13684	13356	25365	43401	30038	27854	40392	46323	34573	39873	39572	39349	25917	12036	35002	50104	51069	79273	50254	28922	38976	22353	66833	54452	59282
858	67725	70907	56908	53232	11873	27775	81005	0	46972	30322	57339	14806	35403	43573	41572	77799	41599	59847	44713	30290	30709	53940	47997	0	9471	10276	23501	26812	18529	25169	43650	39145	19990	84195	5527	33165	26328	19259	23016	47273	55442	46001	52839	30294	24386	18829	42804	35015	54663
859	40470	38876	44900	13264	36080	45108	0	91617	68813	44942	64856	24489	31694	48965	39105	49623	74983	58395	48294	31014	29067	42465	29913	73517	14501	18505	10718	18487	30453	27603	40530	25859	33065	25461	40475	32269	26525	25744	32784	42022	35901	26888	35618	64223	38737	12316	41751	34747	76552
860	57701	79854	28829	15461	30656	0	69945	1038	29	12474	49050	50643	41154	37084	49387	29851	0	64192	24349	24851	19976	53100	28233	41695	13071	9924	39232	22938	29852	19746	44068	23971	34341	38562	24301	48823	17383	20807	34145	41703	80332	0	61238	35072	105055	41914	25763	33046	31022
861	0	0	45842	48757	50116	38340	52478	69100	95415	40690	34176	25894	32943	31296	87735	64494	83231	32523	29228	69974	92400	11172	65743	29002	19786	13380	8	11087	20764	11284	29326	28952	31258	29641	36936	17203	31264	21005	19363	40244	30709	45242	54657	48138	7173	17293	32710	51950	36157
862	56116	45098	55403	51772	50874	67852	44358	27645	67998	33470	28440	27989	27545	47203	57091	53180	38694	41797	38244	42296	52150	29733	26830	30800	47182	21224	41470	27724	23296	41786	51522	82067	63541	20978	31897	46497	64825	48296	84273	41235	0	65045	48430	49664	42280	27912	50523	36933	35344
863	47276	31524	31577	15315	20256	0	42949	69779	30967	19870	42956	29594	48946	29404	680	38865	35248	30711	34666	33669	15493	29741	24230	39490	15270	13572	16887	28610	33808	16254	33524	31158	11340	48799	69406	25422	45440	29859	61155	37505	66073	25455	29789	53256	50047	21264	30004	19408	22020
864	30725	76422	37408	15246	14867	33661	16617	43568	76856	41329	39753	31846	25820	28562	73742	22610	20289	36266	54154	36783	35698	8867	18253	14246	13364	11526	6116	68733	48149	42088	41076	24435	28637	40394	20967	26628	20134	28033	20199	32104	33925	13719	28532	40014	17490	14588	31152	47877	44263
865	58161	12760	57853	12720	19541	10892	43490	28120	24822	36161	35606	35967	30859	74907	26714	58654	22670	21762	29534	16190	37061	21500	15628	30124	9974	14461	10954	0	22099	19702	27200	24812	60474	29859	29284	23055	22811	15018	45047	24614	48697	90929	36402	11859	29559	16128	57045	25139	91054
866	35602	34733	30503	46528	27169	20259	66247	29016	83467	67201	41088	36050	73837	38716	46834	61845	42697	78922	32292	49653	45153	35797	32141	56824	10681	9931	28294	24759	10094	20740	23273	35380	22947	52202	37629	40835	31164	30671	16895	36329	42506	24029	50158	37843	67482	28869	41939	22928	31135
867	23862	70558	0	8758	40635	14874	30234	65958	45783	31347	12658	13308	38881	24355	23305	32175	29554	16780	27681	25337	21358	28876	24302	24900	15300	13445	13006	44928	33186	23769	14981	1750	16811	1248	17965	32417	24332	16390	35718	28517	30174	27195	15238	17445	26990	24540	27149	36040	30486
868	46715	0	75107	64319	51687	59503	49261	45782	0	26484	37488	31234	43419	42777	65533	43533	35963	53943	46270	43919	47284	45108	25507	55431	11853	12362	13748	10677	10939	17024	61679	56275	37648	83218	38206	29730	255	12669	23900	51634	33467	57105	44200	49593	30839	35254	30537	36718	66336
869	79886	63531	29549	46653	45026	36327	33904	82473	89487	72111	51860	36217	40328	25791	19094	54622	66470	13892	45905	33414	36776	30297	60699	26236	22865	20391	28322	24747	56038	32797	11127	37951	18921	24319	38182	31715	64354	32702	55483	32573	45652	28381	33045	61550	33344	20691	29929	42364	1922
870	27688	29959	25338	21677	24231	36344	30226	30094	34244	24423	20044	12217	30280	52207	43181	33921	0	26907	35661	35401	10547	35654	24468	25177	16812	14633	18191	27018	0	26151	31255	28183	29324	17491	36979	11874	36019	15123	32449	44069	18104	30421	26853	34577	43202	18931	26926	42367	62248
871	25216	44651	48271	29673	40614	0	34561	21093	34506	35095	17413	12188	56559	31649	66116	18627	22877	21825	12655	24305	28412	34731	25883	13232	16461	12051	14939	38429	39177	45620	21913	30234	27698	22646	13766	28764	6683	16193	20879	32710	21885	20526	26116	36856	38939	15611	25542	38377	22624
872	19523	27642	28288	0	19338	40382	27722	31012	20555	35801	24216	32733	34333	9828	33684	39265	19810	54745	24648	31289	52256	18103	26603	34365	24905	6497	7100	38383	40641	20047	22315	20004	593	26701	24977	31871	16958	14306	32189	28933	33039	21467	21934	46730	35040	29775	2519	6827	38310
873	31614	7104	28979	32220	14821	16658	12722	49688	34167	15800	33994	13149	37918	23289	28497	27546	47394	20938	22437	41074	20305	20348	6968	16972	11882	20550	15066	13654	12219	15738	27985	34704	46273	14191	35567	14528	26708	36148	4749	27963	29249	33970	28906	28371	21746	9007	32338	50059	26819
874	58043	90709	81631	35656	37666	45191	52053	35997	70735	57820	45088	66749	67064	69671	44555	88166	79614	110174	42089	25048	41150	65329	63349	47913	12931	13041	15351	25598	11193	11770	58463	68395	59397	73103	45672	43145	20118	12420	20897	78248	59294	79140	68898	46750	51751	31472	42621	31292	20971
875	47435	44686	47499	20725	13799	29016	34009	58047	47994	57091	41496	30259	33583	13479	36601	55627	43671	67899	24268	27391	40426	31383	27812	15667	14430	15981	13677	36950	38596	37485	42447	24943	15344	10	39362	34358	39418	19788	65472	45444	28391	43318	40427	27881	40009	26785	38978	14591	45454
876	12866	22033	22739	18964	23999	21782	63902	43054	32969	25867	38527	19439	24085	26990	10895	62934	38764	8977	39610	21271	23337	16360	27035	32279	18905	10528	17005	25699	17522	28920	29715	19537	37900	44841	25050	32651	21719	15606	21518	2883	24513	43714	34469	12296	21630	5008	25444	35881	61298
877	57112	26907	32507	0	11944	24923	36257	31938	49161	90807	30419	27087	33250	49717	33735	38158	71396	61199	6013	1965	34046	53233	29044	42854	11768	13368	10802	20310	23282	0	29704	45022	22953	29891	40958	48476	12800	33504	13489	48425	37673	25221	31151	56776	10659	50429	47187	25982	17789
878	279815	307583	326958	377069	337721	383503	279828	336214	359712	207803	161009	264054	389082	387089	442133	346926	425459	488910	237419	265862	257104	423194	424732	409996	14157	7766	10293	34266	21549	26060	372920	340423	318490	265048	280513	242742	16217	14472	26088	430875	419116	412783	423468	354486	381828	244057	307196	271363	474596
879	147022	149436	133782	113810	143280	125897	157682	159070	176522	93000	80131	102925	150785	181033	122950	160936	174746	207406	96496	83534	97400	190756	179935	190251	87640	55679	65107	385535	310741	289562	111922	121475	108675	106200	90655	109702	263895	127522	412081	189101	180118	196648	215696	221905	173653	89576	136029	135527	227296
880	58846	68475	69502	63157	65485	109063	77643	85888	122108	58037	48762	37749	97627	110122	90985	112346	107394	126946	43399	56833	44029	71754	67306	74831	47060	40765	37437	101925	85759	100758	66963	56561	76609	58629	65001	68419	82575	51835	119381	97468	91050	92402	109587	122969	97932	52858	74116	55231	120432
881	63386	83947	50861	66321	34681	8955	82638	92308	102365	75417	65480	43733	77353	94404	101556	132462	68325	110201	60265	60493	81741	75518	46879	111571	43626	23119	28497	52528	77885	41056	47149	75964	40566	88758	83338	62525	45060	39570	63942	77981	87318	70084	79200	83371	91297	35824	64044	127322	87264
882	69439	98391	66380	51692	46612	60755	103058	105530	138848	80931	89501	76286	72401	64167	97732	81064	106768	118698	68678	49679	48471	56833	118486	61590	14863	39251	22140	65504	44295	39741	142678	138807	131676	61629	99519	58231	32553	20216	44718	75087	143811	86283	67683	104336	158629	54544	58748	56406	80568
883	37037	50978	47958	23047	42204	39377	93520	99941	107698	49676	78524	65205	56239	71802	62163	85526	51334	96034	58561	70927	30270	70140	22690	63168	25544	27993	36796	51658	38966	38379	68076	64654	71135	88916	58200	57816	228706	136157	283266	156345	82930	66985	58170	88473	51237	41324	70622	42108	57425
884	29296	39654	93581	50399	24201	37363	96825	54777	54277	35577	39214	41928	37920	36732	61141	32754	106193	56393	30660	32886	49616	54438	52632	52598	17989	11934	14960	25154	72251	26077	35745	31853	45562	35464	57454	38435	64391	70125	92751	9282	37952	54709	78813	53414	54536	29780	45427	41886	56900
885	68517	63351	51281	0	21794	27568	123	72639	56420	31011	29038	50848	77491	60689	27106	78064	24790	26818	41760	25055	77119	38001	48166	33352	13986	24588	13888	49841	32271	56028	31130	40070	18378	28898	40479	16033	85976	19532	46369	55327	59091	36881	55831	37351	51330	35304	26374	30727	36021
886	28725	87912	50097	23591	32153	18715	98456	69119	61142	36895	40698	46846	65351	67989	54449	66429	55546	102881	32966	42766	35881	25389	48026	70125	14813	12710	14732	24606	23007	29054	52846	34447	39404	45753	22374	48226	27392	18541	44428	47099	36755	97646	78828	51965	62203	31191	29770	62234	48946
887	41808	51080	34431	43744	15979	52252	45662	49548	82409	59790	55866	0	47927	33057	33889	50401	44245	31482	58261	29185	18052	37305	29387	46126	6473	18463	26448	40513	28475	18530	35898	24167	31036	24449	72143	33393	23615	23853	496	46296	53686	0	18024	92264	52991	22166	36684	43767	86297
888	30561	31939	23243	16795	20981	17123	22762	50601	29349	31640	42606	26290	40513	66844	48656	44084	36544	25824	36043	41770	27979	36125	30759	41209	23116	18951	12738	29967	32465	57895	15416	33499	26925	37379	19226	18722	19397	28237	35421	50058	34228	99016	70272	27572	40426	24894	25498	0	24305
889	20660	32444	29243	15020	25426	12724	29157	42054	27300	31194	14468	24788	21712	23077	20850	29432	29338	32910	16831	17750	27101	27313	29166	51414	7692	9325	8842	25164	36265	18154	40796	32593	27677	28277	32863	22639	25609	18588	48292	41213	16302	25230	37420	47013	38118	13318	26968	36099	23230
890	35855	46165	65123	38420	28823	34030	75658	70769	117749	96810	69269	92092	43593	37924	48640	102373	71812	81400	60781	43653	41260	37272	35908	34610	10512	13888	12519	19808	23147	13370	152882	148785	110744	34395	35703	39626	31077	10144	33562	70301	58316	39331	75648	76409	0	29268	40868	53668	38348
891	25017	50460	18231	21792	3196	10594	40229	34875	28439	3629	17775	23797	35374	23431	23508	1250	22690	3905	29112	33226	53540	27793	14069	605	20332	10559	12385	42731	42283	35987	56113	38801	46021	28337	22926	4106	247224	150933	318119	25187	47697	36190	0	25423	75812	47686	22843	16134	20890
892	38882	25459	25495	18824	53706	21367	7732	61938	41942	54866	42854	22973	0	65860	18092	69076	42130	51667	40151	14273	26322	10373	29943	44073	0	5756	18579	20823	30491	21014	23067	46381	32280	41497	32547	68347	52064	103542	69933	25410	29173	44582	49257	49151	73121	14862	32861	38425	66713
893	51234	45421	21701	10319	0	17362	86267	25179	60511	24731	66385	22756	36581	30666	48134	28684	25115	55313	23653	33117	16906	59109	26727	38909	14470	18180	20195	34613	20227	22888	32410	7930	27722	22102	22861	26241	54933	45161	33866	25653	21731	35309	46734	37656	37402	20560	13558	28824	62552
894	37857	42928	42066	17558	34651	17447	9669	28471	20462	59007	36034	26795	38286	13834	23974	62872	46362	28542	1352	35978	26464	11434	20885	16050	17859	9745	8907	24303	22098	9943	34504	38575	21347	26603	38895	0	32513	14577	35625	83945	49434	37671	39650	45685	44217	8572	53453	27543	15008
895	40327	30949	26218	12545	15161	31022	18803	62342	34099	1257	25345	16987	43613	24803	14357	17263	16489	14693	36347	33624	26928	35458	29046	27594	20112	10651	10015	27499	26026	26392	23367	29555	21257	44948	18774	41603	16673	14454	10872	33279	22111	0	24311	27543	40362	20777	312	52452	67176
896	33174	51824	17935	13284	56581	43823	56101	31394	70285	39355	35320	29918	18550	34709	16956	36347	47881	74402	20592	40649	29051	40222	29263	43451	10805	15085	10549	38990	1482	17780	25720	29506	18638	62136	31117	29127	33733	21668	43194	3255	25456	49795	52823	51860	61759	21796	82627	64205	65933
897	29051	19012	44572	37650	22659	23227	33388	62008	49150	101100	42365	21023	38516	39387	39185	46305	74168	42914	24141	33728	72013	52279	34645	62143	25382	8583	21716	30080	63507	39586	27203	30277	18705	28341	52356	49383	36581	17928	41811	52948	41763	24284	38359	30415	32363	15087	33518	45953	38848
898	20472	26855	31683	28557	16720	10164	13494	12783	31872	25718	40889	9672	26198	29865	45554	31897	28472	706	39581	16691	32635	12777	28849	31299	16771	26518	13328	23207	257	11121	36789	0	19995	25423	44265	34335	23182	29709	25413	20063	42967	18831	45259	39918	43230	23762	16791	5787	45053
899	30031	26092	38731	23947	24671	14839	32531	56263	39485	18017	38549	37911	58432	44621	22278	39210	24590	43584	9481	26519	212	23401	8542	25329	12854	8484	11444	13728	20498	49149	14514	36006	32287	29308	24921	22682	40470	21643	10806	11774	61041	21991	24634	35298	35893	9727	36821	36230	36927
900	36068	28133	36821	10173	12133	19864	34052	16078	36110	40479	33857	25515	0	24294	41695	29545	16936	37942	23306	9642	26195	17594	33083	13361	8807	13181	7383	27217	18903	24560	21965	15334	10510	19698	29938	24070	11355	14257	31260	57458	28582	24075	33434	45846	25868	0	4963	17963	20709
901	40587	22803	41732	10416	3769	9564	32809	19930	24904	29826	11204	543	37848	17623	21266	14750	13448	14970	38214	36356	25553	14173	16600	11926	11395	12508	7404	29434	20889	6724	15838	18607	34339	28791	29171	23396	21711	43304	47817	14835	25639	26107	37331	33464	41316	24967	37162	16904	31746
902	85301	74236	64190	42819	36516	54628	42064	45720	78627	61807	48293	88382	52363	46347	38002	73771	85509	77298	31927	42219	30924	66075	68104	69063	27193	22199	20037	20799	42470	31853	85067	85634	64802	53789	58698	47956	12949	14139	14385	50637	78942	49831	48982	54708	76028	29549	57750	39414	53695
903	43917	44798	36228	28284	17876	25047	25228	51656	33345	31438	49215	1868	28146	39254	27552	48530	66832	58471	33997	44008	30048	38778	28566	35224	32793	22108	19006	38388	23923	39775	32046	40780	42113	38327	26135	36020	57336	50816	41189	23607	34710	7146	35482	4604	43277	31672	23054	25357	73896
904	28309	55440	31349	21760	33416	20499	23523	14854	10488	26866	21394	71790	14911	12637	10999	48543	43602	27182	24659	10323	0	27466	20061	30812	14627	23852	6934	15365	24646	20509	34888	44786	17974	26131	16326	17209	24689	26491	33193	51912	40938	79853	36147	53362	24793	11241	36739	39793	41124
905	57795	44673	37337	22971	29690	21960	56307	50066	23643	33866	40966	22123	52837	45646	33741	0	55469	39746	30320	48033	28635	18960	43672	37977	11091	24677	15145	56792	32768	7854	43111	31515	23274	12864	45455	27225	16044	26831	23335	32064	74259	32720	26987	65051	31083	17846	2739	37469	35174
906	261164	280745	363033	320570	344857	345363	288427	275091	346689	206297	226065	283376	355936	385550	414216	398650	375200	453097	208654	222487	237556	432469	431917	456735	15310	13265	13555	42049	25946	26472	385284	330329	321581	275385	255716	274782	26390	21112	20133	374677	342907	401670	396955	381055	366596	283375	308997	292755	450810
907	123049	130149	147728	120131	101325	114320	127982	147523	143702	82698	104088	88383	125064	150328	163489	192102	216794	0	99624	107998	71351	161881	181074	188586	76912	73613	90340	343203	284094	263713	124666	124096	98610	118404	110941	120576	287281	145705	375995	170550	206729	194013	193539	0	188725	76855	131817	76482	221575
908	0	77384	83148	43670	40406	55732	77730	93398	67209	63793	46538	62226	62628	94233	85725	112545	105951	341311	72031	82834	72343	88025	88844	112548	48186	37231	35148	122551	89309	121949	49205	29105	52300	30112	63140	57653	94575	53603	115976	0	93338	107782	96188	209619	65081	38547	62606	80104	103146
909	133988	65723	74721	45478	39801	47681	51732	57192	59226	62828	50020	0	60684	62998	58045	40255	53751	78502	61612	28180	51367	0	58366	66376	27234	19958	22943	48921	42882	31401	58776	43210	18897	58614	41338	50836	45460	5141	48519	171957	69966	69021	75925	149611	51932	27992	92008	61340	81450
910	48557	62403	62015	26470	21855	0	53510	45661	60251	52273	46026	55534	65619	45968	34513	115382	46471	90746	0	24599	54345	75147	46959	49879	12590	23133	16344	38137	14437	0	25694	50075	48882	48203	34314	33729	36117	61572	43029	59524	64892	51748	70151	82519	86733	49879	49615	105771	66417
911	58770	51723	1224	12140	12156	25450	44717	93747	94418	28262	18829	46610	49845	63797	56814	93681	66895	4919	83702	28436	34251	94626	48874	41974	11923	17043	9579	29443	37163	38051	36666	25676	31563	51387	42716	51385	25735	26522	34236	110088	44272	44242	0	46906	51513	22733	31225	7482	88897
912	37830	84002	94923	49614	45432	30180	87784	60332	80028	41476	71340	35860	54928	58249	59936	62948	82031	152906	39357	64076	48141	68454	61652	65963	10534	10852	42540	25171	16927	68471	20640	53219	57302	52442	98316	83431	1552	6668	0	53626	49230	91839	108637	98844	97006	45277	55164	69502	64290
913	35923	35813	94883	58528	60267	52584	62347	68122	64932	57685	40064	45584	45456	57008	52961	0	83807	65771	53892	52018	35943	34900	47328	47612	16482	17045	18735	55779	35838	42315	42700	31538	37263	60434	29796	44806	26935	19335	70286	62975	34882	49595	59880	144534	79730	26055	30896	88277	67414
914	41387	36024	526	25389	75716	31667	63586	69477	50761	68994	24569	13851	46268	46004	58885	99243	13022	21390	0	32095	28734	19952	21373	77341	12748	28184	15236	40154	22714	29404	145	22617	11714	30430	23710	34609	43539	37411	3642	38803	93233	51254	71903	51937	35420	31643	44268	30786	82610
915	63271	49107	89291	35923	26401	34389	37951	64905	45162	25435	15186	39911	62263	72767	47058	45756	83878	68772	44909	46666	57082	48788	31838	45349	13321	17808	32682	22124	29529	0	30655	58178	32022	71287	55388	53880	32639	26990	26675	68929	38447	60288	53942	38797	95204	49592	56921	27305	51492
916	27994	59838	22912	26436	16238	37571	0	38965	34575	38414	26683	31975	44561	35248	33859	42359	37319	50855	36235	30715	9214	31071	84704	52389	16251	18192	0	71931	30814	51556	40023	587	16174	21916	24222	26593	41685	21595	74208	49960	52230	55268	38841	40117	45678	17425	37968	31732	33394
917	36192	47378	35434	7563	20602	41	61933	41716	38987	35420	45741	44513	44297	0	71148	30008	10311	33581	18266	10368	15380	28998	28826	5596	23171	21867	21254	0	22014	15796	30742	34727	26697	25258	15658	47511	38281	31703	0	30283	24934	45616	57384	34317	34997	20981	35625	41945	47824
918	42941	68914	63601	64554	70881	78239	67938	58732	92357	61212	82466	29472	48187	58217	40669	55227	51611	62016	50890	75574	67859	57445	28224	89983	34694	16638	17898	47728	32488	45243	48476	36377	47073	68588	56277	49323	39672	29738	38047	45229	54406	39069	55686	62843	61788	21398	41651	31456	50973
919	29651	17565	41455	33947	42022	44622	46897	59197	49555	32708	40583	35999	27635	43618	58659	47840	26761	62075	36209	41505	88111	40438	49154	25532	24014	22531	27638	68768	42337	33202	42286	19552	42646	40017	40190	45422	45710	48346	83306	28069	74665	39201	57036	61223	70360	35240	41722	32829	98650
920	35560	86117	42054	26990	27180	31817	31707	1213	23648	24497	10934	32828	42419	60935	28274	37983	45188	37279	30885	46241	148	30084	16624	63548	35772	15421	19722	49008	29692	30939	54881	64078	37564	10474	35784	50948	76315	45202	70795	82464	51297	64885	46152	43639	8366	15762	15056	39401	45747
921	41623	25229	5005	14564	23196	19224	27314	41028	18174	14255	25385	14817	28112	33766	59348	30760	49101	42484	36056	23549	26359	27838	20637	17064	12352	16243	14984	30960	53910	49084	19446	24619	24158	21875	18259	31869	23210	38948	35349	27570	27711	27359	41967	21635	41163	18334	31676	44753	47544
922	49444	21111	64511	15568	18702	22516	72014	38772	38618	67067	28147	36332	30402	38744	26751	77491	32577	9676	0	15160	20493	32716	31913	27790	14758	25143	30718	39043	31562	19173	50616	19833	18814	24390	28061	26752	18199	27349	27374	37454	27046	0	23007	29666	45595	51853	32097	40398	25005
923	24246	13795	56901	29825	17433	17947	26601	13204	15787	0	60086	14343	14633	33376	19712	37855	28234	42942	25299	29482	57471	20946	13351	25762	11370	13770	12927	28452	22164	27588	0	28936	38358	26802	24870	13054	17243	40741	22666	63175	35194	75470	31097	39818	1782	1105	16641	6142	75320
924	7626	47510	55271	26492	40472	43208	58999	63874	61238	60627	16516	31716	87757	67570	36702	40840	62904	87707	51409	23837	23515	74642	42226	47862	24139	19893	9362	27471	13880	12610	65388	32109	23774	14039	43060	66395	23646	17146	24076	5132	35497	61388	61700	60853	79827	56084	37082	94494	47927
925	67831	37705	24966	8878	15827	17845	29770	33193	33864	58	35754	15895	337	41149	34761	44376	25886	34617	22280	20044	38834	12360	80672	36275	9833	45	11274	42755	30594	64671	13656	24144	16479	45317	46441	33750	32851	29611	38954	70031	33294	24283	27389	12882	56524	1832	51178	20704	48066
926	39990	37714	47395	63659	58693	49964	37833	60403	63425	49880	38395	71256	42660	43290	43361	55658	40963	42502	38508	47482	58251	37419	28975	30499	21651	27670	13965	7318	44790	1399	34092	34705	31093	22791	45073	42005	1619	39134	33883	58546	82700	48179	69892	129903	60533	27151	51642	46612	106428
927	38549	29481	33343	15778	35529	33732	72241	64148	55232	26037	41546	19097	79646	39753	44033	20741	49949	52757	17903	54285	49121	50077	36191	45958	26264	18908	19091	33721	45482	40258	21772	28325	19019	46729	31429	28375	53143	57686	68391	10674	0	47759	118285	36757	54251	25876	23683	61274	25749
928	21860	53562	31755	28293	36228	23450	28164	78173	18293	31553	46531	17047	35761	34723	52705	23470	3093	46796	41826	44837	16578	34474	19864	42468	18798	20024	16730	65407	26758	40170	56638	45114	60225	24840	18906	39105	37418	24079	39648	67491	94607	58837	76948	21627	106267	20758	0	1341	66840
929	34526	62012	40799	38655	39466	33451	106511	81134	59468	103130	25382	43622	48987	89543	57602	90356	77932	29338	36851	36010	77780	38343	46259	66197	14999	21459	11711	35834	53953	51745	41974	34444	38222	52276	61797	23845	45477	29893	25429	54956	29417	36827	47526	51764	58513	31165	55981	52936	70912
930	63569	51744	65474	19632	25998	35088	19266	41264	79082	14967	24946	17516	50058	42106	31717	31969	46451	47195	56280	1770	18939	40591	46836	31070	20283	14819	30720	34935	51715	33621	24507	32989	18654	33239	34042	28012	27737	34381	36205	19947	50989	18910	42879	71091	47302	32741	71214	65448	10295
931	26204	24193	22989	37481	23850	36730	55101	27552	36110	38168	30761	32020	44718	37446	77446	36788	44131	20369	55853	42891	26008	23985	39985	29363	13659	43840	26423	23881	16307	30238	41341	50031	26018	21953	47035	27729	70004	28725	34946	39505	26933	32814	29921	45437	46871	21053	41831	26507	43142
932	65987	76300	55496	49561	57024	46010	58107	20497	41114	67440	49352	76702	25474	49583	41140	77772	114263	105930	36373	61997	25320	57143	66851	94311	14852	24813	16482	25775	23432	32376	73788	98488	76562	82082	58201	96623	34222	59460	27369	59141	46211	58751	3908	43464	67670	17641	59646	61161	41970
933	59686	53444	29010	21349	0	33052	42164	55465	59621	62	18277	7790	37998	50994	36791	101564	9397	36121	2236	41086	46244	27449	43007	10171	17373	65793	19246	64639	23102	41229	31101	6416	13423	1692	37598	20401	47202	992	79029	0	48886	73870	76765	35728	40313	27159	43184	34370	93751
934	42562	0	59338	24572	43411	26390	75134	85469	74784	104768	77946	71392	31635	23866	46696	56460	106357	84172	56812	43460	73328	27857	24031	51849	30739	1147	15102	0	57250	27829	121936	146786	122331	58190	34816	29687	20378	92271	28324	101201	64365	64783	120439	80365	69424	35948	16161	34766	56133
935	26627	57138	32607	33144	34051	28065	40992	31129	43551	55791	61421	50524	55418	47245	33965	52557	43500	54576	48910	57218	63746	35934	23692	54709	0	25162	20320	86183	53455	42049	49466	58798	50012	43757	43397	55702	172873	120542	265958	69069	70478	46205	45295	55611	43298	21536	26999	28817	51529
936	10688	35121	1914	5815	0	242	43440	47024	3949	193218	394	209	43098	0	6243	106	17203	75563	41	2609	240676	17929	2730	0	54520	16878	13247	35022	40433	69498	18534	12615	30617	0	2288	0	44028	46868	80828	8647	0	21170	20765	0	25268	8939	285628	8558	13477
937	252062	261405	301689	303619	330580	341135	264688	333869	339953	0	242113	329928	360914	353095	373201	346025	467960	433496	193343	197769	87319	389700	441532	419628	11182	13839	8229	3584	18591	0	360994	325682	330666	237008	255420	263452	38356	39761	21560	342445	350708	399572	356101	335579	359358	261887	107100	286059	442411
938	132046	181925	111499	132372	112179	117183	105368	174390	142544	84739	101170	57140	131633	136965	207927	181635	156193	198176	139934	129880	53167	226033	146637	167052	71586	90050	84554	387505	245234	229558	153868	144253	161634	97436	178168	166656	232114	111869	335374	221275	189889	196722	177932	157136	171212	74152	0	192535	252660
939	56120	753	82651	12939	65860	51638	145416	74662	130703	49503	51699	75581	67539	81935	47877	97000	145437	108094	41431	47576	26647	39870	103711	87498	41607	49110	65776	168604	130053	144629	31482	53252	4804	61920	33988	33409	87272	85923	90653	142885	107250	91395	150060	94020	136706	45798	62124	36515	88878
940	54183	70295	54297	42449	22937	39335	40843	47776	52349	45086	30351	23085	50787	64907	47910	81309	72252	83886	54125	25295	41777	30709	35744	79227	43990	45270	22441	26081	16917	7321	33307	48079	45537	73563	37417	54331	37333	77532	58212	57088	87985	96885	74691	84191	69925	30277	67643	47989	91608
941	55349	47089	54707	22274	24467	28224	58538	83726	41574	90244	59154	34659	63840	55783	62430	55325	49578	102485	23423	47800	27413	96395	34255	98581	5637	15102	12646	31135	26468	66961	44001	46451	25986	62098	85533	35623	51091	48711	64747	57046	55493	90906	71278	93854	61169	32818	77401	60894	43687
942	51178	68941	41615	22032	38670	30978	63162	48856	33473	25693	43363	55639	51345	65146	65870	126549	69362	107128	20731	29607	54215	41210	43987	35841	25956	15681	19147	89509	19743	9	44724	46959	57391	29514	36785	45991	24264	59525	51395	102639	80691	80235	45217	47664	64207	39594	35811	65594	129925
943	73634	27032	55063	34067	59232	30081	56736	34573	126682	28032	26597	20947	73469	41102	46557	91210	63832	87210	56748	41829	29761	43016	49870	44430	15344	64	14384	43278	62151	31009	42846	67802	24698	80561	32892	33778	63479	38642	58150	78017	95215	53310	90628	56337	70892	46383	38011	64925	77068
944	19655	81764	39751	37714	21351	26644	45983	60116	59147	45462	76374	34663	62469	61097	66116	6086	70964	46254	34693	27227	37924	47663	42608	57155	17354	53632	16910	24872	24314	45910	49778	30275	31692	37801	36268	73415	41077	44	29953	37644	57347	41249	54303	33941	41741	55444	36243	49083	83328
945	56444	38487	41937	0	34948	57068	53880	40677	22969	34155	22526	24997	49000	41195	54469	63425	0	60237	0	38024	15906	44952	91496	32913	21310	20188	15412	75574	23706	80775	13552	20497	33877	35039	39756	23462	46011	45351	41933	37723	3830	0	37927	43384	52457	16	38935	82169	51244
946	48827	73184	52461	66898	68950	48475	80790	139275	126037	106057	99223	78137	68168	72609	79589	110940	143445	104772	84431	84693	141942	115446	69549	61694	11934	20738	38354	40199	25557	21105	139619	118078	137052	41455	60185	86863	24650	25406	23711	114358	79952	80535	106304	88655	162736	70173	78423	48079	147946
947	79980	58067	54567	41439	45290	46200	75319	34881	65835	71554	54015	81164	68738	72327	42581	59788	83748	41430	56713	41694	477	2202	9708	48616	25028	45763	24457	60227	75387	68579	83323	83014	32558	38863	49754	73046	191446	118860	266372	41323	49051	56636	75163	57099	24894	38112	16079	56343	33389
948	0	57495	64777	30519	38254	0	62207	86563	80400	58822	52796	7265	50990	53767	81272	58501	53744	91449	25201	41698	85357	71451	86856	82279	28915	19287	20647	35780	76801	65354	83692	103448	114083	45195	39216	37901	68967	54459	51268	82016	108516	113802	95173	148487	72473	39294	94186	54715	92990
949	51122	64899	44330	17144	20257	38453	50922	82744	53431	22808	57275	39418	86246	34490	31444	42113	30719	60828	21836	43168	30372	51048	44634	40072	37945	50279	26817	144868	117752	88751	41586	39698	30603	26134	49880	2952	68914	91044	86934	52284	36330	67349	63915	28291	64557	38019	22223	3471	88439
950	48691	38188	19712	14877	24820	20676	47574	48172	50371	38384	45797	29317	6300	45478	28770	70554	38373	43480	24684	17397	29007	22958	31599	35731	37139	26093	28386	37253	36898	44525	16093	20784	13421	55586	28751	67677	38036	39810	85778	46191	33734	14518	23734	27471	89279	47726	40064	71419	17219
951	24825	6017	25995	13032	0	15231	34188	26957	62259	30134	28517	14273	33938	0	27243	51678	27795	21082	48301	52887	36730	50568	11969	27118	13060	64645	19590	14239	24199	31418	16675	23383	16194	21389	24957	6754	57385	48357	28671	36107	18121	10229	24505	17039	28686	7175	18225	24539	51443
952	27054	35774	27632	18972	22096	22841	44120	33272	39074	20874	37737	29371	27771	37163	21987	0	21915	40941	22218	29638	10987	18899	38912	38839	27756	16853	29828	52930	37677	27254	44917	42229	50139	29283	16774	37444	490	8486	22109	41059	18845	35069	24330	48473	29591	13942	16633	43517	39721
953	43144	29042	18710	21649	8973	21561	54770	23951	40359	28085	26525	23332	64362	43192	31705	55867	63766	34542	22057	2031	34459	16363	26454	31526	10985	31295	12303	31327	57457	48067	436	32040	0	40111	25984	26816	148035	107566	39507	11057	43976	55408	31345	33853	38231	47659	40316	13615	28765
954	33867	65528	61025	13766	19394	19805	24513	73494	42743	31284	0	17799	0	41244	41747	37260	14711	17466	19501	44172	24906	7044	9858	57454	15940	0	29384	45763	52891	26239	24271	23270	19270	0	47071	54299	17156	80511	20906	82561	46400	20613	39405	47833	29485	9172	22737	40543	52839
955	7620	23708	27985	15671	15037	7815	28454	24590	17691	45273	51692	26266	35155	17161	49076	70549	17066	53201	11324	41846	11821	40718	27048	12998	20264	46579	23265	23152	0	39895	11464	27915	22782	59589	33371	21925	12896	41240	39635	27361	37201	30097	9198	36434	26701	9059	17236	44723	29219
956	27323	376	28735	5428	12069	20095	65304	36199	41204	35134	21435	16722	29162	35874	1316	19616	48787	46559	24302	22098	15162	25060	41450	16207	12053	899	15956	13761	37586	49413	52688	21265	45111	3638	22258	16594	30685	2911	30117	13726	44876	33528	60586	23932	15508	19156	18650	36896	44909
957	76301	20492	28456	14276	10214	14390	29740	50116	10265	9717	34197	43442	28814	13519	43824	37059	34581	22968	35066	35124	31764	17818	10781	10918	22435	27612	5609	16536	40332	20578	0	8002	15606	56587	28	33324	21061	69280	27668	20118	0	6968	45021	39004	52573	16696	32676	10832	29861
958	28129	63078	25798	12267	25710	19271	38946	269	59155	19891	28327	26821	17283	23507	57339	60159	50728	41219	14089	7134	17837	28158	34684	32169	8653	32040	13637	17334	19368	37637	49280	50526	27734	21234	55982	62416	55545	63337	17651	44996	54377	45340	52020	37437	23603	39711	55208	70952	17533
959	22725	35658	42460	16913	25927	18248	30885	44293	30974	64410	38809	27135	26095	25998	29485	28209	40024	50704	31129	39259	24211	24855	11868	24549	13575	13884	12032	42025	29343	17749	13369	0	5427	48140	26850	35480	7308	27752	24130	37327	19441	66232	43155	18728	42000	20135	15675	33419	21689
960	27616	13775	31734	25217	24122	21625	0	56957	31092	14674	0	11740	52190	27150	28445	25014	24073	33550	20161	34015	51122	25588	10256	20776	11926	18740	28270	26573	19796	34957	11345	45476	34435	13270	20126	1174	37662	25954	33724	34117	40181	32585	31616	56319	49633	13018	16791	2899	29535
961	18493	32615	22563	23929	9829	18000	25034	37022	18485	18143	40100	29780	42025	17066	32188	49992	67823	45026	27217	38660	17812	28408	28195	29257	17807	17941	7829	17159	54752	69198	34344	24674	21491	47031	60960	31881	20908	38834	37285	42179	14457	23716	66311	9056	55995	18390	35925	31359	55272
962	33936	49196	29222	15811	11522	11456	128899	35845	71943	19205	0	13368	24945	38550	21115	61053	14844	38274	13716	16753	21415	26293	40930	27230	12460	17350	21995	59781	63335	38970	18269	13826	20851	28886	27419	58012	15796	58919	34941	23954	25458	33911	46769	24980	39805	40542	19011	31143	34371
963	35385	37344	39498	29227	20100	33701	39699	11084	7580	22516	65355	20205	25561	25799	25362	64180	0	32995	34422	33487	60668	11537	36040	23732	23242	23187	19536	63578	32356	22581	13307	27176	15812	28761	29937	44694	14385	50378	24303	40190	17727	21550	32652	29221	40359	24311	0	14951	32603
964	47244	0	95483	69920	47591	45072	71384	60211	122086	64387	62286	24632	71731	44601	56835	90470	150109	108210	11932	60751	37898	96198	105811	106688	12178	14325	8077	38572	30566	35626	107588	84527	98869	82432	82540	60607	11543	58560	18069	23779	41311	100472	38325	65993	41959	52439	104311	57079	82417
965	29388	117713	41401	30705	45189	23466	52859	94348	67032	49995	22849	74944	51589	46758	25766	0	44873	79124	48664	0	36721	74495	36282	0	13246	11669	19753	0	57281	39055	27381	47453	1283	59590	43297	127	64408	44324	55935	58049	143578	31072	66462	119845	58676	20333	27966	52214	75288
966	53293	30428	46979	18190	35348	39681	30210	40879	24365	23881	80168	25303	47109	43750	50307	84932	59128	48401	24428	56580	29320	13457	41770	73204	14918	39203	26318	128600	95268	63112	35572	39489	71743	29738	37003	120700	35875	28393	0	43569	37831	47069	44920	67764	99677	8102	49861	41587	90006
967	42765	28088	24777	18684	15336	34020	19753	22484	59535	70579	26764	55404	26603	49594	34724	52915	33532	33941	28257	50266	20452	44653	36856	37961	19429	0	26873	50143	32458	54592	28595	17424	24833	22074	30504	18276	24223	26451	70938	69347	2254	24337	57891	38793	44652	34409	21705	29250	57829
968	15359	20102	30873	10032	23539	19551	17856	34733	30855	23081	3256	11392	18073	37161	42949	22232	21354	33907	14714	25986	28984	37997	26098	40493	16177	83535	16532	19603	38229	53554	2439	14260	24899	10854	52868	6871	29748	39315	43979	17043	29072	20801	36024	15856	31140	12434	49540	35269	39022
969	221506	272250	244864	280642	296069	298587	281838	300898	293172	165279	175956	243583	301524	335334	374082	277234	398092	406234	205668	179820	198798	391177	386930	387771	14289	0	19085	10067	40362	40414	342950	300764	285725	245643	238762	281863	40300	53583	8289	306849	342671	359845	374277	325159	299158	288178	235735	281765	389017
970	102665	109094	130402	97987	99110	121710	111601	102703	114858	94446	84071	96334	152656	143634	157679	164417	171687	164611	102605	96999	91750	150595	164003	146920	76552	78475	76147	283784	300714	182749	109806	112277	105748	98130	125109	102137	197967	114301	276126	158595	156475	189260	185854	163556	170499	86014	129741	112975	231250
971	61663	70373	69834	33062	35621	34920	52873	100504	74098	57036	74664	38052	74083	63170	89275	70518	58471	135076	39514	50986	51311	88502	67258	83984	35278	43006	41862	99087	74555	65839	56735	62311	65400	50091	69881	85379	58530	70334	83716	127041	83377	89972	84663	90156	86475	46926	64057	103602	85609
972	50123	38848	61722	37865	52498	35116	46280	45450	55018	52928	0	35317	60433	123306	61019	56774	83960	40925	40903	85555	11441	56428	47316	81827	30267	24038	26446	80080	44265	79364	55034	44609	32823	55063	43853	40271	48160	59621	39144	67472	59589	61380	103764	91372	46431	38435	42754	41953	80093
973	32718	115845	12939	22624	24221	12916	71682	48081	66180	44533	48326	31892	40069	42351	48285	66104	36679	40454	28389	34152	79946	43411	62262	52147	26731	39937	16100	49919	39247	42758	25970	36720	30343	31364	59240	28003	68967	59067	50391	47147	48047	87296	46760	51796	96034	41289	31769	37060	55419
974	30486	47207	40488	0	26427	23420	62874	48734	77913	28960	0	19027	27382	67585	34377	45109	50801	45751	22447	22357	40859	47939	32941	40711	14595	18480	26003	19393	24720	3093	36921	28075	13819	65089	46800	24645	21013	51293	33704	48121	50064	41509	43253	36654	67440	17360	46489	22861	103069
975	60017	34328	44299	29736	9787	44608	35585	69844	36685	38920	54017	31269	49577	50299	27875	26565	49011	50525	25728	32668	43823	25994	20983	39499	13231	30290	15828	34423	75455	65750	30967	43536	33740	20145	22752	49740	27395	26660	43921	49153	95797	32275	53124	48668	0	12764	10139	78882	7201
976	50448	58295	38485	24216	28182	34163	44430	55535	25537	59918	39761	37044	54085	47791	65925	100747	72816	59418	81431	17407	40430	52271	45538	9711	15424	42524	17268	49622	21350	37225	48012	30675	25557	31546	76425	29306	17825	27120	31104	64722	42182	35083	57913	90824	108310	55437	91457	48927	104398
977	28035	49238	57773	24810	33348	21286	57755	39464	65281	42998	27743	22008	54765	47451	25989	40424	37059	68590	17806	37039	41562	43367	31611	78179	37433	51230	18705	27295	39278	22618	26461	28802	32707	24411	52856	49918	16616	28008	33117	49358	46616	66492	44236	77462	53611	21393	34024	32754	64373
978	26868	54248	28871	19244	17601	20317	48292	51005	70258	17280	29724	39859	6342	51828	29929	89746	32977	75416	24096	40948	32612	40566	34408	36893	14806	20889	25803	37154	21736	38799	4770	0	48314	39163	38827	60006	56872	48122	18160	50257	31618	29460	103805	37256	31581	22207	50617	37678	79757
979	43045	14676	41640	38295	27709	30393	84186	51073	32857	50959	36839	34065	117858	31519	51190	24352	56685	30885	38250	34238	26791	49343	30925	57407	55248	20835	11989	30851	59344	24615	31728	57858	31627	59511	43412	33976	16571	108817	28012	30853	29839	35719	0	55598	63428	45177	30716	70012	51588
980	19291	71886	17524	15134	19841	25713	56953	57293	46448	47041	36484	58005	28349	70799	44662	45466	60071	39789	39324	28683	59755	40173	40292	26891	20718	22494	24641	57103	38885	22766	58687	20546	31436	33044	30112	40642	78367	2433	19581	23577	39685	25970	92714	48081	35660	25365	18591	32042	24315
981	19563	38796	30080	18428	10643	33358	21684	52892	27755	27994	24433	36055	14996	28086	23668	61669	16419	56094	53126	18359	20034	32589	39623	39859	19223	20862	19282	43463	39767	91078	12024	13319	12913	32939	18991	32332	0	82120	69904	50699	27953	34466	37966	43826	28056	27460	33849	58229	41394
982	47552	24168	57199	33790	49104	49111	39458	75087	57803	22978	62820	40198	41152	40066	70861	76222	66631	67572	39081	40858	37511	46752	27486	58351	36767	21403	27082	39162	28346	0	28335	41217	28313	34190	63121	52709	74095	45294	22300	47125	63321	45076	79108	55156	91852	24032	39636	26404	65535
983	46878	36423	43976	22925	60804	26008	93162	0	78519	36048	3663	51442	62541	68395	47626	50612	97786	0	75019	45416	42776	67445	58433	50536	17285	33831	28055	36642	20428	38922	60404	41305	40021	28745	45481	50478	36407	33200	36256	80787	35035	58255	104827	52393	91775	51056	49499	26246	65512
984	79568	48609	46452	78029	24505	97811	64370	87824	51463	54584	28333	0	91908	44336	37518	56133	24165	53720	25868	37029	47554	42614	48121	40687	16257	22911	33196	59124	82926	38790	6035	32757	52498	50558	1349	38465	83593	84662	86897	50593	86658	47382	0	73599	64841	61360	36813	44585	66457
985	42747	78675	38503	65534	41396	35285	61353	94161	71143	55752	58578	42808	43937	32814	21810	50519	30548	84733	33221	41914	33744	34402	41474	84099	34232	63214	18347	39107	62845	39685	36895	920	21349	47399	86707	31571	36241	57282	35646	42016	41921	47695	114523	64093	70666	36832	24816	54272	47985
986	65609	30545	37410	19648	28736	34729	71440	40890	87955	27754	36834	56239	85519	47477	37387	38002	39176	39218	40616	30106	24914	26936	54982	42246	28817	35047	29022	75517	42159	59841	63972	75668	44419	80374	18012	33700	41702	64065	36663	90764	50434	71138	0	60010	48325	59967	43278	0	48088
987	36475	29714	47327	15919	0	15205	18996	48868	192	22194	34219	39086	43186	82390	56978	61008	20551	47719	34725	19259	36824	63445	19789	39355	13607	7932	11731	56114	50366	61546	34160	36298	38512	31044	42648	37936	50973	41965	33933	39302	40223	54875	83947	46170	22847	32128	22825	106584	84449
988	0	31646	41174	32537	30379	24800	50160	27367	78912	25723	27746	31549	31169	44945	51923	33503	47096	30037	17276	42095	27015	11172	19346	33735	42976	19495	25940	46367	40691	48247	31362	22642	12560	29796	48479	37781	37034	32154	27152	32529	17959	37683	29505	52457	62604	20595	37930	32406	47110
989	87636	25961	25256	15475	30384	22973	16689	65097	22852	25853	24272	17057	30045	21890	26232	33593	23860	36700	14239	35721	24867	49449	32044	36372	16236	21580	17920	60437	33182	40443	26731	21132	29938	25934	29320	53503	9160	34190	28530	25183	25944	30268	56805	31680	28779	30887	32320	27358	58820
990	44308	30352	17711	12267	15695	18256	59117	39825	31287	48391	31095	37396	16704	14701	39966	24303	24455	34977	34705	45036	28903	57213	52048	19852	22412	48500	16683	65615	31983	72361	12277	16791	38161	25174	27416	18072	50307	27942	45722	64953	29963	31103	33954	34337	53346	24513	29881	40096	51474
991	40072	31072	21769	14166	20466	20667	47402	17631	38551	41561	30289	16429	24909	35575	17416	38412	24330	16774	43075	27886	52934	19260	17600	37299	11451	23611	32525	46283	42867	58815	24950	26119	2891	23168	12140	56461	19515	30656	46595	16880	50170	35656	31298	20112	43103	21503	58482	17380	25704
992	48687	41656	66718	85391	70251	52869	69959	74756	97390	63678	74262	75289	74916	52014	48346	80506	45635	101968	72766	63865	62591	56743	53827	90317	17231	31842	10074	44379	52869	73514	129602	122631	102731	58569	51789	52845	28632	30492	33825	54568	46406	42072	98122	149895	119427	46850	56462	85338	79484
993	50907	39740	35649	25717	27936	23980	14343	39105	14033	455	19928	57936	39324	17806	66715	45368	51071	23700	49239	38902	16274	26386	19586	0	33108	30245	25395	70260	51516	75359	37652	30743	26466	45100	25627	37269	175787	160855	247896	39493	33916	30237	52200	29347	44622	25184	44331	7005	28455
994	39179	38870	34486	29772	25991	50123	78660	21341	26901	62179	19506	18801	36937	43459	51421	24558	38238	35815	0	22525	41580	35334	26395	38409	25269	21206	22493	32393	63075	18501	44023	54057	46120	25104	24239	0	45554	39182	55604	55751	60235	36500	51380	52559	47338	14089	18106	35233	49264
995	50926	39679	25593	29031	17349	18442	54330	53930	59458	58532	88820	46149	27609	54403	50422	47651	94270	54593	41288	36516	20052	30585	34008	96789	21086	36678	43768	32928	67497	61852	45897	29164	28635	45690	53418	44026	32789	54370	33138	45524	19306	35070	47843	55860	66551	45752	30525	60944	54409
996	36003	22198	24448	22864	19114	15802	30233	46263	57958	23095	29919	25681	41203	32547	39314	33587	47638	61664	39025	26819	36313	27967	56368	37648	10286	64977	24124	54612	64737	26794	55596	28388	57119	28481	32028	48624	40474	37721	57116	55611	43120	43801	68402	52639	86032	25041	39218	55664	42103
997	11631	13709	61308	26169	35499	21895	5	33370	28760	37650	44581	37804	32074	22314	14783	41820	34645	37842	32122	24968	67527	24575	15992	23048	24087	41003	29125	46468	17851	61891	22219	18069	21321	52322	26500	21278	40801	77592	31678	25466	23088	41356	66549	26506	46942	35411	49587	56982	72520
998	54595	24458	32556	5027	1120	56589	81794	62509	31177	33357	23031	23318	41672	48142	46066	18470	62158	24646	25524	23043	21602	31797	26366	46826	22963	2713	23217	32722	24715	14536	5265	19523	38131	48521	28214	32569	32662	39450	61945	47121	26633	52954	40200	81752	50607	0	17157	0	73264
999	48723	90467	82717	57227	53359	37866	54374	45417	86718	80025	55828	55459	81013	39008	51054	77099	89210	103771	9905	65683	49864	45786	70258	77586	15882	23232	22412	29834	35544	31058	70558	97848	49112	53055	45306	38551	34387	65485	28120	80338	48641	61123	61890	37615	76588	41559	62292	82830	68423
1000	37000	28760	41970	21904	35900	17202	42189	38084	53415	21336	42830	24043	28889	20822	58909	70708	41300	67785	41938	27264	13496	62797	33648	47117	32517	32502	38079	53748	33568	95374	45072	46635	56057	50927	34821	37700	64451	51453	61603	48755	46445	42783	53017	39729	62077	93300	84183	28724	59875
1001	39459	46053	41757	21498	33713	31584	45308	24440	54285	64940	28646	35636	53138	59689	61766	61067	42077	56534	45737	43141	61266	15372	14231	21144	45509	34034	14143	43428	45551	61591	42250	35760	26363	38213	34547	27307	4237	19576	52584	55307	89421	46625	56909	29646	41494	45981	39068	295	83792
1002	60324	37313	45906	29041	33894	22365	57091	42437	64479	24067	65082	55648	28981	45074	49769	39290	49079	90027	53845	21342	23318	40940	79541	41967	16245	9967	22654	75960	46788	21348	56032	19851	29507	33740	26429	77749	61389	84652	39472	42473	23746	47140	43714	118783	39338	33827	25562	124336	41549
1003	248781	278747	247535	278207	245873	294789	290784	331650	312679	191100	177275	246635	376021	363070	326027	300238	387701	374297	190205	223901	230082	345256	380712	422350	20686	12764	29806	38935	46771	45872	309972	325342	268609	207505	269558	253468	28088	36485	68751	307659	294615	369255	25029	0	342042	216568	279144	240535	387095
1004	0	0	1499	0	0	0	105062	125437	129062	66421	0	0	166909	146597	155169	0	0	132345	86249	82258	63344	0	0	0	56872	33655	17447	263190	239169	197433	100788	113043	94148	100890	109211	94508	169875	124059	251593	159905	0	0	305746	327997	0	78556	0	128400	0
1005	116793	115131	125918	127332	136187	133691	80001	67696	73908	40585	136478	78166	0	77177	63201	169108	197421	87449	59762	0	37140	231559	131958	153315	39432	61281	103831	130672	98948	92728	51682	0	48372	64957	62579	53351	83388	74032	0	116673	182618	182905	295216	244726	251905	65908	154969	71148	179363
1006	68595	76453	83478	17593	25006	0	62221	51100	75292	33803	32712	63524	87913	80039	59408	89413	95461	97036	43469	89078	36804	52101	86526	61577	37956	41323	30304	96136	41793	68863	0	65154	43919	45409	7135	23411	71477	25134	138711	56963	75849	75935	68290	71767	28688	31566	63653	18297	175687
1007	52318	47120	56093	14054	22698	51904	57981	75559	62541	39144	34957	40703	84670	3855	51558	63931	103288	85436	20405	47888	40850	36346	37908	87082	25512	22882	48077	13448	44257	48552	67171	90516	24084	27904	38280	44189	16767	37835	15977	55623	68760	117544	55568	64180	94383	34697	51860	55162	52904
1008	24380	66274	26095	21732	22299	32980	47227	70885	49649	33133	30234	21703	26944	37089	38914	70504	47669	74740	22346	25746	16387	48251	44742	25744	22884	46813	3	88201	64900	50808	3447	18362	4354	45109	44745	30627	4698	37655	26315	23007	38398	25967	0	60269	51361	15263	31324	74532	31591
1009	20456	55479	40407	38706	36964	41258	80207	127781	69397	52890	52488	80702	50151	113384	69794	67537	67077	130709	43719	35920	46496	34789	40645	85082	14062	20435	33108	30033	42543	25630	109545	81540	101597	59287	50772	30004	43008	12172	30278	69919	156742	63081	141714	101654	81584	49202	37848	47162	55211
1010	43645	39960	55858	21939	18921	20184	50049	57590	54859	18892	39324	26610	56215	37432	54970	69346	50398	56222	41311	33033	31437	27450	30385	43318	7277	48832	18338	54919	113667	33487	36626	55104	46389	91637	29103	77793	148403	131355	163023	95938	0	47951	38767	74589	54375	38084	21023	39332	57494
1011	53557	34312	594	11338	18028	0	42086	19929	78214	52436	63030	60636	70371	29945	42034	16704	52613	28467	9165	44842	41993	33808	34301	36257	30716	25801	11475	84615	39275	42985	30282	29130	38104	80006	55204	30801	48566	67152	37074	0	95680	45111	35423	41348	49508	23749	37277	39040	53850
1012	51664	66493	76425	14567	24480	34585	33704	43475	62204	32399	34645	32132	38334	57551	46539	42006	69478	66519	58898	33840	37583	49898	26660	31153	48875	18148	14857	28298	67236	25351	31823	38572	6801	0	29098	41682	62817	30998	21056	63771	24853	34031	40817	56060	46778	15062	28088	66488	70767
1013	0	12887	16086	20403	33012	19497	52816	50577	42900	35857	27319	32146	31031	51067	43881	60613	27656	50316	35933	25289	60687	20054	26843	44108	17595	15796	45026	24193	18392	84026	31133	27079	57093	45402	8844	50263	69075	77019	38759	44864	26455	38715	21949	33066	59195	20250	44727	14472	35824
1014	37460	63837	44969	52286	10172	42294	23436	103789	56302	35756	14605	7306	44324	3467	34212	8293	25526	48290	23861	52898	32773	24624	44507	43344	36917	8725	52812	47990	55152	31622	15518	76236	2624	31316	43531	45676	38241	35958	48879	66326	46721	42093	75691	55054	50062	54599	54463	78443	50905
1015	63513	54746	51641	18770	43655	15810	76488	3944	933	30813	65094	29625	33945	46098	43158	71298	84670	63478	45843	47058	47273	79150	32619	0	24449	17827	18406	38891	66418	28862	48143	35005	32326	24666	33409	42337	38013	31175	33878	55245	46091	67904	44458	63138	61722	35446	57436	23801	53025
1016	0	18649	55731	23911	15767	10635	45395	58283	75933	41579	29131	29759	36778	59991	46868	80950	31538	33541	306	29614	128	26790	26407	67171	17430	51060	22726	79500	29119	36561	14449	25025	33019	52892	40218	34376	51946	32930	46184	59951	43447	22961	73811	48943	31016	78299	28869	16598	55008
1017	66337	51167	45560	4771	23760	44461	50048	70121	79451	39162	48543	35384	53081	37636	50758	41889	31261	60937	52822	26831	57924	44618	26380	38362	20022	20235	23382	22154	63785	27479	28390	28728	25291	50118	36433	31744	66562	52542	9708	29838	37845	72128	47979	31694	91072	24989	14795	61236	61125
1018	30797	28443	13806	25668	9237	17745	56213	52510	32169	34486	21164	43942	37679	27438	24848	41882	49317	29055	64847	53395	31024	37436	42235	21131	24553	22164	31973	96329	27489	63802	17998	35082	30176	39869	37127	83195	28168	79314	73949	4643	30452	41961	61418	38940	52495	31370	24229	13631	45790
1019	14427	45208	35689	22534	12855	29320	28715	44435	73385	27715	37033	19931	39049	52682	22336	36569	36192	37606	15646	31088	21497	27220	40420	15408	27953	24234	0	45878	31991	38978	24135	26775	16781	32551	31471	5161	40535	96972	77024	39307	35034	36989	34335	36617	29070	27673	33505	28454	30315
1020	58408	34136	1979	35224	20924	15173	44089	29149	26914	27207	20576	29782	15187	42932	42653	38809	21941	20829	29242	10776	46957	34675	21456	47284	15311	27174	67646	33301	47882	21604	24281	25375	26805	25501	47127	39860	26058	57369	25847	38595	24982	29870	27709	30499	31671	39004	17774	26219	40736
1021	37868	74556	76680	21059	23282	23050	19251	35768	19702	39071	36227	29549	10484	22133	15518	55064	55621	14723	31417	33782	40802	30333	16465	33034	10823	117	29770	26119	25850	59892	47354	35915	21102	0	23634	31932	34087	31081	18667	52040	33625	20374	38040	76968	66682	15359	41935	40351	81568
1022	31950	54109	35747	27194	25572	36639	64290	45883	98194	53461	28720	19861	62968	44266	58185	3844	47630	47772	34754	50429	44705	26994	46171	44011	14773	15237	20258	41461	3112	84578	39837	27452	16578	64644	50757	38834	18475	35734	62545	48324	34169	27420	71026	21570	39276	39438	30350	30727	33538
1023	25142	0	20216	24428	27139	11979	30878	65474	35506	20489	36833	79710	32267	37985	40935	62232	18563	48914	19091	24225	23288	24395	34685	45501	25260	50624	19320	52415	61377	27912	24001	36914	13547	55116	57644	51038	24303	36889	33915	23472	19645	20327	34584	38574	42197	27868	32974	39495	18960
1024	16578	65040	43203	26583	24932	16592	54955	27429	53239	43412	22756	17257	50034	53560	19760	34240	34903	14961	21745	28563	29101	54937	21253	30303	12961	9025	27103	34367	62832	28573	70778	30032	24260	37687	29487	0	120338	50255	32980	79818	30393	62084	34003	56185	33448	56242	28717	45936	81817
1025	24668	26457	20286	20970	11253	13239	67735	44843	18633	28270	9014	20867	25131	18577	42211	38245	58970	56327	48567	41856	44759	1	21815	0	15147	55118	13257	44097	33805	68334	23633	29628	34010	24993	56625	39398	36760	39087	12758	16814	36449	21615	29481	21492	48132	33058	29017	39175	11295
1026	63259	29511	25457	11625	20636	8921	37040	17422	47314	17508	49993	24571	29407	39815	49618	15641	2385	16697	29550	22981	19989	29455	14647	51128	28157	54983	30203	34801	49531	32073	13881	22138	15184	44463	33992	39752	52115	62427	63160	25754	35966	39	10685	15436	20498	19828	21692	49992	31266
1027	26819	3442	39625	44215	10386	14597	67466	50464	54951	47397	17101	0	27211	7624	24679	30238	46191	24245	4656	51547	41614	45291	43585	17801	19274	62896	15807	70388	47191	26994	9704	17297	12021	19508	40475	20975	52013	32391	3304	33293	43763	38999	44223	57338	38631	17880	32394	34070	67113
1028	17796	54793	8217	16356	15214	14300	12526	23905	26144	16062	12520	33968	11608	47820	22810	30025	9114	20993	16612	19845	19276	18647	0	25224	5422	27756	12636	49847	31290	57847	21492	17415	37119	29310	27055	46218	79883	31081	55371	23430	20674	13300	26592	27386	58938	25217	25488	24675	31989
1029	28575	49075	88089	15309	14822	21519	27756	43321	57644	32021	39355	39611	36059	16250	38634	21360	22581	26993	44283	25222	25994	21507	49246	21650	15884	1271	9449	26560	32088	50650	15176	12096	4888	17928	22749	22388	18720	28586	19553	22679	20724	13971	29641	39263	14113	24849	17665	31012	49787
1030	14647	20805	25248	24273	21514	7547	18457	22613	14531	11686	11633	0	21999	31781	30665	30939	23277	36749	2451	9376	727	28624	42618	21730	29051	39647	29521	20086	30427	27008	16370	13373	14767	28930	246	25704	30376	47465	44870	19972	46679	26722	20157	21913	18081	22261	39662	24060	25381
1031	37694	27823	15774	26199	13257	11375	24075	26837	24482	31114	26187	35521	17273	18684	24211	15602	19272	41528	14442	11286	20236	298	26904	30048	14761	34139	16786	42844	21266	16831	29748	14803	22596	48401	25484	17306	23451	46540	13493	18061	24182	18622	27908	54402	44977	9267	34191	19687	26788
1032	33756	35476	22840	19634	19591	34495	35090	28178	40365	33286	28353	9868	32765	22370	15430	36877	8701	19113	20530	15436	73442	46642	14108	20029	14625	18010	26186	36331	13703	46594	14102	17411	10845	21604	32715	20480	16884	44369	55146	14226	18439	45511	60818	38336	0	19741	10561	29324	65898
1033	17339	4257	27979	19963	7868	0	48250	33051	19953	1021	31838	26596	22507	33564	27444	21937	48689	25571	23467	55419	8711	18261	9992	8160	11617	17697	17978	24466	76246	44656	12497	34993	13456	31319	11478	12963	20881	24588	33276	44259	41675	18605	26281	28755	28847	9393	24398	19852	34862
1034	18241	18404	44921	16608	37441	37063	43794	72	57347	43170	43442	18714	38481	23208	30322	47551	24146	46093	33569	10398	17516	15766	18921	31432	25125	3427	16157	39327	39965	85228	26609	32204	86633	19733	36696	26761	66391	31594	40944	51223	38299	35631	23469	32495	24781	45945	8659	25011	40338
1035	26658	41199	675	26368	0	51152	42996	44710	65731	47333	8838	26309	61998	49095	36593	55516	64609	54413	12290	19957	70074	34059	39025	40606	15968	66652	14815	65691	46421	28913	27923	34560	40697	29792	37259	29979	31788	42242	24666	36634	41272	45608	50638	32256	77494	35757	43687	34542	48295
1036	83300	60800	45386	30295	61248	28086	78288	82372	11419	44313	63625	61807	42208	34997	42291	74786	58743	54791	70031	26016	23568	59604	63545	75869	14375	3177	33306	40232	18919	45014	60994	53958	39778	73583	59058	73617	20360	110212	41408	52561	52818	52556	38926	50172	25189	28965	82440	54306	62405
1037	49930	47425	38403	16830	15198	20234	38413	41844	26406	52777	37901	31886	16622	26397	56577	79643	42539	49333	52355	13815	13767	31115	19069	31675	27898	25001	33254	61746	37813	76754	29854	41575	34298	12248	32845	43695	70616	28071	36438	49160	34646	51160	58214	22780	34791	26391	17357	41157	34424
1038	43691	42067	32563	24150	7869	2453	63227	30719	56734	15748	29887	26096	35679	35007	37836	41055	44825	43129	3653	33697	54384	18897	51017	27189	17235	80562	24921	64657	48518	22598	33723	34794	48813	21799	46972	38359	35512	39745	116680	43266	22194	19418	24543	72993	33123	48886	18545	26801	19502
1039	86188	0	30517	22874	11968	26873	39856	54819	51831	27687	36476	44334	23134	27983	38737	62702	27489	35273	43176	33048	18060	31432	25782	51277	19999	18803	18085	32519	25778	31924	28360	21471	18614	51024	45182	27627	80808	46442	46755	18891	25429	43212	23694	2757	44566	24312	55346	55576	36175
1040	24	11998	49	1230	19639	0	0	0	17298	29048	170693	4689	21234	333619	11860	3084	30455	176	0	0	16702	29168	22811	3537	7630	32997	26119	49194	46722	68076	346	24603	1556	0	7113	0	53891	70944	41438	8956	2208	19950	474	51160	0	2189	3501	90	36314
1041	198574	232486	212123	237573	220943	269430	243802	275201	254495	143252	0	244840	270000	0	288549	271820	298494	337395	220875	164732	189312	328303	294697	354303	16520	0	0	0	14328	762	271982	256937	218222	274125	289767	239694	1610	0	233	281593	310750	298552	280045	286648	292039	229989	249244	257558	392067
1042	142425	179713	105338	86268	133955	97984	78492	165127	184263	87374	151246	78560	130209	198848	206580	166537	204124	159506	56486	99518	93450	138062	151103	150600	95016	78464	56348	263951	200201	196635	129717	116810	145399	52123	51772	81225	203334	134113	248167	218801	148591	213563	175931	137950	157514	109236	148566	139786	207485
1043	65938	30394	91108	74938	33083	58117	121733	59861	63295	104174	63544	56015	124712	0	5734	73998	42103	127963	47077	57116	48673	90592	67494	75428	36991	30838	35513	160606	134190	148405	39172	78198	21552	56141	42519	67078	74151	87939	83710	94034	74584	51299	97739	133574	78787	71841	55752	62999	87723
1044	48851	33466	78754	32377	22952	41991	95092	50192	50240	26313	968	45415	74259	77401	63537	70663	56969	42366	55302	42253	28554	90430	72875	57498	37783	55793	29794	74325	32620	47157	31035	44665	28326	52529	45720	63445	36225	62463	85972	58932	54421	62952	58452	60228	63887	23391	56619	101321	79517
1045	63407	35024	42883	22187	27294	29148	37017	79361	69787	54086	36283	39138	42552	117409	55662	39259	44008	61775	62282	31364	71976	32603	27759	56693	31701	31928	56954	83672	38282	43853	19041	27348	25444	61517	57227	31190	40190	97458	57536	58574	106315	51060	82040	74939	128580	84208	38427	43755	87515
1046	34862	30315	17476	14103	15425	25293	41294	29769	79324	39438	35549	26734	20106	45104	77426	49176	85010	0	46012	28576	39010	47891	29204	42168	1142	16344	7665	21517	51221	37046	27512	27994	24164	46103	50212	44575	19388	54664	97537	45993	23726	32609	63846	45933	0	25988	17587	53066	73384
1047	33731	41585	47739	30735	26650	25423	63518	83155	33960	15221	75416	39743	47252	71261	28876	54215	38875	38786	32416	50465	26147	38956	36348	45172	60660	11620	26462	28421	1807	53084	29849	57551	35387	99767	27143	43751	16851	144	13561	29977	33435	34847	68549	106738	99129	59443	40501	32195	46686
1048	31273	52360	46664	21692	22108	30132	24300	58985	30512	31142	46586	14734	24111	48683	39956	63632	43996	44901	20052	23166	44629	50820	29840	39748	21459	19109	16853	39035	38179	2181	24017	21305	38494	66553	85573	22868	62869	75617	27111	51056	41206	82632	56860	33360	65375	28949	56012	41307	82703
1049	33068	66590	30398	16983	36597	22714	51270	30718	46195	54004	14037	37845	62584	62330	43694	47254	28364	57193	29338	36341	27230	23118	30052	28374	14539	31489	18772	48072	46295	64467	54912	19757	23431	31736	27303	59467	41740	33013	33427	43410	40604	21614	66469	19668	47670	0	19585	36565	441
1050	18843	17070	62961	16206	8860	80366	47759	62020	35539	32003	31824	38355	26860	46365	57515	5406	38742	46704	57743	49034	32859	27336	31460	19959	34616	17957	26059	38484	74851	90748	50825	26486	31093	41439	43850	38922	24414	47072	41531	48477	52992	42895	36612	50813	0	42828	8268	48879	66292
1051	53642	40375	42231	21871	18900	17636	1485	72399	49695	24492	44972	13895	45744	21562	48347	66189	56454	0	41038	15	55550	18778	22021	58402	17792	21535	29290	39002	0	18643	16289	27363	22745	0	15646	36816	37771	41953	50312	408	31303	722	43722	56438	51384	20921	42098	46863	70657
1052	30095	35260	31538	21304	30106	14884	85092	36231	14544	76220	40761	40085	16686	24487	40800	36600	39072	64372	0	32714	7922	37070	33478	23678	19808	29120	22549	44813	79874	77609	14518	4170	28422	31226	36581	34937	46169	66564	11454	71588	13468	37926	40526	50869	28115	25039	39517	470	1805
1053	9050	37354	25535	13203	16624	18002	0	3768	28287	11327	31817	22432	24049	51082	35281	0	29232	23899	17116	37971	22339	32530	19466	33436	15239	21957	27473	12208	65891	28622	14807	28779	29397	34960	61036	23160	70441	32451	34970	62681	21568	39331	43349	40639	59417	51660	32655	62989	59108
1054	21404	32197	53409	13489	9533	11510	25960	40197	34093	21344	33230	7556	27611	74341	17562	72959	13009	27684	48450	26491	23541	37530	26853	31388	23668	15398	29807	144562	54500	58958	19194	25910	37748	20883	22741	28706	37880	88159	39186	30491	19895	23749	3596	26274	47292	14790	689	21451	39746
1055	33445	34981	51709	22258	6757	20613	43717	45328	14161	34398	44113	45677	24670	37579	32848	53706	24635	21979	37137	34260	70021	30182	40377	27973	25164	57593	15752	30104	32367	31787	45927	54921	26136	80409	31636	610	16743	53938	28006	40471	54092	68509	94559	52738	0	49480	59533	41505	61767
1056	65720	49682	65083	21700	45465	18104	50530	28129	36357	92803	37171	73054	87468	34056	68557	59457	51953	76351	36422	33296	6369	55733	16661	48899	20113	33083	20349	21576	49779	51252	18278	28569	24464	39004	54507	43068	31383	28328	1967	60419	36557	39982	64108	0	111183	0	32551	34983	69295
1057	38690	30123	33619	26043	27873	17705	12953	33375	60158	26818	31868	0	47659	48114	26413	60736	35073	37061	14123	56817	55367	61106	46552	55776	56592	26695	40919	112223	35126	61196	31695	30323	22274	35989	49092	41569	23907	50129	62550	21559	25562	1236	37805	65023	44644	111683	21347	62838	1211
1058	40332	52109	60194	39875	9987	33597	96380	79299	68202	78604	54576	111165	8940	65447	43947	77855	45778	71544	43776	51821	2189	44034	40423	25148	25507	33882	5076	21873	120860	49653	126534	94088	115000	81994	32192	41154	43660	95152	37620	64361	38178	88140	85096	43603	47219	41570	28283	44951	51608
1059	54107	84080	59126	63899	86802	56645	44734	107162	64593	0	114117	45406	78688	61652	76803	58031	70678	82836	83642	68648	97537	43228	75210	65541	20161	0	27116	23302	56585	5	49370	54715	70524	53639	42992	72013	159282	112311	218127	55400	43483	44195	101041	75962	63151	43363	49257	10891	84767
1060	23397	59686	21074	30522	29656	32559	33911	24559	34054	72963	0	38822	28313	34388	27468	46527	83357	21489	38100	37500	26201	50432	48755	28066	30242	31057	65688	156795	68091	117436	41320	42034	20994	30389	33181	31570	103792	51566	98324	93667	40870	65349	36955	52325	84967	35970	56239	41995	41841
1061	58575	59593	31085	33783	29067	36002	28184	49036	50687	20257	50028	44827	63450	57085	31325	91598	27256	58192	30393	30702	44467	23893	22681	53994	18913	75863	19946	43878	84303	49699	42708	47567	47985	104787	17220	18520	9013	96952	52594	0	27339	62332	61165	50952	30948	38128	45891	78791	97020
1062	6471	17335	57314	31519	21261	28351	51178	24377	32715	21116	38103	5091	31820	1142	65419	0	42375	41578	20505	34329	45079	44413	53372	31871	24705	20430	50601	73698	68105	45919	23297	29351	41768	37282	61601	50723	77981	39441	74591	93386	47082	39448	29493	62356	37841	56289	13021	28172	52664
1063	28339	20434	39042	19836	17475	24952	31366	31949	38279	32156	47206	24250	24649	48975	36915	43578	42119	36025	31330	43573	41092	30500	34991	23590	80504	16306	10019	59527	42183	16384	14092	23110	11807	37468	22852	18799	21235	48966	23816	31737	47562	31134	77319	36918	60608	31188	40703	0	21206
1064	58884	43736	35668	25727	22988	26636	64882	30912	18501	29422	36725	43233	64829	81991	50399	51388	7864	27761	20594	59306	37045	15132	27781	20749	17969	20195	23536	7688	34829	92724	40298	77793	29777	22356	30031	18453	34337	54870	31260	72654	43781	22020	45240	41260	50294	16588	43166	66245	90672
1065	4422	40821	33630	19332	24857	26603	38949	44150	68248	55483	31028	80459	48447	27959	32168	65616	55228	46579	40188	8094	26064	35612	24075	69953	23	14218	23857	54591	49758	20697	19395	10593	34117	61263	45515	56296	55360	30517	36520	8289	31311	34067	72005	27320	38260	56453	23138	40832	37532
1066	60283	42705	34887	18497	18996	28562	6835	51002	35224	19235	27227	2947	31921	44776	33392	38722	62072	41990	55468	43277	24083	36280	32263	39295	23971	18521	23603	59817	22583	40029	25468	20293	22481	3929	25228	51714	38263	38134	39951	39971	47018	37320	49773	35836	34603	31744	52910	31902	35756
1067	16259	29605	44806	26963	19783	27128	34980	39278	39752	34853	18485	40090	40254	27419	43264	34867	22532	19783	9609	34463	56526	53015	27145	29000	12876	16021	17209	15518	28140	21373	33962	23140	19692	57350	25648	26949	30852	49578	42474	80760	37580	26780	45459	36297	34413	50176	33331	38395	32143
1068	39334	22958	33919	43789	37276	59166	83457	37476	30555	47644	41272	45024	18655	33452	25770	50744	60807	56678	52049	33758	42764	54912	41757	42147	17894	13775	17101	62123	12651	37835	26022	41350	42717	42166	19779	48231	29087	7186	69636	0	48330	32226	81159	82683	57136	31638	36250	57989	73711
1069	42708	45035	31368	11948	25204	39532	39536	67868	44718	34243	38917	16720	26106	13685	33456	25975	28446	30464	23946	33370	35673	9074	29850	34300	34145	41261	11585	57171	73422	27355	25680	32523	25069	37223	29973	19283	45456	72040	81465	82624	25510	59166	23064	26191	62889	41561	39593	23459	38356
1070	55490	28631	24140	26423	24465	19965	28154	44329	19799	33902	46637	35141	66538	46885	59871	41382	21909	29812	26527	62189	52576	21559	23760	0	34060	34101	27240	41731	884	76888	33766	22746	45757	27874	58612	17287	0	46675	13204	58440	35072	41154	39646	75387	35122	17412	27428	19681	47877
1071	30335	42051	15352	34425	33158	16631	52411	38322	34435	3864	0	52482	10941	26949	21523	51100	24948	36417	52524	14099	694	36969	47301	67725	24094	21863	31309	13717	15606	29057	40542	23576	31387	34684	36041	23764	88535	67721	35139	19401	36960	39942	21165	17322	35648	25252	0	12856	40658
1072	57967	71305	79746	63622	67299	55644	46083	56137	46148	54238	68989	57651	121667	118160	50979	51137	74401	63649	82210	65877	37061	62495	66611	116111	1927	44582	56037	67590	72614	33328	47016	83103	57142	31073	68888	55404	20770	63629	35393	59926	91791	77072	37782	23144	64468	69774	94875	55562	100882
1073	87739	41132	55552	42107	34188	38859	28975	48617	63975	95163	57443	55968	35693	61049	63074	77468	58122	59907	11093	55377	93054	42673	47174	47789	22907	20375	27439	78268	88055	83344	65265	37833	58387	50143	16232	59408	56898	37591	102684	58570	53811	0	88702	127628	57962	51053	75139	46017	86012
1074	78887	80477	35146	40871	48244	64853	49600	36566	44749	0	62965	72477	55667	50708	75396	71304	39612	62595	73371	52551	48831	63341	34601	71570	64642	27706	30638	61651	83958	57768	83198	84163	40404	51790	36997	55198	75215	58900	66451	26835	24877	88780	52297	0	71153	52248	58902	51633	4263
1075	57758	63443	50647	73090	0	27853	39483	58480	28356	126965	74256	30755	56277	58548	57156	86418	51083	45559	34422	81942	45057	57187	38277	4674	23647	52909	49128	45783	180396	73895	2734	57171	76186	55976	77376	28044	72735	72044	93352	138589	41995	53844	74020	70726	54690	59282	51293	55527	108378
1076	0	98379	104841	50093	109102	94622	60022	45506	56861	32628	0	49761	135479	71022	77554	65096	87125	92787	23146	47458	23390	105943	73878	116757	23781	16698	23246	52397	91318	91595	107239	63307	108420	64807	28227	69123	86391	96610	125635	54025	79697	34194	54332	98753	70253	48020	33743	32656	84457
1077	59547	73234	62812	44833	30115	9989	26307	33542	76129	35865	75551	71602	29883	53734	48725	53137	68806	77886	36431	30555	60128	68289	77521	60119	29911	39755	25513	91230	54200	76090	67869	34846	49557	79552	30737	39206	42789	39769	23658	39604	57350	82037	61362	107589	76407	56344	28410	33592	108412
1078	43164	40507	58114	30120	37555	46503	37701	70659	42732	89765	61719	31862	57370	22049	72856	16114	90622	92383	57803	36397	41260	36126	41466	50741	34907	37471	72355	53009	30432	72256	43170	28701	68011	35177	25543	38432	16065	82677	30923	59156	64621	33916	43148	53259	57840	32672	42016	41094	86656
1079	69805	32164	26067	32386	34365	22594	22454	35865	45456	36364	54965	37439	38543	86145	90579	79730	37242	41686	56976	41529	25220	6701	30831	43413	66054	33615	29054	85377	51101	95789	14366	30322	23701	28122	42604	65915	106729	36391	31656	53290	57645	32176	34109	49380	75120	55346	72675	40738	98876
1080	4120	45	2555	31188	5725	25677	48782	27757	37359	53750	0	35173	5328	48836	0	0	23757	35533	158188	35566	30225	39750	2	32635	18672	23648	21580	53103	63351	31133	19582	24426	95	26191	32511	0	21795	54766	119045	184	0	38813	22245	291	748	23510	1932	32380	0
1081	188498	217292	252259	213013	265039	276330	227733	235862	253788	153798	248709	216531	280158	234039	301409	280899	308174	302498	65638	177527	174743	330339	321976	320250	540	46154	16373	1403	3292	145988	266910	259185	351236	259391	233015	203216	23564	51163	0	310023	293964	270841	310395	304180	308562	183595	269767	213954	347616
1082	166113	110566	112341	75649	69127	81023	146549	125168	106215	86919	55541	142108	180438	189421	177612	132899	157110	142047	49264	105077	134877	122619	107943	181033	54433	52659	93606	303051	210238	106635	135696	120656	43072	58136	87907	125055	200483	126063	317104	93501	172383	141265	168856	142481	119040	135501	123391	147167	227622
1083	22339	54328	100983	52961	38795	91550	89190	81259	74407	76592	47120	27830	36697	61557	0	98311	35890	86392	56159	49595	0	105800	66560	43911	34893	56306	24774	69122	99650	51486	22940	56671	35096	40954	58673	44603	109492	56198	144882	66945	73848	66956	87791	75309	84665	37486	43587	45350	106305
1084	42909	29059	39127	30749	27354	16754	55268	121233	109330	36065	38808	26258	69182	65579	65688	33019	51235	55015	47199	34144	82248	51709	30029	43622	47843	32251	30445	60047	39061	68774	33586	51402	32221	0	93378	67944	18	97873	89678	90922	39780	43469	29885	162699	50835	0	41050	56515	60802
1085	26951	50394	79	30140	39228	24624	45205	45077	81732	44751	78739	54760	45878	37757	91852	50447	45481	115242	42190	72565	48907	36606	28647	33436	3	16846	32682	64640	39359	27429	29521	27357	52855	73120	28930	0	35611	8525	34905	42724	100165	28715	57199	42788	99616	53414	33335	17522	55264
1086	65499	50439	64444	35575	33519	13048	81427	97180	81368	60275	35134	23143	33494	53303	29916	33431	47351	30532	36042	21000	30869	64026	25148	33774	18356	23101	604	43388	56510	48752	27350	40552	22865	45174	44638	44036	35437	59049	21791	62951	49399	65182	45947	916	49119	48233	62613	61484	111006
1087	46747	107880	61998	41794	19548	86426	45182	75076	60586	73036	41332	53652	55805	87485	95077	106320	103410	88608	27039	50820	52549	0	97852	52632	43181	21891	16848	29035	28065	104958	44938	36946	49885	40631	64261	52237	55103	120898	22648	37008	43996	38595	83648	131073	56099	40427	47303	51410	72039
1088	34597	46791	57031	47303	37857	0	60776	62534	51737	39502	69570	70778	88904	52552	49683	36065	64824	108544	40466	29629	60157	71814	36172	94591	0	27015	19208	96365	86474	37650	55575	37183	32990	47099	94524	45693	40618	40681	82515	40468	46824	10251	54079	44561	82321	71113	34667	71054	73179
1089	43181	4841	47382	0	30067	24754	52548	57468	108936	15177	62278	30905	7549	44500	0	49807	41177	1329	12739	29916	28146	50735	41788	67982	41176	21554	28542	3239	54217	87666	37661	54404	60588	8464	93763	28148	24973	35623	40662	89467	52169	79470	40010	13172	55791	96466	51080	37634	58122
1090	95474	145325	118178	142215	80782	95749	63087	90293	51644	56629	85426	156742	153223	125852	84274	131065	115646	129523	119766	214765	95289	97834	85980	92126	50586	21499	34083	46922	39133	2489	115007	97865	91712	97037	75222	91410	27338	48287	55576	133601	105607	88045	180475	128087	121232	90500	82658	78135	123515
1091	70675	109772	99035	0	57342	82288	93515	83605	57911	51894	89826	48353	92478	122924	64429	100566	98740	90978	112091	0	79332	50648	119448	33505	39787	108139	92851	166622	108023	135234	73072	196988	114538	88777	0	32900	196972	105989	170535	128608	84546	87608	0	69020	109376	75103	103546	45411	126766
1092	214655	110681	82723	125037	152706	92770	68925	91835	76153	123662	95170	119103	185251	228269	194629	78315	99751	126969	63523	97641	79773	194943	70362	88957	34337	32277	36040	122998	79340	151511	120736	91211	45199	61506	148184	77927	104895	53621	109990	175837	159788	201933	149260	101793	91134	76493	0	70549	142001
1093	69315	53881	95812	133402	54578	108212	37986	46057	112284	93050	83129	75465	96130	73660	81064	79134	91607	122693	53851	158750	47910	62703	75808	175905	33311	41293	32444	172410	171530	118236	99150	65759	90248	43309	50657	84872	106973	125443	177595	107598	87103	62852	105844	92253	87010	54026	135682	111430	184289
1094	63802	153022	78478	62682	63277	53631	53771	47342	51385	65747	88878	50019	83807	106856	79353	80287	147471	84781	68707	63025	126393	47928	79636	57175	66657	49310	32828	142372	81001	75270	49572	48723	58337	17753	65671	46520	80036	121459	116262	88137	57364	56157	63048	72481	111094	76639	64393	69243	93897
1095	51319	64824	108835	36562	73283	85834	57277	33498	45335	43272	53826	98958	46706	62426	100419	54287	0	83376	97179	42276	37802	97472	52402	48724	68940	18334	36423	112820	99547	130249	44301	98230	25624	71831	895	30340	93677	36830	77346	69207	66922	89190	78798	130017	71603	75436	60856	58179	95273
1096	44065	74293	41469	31947	38740	70868	64851	31146	14810	54010	51863	57595	96220	58187	59490	54647	65389	55965	53932	67958	50880	48014	55733	32830	56360	71076	23909	85186	87698	75315	64789	58999	59187	47768	70336	38321	49364	12479	85883	44838	52043	81485	59061	55546	64761	43419	43064	44626	607
1097	105340	26532	35654	18840	26718	17039	15447	56174	49741	63224	50532	21143	41401	102243	48366	99467	66086	42521	36012	89423	36429	46645	35879	56830	24954	45584	59033	37430	27634	92647	51797	32094	38953	29098	37300	48839	44415	67080	91652	57183	44593	53193	45240	51106	81063	21545	48931	48254	89983
1098	17304	61531	56408	55468	42857	53306	48902	9996	28119	40367	30998	27873	39266	22695	48332	23375	44618	50863	52144	20220	52423	51038	38753	93525	21716	21066	20529	93668	94607	52229	42969	61365	49150	35452	34172	21468	46010	81529	71701	34583	59532	3266	38190	66027	48501	66527	27174	23282	52688
1099	56886	57705	34672	0	28429	14974	37109	46648	37033	28965	31243	27557	26597	46253	40627	45982	43171	37448	47194	32003	36949	55909	49825	45985	22830	7286	35541	59718	30808	44305	26478	37379	23911	39629	61432	32710	62462	1533	54829	50822	34482	88326	38481	33637	16476	61004	0	67208	57802
1100	24714	91260	46000	34637	25688	25161	52559	84772	28999	30866	64456	24660	36265	0	29885	84000	36793	42156	73605	56218	43328	42510	35890	34846	26456	69864	48398	25904	31688	67060	48171	21145	3365	52309	496	31390	0	75899	32872	74746	60106	34171	38169	84450	69468	57947	92610	54234	96465
1101	49827	32798	37267	30288	19798	32260	26735	0	13724	21071	27144	21643	81979	81287	57102	39668	68651	47327	44461	58039	35908	21905	34093	29014	20789	51348	13959	101033	86299	67514	49912	22293	52855	26033	75093	58275	85949	0	40512	44994	18908	35480	38929	37348	88276	31176	36588	34664	50234
1102	75940	52605	30042	21761	19272	45083	49901	73864	40337	44181	37191	30284	56544	26362	33561	39520	38381	43032	19691	11931	41804	24646	21543	36176	29756	0	12898	44611	43244	42122	30887	22750	33466	18514	38010	41247	25648	71690	0	28371	16689	60099	37781	44817	35088	34218	26239	50952	38966
1103	9046	5489	33724	21550	39946	17745	49455	7664	58087	28335	40106	35892	36688	39587	32402	102	32414	42940	43836	41010	42794	61122	37023	30022	26870	35593	20280	65721	59367	69095	12775	39592	40118	43744	39801	36665	18550	59028	39432	47767	39166	18653	53329	48039	22985	27674	31192	33800	30561
1104	65745	65976	40765	21715	24885	20354	31801	40217	42119	32984	43141	0	31438	47023	45086	50901	30674	25818	13339	51423	22911	20080	19325	25885	17957	15849	28612	36837	69015	28969	43065	47102	53007	36367	17633	80	26874	40865	30321	359	63380	23619	36799	22105	50503	11735	23576	40800	43780
1105	33714	28233	73575	20123	9444	31859	72964	60871	0	20981	32791	54238	42903	56759	39488	17328	56258	6817	53509	24357	23298	4140	57826	55276	16247	24662	29619	58792	56595	31281	73268	0	68495	52207	44410	63788	20630	49453	33733	40000	0	32201	24944	36438	76484	52189	50716	59943	75559
1106	86441	65688	48475	32906	33743	34977	53357	73870	64865	34985	42031	73217	94807	65047	71620	92270	62511	89627	25730	40277	52910	68073	36316	88008	22269	27252	16808	56330	1305	54070	46442	115000	49473	38560	38957	17436	39895	38779	42995	59159	55781	114735	62584	50075	29153	26384	85322	52935	95841
1107	17862	49682	36311	32854	64452	41299	12857	21436	42353	102730	61216	33644	38675	36620	26769	73115	34320	59869	31374	24398	50968	54525	50483	23934	21298	29299	18462	40405	68395	69037	40226	0	23504	52373	44400	36558	49632	63365	76117	86011	51988	42014	52804	78084	48179	16843	2545	49757	25519
1108	137729	153423	115458	154173	138275	205441	69502	95725	175337	83855	130444	170974	153726	171047	128510	168758	201865	156408	150053	172289	167300	110949	164820	186488	19084	18076	48282	22840	45544	25749	184122	215013	160934	73169	83024	68297	36126	30546	50044	193895	194302	171442	128155	50320	125227	121223	131417	108805	256116
1109	200899	135444	134681	99942	117143	137911	149147	67859	79054	89806	122518	85742	137868	128940	90530	160924	91514	118494	98676	125708	135571	219012	96712	125916	30553	42218	28484	222314	184322	215318	139275	150151	128031	46829	74364	45977	240276	114551	252841	120730	113960	124888	115956	111745	122202	51203	103625	78310	113452
1110	73265	161732	151370	76441	137226	175031	67515	126909	116523	105236	255843	126677	159730	257499	167914	136175	122031	162094	152472	159355	153552	186721	124971	73544	93322	58659	101207	162393	188191	18143	200999	122716	207504	149671	171431	91760	159084	77795	153728	340241	184350	159656	197912	177381	173472	220662	162797	126641	261485
1111	115316	137320	148308	198230	121815	146712	82393	70873	81786	78587	101285	152551	148435	124632	192462	136220	248194	139594	124390	129064	146445	118593	258007	298235	53116	116968	60408	208945	161846	207110	197168	124231	133343	72445	0	84891	142723	101743	245080	59755	121115	225729	187262	189094	133404	191738	109531	89043	212229
1112	200318	94286	82804	96113	110860	112307	70630	71102	60786	96312	97568	113943	176812	146558	321974	9266	128493	160687	97004	70256	120337	140217	117074	126964	56687	0	45971	178088	123759	112120	102590	132374	71312	0	127981	104354	117351	99331	165966	165988	216119	173963	68079	131656	268121	67295	72368	81443	276787
1113	68408	93076	108941	103509	86119	117047	19710	52680	82970	131332	127249	149117	13225	121501	109823	138569	68690	124206	81470	95564	91517	142971	85025	114523	58030	114434	38861	160041	77365	147712	75720	161834	72767	121737	85164	79086	90916	75574	256988	138937	105397	114570	122783	153096	104274	73784	66899	101202	51306
1114	70727	85790	132199	86735	92660	91770	56120	47500	56627	98569	91121	78647	202977	93751	126823	80105	105266	186097	107628	91488	76129	80118	71962	103537	51180	28956	42226	99764	109880	95912	94505	61379	63585	58554	89038	82218	77237	68760	113766	204213	123858	103447	102049	102649	80954	81310	73092	48674	274557
1115	58712	78102	61393	95211	111824	95368	149858	72779	51224	58930	56661	77015	59989	114439	65412	89106	72727	87386	82406	54218	131042	76454	75842	69094	70094	0	27496	176073	111952	63395	70083	68979	55480	70697	135378	14957	62476	54751	103947	62821	50968	98358	100007	70889	104733	47735	92834	55731	101186
1116	42624	66270	39584	46970	37822	62634	15912	42337	48740	71881	78379	42622	66643	50148	85821	83062	63582	46608	47252	63209	51202	80504	96103	32498	20936	43563	26210	75530	77100	0	57283	53293	62953	10328	0	68132	147381	32890	57081	69195	47715	72678	79029	69075	116923	84415	101674	59935	109507
1117	61606	59991	45910	25918	25072	66086	31702	53474	54739	16736	36477	61159	79830	64273	67204	61225	56165	47217	60252	34598	41964	52194	44836	58841	26306	44562	33036	46613	82504	55278	39094	38941	11760	37549	60420	46504	51951	26567	115299	99983	109680	66339	172251	99584	41260	42614	41348	64413	62396
1118	42914	44152	83121	30564	34398	48037	48239	27893	39619	63046	25294	0	48022	67401	73726	19838	35772	66115	26577	40553	31655	47781	52863	36973	21527	27827	22662	149753	71277	95745	43474	36696	31509	42389	21014	46710	65966	59864	42428	56918	45350	35425	75775	30490	63644	52131	31549	34503	59678
1119	70156	58398	10821	38671	59302	42715	36465	52908	80919	70073	65730	67157	86470	123659	64697	76729	60462	57199	30888	27925	43666	68977	55288	113304	20760	23611	36780	0	70417	34033	80429	74484	113175	42368	83432	31774	8108	35127	67099	75874	79521	56374	54484	36843	35122	33011	31912	55979	60720
1120	26221	109633	82607	39603	23460	18330	44428	68562	786	43224	62375	53003	14539	17610	41116	50134	39834	56205	44135	49099	23815	43847	78958	28652	59427	30080	29244	60303	59341	44704	39157	54071	32716	63037	38508	43759	80625	73075	50009	46530	28531	43928	45758	45760	37126	21999	65503	45933	38340
1121	57923	38643	0	14652	31443	34004	56566	55004	79282	35639	0	33027	35421	26338	62129	43790	71016	27432	19669	34277	21717	27785	21685	29269	32581	27642	12671	40253	69072	68550	58689	27957	53072	32131	25256	29748	18966	30403	31570	25558	57486	35789	30282	56378	84119	23238	30924	22320	51940
1122	44442	28830	46581	20581	24093	20189	31541	17819	45663	59002	58097	36271	38880	36035	19758	60238	36286	48281	32564	34670	53183	78053	23188	53550	29777	15808	24985	56205	14352	19707	0	33290	20425	33495	17637	28449	61014	6427	36972	70733	31472	49423	25279	32579	29533	47232	2615	42168	61142
1123	66232	39800	31934	30800	16268	10594	4848	21695	29737	0	0	20412	26616	35929	33808	44309	45915	27426	43632	22710	19477	2339	19838	322	9171	29100	12968	36745	77433	34407	24069	1511	22180	14618	31750	9337	20203	87914	22691	31156	29495	903	38179	34847	47051	40565	18859	29813	21724
1124	153517	215343	168821	202093	223584	237268	263665	185361	229649	143722	212218	167476	256929	222321	250011	224547	270494	318690	130037	135282	152020	319811	302553	341675	34792	22946	1	46238	38273	30791	240437	202605	246907	161165	175638	179410	91622	1651	75661	262736	241707	325021	276078	259835	232444	215691	244157	222471	318047
1125	90202	86757	93803	81910	76310	103329	104409	120940	95199	75457	125039	140499	128006	117353	136899	159544	208512	182293	132293	109309	76242	147223	126047	113586	56149	54865	70169	221490	172875	157362	165153	118321	148918	144520	81593	96834	142237	108838	217169	90288	110155	152584	133678	126130	139623	77619	95277	116466	146828
1126	139390	59878	62670	32004	45637	58424	59528	67445	72838	57638	23955	78872	66671	83063	60884	57933	56903	115239	3421	180	48366	104059	190008	82841	32318	33139	37893	104807	75319	79847	0	89367	0	628	62522	59767	138923	43198	97763	83809	99561	25582	81978	82938	58435	43726	41713	81350	58423
1127	0	335747	316831	279032	401598	269222	236229	231938	386403	128272	179738	253745	263454	226168	313125	257932	296133	292465	268133	380521	295690	260466	163869	218525	24507	13425	37525	85243	39872	78440	317244	265057	269144	255409	137194	143371	4173	39148	55157	384868	274282	250244	262441	242046	413745	206259	175145	190818	361666
1128	235120	156472	156144	227027	255432	185530	120873	95492	156995	187436	418792	168425	207579	196390	253013	209775	224941	188016	200669	161691	182140	153863	339250	394960	79827	124733	93046	233573	209395	228114	218199	231171	407323	142275	166555	226228	323421	260291	346534	243904	217181	450599	197528	175860	0	148357	370631	136148	261520
1129	221594	256981	162244	190359	204444	421548	142331	290667	216297	219886	166809	336987	498243	575778	301135	221491	288702	286475	221038	134520	161318	199174	176083	222977	102218	52184	93209	319096	359996	172945	507932	277298	199143	110652	201429	129658	169052	1829	488877	218989	273054	263692	255884	471327	317555	207043	127296	204618	276917
1130	248127	220372	183289	216825	233787	219078	210791	103432	0	145743	148094	191398	197643	179150	273760	492566	331997	433355	243297	157393	235749	482475	155520	190238	85171	72297	102820	482654	191946	173680	218451	217358	185627	222163	113999	99072	200345	218276	269409	202969	330291	243319	374900	264644	424442	368391	147565	160707	261048
1131	325969	188419	227198	187491	211118	192114	141516	73867	130619	110569	138350	146807	164986	165169	181220	181930	210718	201346	56274	221209	317863	193336	336057	163067	87556	72623	81856	162491	140762	134073	192094	263954	135275	97626	105940	74305	348642	145435	223977	163024	198782	148823	271155	119962	191365	136305	159041	216833	217885
1132	141521	184834	155828	178524	155108	149790	109564	125088	173889	207267	82107	131512	144128	156175	201004	0	287322	218240	126241	132096	106144	110436	111147	274569	59319	63890	41735	153928	168624	138913	145259	139126	110872	105207	105648	59166	146630	82083	231849	300455	177172	298535	0	154950	190916	83716	148938	137239	182484
1133	91650	132504	156756	109873	119822	173784	99956	84754	115385	85818	122949	75916	175238	136781	227210	156540	158218	118595	148568	204904	103522	85143	125570	133477	44740	74511	75895	125297	216371	179253	130004	218535	101787	75596	71885	64581	117407	81772	175960	158815	150299	166975	212575	255207	141158	107728	90415	94885	298760
1134	123714	128750	121143	119885	127927	134518	134050	108743	126841	94804	105107	106505	152687	159912	128057	254529	82170	119735	111194	111270	80401	153074	120602	124425	91716	58232	88698	130579	73202	77539	150921	102758	217694	76473	157491	95096	58802	77089	151849	151182	302735	104026	141771	138506	127570	69017	116279	83330	125099
1135	71167	129316	92370	79854	88886	0	31084	114488	75903	67599	56422	84338	126168	129941	107564	101307	102922	96115	141938	51900	81436	102585	82457	120799	31285	91934	35378	108936	118455	94135	130921	99090	67374	77452	0	56875	140025	86866	189324	115028	92064	86123	209719	116811	202522	106355	166296	51629	115874
1136	155814	73018	76157	51875	62440	96965	116483	62406	90934	94892	78383	54500	98365	148266	110655	83393	84362	91831	51868	58584	94053	63252	106081	81520	27728	39453	39618	173018	111938	60942	84911	93970	51132	110584	82720	1157	79647	43453	91994	92818	94442	86028	78958	100650	103965	79017	55874	78593	161741
1137	78325	73670	70609	60339	37630	83714	60161	31161	44220	51106	94218	57033	96917	65813	110179	67386	134769	90128	65680	60943	37275	60917	41188	82086	30775	36285	30747	85361	53358	31872	34501	52747	50231	48437	45498	72885	41975	84853	68466	43879	77273	66430	70457	0	73395	0	42551	68305	92069
1138	54595	62830	57991	83009	57964	67615	53635	76827	76488	47755	55891	29753	64522	49831	96337	42558	71524	109925	53141	55069	37355	77948	57012	109308	35366	34724	43496	72311	123618	58393	32453	49030	57613	40959	83793	42250	50926	74514	134101	60208	50579	79823	65159	108846	69456	71646	42854	57278	66763
1139	43741	86126	83219	42325	29779	55616	922	67030	49671	23888	102565	46695	40143	79789	61360	69411	38842	45218	65116	48126	40229	22478	74312	30767	28941	35351	0	81977	24	57543	61743	52429	31126	55317	50320	44446	83742	39214	55320	42216	59650	112188	76162	51029	96326	42645	53871	42184	56911
1140	27406	65760	35369	27614	17525	30028	63750	28147	34396	63961	41432	49400	59443	32758	24853	90550	40679	46499	21215	82309	63781	71428	22433	26388	16889	11758	38150	62295	143677	66294	42637	29562	35955	25753	34766	47959	33346	59943	83751	103412	35576	46074	36290	43948	63004	16555	78827	32135	111221
1141	37561	48432	42189	23351	44565	25236	41048	24288	4670	42178	62954	70233	6055	75339	84069	43868	39372	33126	45948	32321	26664	62458	50714	38176	36966	39219	48205	42023	21361	62224	42401	44097	28795	37028	23570	32321	30023	28695	23311	60742	45985	45687	78835	67511	79049	28301	27069	44889	102874
1142	49912	38726	30152	42659	40513	32735	34611	41406	40938	49547	0	36933	50669	0	54866	47800	42564	46600	73378	871	25054	627	4554	58239	18985	13237	3197	41540	30450	179	35831	32658	62889	20386	29691	35655	22299	65244	24021	18740	45242	39850	46128	65021	0	25658	32557	0	52710
1143	71263	72482	49038	26652	29438	59321	57879	93712	76082	62574	83529	67915	46728	107083	42163	76262	81479	59808	39423	103306	28018	65497	47950	39364	40145	27316	25419	45422	68975	57639	36843	47863	51078	35146	75072	40563	31985	39884	62777	55804	32779	74177	53096	57165	93973	68362	77282	79264	62979
1144	45984	69110	72976	34702	93013	45971	61837	50936	45185	54051	36151	106413	57806	0	63553	118361	85558	125106	66901	82088	47263	85916	64762	89842	909	43482	28900	95999	71278	91658	48047	130510	94914	94946	71451	60060	39037	18852	55543	49469	60162	72257	53901	48678	53060	83341	52713	39001	61522
1145	58494	50818	55813	51674	40328	34831	60085	24784	56359	65415	94184	36802	85096	88782	50574	33902	90272	60637	32728	9672	118087	43163	79163	50102	28473	23983	43357	66589	54971	65688	137309	79504	105641	49794	0	39782	75429	33184	94217	143964	83599	88972	45854	45808	76533	30388	6074	41664	59542
1146	243818	246431	363419	324953	313211	491173	273361	327750	272215	256344	286347	256419	375116	376721	239607	146160	300992	333311	286790	329950	314368	373471	277004	279268	24660	49136	34653	127006	47372	147468	377397	310560	395147	198436	152949	239600	86330	39313	86826	310123	346694	377389	319131	394072	344111	268443	169978	196316	331052
1147	290355	297242	45108	308216	243152	343472	213293	266375	401197	189982	218565	260270	351659	347983	590289	461291	301478	366812	287520	268691	253582	325229	309033	232936	110489	89090	104356	363051	283580	244344	357491	234658	208341	221137	320020	189119	351423	224305	505407	286290	321406	303797	322158	28237	267511	227547	210614	206778	305737
1148	340972	251314	315013	337849	626756	384488	224960	230103	260457	267060	218026	232373	393509	338776	403132	364391	424395	264449	334255	361860	331842	285050	350919	368697	129158	76312	92404	245896	301668	233189	360979	308362	332596	194625	261082	147933	285683	153452	399341	418912	391364	388322	339471	321188	425262	261484	269153	190622	424834
1149	310764	284294	510156	356277	365801	304101	244757	242724	391805	257680	286653	564610	395273	274878	358907	365461	438565	422542	242417	244828	362420	316077	331605	374597	86241	88043	104839	282408	313364	211835	331781	339922	455818	143635	152146	212190	269779	149206	393753	403302	396631	227047	394327	718756	1654	264588	268932	241243	321989
1150	385817	314721	238277	266359	205927	295149	191944	351846	245567	211468	297055	189159	406846	325436	372307	328361	300034	391229	260507	309471	317984	347636	307831	300166	89597	222000	142902	555264	0	200960	262967	512568	183228	150354	116303	146286	227382	152782	418446	333264	313079	288956	315903	0	484612	259882	228678	462060	415882
1151	224354	288316	219984	206595	176984	279028	236117	112133	132517	173902	227838	222206	235382	488378	286959	204039	246528	497713	232471	283228	237017	268054	302362	559891	74343	91781	95660	194084	442910	170906	486390	251292	203405	153074	140438	154467	161925	176844	316306	248173	256770	555026	243414	605027	383418	208986	380618	122781	321619
1152	202878	232686	310064	214275	350931	222675	116079	156409	162433	151775	188343	200209	386163	158323	197476	222959	435166	180163	236738	184663	224696	376424	221519	210168	91984	79007	81539	219641	158787	156526	196820	688	180266	110606	206355	96734	302177	98546	201710	217909	227855	183678	202861	190711	296485	122102	140043	124129	313942
1153	290068	222863	129295	160198	145452	160509	124625	99252	104614	220788	155024	44384	166977	169824	192648	172044	153135	180046	170541	111646	273735	150549	159389	155975	86642	146793	84991	169306	139624	258059	107029	283438	158659	86604	78469	94838	180413	118032	191259	417719	242552	186237	185077	154061	217787	119937	161597	142104	241582
1154	132097	103338	153580	126590	126707	114613	106674	114812	129783	0	114206	127409	168436	185461	160201	165061	122943	210151	96517	117988	109148	146844	114392	137853	67179	51871	90986	134208	115272	87438	108451	58267	142414	107407	95583	89730	99870	0	189700	194992	181145	150761	188966	148516	157180	146131	118796	84604	184102
1155	194190	136753	107723	109376	108891	123998	69184	91850	147439	137593	157114	114300	126778	133028	220694	131224	117138	99451	147570	135140	110890	115338	125391	109829	63247	43551	42645	108111	147907	61662	105678	132463	87494	89106	87836	82163	69983	158196	113309	117492	174571	120281	131451	149326	140841	104427	64603	70038	151216
1156	88558	153867	89600	72797	81155	97197	90881	69965	71566	92067	102517	122658	74771	117908	112946	116346	83054	76486	71648	60771	80776	198249	141788	67925	35978	41178	30978	116552	70702	58614	80271	94540	83651	80972	57499	59988	64356	29307	117001	68013	184076	92562	116060	102797	168561	56896	98638	93106	149670
1157	44456	66408	92238	71813	58826	69967	68110	70232	156277	128616	21048	68328	76788	117379	77681	89189	102120	83902	93627	59909	159132	70582	57155	83872	38987	27068	87547	125230	35880	42520	101853	100344	125337	77239	64947	43403	55821	43568	71842	92728	104467	181138	107466	112282	129423	44607	70045	57834	115905
1158	147292	80393	92177	37286	85097	69630	47678	5862	126	55252	54029	51199	100897	90158	87121	118089	61665	86356	84230	120614	79036	69504	96588	85033	32620	24866	36498	116232	64844	68328	141568	57346	0	74650	44691	56330	109254	30249	110339	131966	0	77961	81985	121634	52642	44636	65591	97831	161500
1159	61838	88274	82810	73049	39110	84833	46404	81233	106505	78908	60010	65922	95127	83592	81126	61809	68461	86459	65671	53343	30146	61940	44517	70343	25419	27868	29834	107366	43300	93846	45733	47520	63747	54719	44263	56343	30097	104011	55459	100377	99215	74152	70243	147625	127290	63157	66730	53947	102889
1160	70157	55042	103749	26923	54656	36644	58844	117093	70779	39109	115756	23616	47375	43270	73513	59322	62572	90540	49090	104480	97082	42706	45905	27844	31441	46161	60759	114896	46917	36621	56348	38994	96792	39150	70729	40204	46424	83803	49608	105349	115604	92703	84020	62241	74217	38112	63864	52255	71876
1161	52867	86253	51440	71330	49109	41108	84817	52556	116944	40790	52386	48757	49685	129875	117867	93412	55945	76806	91826	51251	43901	121233	66947	90056	28590	71623	5000	79994	46966	51498	65497	68730	288	52239	39767	71379	77133	37889	38117	53311	0	63182	69538	69636	61579	56941	87278	71905	110345
1162	58242	69682	57488	30958	37616	58868	41700	63737	60124	57827	45570	100528	47459	63122	44110	56335	43498	59742	54250	27203	52424	40909	44353	62372	67264	29646	52139	57230	91413	59677	28329	91476	71593	35741	48829	55204	66909	74514	35668	47482	142159	72160	56366	81838	56924	41728	30044	55529	82253
1163	49057	142680	1326	40838	69802	56726	98377	69469	84236	67812	45217	45615	57619	127030	55996	113648	117457	86868	53366	82808	68469	70397	63746	79358	23096	34009	0	39339	57489	29889	43019	41069	51687	82143	44569	45157	24409	84285	55764	71259	34225	66335	63429	43050	59227	39243	43033	124716	118003
1164	57258	100374	180926	75506	89080	52715	115801	133317	120418	105298	113093	83347	98169	66980	113083	114877	116218	58681	58122	65722	68660	102043	112327	102381	33722	46775	78761	73796	56303	72626	217211	115366	168197	35126	60199	109068	29484	0	25471	87845	72211	64387	99669	149225	46924	43986	55726	58016	88695
1165	137673	77864	117860	133875	74092	142934	105164	138644	77831	88433	100356	91064	105332	74340	102756	100837	193858	312955	62619	136161	75633	102206	105826	81608	25943	40634	25428	57392	82567	80759	127799	147681	96343	137935	86930	84969	132932	147172	240439	169341	143912	181051	95683	75866	93563	60322	41676	55292	72596
1166	246529	119552	382515	342100	533090	392053	468893	546715	437241	233676	340787	296642	406511	321419	351209	493341	464418	509195	420989	521581	140901	351972	374268	386279	25369	46455	36219	200431	50041	72728	483466	477183	444599	191803	361618	245143	82006	39249	113716	390874	439190	333698	371675	360673	469784	143913	347661	262198	232296
1167	319986	341533	324938	342651	351092	329572	387462	325999	372276	211233	247377	307531	366643	361541	389388	334994	356168	0	250604	459407	475217	403527	344031	359062	47123	126618	136162	463772	191559	310465	450437	307589	397632	216516	261881	209228	316868	143818	621555	368452	410141	379423	351271	415817	0	252504	252684	237922	307216
1168	333146	693423	469086	319753	440830	433751	368328	327078	497301	325384	288269	387446	495451	446235	546282	470239	385249	990931	779389	328122	472214	477276	393115	368807	94064	101706	143342	398074	521794	242144	534677	463827	545053	267837	250706	283399	314883	257686	404132	441348	433615	433349	458587	312322	845384	240583	356995	274012	437400
1169	530703	378741	338499	335034	505021	553227	403363	370402	495514	355510	565314	361697	498326	495208	563327	441124	531588	535249	434834	400142	517020	420232	322670	464057	105840	128551	108666	377695	366767	314412	445873	487756	419050	246972	269117	258496	460730	191691	406274	495950	437980	481981	431693	435725	465289	369389	400334	664937	497664
1170	475156	350401	327066	758676	484130	359841	559601	344036	724779	534672	423006	272357	1129618	500321	546307	397762	741636	0	414760	733763	952419	364330	893888	420181	155430	142072	158184	373299	376100	310544	341934	478296	576873	455180	517301	262189	261146	204325	466554	569304	444185	696958	56881	364570	533341	342216	438436	461094	473843
1171	411952	405543	481019	321512	268206	862776	0	456167	274641	254578	238970	444102	394124	824835	579898	586537	400004	785638	366255	279485	295831	586536	97304	759527	248938	112066	197850	373303	436976	256439	393503	459084	0	248633	272575	220913	220592	164885	393764	459970	957730	400722	742939	695257	395391	403655	318076	315528	980278
1172	359399	592469	599295	167353	229760	322716	288704	337722	244953	211673	276824	460507	356056	323204	627176	523089	399653	449042	301247	231066	266211	591784	354628	335339	84277	216382	120679	425396	0	288737	317627	327810	581830	178759	195338	273057	292711	204954	691217	456004	418282	349075	414066	421054	351816	275363	293948	241606	391793
1173	362788	293931	202730	176710	416445	205945	255343	399392	332610	226916	155573	82133	265782	496127	0	313162	313002	355066	223170	416187	252224	230032	364570	207195	90922	88691	163635	290660	250172	197171	256489	396069	253540	180974	137439	196527	180239	266552	227744	318685	253100	368475	336532	280659	331606	207318	494378	230805	342009
1174	218097	134440	348830	232621	98128	216179	212732	126869	260322	190809	270825	272821	308713	226104	324019	313218	207997	302320	194525	227983	254238	185880	178463	211075	67087	73985	79978	227866	184346	232474	231818	134217	147591	119124	146998	152943	176288	92303	172697	300704	236670	288030	277912	395986	425763	258055	165734	147257	238320
1175	210388	323740	133283	126988	133974	126717	205981	97590	143276	173146	155931	157083	203471	136591	243476	172813	220215	207013	189794	71556	177053	172371	176242	187000	43553	78309	67559	172523	122785	104797	214243	129295	114915	124850	176648	154070	153738	92418	185889	136612	326265	202320	236760	202765	227445	116461	160605	300956	412501
1176	213217	147372	151882	157609	197978	121611	161370	184938	135148	157422	117858	84969	182142	143048	193245	115601	189459	191194	177735	154146	306284	220842	139283	131507	48667	61809	29741	188468	135688	131267	112667	59225	151480	165982	145423	218760	105508	92582	106030	287720	152337	167777	185141	153051	136137	104603	166746	126331	166288
1177	177186	84016	113085	126981	90571	111739	123485	88761	117974	152195	109985	93753	138546	162952	286608	137738	225403	149823	123875	220603	136265	86384	102552	98674	61315	52262	51507	59594	190939	107519	96210	194756	90907	105086	157605	61569	182026	31893	153820	119791	126301	120467	263141	163334	117225	47916	10116	62752	133751
1178	141898	131737	140099	82924	78570	91853	93343	97445	140047	75539	117212	80990	117432	120381	104904	184922	135069	205597	73121	0	94463	99490	101254	126717	45769	47010	43846	79380	24752	79681	105273	68400	93657	0	54247	69139	58637	114434	86942	74822	144354	145468	0	141177	128518	68359	142679	192181	184902
1179	111183	199187	89405	92656	38382	60698	49541	0	112321	127461	4155	126113	178440	128911	240	106931	81542	123625	42892	127017	109681	81019	68843	91732	33672	5483	43419	116691	84709	144367	80769	48664	140633	123259	90100	78067	56043	44798	66791	96940	108227	144745	132462	90334	192012	100819	52425	115719	146080
1180	115022	95285	57932	38974	38039	72294	144957	165724	100634	57453	122621	59723	178207	98473	150167	98850	89664	0	67820	130566	60556	89766	119359	138295	27501	37976	58769	80006	73365	0	91737	52280	52636	56111	96785	51386	54575	34748	64137	93733	72786	104556	131379	78446	78968	97857	95594	47601	65428
1181	89757	132972	93542	62978	41977	38047	78349	68549	46807	72949	93933	63529	56534	73151	81246	89968	71165	80224	50993	58235	82131	82278	38905	70700	32286	34596	30276	29251	60009	80559	72946	40414	60473	39035	39108	62236	40952	38355	140680	89592	70836	76162	56447	87477	71346	42004	71791	41104	95460
1182	73379	68710	58718	89237	53665	33976	69294	0	46768	76088	85682	55085	52033	142821	55642	66669	53668	75879	99271	29248	101806	50933	48537	61413	28177	32926	35750	61094	69298	59409	49597	60246	71198	40654	51340	43465	38872	87919	15276	70072	43573	89229	53452	118787	81075	60390	56447	62852	116213
1183	90951	63217	166695	47325	30629	28770	56099	40467	53783	67853	64788	41247	64418	56018	86191	103152	66770	127070	27255	110655	56805	63605	43269	4101	36276	29978	16618	47037	0	33917	66691	43679	41267	127083	59039	78149	41727	25023	91112	71611	88065	42847	74560	59894	71197	75351	46574	76975	72313
1184	51173	81851	0	43499	76876	102271	56023	178339	53141	86393	60038	86043	77823	50621	99758	80872	72060	102023	59892	91985	43555	74948	97982	69170	32684	14078	29670	72452	29834	84841	43238	75484	73058	36559	80337	70365	17346	30181	25124	91089	68671	80058	99708	130279	145833	0	68290	52170	104471
1185	62944	57828	100229	85964	64099	97118	94179	115705	62580	90688	106854	94993	59623	75538	97091	105709	148926	126006	142009	84243	96208	82532	93047	76183	31324	38206	31466	133253	66271	36082	90154	121634	104400	79294	81064	67568	110738	46983	72338	93729	64441	74530	88133	82936	64468	74383	107783	57357	60425
1186	130016	207625	153626	74460	112948	63035	125942	48822	210889	103643	82193	57356	135229	120895	95310	104551	155266	87866	92718	76132	164927	91708	105637	85836	26507	34054	25584	45189	116537	109867	104114	95269	70976	74406	102666	58305	125954	87009	216580	79004	81852	85351	83522	104411	34926	106536	46186	96248	140404
1187	245269	408678	383894	275764	391073	466721	559857	674738	658507	446733	369306	375046	436191	426374	399293	374237	667911	423851	407513	499088	581460	321429	449567	444787	88007	35292	78241	0	68272	0	478759	392597	615717	428642	292302	359782	109998	8331	59162	174663	372369	266465	483154	554578	225055	390601	160361	311346	523067
1188	370347	416324	309161	451750	480504	528409	489033	636514	690601	446362	503276	461479	542133	588796	564426	461374	432703	476094	413805	564583	450945	431399	437631	450951	65357	53576	118460	713909	311466	356732	491640	509270	490218	307770	309498	293564	481151	232313	424731	467663	311277	467167	408501	0	677604	472977	781497	301510	0
1189	618500	565617	481707	477990	579613	580396	615369	651862	741917	438744	426415	601492	844820	672075	1068336	815095	463179	598310	518883	631744	676460	595274	558651	560691	104124	227798	189637	399489	415413	216893	567948	1160058	467005	374674	383369	298923	321607	210877	586083	736860	898885	836547	609951	459313	464089	449133	587678	510150	485929
1190	613334	534660	1133188	518460	595304	946272	514932	487670	647644	439540	536968	555581	718862	767350	604515	498996	996669	671917	679469	766733	531117	610507	568259	597630	145323	124697	199920	390996	446750	292200	600961	478649	560370	452598	620382	339448	406663	219708	819312	705449	479238	613995	599203	593794	554206	452380	373450	906586	677134
1191	592140	407467	493399	848166	570084	461727	533405	839361	514242	371742	390638	362878	639282	639354	493012	433950	535511	725798	565781	510680	526505	603194	486749	514144	245469	141276	164632	432199	389017	368171	632900	436784	553140	296685	292394	560085	385473	250856	499078	598410	912939	556546	464795	562420	522504	418683	389519	379651	1112167
1192	448269	534692	483943	321645	480302	444348	391963	432822	436138	398364	611119	644072	613404	917030	467326	456419	374980	504533	781173	472280	887103	466391	493628	335767	126624	171094	163972	402139	260417	313503	433101	406942	462632	283564	273617	279180	364703	240009	403165	970686	393818	476946	398582	505869	441793	209502	416790	335819	370200
1193	739544	468983	469694	301307	353277	350649	435561	348288	594587	358461	281007	264450	483161	391994	697483	617515	268444	471628	382483	462945	400881	392454	339756	341390	114108	138218	92666	381185	216109	428225	304189	322379	401189	213707	379879	251985	285884	153497	389840	435713	416718	342703	231632	451441	449879	283409	546543	271874	420945
1194	329226	420790	351507	273799	520470	303793	286041	285808	320650	291560	284428	262000	325254	384648	346031	311204	286764	417728	328225	345165	178076	420250	250697	320698	100587	141853	223862	250420	212889	147847	266643	267528	158172	225052	266237	201889	257928	99694	289950	5135	336490	579523	540933	398389	434023	179072	273483	376742	383541
1195	270937	508717	296443	263501	206788	178360	269188	245879	239190	282744	123603	286198	295106	287698	255175	315770	490945	247156	307791	283477	287912	236336	251174	263128	106911	93525	77453	185264	133217	139076	196985	199751	192184	124917	199460	234495	165670	196105	247655	519300	347373	232770	253065	358640	305842	277787	259201	324428	358144
1196	324697	186519	210749	199640	190340	230187	157799	209114	157903	229609	292225	146032	279075	287691	258477	211685	240472	199418	228527	208500	250250	174538	201408	226706	74814	85021	129245	132098	218879	130813	207921	137996	196788	145143	169437	155070	139461	119118	339259	187694	355851	239676	239097	313615	306410	121840	205594	201652	307252
1197	199963	360981	227530	136218	106621	301501	189643	124626	180688	187900	154067	113004	0	228424	203637	221700	151482	200339	194884	335038	220772	164595	116250	291574	83830	58693	25087	232724	88897	86224	145592	143153	278004	325302	138264	132172	107904	59896	133286	217632	129865	169634	186511	220698	179906	131526	156099	154774	286022
1198	233427	125705	182392	99987	96123	108458	184165	102141	226760	0	113803	106511	248239	205948	135312	134795	117638	170210	118657	161573	159245	155427	148845	84422	64936	67586	66297	139361	78697	106333	177700	120008	71648	119905	113929	151827	242716	102152	144561	131771	134975	108213	138701	249086	128480	131078	123278	131287	217628
1199	154164	138538	177633	96628	85142	93458	103271	111001	153938	220675	96810	83782	215104	137722	142907	235210	101436	93425	112136	110602	132168	114072	178595	94447	59696	80242	60696	109712	141836	60961	51998	86297	54871	89084	74778	76485	57838	53159	105218	152803	171970	262446	131481	176759	251112	74290	89505	112274	135857
1200	145761	96603	264198	90974	100940	53023	111763	120570	13895	67595	105471	58963	139593	91119	128865	110694	76687	121999	99700	252955	94060	84245	60810	152383	2487	40459	38924	27212	42045	200688	78285	78588	63532	113582	78986	90552	54078	65744	94458	149048	117506	114220	114300	86666	116296	65803	63993	85922	156357
1201	122754	213556	96627	58022	58310	56750	72482	166027	115928	65839	181197	111981	91070	101191	94817	67363	90044	127298	101045	123763	107958	90551	35929	37950	41498	61183	38067	48477	33700	41811	100968	166747	80740	99747	77087	91603	44305	70936	64860	57058	83196	76201	99460	84982	89560	52646	96593	120119	211146
1202	147292	101962	136510	47351	53806	40970	56481	91278	147609	74400	26715	58195	75227	87043	71566	82085	83910	78551	139815	97132	163598	68091	99945	58907	40794	37335	145095	65018	83272	66667	42312	53060	97505	41713	102221	91504	101505	62389	41883	63038	82492	66217	75707	110258	94928	88024	91972	7303	81935
1203	109978	126278	118614	34172	70716	64807	95047	85265	60194	97569	98908	94055	82968	99358	85452	122412	94812	85771	85270	76324	96103	70659	47082	88599	47902	32131	29035	69412	83816	61673	78602	65273	58715	130854	4112	71783	48736	49392	82341	143055	67539	57866	96071	97534	65062	73187	54928	93193	96031
1204	93747	116619	24529	102453	44154	40702	64598	64904	67212	61314	83493	53072	78486	85739	66958	112099	90327	86867	72166	80254	55994	65320	52678	67130	18867	31686	40325	123200	126996	89717	59768	90715	57629	60450	102134	80760	43271	35446	65739	59286	77314	65176	62665	66948	75727	46019	43873	83412	97477
1205	108129	144412	94495	50712	34290	31496	112748	128354	119240	80264	77364	0	150505	71750	87745	0	1912	164665	70557	62340	73657	70681	84604	77842	36956	30997	27004	44036	45993	59536	68657	107148	71516	67251	90715	97369	37336	136287	48885	69805	68544	47608	57654	40456	66915	33633	87868	66437	44364
1206	88915	129911	90921	40343	51253	136983	115225	87509	115914	76018	62539	94373	0	95746	74257	186200	104339	78239	102699	130784	113011	95149	50953	98788	37797	25732	30617	87609	47447	48586	68203	0	132078	77509	66116	175	72467	36346	89363	164622	145836	127110	53036	88652	87881	89851	39205	85172	165867
1207	116533	135749	150853	74769	225084	97728	47665	213256	119914	149659	110633	154045	221435	87239	155138	103595	297601	264820	121868	144384	78257	127420	96169	131231	24640	67187	39953	129815	49818	68959	135588	177863	107962	181542	131949	154443	69851	46489	117818	0	130809	119826	189575	137978	180916	86294	64510	101343	176224
1208	205929	125326	84196	70456	0	78457	106055	0	112883	118439	122276	89021	238975	117746	68362	63420	7956	146847	144314	0	708	58094	88520	181589	78943	42082	44281	116555	137727	110083	115189	125902	0	10240	122009	124064	0	27638	8720	143765	29279	20054	0	1224	0	12904	114366	65172	3255
1209	463542	773432	823696	393270	1044232	897811	823727	835974	802511	411294	485998	901479	639474	577797	999487	702361	1050990	401200	645812	644754	725853	379753	669661	379624	11163	396	550	241081	5140	71642	1154756	920487	1046499	333356	470441	220007	83565	46948	127506	453854	494716	397368	651630	436287	448121	356925	443928	827309	517636
1210	750908	580689	476127	514345	625152	747088	704677	800102	1176670	519227	520696	645266	713337	646012	881216	425183	685733	1261318	570836	1344794	592511	558159	337170	489965	129502	138977	272743	496893	353355	330021	671189	484125	492756	395833	487737	441249	432350	209569	555217	1002230	566120	541503	519729	386773	575276	1001048	479973	556063	433814
1211	983839	572657	560050	1086592	560346	793944	725248	924837	721650	546429	1219118	603921	918433	660327	852366	1142407	761849	772057	1205372	793995	837644	689254	993301	699275	157188	275887	156056	329589	789165	374272	715758	828127	620320	483040	456341	443882	462166	487124	647275	790506	730814	579998	677269	1113539	749482	0	597002	644406	594360
1212	0	632450	621420	589206	484706	787813	754549	831617	706962	612159	606230	540297	856855	1497566	888318	507974	663645	706145	653844	760749	803058	603703	505633	664300	210232	177978	167165	964904	452690	402288	580531	636663	495812	431629	898257	532202	461233	263984	633296	630437	687895	1024303	684373	380076	582055	997068	1106198	648122	1197709
1213	798000	676043	1211532	584329	519680	5603	609040	1107794	1110628	556741	420675	455143	674763	741787	585052	464425	529992	609438	542207	542530	813651	696443	491284	948030	294955	253752	148350	424635	333201	420933	487097	434641	536206	431892	423730	430113	439711	228272	605821	569006	620543	485945	540077	440586	509508	449082	424705	589052	562978
1214	772699	1313531	563415	369	730685	515337	516559	406459	607263	411550	385624	351461	595806	613095	562832	435495	453206	0	481934	451020	995715	529907	461810	396221	119235	149410	169505	409370	280273	315126	402383	769239	439871	741557	303592	339858	549965	181579	861013	438930	580778	516409	497617	960744	843812	299804	424821	450672	522595
1215	541187	401646	428247	424406	303474	765655	659802	346161	465402	415566	378794	352897	489832	522542	455680	422923	387924	566523	405393	736645	413971	457027	359614	374710	107185	136677	206676	326193	205355	233447	299595	292067	646733	301103	241232	491614	212437	184108	349781	466865	399260	372424	458751	414003	382916	302322	458495	374912	842181
1216	484598	336241	531114	451931	256280	280848	271471	414956	433280	686522	358263	248295	461254	435189	418755	882940	648916	451729	386582	370613	381174	389929	290035	296573	232297	104546	100623	281533	206718	266418	278399	269217	284146	256119	284845	253326	172992	155186	229894	431237	724495	609460	330087	311430	343990	312461	381344	387793	350398
1217	564247	403168	345246	227867	212353	223212	284240	312935	344340	274247	282597	467146	404430	320434	294734	279738	229509	546226	346508	422076	360063	266977	209576	273147	82403	94466	88931	240904	182938	170122	216877	366512	245161	247090	405588	160858	217545	146252	214932	419289	266875	296331	313890	299265	311669	238254	268623	257925	337273
1218	201660	287475	334338	347190	322272	191763	229732	248906	230610	212938	206471	158963	347573	298724	339135	163445	217752	210949	336254	251675	266014	201701	196379	200472	75282	63740	66347	119874	256640	99442	231138	207804	165084	160175	161640	369978	89847	157884	207397	327393	270952	212394	248681	230694	283936	201955	239011	252579	334632
1219	290693	327466	275536	138928	128615	215255	237223	207569	189838	154194	248648	146360	206664	245442	195606	208008	317046	174462	258930	271118	242230	196381	226189	154200	75551	77936	74352	102781	161689	111756	29772	101714	156127	138787	212305	0	211223	76066	151093	243641	234529	218736	199144	274929	266662	136761	270655	251617	317816
1220	267103	229809	259617	118546	137059	142245	264636	195971	361003	302717	116521	145850	363746	355912	262191	357128	119805	159300	387597	186182	179948	264026	134683	256275	54437	62581	78260	116426	134107	146179	251935	114790	164346	167892	183267	304698	106415	70050	117912	201423	151227	171236	213245	162171	221018	177564	161262	280120	203025
1221	482743	221975	271763	279756	298213	278990	292208	154897	281341	271929	144660	277917	337171	332619	514217	435235	426024	503741	232518	273173	447720	311074	81158	336839	60869	90055	59700	87472	114749	122165	297453	389602	420400	414646	339494	282928	97434	103708	158413	176487	320347	142371	308110	101378	317050	222230	267953	248227	417246
1222	180713	542737	311107	0	0	111293	168410	232647	0	184135	219043	124102	172016	191041	137425	0	0	0	0	147494	0	0	258905	149531	41198	86261	61981	311431	205854	85796	0	156199	18850	138179	156534	0	178058	114388	248819	255009	157940	293324	152334	400713	133627	108427	197116	135713	0
1223	231067	143767	206501	124071	115715	71261	0	168320	186550	153135	280601	122561	137231	134867	92887	354111	309926	155724	245564	142586	299873	218790	164204	0	104275	37980	65480	52233	74746	140185	218887	0	209333	85367	104025	281010	59365	89182	100360	235822	95877	170904	130002	101392	220647	98153	120905	263934	338394
1224	0	123920	196122	127479	82451	64125	153170	277294	125405	96563	94632	73535	73675	101558	103261	123087	105825	236767	140335	111659	83274	76727	68378	201203	50379	73503	70971	131516	71911	154065	73870	101926	83342	109583	76817	94423	94591	78887	163529	87367	81194	94456	86741	132710	81141	66106	98570	121156	0
1225	218612	156706	112367	48829	94411	57889	111011	104531	252605	105074	85730	64700	83559	109345	133921	6292	1808	134033	169959	123357	50329	73632	43945	66485	33063	37687	41488	152330	72360	62677	66220	69990	166264	135496	85448	106868	65351	78181	121001	146616	83972	94075	14585	61508	94274	89508	107311	99633	120756
1226	92250	141002	109177	61974	73935	64484	203279	20172	81661	144851	96245	108581	106679	135851	81072	272599	226257	110556	134942	118614	86056	87621	38238	46583	36550	26699	62579	45603	68239	0	59762	108635	0	98230	96160	98591	41883	42576	81884	72540	72191	144977	124321	66823	54364	41706	113349	57356	217958
1227	84682	123764	82596	47371	46365	64326	113141	134642	93763	115317	45467	59144	167863	69619	74233	95416	110539	94607	99438	106158	87825	46805	53027	61350	53893	38535	41432	132751	57859	67837	96905	110968	70454	135274	92328	119574	46937	9044	66546	82418	116264	71477	68100	153916	164389	68401	107115	116644	58867
1228	139549	183238	129712	112016	113027	127556	131709	130536	111581	85872	153184	147183	105950	81028	141932	144109	369	88710	99036	194052	136084	177887	57709	146958	44284	58334	35675	80908	53902	103446	60547	100833	166260	81844	192605	107963	42668	55627	65285	87208	129992	71096	64671	90137	85056	86904	471	126510	128091
1229	182753	169874	172193	110814	84481	115006	144237	202562	166537	121647	107558	128657	140808	219615	220627	139274	283036	66347	123584	151037	164275	115140	81155	134480	51689	63991	40408	59258	46040	57629	175910	110615	153219	111742	126663	96282	57411	104120	0	134221	97184	95987	84555	56929	77315	102455	128372	99403	105544
1230	187507	145469	135993	17807	85978	114199	120898	187193	177089	254141	112356	74114	99488	109920	114419	75078	130049	129347	103699	133295	112281	90674	99153	71896	44808	37590	52205	65971	79590	63487	158306	144698	91524	275147	106814	138012	77560	36970	186194	166008	103438	142512	102699	108136	105494	93869	132639	102455	116459
1231	540626	516580	655556	417320	548899	809258	905726	805068	1153909	396434	677813	659320	673456	606012	522345	314206	588113	750454	475504	516794	769357	430765	404081	314674	1	82065	45758	73963	115697	92753	895292	564147	728149	474337	412885	467551	55165	40848	76170	418080	465165	368283	347980	237665	515073	477109	559507	320033	648311
1232	347276	685005	664549	503778	712666	776848	921959	1048361	954240	589173	507623	653856	758994	776209	680185	1015403	672082	508292	767490	1245152	825786	480970	483371	787762	166967	200572	115946	525042	351110	298237	732281	1128291	691069	0	486013	536914	250125	190667	566343	527129	654784	449829	521332	396907	519582	576038	671525	847365	536996
1233	562264	704386	605958	882632	717782	777467	1148929	1000827	915927	678271	697236	641975	1062215	976326	810916	675121	564894	712427	741242	765946	824290	569682	575312	396557	101910	193438	200168	525402	408789	314386	757097	780928	780368	536950	599218	563382	891773	531950	676502	613729	785240	833716	553759	1172746	735680	610554	786017	698443	678476
1234	816878	878720	780440	616086	886001	761103	856737	929373	814440	670854	724728	603709	1117326	911151	1620115	586421	1124688	801322	1423899	833659	848603	719285	678412	628339	160383	221905	209693	471497	479537	304392	684285	697974	738314	965290	618581	575783	450886	192507	634150	1239699	737295	619145	592131	600500	895283	645450	517960	682617	806158
1235	1557888	843102	831341	594979	630455	615959	586250	815568	987710	581951	691218	647196	870681	883470	824526	641485	541316	674758	767045	763990	1256291	611898	748000	684045	198347	0	240097	547330	401623	689104	472645	574718	594902	457513	509220	438761	383130	251485	649617	638217	727913	677075	1193141	567631	633701	315501	604770	599544	802896
1236	665849	657610	716635	489307	503629	645626	640904	647603	1064160	582851	682733	519408	618434	763852	741045	1047401	580494	635207	727126	688442	605833	570697	509423	560551	182398	259151	212691	857299	350846	294374	432970	550922	476521	460020	509718	708661	304156	427007	538211	608529	620659	599862	468074	649312	435322	418079	672901	988800	687802
1237	654486	597235	666191	381723	439908	490134	570173	518310	477834	724600	811335	468713	551595	660977	582434	462263	872574	1042271	628504	1048710	567796	867738	442193	538482	163962	349322	198242	340114	291106	512168	766681	406834	368726	398110	419945	381753	307279	204634	766439	643854	583572	519888	444040	533114	397384	719775	525924	463952	580379
1238	619657	1236437	997491	323732	250605	358118	718007	824162	444586	278027	357221	533575	625170	576995	484391	485334	351751	357078	467748	493266	541512	339734	353033	371887	133688	155498	154496	291212	253227	179759	312955	389844	357920	481687	383765	318318	293445	181883	301123	616001	388856	544419	423724	433017	390446	352364	414184	415440	505196
1239	521379	418077	495369	481726	435804	335596	354447	316457	441838	295976	287918	317624	410894	465385	423449	373135	327858	440097	409630	371702	457687	237447	281858	325552	231826	66	106698	148428	252461	139531	291062	274057	274515	369375	632246	283438	241486	161446	186587	413618	404770	347545	421270	342440	390031	290681	670304	402178	428211
1240	413986	380436	391702	236219	191331	234082	323123	279233	344371	364877	262930	282938	377938	602950	368531	517192	317577	321573	401971	351431	444443	240039	197506	564016	84744	119689	98141	163346	141799	181422	201503	237376	361763	231667	301822	247198	127089	135393	359383	368322	595450	492314	378968	538912	557452	238186	269111	292919	266792
1241	350398	358489	323234	217774	171104	215163	265288	231363	241167	306732	455447	267357	310491	317279	305660	216283	287241	272507	282196	321851	417574	450038	190120	179319	101469	100242	134423	176065	249636	136233	231848	208479	208767	277247	219425	202551	114179	98908	175322	303021	223146	202027	317390	191571	197527	219419	253844	251129	566367
1242	315086	345856	301078	141579	171340	189741	198359	265399	452763	262132	203270	226271	230553	265435	248381	264595	155307	339055	188894	265473	249849	148470	234941	128803	72695	109946	85055	163190	86895	140407	170445	140251	158617	221572	194864	209162	177197	0	206379	204362	241908	206573	224851	166209	165122	166636	165587	197104	321593
1243	260217	275934	234212	121124	200945	157449	180549	161415	174938	154594	70856	207258	342484	151805	333327	332016	158961	189437	226974	233234	182227	163113	94026	131748	115614	110942	66512	113108	146513	77807	110219	110755	135427	190773	164979	136084	111986	223914	0	188643	120226	238846	150292	177156	173615	91769	162577	211216	217205
1244	259515	303222	309069	73457	95310	118631	217361	264326	180872	383704	176804	140777	151564	206131	175560	177647	146535	153850	326387	222168	323377	137977	96713	98611	58633	53148	71289	174579	173133	217774	80447	228524	113893	194878	113198	303501	80310	0	139647	194237	173529	156543	155856	115373	226443	105298	271028	173859	151234
1245	301040	182073	253255	107171	71627	98571	155560	154709	197346	140798	177866	126816	171461	213162	144092	128507	134215	93888	182602	207202	185546	97372	103427	108542	51838	61797	0	76167	88433	78115	97790	115370	81804	277713	148413	0	107352	96399	113374	175358	312333	133388	235986	157415	180235	96716	145157	189920	232129
1246	203476	184427	173159	108733	83780	81071	263005	121992	131953	105473	193857	127152	121855	189647	165859	130743	225768	93497	143851	222436	164430	73735	77183	87312	47891	51627	63575	70702	3830	85639	66070	74670	98773	130432	237838	150702	64442	136581	110219	171518	134826	103498	138790	110873	122303	68465	122894	173340	141300
1247	171900	210086	182678	75258	64077	146096	0	94136	159741	149789	93843	113869	108196	146083	158168	127120	91540	111519	130812	217328	110120	85675	74645	91860	73040	56444	49620	109322	130936	0	80401	85775	162480	164319	121044	126864	81525	54766	84428	157945	0	196086	137386	95509	116328	78488	101397	108090	128130
1248	104455	237042	281060	80256	67259	63281	256953	112847	104639	114379	116448	70234	105961	139169	127856	141938	108569	155298	111324	142468	144837	73565	51159	84115	38219	24114	68029	157975	72285	91108	121900	95109	102113	120889	147906	124187	35703	0	68428	64171	253213	52653	72046	146438	77770	119727	6896	85805	138184
1249	320942	154987	164603	58004	62174	61197	90844	67193	122733	112865	174051	102696	167431	160002	123426	139488	77620	113550	94805	208494	87428	60396	46143	84542	32450	40420	70017	54423	79443	88864	60258	83273	77677	112262	110921	112066	59049	57686	64071	71456	65638	125142	76984	61443	77313	49674	154984	159642	111376
1250	134754	112662	155957	49068	40386	61980	71740	87903	0	115689	149727	87177	106689	139734	117935	111841	102161	112024	123395	114914	191701	82167	118783	31832	36830	70653	40706	56937	108492	103242	57117	62761	92877	2107	67623	112210	52768	41487	64547	128025	88090	33206	96834	89750	113099	46536	72709	67693	137416
1251	139655	108182	115910	63934	67621	57093	109224	108303	156492	149911	0	75834	106767	131771	165474	171555	0	93982	112652	142692	139818	75035	0	68514	41389	35396	29528	93345	28812	0	63774	71268	3944	190041	65126	160263	122872	44141	116085	124994	103233	75227	58344	82114	57733	71094	82073	90642	86022
1252	136801	182965	113180	75300	130479	174049	130333	184860	311925	132632	165548	140522	152665	139649	123535	144684	126268	138641	141802	183947	128985	98722	80539	215663	39892	69305	54848	87595	59591	167895	136068	139433	152682	153698	155175	144410	57928	51462	91576	207880	169930	105525	146459	154011	116018	138079	99148	143818	110355
1253	142636	166222	152982	140435	108614	81534	251747	171425	104188	165327	213033	131014	153780	197519	154342	145592	179862	99922	228095	184341	172481	122139	202917	120029	46539	40431	85077	108717	85012	88311	134981	169602	169029	181217	168264	228108	83501	102689	100672	122628	120016	216704	105018	127958	115034	77200	185062	134025	95914
1254	531820	330783	276552	0	538909	486453	730405	884361	877579	563822	404310	645447	590207	627978	525700	467260	595330	663901	655953	645406	715899	233957	408059	284466	76156	44387	5	126658	61312	81809	757987	626191	538129	359729	372098	430166	157679	99027	123469	323704	371348	384129	507211	384963	191994	373720	566072	316029	296401
1255	770809	641202	1118432	730075	699171	673913	937929	1097207	999295	548502	684244	649116	828407	800665	731066	558208	535369	769322	752056	981842	781062	837318	487426	469702	118468	158985	63004	520576	365017	339288	764932	527529	658452	440683	616153	495212	288065	230846	578299	542995	617486	609232	0	594740	540921	435593	697801	481606	435640
1256	911356	847260	845062	647209	720665	884722	857955	1066925	734060	637665	984494	762954	808371	846325	769033	662708	710465	934585	640975	1026556	762080	623304	564934	1069015	142414	194036	172565	524692	452718	355975	936375	1453473	592600	591321	580745	592071	412782	294302	693238	656517	721478	563413	1108095	600786	503577	695365	871209	717163	756997
1257	894507	919762	900385	673010	694059	873171	818058	928723	1563269	776174	789505	702842	946690	975880	800473	1247554	753211	810121	793760	1221639	926257	677594	667156	735198	211046	205653	204400	482894	414227	420749	728730	692053	1282458	581433	654640	469650	690974	312941	623586	715254	873687	534447	609395	804879	1330482	667797	755055	933724	872873
1258	856158	951863	426356	1213265	652654	767596	930708	830633	764415	847234	858982	671007	871593	974879	1775877	535855	822320	775644	1624593	923357	1704971	624181	654775	637108	169851	232501	256943	453603	691050	442804	673966	628424	531120	593845	612342	961605	464258	351344	569375	745092	804366	1031232	538864	792961	646406	595729	720041	932746	808065
1259	928730	1007874	1350532	543890	613471	635657	750632	762391	783960	688768	740718	609421	1463274	870484	567638	585391	726571	700995	736113	749631	848826	601130	695688	400751	177645	210564	227163	564600	332550	369534	574923	529218	434852	612801	582115	436337	361571	316921	1009852	1406926	803538	686607	449435	0	636863	599489	653999	681762	776671
1260	775335	1202457	494729	471530	475981	618902	903742	657763	805238	571741	612324	487407	605528	770226	564176	615602	1142771	608709	537687	717375	667320	495595	465262	343405	205796	158072	235274	496724	326853	410540	394322	470942	742855	553610	601333	428017	272112	214499	342234	620674	561172	517550	1132177	645660	500405	386142	660844	651793	1141964
1261	796718	503461	408131	384492	401791	434552	487460	454779	724784	482025	470972	443784	567998	651456	569042	560845	361563	480774	538297	625426	581805	489255	361168	376103	149121	147910	203862	366717	230088	249918	389526	529505	395298	511602	841174	507338	253534	159636	371724	433184	648818	467220	0	1061302	432297	651118	490174	1064121	581636
1262	645922	532019	1126751	0	332035	350328	404576	324012	492205	726338	295809	454642	508595	567984	884699	825300	401108	454332	413393	518733	444413	395716	327237	586136	127379	118160	168131	321890	435133	200238	268743	386709	312299	414103	356643	435277	481131	175516	411993	395893	469065	445376	852524	442822	649604	228254	384167	493773	547496
1263	468127	503601	0	594504	249839	294635	336665	643614	406578	352120	336958	310209	415596	458960	400246	316912	398117	354243	799610	369128	381559	273719	240092	225311	132799	102112	162651	191018	183342	175788	430625	275854	228572	354159	295677	326414	138097	158637	286659	350295	280848	377220	288920	0	289882	229895	399226	0	509683
1264	311368	798310	530396	184039	406469	364581	276910	286813	384232	273555	476080	331708	326179	352409	296258	313630	299606	257511	345467	254741	411427	178970	213578	268229	110931	110399	91569	335700	204006	197493	210939	206531	217455	312044	318247	342114	155667	134060	166432	637832	515717	309911	306065	324535	470043	244124	585666	370104	277294
1265	263769	440571	396205	194458	136756	220915	245084	234603	298892	245896	285846	238314	256577	289950	232430	292501	264362	177639	0	664341	536960	213196	152270	198527	104885	88820	90568	119074	139467	125462	174775	192932	143935	274124	266739	300995	171555	120833	100256	259543	216004	266911	257264	318023	203236	191284	263390	563965	209144
1266	342337	304591	325966	81368	156167	150519	330773	134755	267613	176775	268138	225095	398101	312516	250614	217363	232109	176377	382856	0	238513	334952	131574	1909	83323	72084	93755	155119	129241	100734	131783	259704	122935	156085	234050	228709	72083	88652	276026	61064	235021	200193	253357	247246	196981	152185	149392	199722	216596
1267	257808	223849	310776	116511	137896	134801	174539	182302	278013	410226	214518	210039	180827	421017	204609	383402	178250	186128	294131	282573	274088	103315	110131	204945	99509	85722	61388	107325	153433	75063	113554	120825	128147	137195	6143	206757	71929	94934	102421	229488	169314	188590	233597	207482	170932	88581	177422	202729	207455
1268	253118	227086	308639	184328	128266	99766	166366	210889	329797	211475	123823	139320	160779	163234	199237	134629	107432	133228	221073	203450	213756	93638	179849	217624	71302	41772	120113	71144	106552	144911	103413	115037	121414	180409	331400	195229	117134	70639	102086	183909	255053	139878	156539	124338	133567	202740	182932	162199	197159
1269	274166	230272	211083	74686	117915	92719	191656	158082	0	167426	124547	112578	109735	142277	112110	164334	100449	135558	286574	194413	164564	83070	92148	59618	65110	40473	65673	56769	75132	0	96712	112397	121376	170272	113446	231637	103401	62202	95897	159367	100669	115474	96959	156318	162556	94944	125550	107452	183183
1270	299136	235993	255531	61345	70453	127877	122877	149679	258213	167250	262823	104307	109589	146381	141546	153269	76446	139855	146228	244757	154595	83516	84279	84704	48049	42194	42260	167438	122200	125397	84175	111542	104146	181303	110413	132515	42505	54767	95396	172594	120606	206272	148844	204477	134229	80049	126531	129743	124385
1271	205138	189409	211896	112847	101685	74956	121490	107133	157477	128630	147946	131894	141624	148389	142463	99759	152916	102836	116348	152288	136624	105840	79896	89461	89114	48256	42869	61968	83102	159020	80714	120008	91416	155562	228973	139579	54054	91548	79974	121345	89322	125178	68913	97665	108234	78578	118693	132077	198995
1272	201562	197080	184458	90324	58437	45978	88639	111232	0	140845	122814	88461	115806	91326	109586	114836	77341	71256	189932	235987	226301	61340	52421	50587	78948	54112	33168	107497	46195	7	32021	91785	87512	137927	131471	105840	122729	93324	86827	99159	72546	88657	71096	84490	49329	70848	96433	92303	128471
1273	148686	203362	181756	47912	59327	53293	210213	111580	104341	120557	126718	99374	121918	153142	201670	103061	115802	198056	157675	118929	83370	117047	42419	59377	0	57574	45401	79474	58561	103573	45980	113920	96902	108336	95569	154040	66160	38404	50477	149791	115204	67780	199769	90702	111122	71895	86815	109393	112820
1274	21179	128913	129962	52345	23855	100493	0	18424	101932	158102	36824	154004	100143	113091	53021	105540	96466	76562	120638	156434	155019	78151	53821	74395	42056	28370	29411	127518	51709	58248	78116	66325	100404	142864	132342	167313	47925	60984	63758	89076	105630	76826	78761	77672	164272	55913	55330	163256	99230
1275	160126	193119	131608	75554	60162	83275	131966	179121	273053	161650	216832	1882	174161	131459	119660	120951	101251	77525	160391	107634	137667	83290	57726	96277	72412	38173	71907	69435	106159	122532	126088	91508	92017	154012	207534	151150	89745	48830	137445	78303	116439	69155	92562	90646	24585	177343	84822	75886	176408
1276	187230	82925	214576	92437	173333	162541	137652	159181	154412	172580	113071	119722	52342	40840	116054	151507	171323	62551	225201	193934	164943	68584	75860	80403	35962	32276	25689	80163	63770	56960	131898	99887	114200	0	126159	133684	68012	65967	91028	128780	101600	93359	123035	152524	131770	74959	100723	121177	1612
1277	373459	359804	374662	228601	198697	230395	402601	291085	257328	351134	286831	320827	351024	423618	340722	317867	314802	331423	169691	252900	205626	253535	256125	283649	36207	36180	55595	62990	115841	122971	281777	372521	330183	387691	276867	259215	54229	63943	64978	244271	289963	228733	197363	257519	293816	186778	303282	265234	275897
1278	412704	482512	485112	459515	531686	510543	828194	1057147	1075746	552076	496728	571478	559386	0	669970	384729	615013	473947	603806	822826	731870	432404	355275	387001	105660	105512	68176	233853	200651	126066	454287	986213	775784	431197	569395	347417	178248	85417	237072	418015	428731	155607	188366	378847	343618	550533	540683	398110	522395
1279	664432	694303	610695	558090	662765	764312	925110	1009806	1003845	661315	504335	804033	848204	887546	740223	690550	764265	667574	890947	778552	847577	577594	455683	439301	122969	0	74796	472147	290510	336702	675457	0	865109	482199	645538	599099	191502	224423	626344	586391	446799	797726	483249	499010	400350	500836	636820	498282	539420
1280	881178	1041104	655057	569601	700177	842045	920005	1013264	1055603	622204	556819	686819	924579	1905879	827784	807169	753682	709794	1032804	804175	824144	693620	604519	510166	181379	351056	180341	439804	344377	384713	644411	1523794	777047	519909	663303	757458	319618	311190	504483	484668	829395	543300	522865	623929	548138	726834	529319	680298	776709
1281	847277	955137	879221	607242	761659	914821	828895	1105962	1121089	773836	1700265	772259	1046604	994559	879267	709611	735735	822227	968951	799314	890878	772475	864978	695690	153804	168844	394599	476000	364352	341655	1386689	659660	715439	624844	568691	702090	497001	317486	422233	640188	917314	679516	1241793	674188	673573	582960	1329656	843250	847452
1282	787290	698332	1153839	657104	805685	728201	834558	779326	1002588	748322	0	738361	1188242	921720	939294	609215	643825	936219	799772	1632654	991654	747261	539721	746692	150628	188952	243959	523136	796909	350787	606896	628808	674906	646237	949716	651887	525220	319593	675406	811248	809992	707207	648264	837443	1188118	521265	779561	1486139	837975
1283	859071	1469933	960170	614547	588576	564610	654864	693685	763739	770071	916575	564585	971013	986752	937400	724408	537745	742158	801694	920537	999687	565985	507204	638475	328986	242006	215577	974260	371852	443017	568471	617196	569709	619227	503004	587792	512061	283252	765728	942532	751090	716265	688541	716929	606245	463415	583670	785253	632823
1284	904462	783738	835925	502208	475068	1171839	1011649	534754	645294	631067	834886	973172	779336	864291	747816	695425	990092	705481	679548	774488	1313598	548187	453211	541544	173105	267363	190621	388248	287714	343274	509293	527036	518501	737401	479720	606381	376018	231973	972571	779803	654835	775075	604196	601479	504124	479166	516708	685847	511636
1285	775705	797149	688184	471377	421725	417395	493714	544268	642184	565713	658262	439710	554712	763506	1146177	754725	507487	512260	691442	520424	678914	450638	710196	417298	147197	169316	146086	277026	284327	291568	444102	498368	384569	407405	466499	405979	311523	222864	405646	1156128	552180	574108	569375	556221	477154	451303	773270	499795	1036715
1286	1353543	752458	610057	365190	377403	373982	477760	546542	495591	461611	529023	321100	551080	624863	417583	606971	382431	769531	522203	507481	541326	396692	270918	338402	131255	137784	118212	272308	188567	257883	290230	436875	381554	372267	360108	367358	331325	171846	0	480768	375587	829529	532627	441974	550140	338719	480789	441306	484952
1287	521785	572451	1185116	465179	310313	328129	339468	325548	394866	431226	457882	593663	751260	436207	431446	535761	298892	309362	503270	401838	489920	338959	240628	293098	125286	61417	221244	255862	314913	199824	587139	358352	285847	340624	448075	518311	304711	128289	623731	393952	429110	320488	353615	368425	383580	306036	484645	312189	323435
1288	388761	419511	421427	207585	391606	222262	314506	323103	398720	368985	375437	270278	309316	354912	321070	475866	526753	279406	486246	344925	308737	224685	239127	301284	160849	202489	96734	260474	161295	144726	101184	307991	268382	607772	357889	209600	157588	105828	213530	279742	404228	231544	239927	303748	326009	299128	277675	350449	324345
1289	385660	307429	364425	232188	148852	210917	250386	362175	340115	370420	300177	242762	267881	179141	300446	317442	233741	231844	643439	385086	552268	215985	159382	458024	66226	89573	61446	216018	146877	117478	220515	232153	200447	356452	296006	258214	156384	107684	157798	277446	312224	385711	228102	314329	294121	456414	255066	525397	316524
1290	413245	575464	327350	142858	144346	185388	237215	186422	226968	335145	275318	209612	260253	264774	428905	233802	238244	292256	278716	488096	331393	294404	112841	123818	50149	83156	62040	240307	70463	185104	130356	161314	225048	173651	341287	196918	146016	138466	163792	193375	218078	270918	257396	215890	342417	15247	256891	194098	511278
1291	344158	343867	259752	119218	191230	132444	381985	161522	237790	284769	229795	209509	141899	496684	203691	226681	168841	191143	262548	230315	232150	128114	130812	103285	65913	67056	78798	117851	205527	105412	133742	245296	162939	157433	236543	226580	104066	57874	143008	351945	341743	37647	171068	329390	180060	274454	158106	163857	206538
1292	230619	246988	254293	118241	74641	96482	150841	174237	180924	232324	248922	0	360155	175582	147802	171454	138003	165508	241009	211987	137588	95942	221953	105247	116157	47127	88271	102584	180718	115112	117638	139712	162399	156999	207202	295094	72327	56029	122767	165645	156422	165060	155157	156065	173512	112624	113785	150329	226551
1293	206150	248432	247999	115372	74009	86854	141135	154835	241429	239987	283279	254087	125081	147672	157677	148767	136857	197363	137706	221350	247605	106150	80483	167603	55707	49225	68450	134320	81663	115958	167988	148635	116251	178940	231236	141377	61492	150332	117902	122276	144037	274495	165494	144673	139299	108657	218080	299826	185235
1294	190362	261381	236487	95841	99575	123389	240351	120596	116057	153060	161244	741	122859	142352	160898	278430	126516	161792	192918	235510	179489	90360	83005	72058	58981	45495	60892	23824	90828	76213	61485	56234	147008	159372	148099	160110	67904	0	98833	165969	153152	91061	126462	124399	168756	96947	98788	146647	122213
1295	404782	221995	210272	84548	61164	50132	118918	127269	95932	155845	136696	191203	153336	132051	123382	85256	99503	102854	186626	185288	169073	106702	70004	84232	72746	82356	56681	91558	107554	70200	70808	69397	97376	178290	147325	194034	67956	71087	111000	170258	141553	113139	110995	100519	102276	105287	154715	126260	263560
1296	106047	209288	169901	0	69972	57531	120257	139598	123624	126248	147547	144026	110270	113282	139734	113070	66551	106489	123053	150430	188402	64525	58639	109727	53378	25828	48228	104453	67572	91908	61117	131036	64918	161848	221158	299239	78908	63499	76933	120432	94374	95079	149344	111057	128281	85176	96033	158573	115549
1297	130949	221627	218377	62291	70433	60459	139252	146771	105081	88992	176731	113867	174508	112029	114683	141697	67799	108214	199095	125392	157421	71887	102305	51727	49031	34938	34619	106881	0	51999	103917	69559	80539	164029	109613	109757	46236	41211	110117	129781	110149	128650	110709	116862	105595	109680	140185	106038	136495
1298	301651	152475	107475	108107	68775	85922	113719	146787	169246	201107	117133	96699	78361	113874	98151	152824	93770	44802	117249	114504	129949	98939	59047	72844	35550	57378	65653	62680	73084	79080	91409	86481	52024	146235	117113	132172	64451	72892	35715	80072	80194	60145	102097	110326	189437	89048	70233	107595	75829
1299	119817	147025	162024	52224	71567	53412	56973	85994	98817	149746	120155	99821	112707	133053	60886	142187	96668	83971	115353	85264	139822	67781	50087	69036	30033	43116	38546	67151	68725	55014	62288	77838	52379	149329	101333	146637	54025	38818	132135	77848	139480	107932	92863	33558	97429	112137	75549	164684	174952
1300	79194	176340	187681	75358	34780	79867	121275	132873	152633	240749	102713	91901	147881	102328	110313	83997	85381	120782	138908	239549	154777	81286	70793	61537	30215	11163	31371	49135	71359	61731	66836	133024	150277	155865	126674	141873	72075	43398	68851	125697	110994	74465	103758	91141	88429	127439	170239	35878	131429
1301	269235	222684	184414	105375	63685	97183	114547	133836	156684	154468	141628	104815	153185	139328	204855	120623	105118	111091	180428	163756	150067	90887	73053	83033	50492	31562	36695	100457	54725	71303	104250	152886	139915	76117	165285	118510	0	94316	74844	198832	40252	77591	127315	176100	74098	46284	65157	121520	110483
1302	136112	232104	237845	0	99587	68379	140253	95897	233582	70250	188419	240004	85557	134852	129239	153309	148868	173144	159585	195831	155129	107763	111364	202632	51567	44540	32626	144224	115424	156645	138978	205811	83854	139557	126671	239048	95988	45352	142349	104779	132362	107052	143770	97170	103455	191760	202764	205303	77608
1303	272243	498571	429369	573910	189182	571610	148081	173461	896438	328955	662305	540571	232249	308554	590598	218263	414696	557873	445933	708072	803082	447913	311701	509	44210	54387	69727	116525	151034	69568	493266	500807	458877	411951	584022	385835	75427	75582	82918	292312	163683	424811	195	331557	212923	266048	0	283433	179416
1304	672869	494791	543988	556730	558007	568630	1029220	1088169	968580	544601	555091	710996	1362911	684996	731754	688241	489309	583984	768540	817985	800665	445993	557453	942770	76789	52432	127311	415956	11	226993	673659	765261	554044	491625	435334	531838	91708	36297	180770	420218	959508	512307	850270	484868	371296	466195	1197379	444712	616724
1305	642629	1337699	737461	546675	662549	640615	1037349	1059228	1114201	628109	572920	682937	908291	1443319	945767	567690	636195	672729	672686	752441	871107	503190	617647	589250	135852	178790	211445	495366	470312	329657	837565	669230	584250	506903	563112	573685	443984	508738	523485	622250	664431	608111	584260	641222	497659	383974	748283	1327851	427887
1306	1554907	1061774	752880	662548	1539902	745616	806339	993902	972388	668560	728056	555656	942736	720640	969629	1115598	686110	831444	862531	862762	1109295	823627	531207	647860	178453	187940	0	570219	467230	291035	793999	721427	1387866	706053	786480	714662	547720	318279	771602	730203	764393	615812	665214	703610	633384	716164	870611	827181	593312
1307	843964	1074415	1628813	625158	745304	727400	808597	1427309	864803	611064	1390093	784287	1005626	868131	914891	509428	813087	790383	866707	951356	978471	752401	556571	677206	191912	247558	453813	599374	432111	354635	723044	1234409	698394	600098	677172	626076	496261	297496	790465	763319	732543	633351	641118	729040	742791	790587	888955	865369	1565926
1308	875627	890463	878389	485330	555974	1222105	1327908	589323	792184	974945	619971	1159194	780577	918068	866947	1299415	1220866	625301	1517857	1433110	850147	666602	513321	621268	282642	263563	229023	522731	844703	400111	545525	517404	529469	546180	669134	673490	821011	270423	795847	1508473	712403	1249371	807815	590616	1417335	649440	804088	717969	873184
1309	881188	797144	850125	476698	425097	512496	521206	509148	667711	736400	557353	488295	771849	1374842	664554	535861	501756	526136	691292	632003	746068	533906	607263	573170	191629	205037	208921	498297	378826	664501	444477	401918	562660	524665	583369	570612	316376	210939	718701	586588	658542	388680	674858	525754	439584	489126	646074	627510	702486
1310	751476	790000	695399	709112	451338	500924	520636	435273	578824	642617	586138	428315	670263	544853	562804	528340	461862	896479	614189	633957	717588	530341	475684	487725	156827	185519	174747	356249	289123	187984	389532	455550	468058	526930	559502	439096	292266	159789	481665	689805	600826	472592	571502	954708	450497	760206	542109	515794	620219
1311	725701	673092	581296	241800	368544	334783	457314	861113	457159	836077	528520	763430	555514	501076	860040	439878	378187	350036	540875	557970	653172	562790	636517	375344	150258	176906	138781	597824	264657	188239	409341	411384	354382	422840	438112	409973	219510	244999	379024	581446	607776	810831	446166	503065	373963	323855	390711	441818	552124
1312	562377	573624	463708	275719	322127	284479	344277	346336	353756	431079	404503	392599	924871	812528	353869	772543	298981	349665	450914	602802	435250	224906	281579	261978	127101	142508	127316	266915	219577	363464	297957	491702	240495	367965	369303	350513	204457	107637	330908	449987	411076	331337	385839	2178	673282	282901	391498	696456	444683
1313	513367	437370	429524	284593	226883	251519	265752	284991	348736	271826	286586	315889	351046	339140	625953	359489	363802	288905	360982	448718	292056	235228	299657	264678	88550	138584	105141	176824	233471	164570	267620	241003	200775	278460	314857	321137	157199	121161	277299	451993	360934	310703	434796	417377	331770	198016	330961	287836	435536
1314	470783	902422	422995	251725	219038	453950	257018	244269	226862	355005	292200	257675	295343	343396	300091	321707	298192	274983	311003	419207	569898	239019	213402	238681	173299	100753	146374	161411	171391	161554	216350	231386	195783	633586	539835	265063	179977	95503	206907	277539	323174	311212	321416	542234	284512	176286	384917	271030	342973
1315	389481	364534	402908	193670	289188	0	207879	253211	246280	279314	320438	245709	269041	275411	251082	218221	223651	209150	259767	313485	269749	194825	183417	155608	79074	74887	82938	158317	119482	132534	186008	258389	383410	187785	0	420649	115774	137476	187548	272645	232528	180979	262087	227904	277990	199163	290907	270341	341112
1316	382676	307785	596241	170130	103802	207866	219695	236987	331251	257042	315916	178317	274030	183292	190432	265679	182931	172382	212910	297523	258422	296822	116918	305572	77477	61418	83423	181613	87173	90381	157793	226140	181845	181624	269048	235279	94259	68982	281879	229576	454186	212231	248694	148465	211625	276627	246142	226402	315207
1317	314247	265307	264139	109845	147267	278306	167231	139711	104835	244853	222703	167812	192632	220920	203489	212674	142196	296705	329882	197012	205521	152599	110640	167968	51399	75703	44423	138309	107107	87980	141800	226167	162304	201493	330315	189516	112859	67763	110707	193222	153470	181547	319314	207685	210875	101325	281048	190528	227572
1318	274780	198997	253254	217061	102592	78575	156407	139780	134126	214705	192228	71308	210249	176983	201917	161532	87879	142668	168476	352289	171664	138366	134979	95926	57469	47016	100078	88713	178307	89449	118501	121758	136233	203069	159739	200224	118247	127588	149696	158233	173193	201825	150116	179030	168765	83587	136818	306555	119473
1319	234510	270262	219932	82025	104362	73707	161610	151460	152960	188496	178797	137516	203304	270379	162719	133300	96641	129302	231217	183941	160428	51306	93753	85962	53641	103189	46033	110303	113392	116648	197545	89239	742	192231	201421	171357	69430	62374	55373	128399	121206	153543	145464	135349	156253	87166	120332	119391	204927
1320	168880	346138	196566	70619	65350	66899	212102	106792	261569	129399	168762	142490	136045	134307	136618	278077	135621	87264	118622	149882	122089	74794	110552	90759	87272	74520	31674	82862	0	72315	66951	111855	125046	147030	174862	143964	56570	50352	74157	138488	119930	140463	122249	156512	109019	81931	134885	130170	177287
1321	186807	203209	167195	51398	62996	67031	110294	86393	78388	97379	188516	96724	137245	16949	193552	111689	89038	81795	94280	138870	105977	88147	52246	88251	43210	0	50045	96050	80067	95928	58865	84366	203296	136469	192392	91832	43076	48672	213528	136532	119673	210920	70816	114877	117322	199037	108555	106302	85748
1322	225563	226404	200470	123553	50836	111218	151612	87111	130907	163736	116449	75659	121365	160663	105806	98257	88631	107475	133247	146894	152506	92945	68379	73329	23086	89178	92402	90736	61324	55662	52516	63577	100642	104688	87089	144316	49848	57755	153583	180217	113722	88385	99757	109437	92029	64129	119158	222509	224687
1323	174868	204765	169464	61776	44112	43891	109667	223582	115544	187124	146911	125849	111921	135026	105175	126275	94697	85848	152605	110299	275722	67413	52636	81544	90372	39165	28426	54685	133895	78544	89004	175763	0	104412	208338	257878	63326	40875	91978	94868	104192	77432	105559	114270	84269	66998	137078	105014	127614
1324	147110	156131	161494	48770	76319	42860	124292	51864	134872	135867	124804	80940	65844	109239	102150	70595	95194	146437	90933	109910	79342	65964	43745	81015	0	35454	41096	69115	82045	49156	39792	96884	93932	226965	0	115290	148661	129643	100452	93952	65086	39989	52744	82783	99464	62933	97512	81490	110010
1325	176402	132993	130894	31995	35951	52730	97731	145233	120122	147053	91502	77161	56916	82156	9425	119770	30484	80956	106567	141537	110650	2890	49436	23700	42563	42645	16030	90865	71597	56976	115730	74628	85181	98420	181189	118052	40420	36478	57824	76446	180596	54497	78005	80795	79282	66901	1095	104304	138801
1326	160037	152302	141051	114603	59411	69995	159684	142010	136728	251773	119682	107792	222307	120526	148136	104581	157638	70950	132230	152242	127558	112751	58804	58264	48619	41655	67904	72000	139264	59649	68102	31879	74958	164658	109442	137369	5928	24023	92250	116607	62931	178571	181112	81624	72409	49367	97232	123544	135307
1327	174368	141503	195896	119904	71892	106549	161342	208696	164931	164785	215879	133834	108557	161733	138512	131999	101476	146574	167709	116088	181206	103126	102101	86272	41218	47508	30619	0	57862	63490	168692	223775	129876	164785	139302	176170	145436	49935	85281	98458	99446	115895	82010	93840	165287	155012	107925	159000	140405
1328	199658	168773	194139	103003	133982	148448	181786	137533	133393	176458	150406	166898	131433	160192	104805	135870	180605	183943	143569	165134	150878	79448	108684	255929	50554	48698	75581	90226	72932	52157	168214	190456	138024	124488	144420	125524	87872	54875	91447	233043	121135	100969	56643	91858	148906	94839	169981	148142	133799
1329	454903	224155	609734	357540	571807	93530	689726	509743	892548	451923	483248	188040	239876	625654	178154	313149	178550	11670	173236	616234	607414	204624	303445	0	60864	54250	50991	96391	114319	86497	534456	483303	511659	470033	223720	147675	94296	51022	226215	363934	423345	358738	238512	111771	282126	1896	394388	31802	153413
1330	636402	602645	679637	510670	0	538453	758192	748489	1073365	548369	622058	588054	1203756	941721	1009219	475118	538720	596072	1306241	829720	746301	481950	326824	860226	89670	137520	82402	441243	56445	82274	603156	722745	614318	465354	504429	909499	345346	65095	0	456642	420686	445082	427188	793325	348039	534516	577587	635100	792831
1331	489506	742079	685358	555596	838242	806845	795567	745617	984823	587688	743409	674858	865803	819520	593208	510136	659704	681192	925314	1072846	1061229	606928	498977	655498	151227	207851	153808	543301	451120	575726	624140	834240	590665	494298	601896	491759	502588	487495	1212914	571105	555776	502007	497394	383978	561160	628240	587178	578302	601423
1332	761209	1103195	641360	647154	1404639	791147	744165	874123	935548	633006	769109	1541657	880929	622234	1305700	598600	788267	1408534	0	1160118	886073	761317	987821	642057	187438	168873	166028	560213	406858	385256	641929	853767	673300	507148	598759	542929	430096	320664	715821	713791	708603	570338	598201	657928	723546	719307	1316188	1486649	746897
1333	1145998	867903	845102	696934	685785	1376482	734634	1650640	775610	701695	685992	899625	985088	943341	887966	1304699	1380851	550820	1280640	956211	700252	673201	499808	636422	205843	167928	389905	754944	800807	420826	1345190	790742	1404334	591436	1240951	501243	516344	303993	681911	722038	799411	710091	1100855	818690	725460	654907	757302	734922	848243
1334	1538826	1610323	815954	599470	694437	612169	1169935	477235	628768	798723	1139433	682851	951811	932884	938330	747632	607206	631652	753251	855145	865198	1151374	951342	567666	204448	165742	218382	516424	421122	396506	552600	722233	608107	997496	606207	579626	489766	158399	488663	761708	848453	720935	661516	764004	743502	525579	723796	760425	915561
1335	602353	591224	1504456	531233	531070	505786	546732	633042	560769	736567	511212	524284	723483	977796	713634	702024	390526	957544	1246593	747864	786738	510593	490020	509554	339882	343225	171202	443487	290164	281152	434513	563014	413630	368086	521324	987530	358438	252061	467404	1492857	718199	1220904	618542	570469	643429	913957	596727	535455	726623
1336	665595	694462	516680	462717	422696	527965	538320	533472	549636	1242875	461516	475954	662511	739313	616548	0	463359	481214	461548	432979	555640	409223	315087	387075	191998	141947	170760	416811	308297	311967	483949	434484	415859	448656	432423	521123	344383	233400	442694	569506	1174353	633695	643363	725765	1039725	385825	582261	582707	665244
1337	675342	682100	632998	318166	437450	819008	381367	490611	465521	478296	415988	489721	536239	646517	497767	655420	558243	537790	489404	409442	609799	353626	336998	425483	126603	123788	269451	318643	278463	244826	392732	374977	363974	464550	529507	195	269773	186432	501520	484128	410677	0	294718	561715	331337	200478	365384	552063	533571
1338	682279	1250640	607757	332256	367648	333037	421094	505321	851892	414714	549870	339879	413096	585251	513985	918700	791502	451061	406728	555059	556152	666303	457025	472768	132216	129582	49920	261610	248167	260466	329721	395002	350067	475811	427684	880820	222295	134602	406937	557247	444366	759120	846557	596024	413476	345368	599665	457152	638078
1339	540411	540878	474419	297460	259060	287737	362268	375773	326215	424198	414233	337340	858662	439838	732031	374432	221192	626045	662735	440414	601104	256399	348755	578796	140451	163810	111682	332194	299546	215565	349433	354255	559561	406723	385383	292013	275482	240681	513052	437675	367150	352657	430939	430799	353532	322348	424229	438813	529852
1340	489188	388061	479296	272787	193614	224931	333569	234627	235297	380371	298108	264208	353311	408875	275564	229501	203059	242610	282183	385489	237285	199594	226498	196017	161980	167405	181201	252684	185577	158596	245498	308974	0	378699	317234	273823	243236	132486	272039	329359	402595	274977	0	321244	678494	381407	338164	292738	453045
1341	340504	406103	433350	234855	187821	224500	202573	193798	231431	308326	353434	227723	282190	349505	211690	235755	212649	193507	201024	571430	276648	164551	329143	167463	108041	75460	80543	193870	143680	128612	175512	209261	351410	203580	230902	224857	113465	179990	190935	427362	340864	319876	337516	502987	256886	118406	282992	316128	343535
1342	456355	361769	440580	146564	163973	190568	188114	194877	203003	300391	258339	189628	283705	492953	236067	199540	291487	143738	264335	232001	424810	191399	141281	152349	68218	68211	82375	210941	200390	65516	171062	178256	135962	200268	211312	228269	105530	41220	165244	231570	255991	447394	352659	201025	240298	138329	203305	328771	462794
1343	281344	319985	319200	220025	239204	133505	176314	109025	160282	242622	233486	131677	231763	172583	360396	203089	128738	156638	266584	249531	208599	151227	113323	208468	77565	66110	60828	152184	77578	176962	135450	162416	189496	260524	196305	197009	105373	100417	128690	215566	401669	0	132529	200850	197	131757	213121	166142	192547
1344	231438	283881	468324	103036	95888	135274	137793	120634	180703	219722	159736	281352	172946	133133	204103	367220	151646	164613	204019	237754	175398	180410	112322	127188	62465	51378	82509	89084	74341	88810	134356	162428	101704	225512	159060	189061	161143	81734	118673	210358	147375	304597	182276	109458	254396	236477	152089	364136	231505
1345	177345	242393	274898	434	86755	107956	219403	264928	160111	203470	149637	116909	176420	137926	212661	0	99936	164432	178255	167137	246321	102927	72033	134048	73991	76208	61436	191873	178955	127293	110227	107731	108473	211427	166141	186887	77061	82734	97381	145098	171061	149621	190392	127092	181674	79640	153824	151748	154057
1346	211439	282682	227622	102691	70980	99770	104529	113856	158435	129149	200437	108166	119414	271101	142281	327125	175423	127863	302155	153471	187204	84566	131145	127682	47001	48457	89054	81007	39222	9994	171489	129164	137181	109635	203924	163673	49158	90410	153082	0	183747	141248	148786	224154	107306	122723	120726	166368	392719
1347	333907	165358	119033	105476	51630	58019	74709	85444	116406	37937	143798	101062	95107	106040	88447	97529	69074	120365	155444	149318	151695	127841	97119	57740	48444	37998	47171	0	63875	96555	72135	105226	99770	190068	138344	129255	75108	50843	41580	274199	79177	114604	172100	129003	234053	81553	243469	119300	0
1348	198160	163693	158004	129511	54507	73969	245500	137633	172589	135866	249604	81670	122362	118663	138665	126258	141353	135757	137887	124828	170053	147326	99410	94634	62205	96495	43665	198620	106891	55318	54920	110664	98515	187898	148976	151952	88285	64191	143734	118324	213907	102902	76257	129573	140312	127435	106309	151060	192284
1349	147247	148471	250897	67441	118167	57603	76579	109613	88938	162326	153209	98303	120611	219892	199419	85277	73935	140284	401	106130	149433	79318	67049	133991	52071	0	33427	82394	59146	115400	115365	57128	76711	131843	112342	128582	81315	43567	77667	121484	108297	101767	113408	162415	75381	86614	109137	155822	163316
1350	103412	156735	102237	48861	39381	64874	71060	91753	84123	111325	142973	92637	100248	73895	119409	81013	85224	111513	233418	155314	96806	58277	64961	72457	30908	57746	32158	60688	96477	86963	49916	82653	72499	127921	98449	128460	88343	79815	79228	140903	73118	78941	100867	85848	107679	63574	98128	105766	114192
1351	132169	176879	110579	79665	55270	89806	202344	121121	113189	202939	91717	92843	115291	104481	102019	247026	89422	104906	94656	178731	116795	64491	38094	99939	48751	47153	49623	111993	70061	14300	103285	140624	121963	118174	154795	118289	26925	41755	90873	108979	96413	185655	113184	69621	38809	80828	80983	139621	184610
1352	144189	188809	128311	51042	71827	70635	103757	120098	116396	120332	117155	101921	116511	99050	126909	164616	101134	88021	112283	154284	162859	57548	56485	70012	27584	35127	80493	70500	62039	123421	78099	976	87200	140797	64958	202932	44170	43328	83353	100950	100784	102743	172400	83494	108004	60960	90060	104485	122219
1353	258652	121643	270552	69891	53557	62218	199029	145175	102479	84452	99602	143115	103840	100011	107315	82387	126093	94904	139246	146375	149217	90640	59045	108529	86159	45496	48149	54157	56936	110421	84738	136383	116139	111748	103376	96436	86143	39423	74817	120452	102285	100433	49041	64793	161735	112565	65625	126208	122316
1354	187930	262543	159826	111115	125987	87700	77283	156544	166218	117369	115719	115554	231555	103497	69857	165929	117648	112488	161118	194544	191755	85204	90558	91824	49559	42120	31158	75335	58254	27273	151334	135182	138882	221471	150175	195832	46944	48574	86044	109166	90300	81869	67325	191363	99651	90894	94711	165519	148654
1355	138270	204993	149667	84765	83342	93037	275437	124916	157940	303052	115466	123102	98563	178946	132002	159364	157206	141982	136393	168762	154071	71169	162272	100408	43023	78716	32615	115902	109297	72573	166694	156900	0	137687	156919	133229	111633	75361	102750	161377	93060	95993	95945	130878	103752	116168	203669	97307	171798
1356	247515	289889	298344	308397	351620	92419	0	157937	142577	349236	521248	155579	458373	89692	450682	386497	157921	185442	511417	10042	0	128130	0	0	50959	54666	46280	105923	73776	79978	413	536412	153298	302248	427691	376626	96644	78548	116623	303721	111003	63702	102804	5818	106582	357269	0	304351	278243
1357	572033	449385	465540	518477	748140	1006850	1435285	742996	1507979	488441	573493	940120	534860	1147758	477935	542457	518468	572374	720539	637964	686762	705555	747147	741382	90334	124132	74159	80863	3327	45869	644952	546502	1145406	497020	571480	478525	9144	8756	82988	280654	779829	826097	775557	475860	340947	411722	737867	487903	353023
1358	675225	519601	720440	582950	657679	699255	722324	948419	9531	557563	568511	737302	665743	859921	578590	631325	597424	668778	897039	881107	835407	669693	532785	447344	0	156378	143164	496546	671996	436831	745109	719874	565101	605181	527069	482564	344021	251716	444590	602656	545400	0	493719	614262	511654	468674	636103	645958	529828
1359	887079	1208818	860454	652618	856574	598404	603111	1550546	1058114	622689	622243	797818	1018801	990626	852134	757042	1194255	1189592	994649	943164	937818	626857	586144	579729	155188	170636	384263	622758	478798	305776	809502	770119	678019	604377	616325	576420	868808	473608	735141	822400	754263	1318655	539716	648248	647126	392617	956593	721365	660682
1360	781865	708339	855203	647795	850122	686510	594699	625713	864270	1271183	686708	893352	981732	890100	1638718	372642	619213	814247	950807	996672	886224	715613	491970	694296	223529	183987	207941	617119	522124	550720	651629	728575	710867	482739	585204	514803	407863	309454	738224	898671	841832	676032	645089	669093	859718	1014235	837363	789311	786043
1361	829321	834403	768059	575678	669732	752482	693571	617653	1248487	672230	1007704	639534	751669	771297	804042	565517	639671	649760	8051	1438478	1653198	599897	637019	613413	221060	184831	225618	592376	443365	373588	1043791	697351	612525	463319	553901	487178	517145	308538	742159	935565	691732	764150	681182	741454	870073	536411	777434	763990	908917
1362	1507785	691882	867120	568624	529579	611804	655920	490606	703900	685357	552612	524759	1335240	792332	649021	1284942	588085	712107	803068	540197	652522	481117	486432	780907	189699	348257	182714	699267	270859	304962	454816	675714	567990	449459	521826	625160	407341	311056	1252112	837309	675097	716246	604425	601093	753841	509959	675023	1291199	770919
1363	652972	857676	840350	409578	358209	547818	508926	494626	520260	476337	530259	449320	595450	731406	619421	606974	579348	556369	1067991	645742	567592	523846	492646	477009	318902	149925	208751	389150	269858	263690	396416	419829	484193	822465	633127	628456	564586	189757	408346	687871	681795	579524	532028	1279272	553097	393478	623501	495916	820023
1364	617563	752599	769283	345897	288034	523474	397475	434026	369468	499274	614934	419232	359295	518494	799931	475402	417970	473257	458946	952277	479972	509227	497763	414238	149330	153614	200082	517711	398312	424856	308586	388325	417369	350866	513178	655464	262443	88155	290265	984761	1081344	440232	786981	477725	907477	347915	516700	534671	593919
1365	589078	581538	604297	301066	338235	409532	425754	0	386524	434415	436615	366513	424924	437205	374520	516648	421003	423395	511545	477114	436269	391467	386777	389275	116753	126615	166144	304717	177306	166036	325814	367441	380425	347101	410306	244581	190950	136570	289602	366951	398856	439855	425564	424972	433920	290130	406438	608289	601827
1366	582458	466555	433812	283125	448557	349969	327248	378599	267845	542819	336524	560161	375802	411377	371839	416504	366772	328669	306022	299156	431095	364939	324831	350358	114391	104534	124512	194355	200176	162113	285139	266284	273982	302594	400368	473421	184921	119435	289280	416648	375920	350270	360084	415601	384367	405297	367494	281742	512953
1367	427108	796432	361076	226506	159330	327470	463240	505314	310214	338562	296391	285021	381244	409840	329406	280457	273729	285103	287173	297687	387910	290987	223345	251993	98325	124999	105484	221555	183499	119936	420391	228516	315615	285338	359187	190843	177005	133823	243708	345315	338220	520427	483933	343478	370663	250776	383503	319221	382425
1368	414086	339027	699694	222362	156213	218943	180657	202533	293741	236180	272371	251701	499806	362269	470082	259543	466390	280040	493068	267642	220885	183942	217998	178300	181228	93990	77422	152643	165262	161790	120510	219204	218815	246987	205179	210438	123564	105677	161579	269798	261158	249256	237172	301307	316823	232908	296988	251420	645653
1369	268163	246124	342240	186611	144512	162623	188680	171562	212663	227526	229077	199832	195841	271172	159911	198298	122489	191900	235022	218809	207285	175917	335856	168518	62294	63409	78718	144997	133743	122149	137596	154101	194393	211313	208498	188086	96014	100416	149158	282888	209805	185319	200106	0	187546	180610	232018	183800	175654
1370	262971	422268	323405	142582	112417	146236	167439	166447	175821	204450	214321	159539	165776	185411	141839	174545	142520	162180	168962	181407	346700	150412	131322	120875	61132	114414	131899	159628	99933	108600	215864	103172	170269	189765	255193	245344	173208	84562	317908	409948	279220	278244	208758	425661	166807	157243	233088	427645	193939
1371	242781	169471	0	134268	121309	195400	132322	163873	152368	192813	192713	137580	348780	199506	173306	173343	152975	163974	168991	302346	183691	140845	130156	135623	79958	46767	57245	71830	117165	191281	98220	163353	152838	152643	173625	342766	93372	93314	122805	157451	160952	189301	189014	166270	100131	104874	177545	159806	202984
1372	214397	210377	413762	108136	95232	81094	121411	131586	144543	201903	186532	122609	139607	150439	162461	255440	109001	142344	125168	160919	83002	131372	112209	130397	59684	60038	44972	77748	77677	0	109298	116114	136790	280565	143293	127140	86259	59543	126128	158653	305095	293325	189238	180277	281789	90566	136444	191879	427310
1373	176183	186583	191126	74221	83763	74915	96555	88643	206855	171839	127162	119001	124169	119099	140605	186780	140362	119419	165883	209466	159239	160331	102483	106909	73600	63895	29405	79525	102916	71508	144117	116291	120573	126666	343475	143332	81796	93254	71306	196611	101600	130017	158621	135232	120240	120976	270167	191531	96547
1374	242949	334431	202467	77401	75071	78361	133959	147499	118183	155469	106357	137373	109180	247287	167854	113822	88659	137099	274919	182301	171311	90916	60206	92476	51566	44407	62277	176016	62220	87611	62256	89698	116574	108431	134430	116092	49832	58303	89531	142514	119098	128350	182202	88605	87499	88494	99906	0	154306
1375	182784	137699	0	65491	70700	122097	101104	101749	129509	259836	252183	111478	98818	131398	163237	159352	79849	120863	74482	123050	152896	90729	81105	86694	51723	38193	75100	88468	55740	87334	103139	100741	99125	148127	104662	111719	65041	44673	56810	123279	99861	93414	93501	121758	136962	109054	96957	257680	179400
1376	311499	118541	239224	71850	47424	65526	173956	82106	79016	118022	67585	0	86934	118634	91904	129665	101960	65786	98999	160801	142676	91464	65699	98458	39893	34103	58517	78772	52631	57220	70527	143621	88427	139478	122879	239127	35187	7720	60965	107132	199013	82746	93151	92762	130292	89115	85784	0	138364
1377	149576	141928	151282	113386	63652	47073	75861	109866	167209	109947	89805	215503	106278	140958	101323	61277	117764	185732	121228	109744	79549	89305	72426	69908	41579	32445	0	176	59248	134543	61281	121784	102517	83775	103419	81407	40037	48235	107820	91329	132859	105319	127090	88075	111327	63278	72033	198764	107816
1378	104805	175167	115281	58387	106065	50474	71466	112956	109209	103589	77716	76033	106845	117591	68016	98123	67628	87209	185726	103177	167840	54831	57513	89553	51405	59298	49083	65416	88319	75112	82419	64991	58886	77529	88027	118651	53091	69930	157665	81524	71380	92099	93714	93043	115059	51790	120580	81057	96730
1379	185257	98476	151204	52652	48271	52580	112948	71902	97060	71636	182237	94528	96214	29781	188885	112489	109410	75051	69005	201245	103039	106281	80207	54539	69846	29684	36966	175077	71908	48691	62886	64212	58411	139509	99992	76800	95227	42095	65844	100710	55625	113424	77517	108467	122171	48400	51530	88874	83120
1380	157815	141846	132404	56919	36483	65880	97542	121544	70028	97510	113270	73179	104707	106591	183	121121	114990	94568	101549	87858	120248	56856	43490	103914	23998	38612	69420	108586	52472	41551	56606	114415	91524	120957	134430	140885	75571	25606	71203	32973	120175	66306	168737	116117	101442	84214	97391	114468	119330
1381	132616	230891	239020	92987	86663	111229	117222	103985	143127	245006	130291	90042	149394	137419	151901	137535	84102	61879	105261	157928	160805	74682	55262	68463	34074	27184	27679	74335	64163	37788	49560	112742	118031	110651	141833	157401	37185	55301	58979	213964	124852	179895	78830	86109	65913	104772	69727	99231	103959
1382	84383	142874	77282	110060	118238	103966	82032	102120	226560	151231	147544	135869	116563	126436	152950	118332	142483	77894	114424	138087	92250	50667	139840	97428	28318	33442	36832	92433	75457	40663	86440	124514	158859	89122	119732	123068	68081	91578	91581	104594	162983	143698	33646	101617	89531	71227	135987	83487	108281
1383	147095	204451	202373	81788	58478	101360	147808	171460	145590	188512	186630	60484	132626	125281	102717	136313	0	180276	215317	110306	149936	206276	102127	91663	74177	17360	53582	78842	73063	121907	204419	177525	160131	113494	107848	146641	87837	0	77916	119371	163480	107284	151878	126418	94900	96501	125833	112930	147233
1384	199225	162239	167384	0	96679	0	176287	118452	87	1582	14445	142266	108223	166023	105086	182653	190507	137389	125972	115260	94244	16229	73546	81509	57624	85019	115358	85084	77799	0	8831	215252	17787	141610	162572	220336	76963	63090	216317	191419	33408	190185	115417	58135	68489	12037	78994	130785	188977
1385	778792	377869	466633	416571	962231	432859	657396	713712	1343802	389555	500694	411022	553677	512337	949892	309744	339550	305526	645249	615593	970736	338558	224679	297533	60773	64585	2	96148	86378	109608	814423	400883	394286	674104	339487	359018	85111	62325	12237	542607	357907	329541	339082	298084	472195	307869	425521	397822	363405
1386	502323	1122517	617373	566386	552333	1010917	619035	755531	588460	600084	621872	1173107	722051	579540	537747	470212	1217026	596035	829174	784919	713005	888661	475383	939415	91281	155722	140763	507553	257933	313945	638507	692162	1300062	430918	547456	507654	355647	169756	955125	654596	794881	413025	457675	373371	417814	416491	509794	729449	460554
1387	670956	636207	641121	559616	680097	636631	1220451	1223245	735966	1039491	660190	614873	740271	1199286	750288	897714	646424	593032	834467	727656	767591	487295	528561	604849	101223	163621	201508	480129	649010	388499	615825	1314286	673704	549088	509798	518846	411397	489701	524770	736359	519506	550800	599485	969219	536958	552255	1215800	724256	617345
1388	900831	606330	883651	702829	637880	837554	685604	660775	880566	581837	1199586	700242	811537	750278	840417	583661	684688	1410873	813595	1364122	866381	458009	1109801	607749	352983	262720	207155	520054	404668	560727	643848	572673	772508	504151	1272047	624163	767274	252571	567627	717465	718423	1193223	650564	494964	753410	546682	680024	785323	894464
1389	843485	819964	833566	571605	611395	824672	593603	646443	795496	631916	817965	671837	1714648	880354	789855	931288	660326	742133	806123	615518	901259	1109671	490997	633051	0	227403	246717	515931	442477	293993	565051	533134	641569	465234	624545	646903	398623	308690	608026	723082	889626	599408	558253	923919	696269	576071	605758	822851	1077608
1390	833641	1530726	1407749	544258	699430	744840	694433	534774	694578	855283	716228	398720	579003	1359087	794029	623542	591877	614303	727318	621732	739184	453384	495116	558211	416422	192722	221098	499004	471789	305870	1028759	464961	542300	414050	0	506356	357951	193522	544224	551547	783326	661437	1130811	485922	647062	674492	638703	757055	811316
1391	765869	692273	707032	441224	553702	454072	552462	493028	505355	636022	505214	410563	554055	747841	1297746	611951	504017	463596	686150	1097051	632085	474492	455405	440639	153080	173582	324470	365171	241175	448237	423629	506107	454205	845011	996212	378356	297882	184558	930331	1345757	635372	521323	563938	493190	1005865	537483	556227	601445	658530
1392	717116	617072	548176	730780	461897	450774	401363	425680	411027	588242	476043	855622	924471	671564	490254	540214	459385	504262	605269	509420	505555	399101	432381	386366	138464	168657	138234	409883	489016	214914	333227	825184	332860	381320	383625	710080	566943	337135	333568	555704	597020	584177	642107	786895	571378	447343	856700	560338	615800
1393	623178	668117	516259	332528	391959	668265	346164	317215	417269	456406	427171	351756	441340	0	431604	466438	496361	467179	503311	497180	513042	468750	400605	660789	143365	128306	113950	569215	181468	244053	316194	329767	283777	357856	338217	340941	191220	0	332789	538252	590930	482086	476726	355027	469458	372207	357602	957409	564333
1394	424031	502506	458028	257564	296408	262592	362104	639460	464810	417994	340696	317921	411103	858563	322704	455247	383742	320922	346292	461219	481589	363800	411126	324407	115032	101703	227005	186565	262200	392663	219350	311958	297764	267778	305324	343954	223191	163802	260933	424287	610796	799960	379628	480364	382903	303657	312827	344823	524950
1395	785484	459339	400972	237747	289247	285242	295304	238887	225679	363387	294842	231067	326702	376789	624096	369347	435847	348075	335547	348596	578240	406239	255615	311716	210081	109705	100884	170118	170495	122413	205173	256795	416246	285624	242308	327179	178086	158907	244803	346913	462504	325834	245820	351592	312925	457882	392778	322386	750473
1396	341998	350861	288847	184550	245618	243467	229867	252429	252410	280975	288171	201198	301917	332422	334003	251151	237088	444422	280757	303418	281057	301348	227252	117671	78864	73002	103757	187348	150368	117462	209602	190983	215239	363513	241387	324433	161421	117175	141577	292208	307696	325689	240524	299739	253152	183744	306470	309848	433327
1397	485834	342390	411875	149232	185739	212382	189661	217462	223882	264001	241331	201100	322780	289721	247233	211226	232365	231900	225980	265498	248650	357536	221434	170575	70917	66285	75952	159734	112881	118445	197456	184585	66051	181852	257450	280341	137486	109972	134732	315700	210449	255709	282074	454432	451668	115913	288926	299824	0
1398	232689	292904	506046	165567	227415	189259	173380	176649	181980	241108	254188	184948	274107	220216	242339	402901	391563	179628	511145	226093	344840	181128	142621	147082	73540	87513	57836	146396	85993	127615	183763	140561	354183	248223	239074	256155	123111	177104	312184	253137	182816	235798	253059	159959	223220	107848	274879	282164	537692
1399	193315	236837	221670	145736	67626	162298	163207	146397	164578	248782	328063	272385	204940	146074	443653	206679	131262	162980	145540	233445	205253	126691	151735	149422	119746	111303	69257	128631	94444	106348	160389	277627	132096	185236	192220	196631	97672	0	181608	179348	401246	190747	324109	192810	201277	135881	201438	195384	201486
1400	369038	146844	202244	192312	88298	87111	233219	90362	136774	176116	153870	146464	159786	104956	139911	206943	129785	136103	210121	160412	154457	128870	169928	288871	48612	69307	41548	137303	131186	139262	130656	119103	136812	162168	1166	47835	88870	79859	122208	293261	73118	160194	138910	178144	195183	218146	160639	184835	182396
1401	215702	439568	333449	105776	98122	99866	126098	120363	186234	184076	137624	83203	138173	361896	163957	143684	111435	132542	206604	167072	138506	122799	115246	124770	27012	57840	92305	110026	82482	46788	106045	110931	127155	116550	262420	185886	131136	83646	119788	168115	124324	132231	147254	168631	133641	68704	284430	109519	149114
1402	195307	210581	137676	66379	178771	87390	142708	215188	173480	269613	154632	189223	264763	0	0	157347	186135	124921	111305	172030	178815	96536	93465	124651	85170	59864	37663	96824	116404	86671	119340	67257	131611	275853	182606	155173	92221	63368	84353	175773	117644	152151	98303	158131	149642	90437	128881	269739	288029
1403	225648	179406	220167	80199	56042	104830	1361	122861	237187	136147	119219	113217	113142	130399	190764	149326	87733	121975	136699	150550	123097	92776	83095	95288	48778	41658	41142	0	95288	66870	108551	85070	77168	157305	126068	237986	96580	86826	94850	115740	201590	234477	245926	119023	151260	77637	113440	193658	112660
1404	50302	168669	183079	182391	185915	64243	297142	157680	138911	253390	178816	166714	0	316070	274984	95172	98673	0	137687	231282	174611	2343	81740	190050	51158	47636	38477	117965	97737	72783	201044	113722	146701	169765	168978	191811	66356	55280	82104	248491	99286	0	116904	85143	244905	47004	176541	176997	106441
1405	369296	239212	177604	78411	0	209224	130670	104313	103428	145106	139350	97473	208796	118413	99583	162052	135843	201735	219861	96856	207253	297524	225107	71927	0	38893	63496	74888	127902	136031	66553	194540	80335	104543	103522	50067	135961	59300	173543	113973	156554	332861	165915	192183	116054	207345	102217	131316	364253
1406	139782	143734	172318	64880	112556	0	104728	121184	158053	110475	124	129612	211294	76968	109746	233477	112017	113310	73578	132697	152940	82736	72548	80370	107047	64564	52126	148099	81676	59839	87923	98090	92669	104108	149998	142629	0	82833	79666	109978	115063	102898	145182	187391	117316	72569	93868	113630	172931
1407	135604	134534	246618	9505	41725	84348	69206	90024	98724	83856	95758	944	91426	97350	76580	78100	106989	141795	194118	127095	131721	56636	75992	55844	39455	57149	44924	143369	44841	75075	228	69847	68501	182961	103619	146441	107890	78000	78915	122049	156615	90722	98040	90659	87989	53534	93993	101993	0
1408	88521	92115	157668	78812	41803	99755	63778	95266	141493	154922	174877	153114	73481	81879	98860	106785	87776	71325	67880	117191	133723	39215	70125	50397	32804	47263	20115	63440	43705	37796	76506	83493	62702	91627	134855	118491	49915	0	61186	16859	77698	80589	95014	97596	81605	64591	99238	100792	116660
1409	104081	191580	83110	67252	59398	52383	91520	79272	0	77467	105951	82660	67363	103211	102222	86331	99147	98988	162391	150099	94014	58920	46470	69899	35759	37869	30957	44197	53590	60062	98991	80027	62297	95234	119730	104106	33380	90293	96846	176406	105007	114180	95745	90978	0	60475	29613	59741	137477
1410	121893	109424	111102	93641	78965	77251	125584	123442	138082	128706	212542	100483	84219	103243	170539	123851	72300	110230	120012	139584	106387	90000	64189	76053	41805	34450	22895	147906	90573	74127	118009	104003	154353	92920	101524	116201	116106	19109	87887	131452	118588	99170	179684	133822	102851	58889	176091	86476	158375
1411	252493	131634	117895	91532	85433	104235	79018	167171	149757	147043	163285	129275	179249	98505	110741	136896	100231	94453	120074	102318	116256	70166	77609	151787	0	25569	31554	61103	65860	69881	96068	91416	73379	119751	84210	191751	1702	60340	105691	97406	113928	75569	71554	33576	98735	71009	92227	183565	97561
1412	134543	164713	276687	50001	119428	95984	208379	154909	167691	108131	189668	88526	134801	90891	81462	169009	127189	129075	165630	78556	215870	78785	136896	95837	47215	73824	60179	91471	64622	54454	91580	214018	182013	203772	194726	152604	70834	35088	97081	117299	109393	110612	111773	103991	121521	69260	94843	109044	123366
1413	144173	146833	137086	90728	90861	77027	0	167648	144878	132996	0	126822	172377	139264	244847	150312	125738	122679	120620	130690	104811	76595	79283	105840	83105	34699	40256	184805	113120	76822	138609	103918	114580	121258	123058	172179	74370	51724	65	86620	112394	134873	136948	155932	109555	93504	122359	109716	106992
1414	294208	294708	333074	301237	341066	400955	625061	685183	724746	420755	487121	279176	401201	289741	443899	312486	378746	296763	296260	192349	478838	364418	360128	274060	37937	27215	49735	92009	139759	82620	474989	233528	416050	249926	309390	50719	141520	101831	148810	213675	191363	383522	219588	227515	179293	190745	431864	299762	262594
1415	460538	423669	522423	428459	583133	477101	571988	626093	716467	510717	427872	458750	710217	472586	503669	491497	607738	436095	690016	988264	687861	348335	279263	304166	81081	53874	58411	308739	314469	265142	497228	1014467	522297	452826	295610	813028	79	199873	444320	712647	435982	446233	441341	325905	612508	325353	518519	616805	311478
1416	524504	608023	905062	554194	587954	508895	595849	702530	526717	549327	542380	558855	856366	1388378	714196	636339	607673	402375	657738	620641	667800	368757	476757	384104	130665	162323	136791	458695	393968	333385	678284	678827	510939	584282	461672	487511	344138	229193	731618	636135	518961	539209	517212	356514	586471	471128	647891	682605	440602
1417	1257513	737253	823594	600060	541220	1084674	666318	1097021	1139936	720830	587406	694888	850158	762844	627512	695295	685069	1135741	747656	1165653	801623	582840	357697	519478	136193	183002	167509	490648	343082	349176	659074	809590	559535	512950	520846	426670	847575	232839	265959	661458	1122144	749916	570416	537114	730937	630411	798705	586622	1002077
1418	791198	808658	0	531133	517214	564576	698406	521812	457207	711177	1204825	1349658	838008	863764	727216	497407	739852	681939	766428	718309	834372	612330	1064505	568921	146097	230773	215189	594419	276331	327234	667162	558752	621331	523857	581620	586587	378118	245493	609050	617935	681372	754385	555402	678340	0	666640	636400	522945	674751
1419	770369	810881	929213	529702	605596	585945	581918	919584	521600	653691	675866	634509	778729	894096	1381585	488243	565838	616164	1339239	573885	847937	1013445	460334	644737	337481	214011	251808	480160	371940	347200	561586	559878	1138091	509198	635354	536215	469892	256924	1246389	625676	648688	618036	569019	747184	914185	559676	637726	845558	712026
1420	789978	671337	1383338	511708	953762	625187	407682	434823	1110310	507631	523072	556226	735812	828007	654086	572522	570372	598703	476084	544217	724371	451343	480604	1012322	181989	173213	230981	428813	410104	359014	538135	541166	455207	516578	521133	447692	319499	212110	341097	705619	648645	571921	540520	645948	697438	478746	945411	721641	677319
1421	684274	691860	583841	449323	386303	520717	418075	405557	495672	453974	532226	567245	598116	611711	654480	881091	469014	762992	445934	642104	562424	456612	397526	495309	174563	155914	311361	393151	291657	286420	418734	405043	391783	413630	732216	766788	265488	313406	384589	590919	612078	478117	974646	547548	523141	443384	388043	575869	1012942
1422	420626	1139568	586340	391597	348059	621688	489236	412105	0	875769	456873	407586	399333	499173	554546	466092	480092	332718	439230	858918	522019	389109	351580	370243	136498	230483	140271	308342	297862	186018	341100	297837	312966	435873	344320	352904	352118	126787	367864	624185	559872	352360	403444	979342	900710	334275	559534	471348	416084
1423	507518	484949	325968	313488	241185	286381	337920	96590	737032	338499	391918	367631	360855	361539	472434	428691	434524	354866	751123	309830	490687	350651	616353	337972	135466	134460	133934	269259	258451	158853	268405	676171	242405	322723	405312	341125	238553	115630	281713	956705	573729	694259	354969	393408	343415	299268	456715	943141	437896
1424	737386	364031	458581	255974	286782	244090	601768	402250	269694	329878	351510	303909	419623	435493	355823	421666	324549	271621	317086	334643	374707	322694	256815	269341	102101	104241	103641	209707	185925	280365	233734	280243	413671	308341	341907	323229	175322	116534	500960	425358	501603	202335	382271	307621	321322	338785	384039	343128	663460
1425	338844	346819	407047	194091	241551	457181	179142	481381	265125	307680	292819	227971	392440	397452	288738	330693	409166	290383	304575	266384	327726	287260	206331	253592	113349	60907	142525	138558	171955	194075	260483	0	230876	300944	255939	286669	163471	116979	186136	427103	347111	297626	326823	264343	271038	200305	369574	233775	390015
1426	310654	353430	719473	351670	341725	172508	174998	170239	249362	229731	204905	289337	314883	302673	279447	314895	237277	479120	277573	323188	630427	414251	187913	200124	193608	129586	83917	144994	105903	135998	195117	430470	202901	257817	245510	259208	49894	95343	230934	0	334169	298063	223050	281076	497749	117846	300930	299199	311892
1427	520917	323603	360832	152225	156815	176536	170184	111870	190474	424787	254027	213746	453671	345121	263598	228968	215158	196376	236259	515012	0	185565	149188	146043	137763	73322	80175	133309	184700	144911	145252	127926	140493	232919	282020	196203	112708	76104	153112	310852	426012	257232	229891	430335	210136	145014	211532	200891	316461
1428	254539	302739	285764	132724	122807	158945	293240	275880	256593	192119	241626	173971	196324	269035	373041	175195	182242	163213	217519	0	458162	160388	143949	175603	54890	40911	68144	127077	65480	91674	143944	173040	160346	184318	184272	235756	199825	88240	129553	266237	161990	201405	202256	207348	206706	298392	187431	431313	256950
1429	230430	397446	334680	116429	76703	192234	162452	148609	168156	159259	196431	139891	233151	196655	172081	135824	123385	164274	190268	342338	568	116686	102166	237138	58946	55928	50920	165626	88893	55713	208409	138469	145226	204828	10671	139995	88744	123906	126991	202417	314561	409418	180880	197894	164462	150072	195321	0	234080
1430	203046	222546	217509	97761	92868	92372	180556	136165	196120	165264	202154	120724	198004	203594	191214	146463	81657	161798	145584	115310	260080	139227	190455	97176	49072	47945	44328	56469	46165	75033	79250	123737	109647	145096	243380	147707	75710	70579	93802	221775	131523	152178	158224	184319	162469	90852	136492	343721	195968
1431	187560	209184	274	109608	123057	109569	2945	163717	164589	169990	259625	56641	132677	172534	121975	235600	77447	153795	286727	205476	241906	80927	61166	119266	53127	82914	47555	66416	150954	73070	87102	112528	108084	142286	131233	127372	75395	40061	77909	181785	244665	171949	163194	151115	133952	93982	103420	156198	365674
1432	181049	185900	269766	36175	68829	82119	275736	116072	95599	143191	145397	106286	100647	151671	112861	103030	65192	107368	150813	158078	127726	94649	73480	81687	66961	42714	42248	193279	67898	122360	82918	116769	80393	265376	149421	141964	56782	43977	145293	177970	121451	0	137017	0	130637	74782	216496	107089	147378
1433	116374	295441	275791	62329	57460	58534	0	90421	72358	235203	97759	118233	23640	111388	107007	221558	73335	120700	66810	175368	140858	81602	54732	87793	44315	40464	68825	93123	59035	52816	165600	58772	192338	121213	153059	133049	75847	85074	71401	157799	142599	259554	127140	185578	122462	91290	115207	185229	149589
1434	195544	186571	142287	121888	97408	62619	118867	67889	88137	99072	106983	243090	216058	91673	111573	114132	149749	90743	254370	134720	159698	60870	131609	81387	63386	62526	34797	76679	72114	62113	102734	114581	34431	124878	164455	241287	66927	50885	59580	142183	115438	117309	85636	271536	149140	65381	95826	91939	144975
1435	134897	125335	267767	56059	59131	63377	111884	115549	95292	185667	99068	42782	102620	122485	124751	107186	87301	99228	84644	122159	107844	84439	60325	92859	45630	34478	39239	62729	67560	65057	76506	107124	119543	133909	121036	102129	67901	37116	66477	128719	111805	117298	139221	78309	116011	159693	88678	97172	137314
1436	141509	175671	132025	0	44171	58043	160476	121020	107866	122636	122913	92539	121969	165187	85293	95812	95993	87090	104134	207129	72516	76773	47004	99853	29862	34483	33613	63380	46943	57561	63814	96974	71606	83837	93489	117082	55106	34702	43624	115703	122117	54047	91760	63335	185154	54357	85332	151568	148909
1437	159726	161838	144512	113784	38247	94478	77980	73723	89963	121930	117320	82809	116990	115376	105724	106515	106389	80524	87142	81528	96241	62294	32997	65280	38030	53294	51602	84612	60833	112616	51052	68314	102845	170546	40361	119993	154802	36001	96182	136953	101832	163230	150291	101061	86999	63622	160025	90380	142540
1438	192427	149403	113180	53418	47551	49489	91390	75626	63815	134492	109402	93343	94814	109285	97022	101861	72115	55608	96803	174384	120482	94813	117156	70410	73035	26764	52884	101486	89423	30990	56218	93848	63884	122060	80874	103849	48787	29759	89139	116514	87433	113935	92895	82429	51485	61267	90269	104324	132588
1439	77131	73267	68615	47391	94721	68176	154318	154888	130503	155017	147900	156863	108225	92134	86730	91819	72249	57474	91369	109624	98141	49840	49505	59018	39568	33703	32123	85627	47335	44573	47049	96159	62631	107856	100428	76317	49343	80655	85804	75795	75100	69638	77837	86905	155359	59244	91767	72817	69373
1440	80738	116341	106819	41043	0	52652	58677	67284	96200	78909	93243	25	61872	74729	51025	69310	59958	96575	71408	97121	187665	47906	69760	76207	36293	27880	18832	70943	73850	142953	52868	77417	55519	92349	133981	185737	48764	47836	54625	172255	69564	55848	75455	92527	91059	63381	64992	74890	180023
1441	157122	124473	173428	68576	141900	64148	97120	102151	78833	80197	90327	89787	75921	42838	64841	152475	136852	119835	195569	87350	100937	68940	29494	75786	25881	29793	26986	59	74443	6	84210	61327	79446	97152	104312	113775	41819	28033	0	110221	67321	85158	60112	65586	85729	63572	90335	114148	72429
1442	139151	177793	128109	63803	0	100159	100966	212503	190749	124988	92988	124539	129069	229119	159431	109699	108188	119775	95247	195276	144605	49034	79760	122622	28480	23368	34870	173212	81402	70167	105920	112716	74486	111375	114425	134699	38787	47038	122951	127355	168166	49784	100048	167399	129319	80425	144070	91494	110395
1443	243436	148841	133320	82697	162233	133081	142819	124012	160319	232148	298775	115993	146659	139111	114631	136475	120803	144114	116821	111478	116354	175205	92774	103096	64908	75046	45778	73325	69575	49306	173238	137061	170191	140014	141484	132399	79676	36232	87496	105896	118773	194570	86375	162509	1958	98608	118039	123606	121750
1444	126588	101880	134389	50269	75591	148355	138044	49856	123461	148313	104735	112167	135994	99801	101786	158940	141093	30041	121729	151374	111276	61080	93162	106433	50121	43016	42658	92729	91739	56449	130119	150793	187324	115596	182570	127259	93277	97804	112954	129755	89771	118173	108444	26150	179548	125328	93365	120791	92058
1445	214859	208119	487948	310865	277056	435452	569254	507904	579777	252414	294840	632209	346942	459392	324139	214008	230797	281463	351375	382786	393509	202648	241910	197616	38443	5134	62368	50351	87379	128760	307141	268147	354340	233671	518522	259679	94872	42630	165663	227968	224751	201041	257514	174715	357886	370139	357709	520377	184002
1446	413576	855332	389677	388796	369970	639447	672836	588334	844691	648435	823315	412848	450447	611947	504544	683528	799618	457033	556991	953772	561923	320689	281241	340773	86616	63385	108403	338370	200898	211586	396217	433873	569199	322809	412648	344050	402712	113738	393728	336408	360735	244363	370533	309234	207314	390637	488001	293702	347247
1447	482282	561642	445422	823499	953131	599649	740298	1229543	815377	444507	592331	534491	1072399	711458	592497	487569	539387	616373	987489	614722	1157799	657554	760741	492283	102859	208470	133299	338216	364530	330185	956135	705413	619434	789955	462633	772777	337098	204393	563691	634208	418674	893986	336180	564032	518748	344301	581029	529486	437896
1448	1405517	807879	489933	460840	586041	687117	587048	643449	835149	999061	545735	711004	717217	848431	640755	481583	612497	724617	686318	722277	667918	487025	471806	528194	252624	145481	153762	318208	377505	361453	598842	700647	549390	462169	529117	517623	442419	225808	606148	671422	620881	444309	789786	588403	523569	387426	601661	683915	478809
1449	586458	672463	629075	439987	562139	762767	1072062	572427	783510	527497	603650	626571	708409	697133	725363	501175	669221	716341	711087	721194	691654	638335	614551	481312	165736	270661	349054	578495	442609	305835	566084	609000	591110	458780	554950	616551	447774	280699	530517	817583	708199	522483	599034	1015557	527089	448163	584490	709205	769264
1450	606902	672655	1319175	449961	500874	651428	466513	570639	657577	482097	601692	516836	705413	510191	1210497	583657	533371	627197	620101	831910	633679	584826	445285	898652	185337	141086	119622	517137	382569	288943	498625	572927	510091	404822	529162	464843	365773	273056	534535	653849	674825	587133	512738	606334	486391	483657	1112832	638929	703883
1451	609069	614932	618741	467419	419513	546054	334266	494339	565365	516027	722704	597882	587369	540815	495728	1099317	445081	506151	569947	698128	674735	439935	374623	442166	176312	154364	153820	749403	342307	484456	436357	930998	797048	717061	454493	493015	287834	365314	505516	709218	984543	551062	446504	680130	668804	826566	525345	1200695	1119523
1452	659844	600146	642786	400087	348764	430307	323205	498197	449403	543429	515105	475496	619111	665565	560232	402094	748872	460147	863700	502965	545058	393520	294452	398811	168448	224363	247584	230854	278669	211828	359609	388934	274544	387819	333283	357290	285943	131668	394062	568922	534821	473993	656910	527267	543334	249227	448140	701	458771
1453	661739	568518	559289	419380	640114	0	610273	433948	426204	486255	409818	358398	821178	563941	423163	407413	265572	401965	427422	337818	575622	647034	368242	365119	140528	95441	96363	240078	255108	167205	230507	237698	236688	300590	384957	357872	220074	147351	316802	647604	391870	864607	487374	184652	823013	233939	416244	710130	479649
1454	594420	529156	504520	314632	277163	578482	291591	321882	366660	423927	365766	264032	302625	784759	746658	351176	296024	550738	347510	777101	365596	297871	561367	267507	109023	96305	98798	243466	205805	144604	214172	300886	230104	294781	331241	266584	210384	114481	274081	388376	716094	410005	387144	396845	384190	500490	364539	533273	411623
1455	305249	756559	493804	134215	251259	236514	312619	355120	573137	411300	299674	305491	322994	353523	365718	290108	472303	277611	356603	355286	337657	299152	238747	259653	108754	95543	96051	202301	185904	233931	243872	300581	264040	290814	304233	551087	177013	113241	267499	361287	389111	389580	326317	514170	324027	203157	398900	423617	353495
1456	381378	351573	452791	238396	189164	203796	108313	294395	212489	440022	534716	219495	332213	306135	360081	526175	0	332896	310674	308315	315090	203671	251240	225362	80946	154431	106308	176836	225722	113749	221007	269912	303123	281632	283786	281794	288882	112187	236285	262344	329386	6244	253927	289319	275653	222099	421185	344624	584207
1457	336495	308627	340914	259724	131425	183064	282288	247869	244954	300100	212846	214944	310700	224476	293425	228113	277732	264336	270731	244925	268116	176135	193198	371870	90290	69659	85498	179153	105887	148760	212964	307177	228856	252833	272788	0	130771	107348	193088	228502	346050	357883	206527	237270	260454	198687	225187	388391	215752
1458	287806	284302	323981	169317	293793	188692	256730	220344	229984	231496	188947	264133	330809	407364	220620	242235	247050	217354	259728	229920	236797	180172	164758	163151	74890	64372	123650	128492	145871	109650	171408	127061	155807	379419	225457	437179	120353	73838	165656	246311	217391	273717	192540	391433	242212	153743	205173	263267	267010
1459	261582	301189	257999	109113	105462	165744	202565	213699	194501	398534	157531	172394	217636	0	150238	232860	187202	176348	242285	234256	237648	281037	122389	162399	102550	61868	55181	228969	136385	70418	130359	114871	320160	156865	208880	128779	124484	112634	155519	363191	179240	371582	291215	126810	175811	161352	227951	181886	412850
1460	420553	274789	237496	221795	100803	167510	294089	318811	179724	186346	347287	166014	178667	442455	182067	170314	198491	142926	333664	200645	209223	129900	118916	162002	60548	63080	46573	94534	75522	77161	128681	142064	40214	179684	199795	153168	75555	52025	126153	192094	133717	206073	160954	210934	202995	137957	182957	139062	254119
1461	273824	333342	245419	110810	79424	134563	104150	155986	174489	160365	154952	182005	195081	192634	177834	166556	256721	120720	143864	186454	339511	113937	124807	129703	56169	55857	53058	78270	90685	165078	195194	178857	256886	176769	212367	142930	65692	100756	98578	263377	177389	169604	173520	165810	208586	115167	328088	363503	247657
1462	204224	201811	251589	96712	77543	113367	137701	127615	110025	177098	122868	138218	272918	170031	166588	151138	94757	110183	145936	174477	186316	88709	93520	121184	60588	52997	52756	117351	108860	111764	128468	106433	106392	145139	153562	182192	106261	46713	162588	123459	186037	175026	145001	179603	157141	79336	132188	0	171180
1463	219921	165373	166996	118149	96233	104589	151209	142542	245449	144937	114411	160337	131675	157144	144595	313426	114055	98388	172280	130248	155931	74197	84916	125247	96863	39848	93640	81178	72473	73196	88857	149597	84911	154952	125423	136423	60437	38752	94311	76386	144059	128404	116410	165709	234981	177006	141828	172385	132400
1464	173787	155929	154313	106984	131577	100944	165796	125595	123717	182972	289328	130252	102411	0	212227	106374	94370	130548	183308	168541	115768	115580	103216	109343	49371	35681	41461	93009	66811	53110	77607	83651	110287	128413	128739	260404	61338	42298	91933	115447	139502	120660	104210	136159	157630	111065	135017	149326	163300
1465	152587	195246	179697	56658	92143	86843	112330	85561	126341	129062	120029	84326	161428	175738	168049	115658	93463	122397	94523	51555	133792	87721	78209	93868	40472	24062	32185	97737	62730	50743	76618	99620	91129	117164	152241	116013	64772	49046	94845	146467	157562	129391	92064	182744	131469	69512	118328	268777	174588
1466	160607	361015	81960	82785	88171	120865	139822	120027	132407	125803	101266	81994	131967	224416	180159	115590	133930	145098	152531	258181	179453	72642	95128	98835	32864	65493	39740	46528	49151	151939	148843	87208	77885	130358	184962	158454	101500	42753	114965	259929	109210	109404	205256	121299	90414	67009	98025	110791	247736
1467	88941	148884	154960	57405	64885	51051	101145	103096	93569	159670	115149	83103	124679	99250	100437	95891	61404	86513	123271	145353	92909	179573	78104	66772	48548	45341	33009	81010	129599	0	71203	163656	69747	100706	92583	113324	51386	74738	82006	103040	203908	100666	81085	115335	77162	77547	108275	127266	129753
1468	209001	132236	169677	84135	116345	51527	102311	72535	135438	157134	134568	68771	214463	88520	87021	89123	51471	124439	127053	125432	109444	0	69088	79107	31549	15024	35212	140912	73305	152486	98457	86543	114797	113186	138100	209899	84309	57893	68217	107642	86918	77908	121223	77037	96726	83983	94317	85685	101082
1469	127479	111433	248063	49974	54486	115615	107779	154696	86419	106941	85146	71720	67914	86536	98258	86540	75449	79053	122504	94806	112099	79756	79262	65436	33704	29575	28715	66685	51493	66672	0	97653	54213	141940	98141	86434	51769	52904	66605	99238	97450	79680	91868	77889	91887	140	58247	113931	99592
1470	114006	95083	125817	54321	2418	54763	110086	56732	80440	115898	100551	124642	65804	119361	64356	104939	60401	91452	82803	90962	208845	48071	32888	64299	41809	46495	26988	69260	37451	53928	126975	71401	50544	189133	70332	99602	63127	70833	78109	94636	83152	85300	76274	77830	87593	125236	82307	97283	102441
1471	115690	86610	113415	36966	47317	0	93979	69826	76709	162207	80842	48954	137376	0	45920	80399	121374	69800	192459	90907	58783	116284	51366	29542	53676	37009	23528	94583	29203	19220	0	0	52347	138447	112039	101272	44287	29422	99820	118085	47584	96690	102886	92501	167210	59676	54170	54446	137112
1472	111057	138827	202761	51016	72244	63707	54871	79756	78312	113875	84307	111995	80045	153394	100044	98756	50827	75797	134586	87059	85285	73416	41441	69157	44468	29409	48313	53695	33830	74659	151610	79204	72266	98835	94575	113046	78400	40689	39822	0	72747	88718	42649	130370	72023	44098	115801	55896	91175
1473	237116	102691	86224	53593	46592	62823	87749	135763	97089	92199	88439	55914	57701	89235	133636	83259	75550	42472	93183	87664	191841	72018	107484	61064	30108	29752	20942	41023	81136	27669	77529	71053	67097	99401	111984	136263	26843	49812	108564	100704	88465	0	71289	58757	75370	50162	61678	86151	79672
1474	172906	125653	134610	78205	66301	69595	130910	178171	63824	213103	121246	189626	77018	112273	101722	129306	105505	186960	119150	124387	161151	95023	55953	57692	25977	29443	29598	44696	84424	36891	0	177119	91137	82146	110825	171646	43850	47105	40837	87448	185180	184000	86603	76627	131984	69991	96893	158185	98615
1475	198464	260709	163216	148306	98585	91964	121446	115132	155789	0	232789	128311	149349	174556	139913	165401	66363	117830	164580	135522	134176	101030	135879	103164	21859	36834	29745	67358	44752	111670	141055	83156	117521	126156	110311	124538	51936	52684	147591	158083	146166	92288	182429	177019	107195	97978	123071	110855	118518
1476	222995	115567	138194	137061	88250	94533	138779	127458	148606	166152	109050	83013	130605	228767	149089	108697	83384	109806	116014	294495	45463	1830	69401	94952	67910	71754	60726	77814	62800	108629	136315	114931	153639	129530	97197	67771	90512	65568	90035	158329	95755	141931	98814	90368	81958	84010	128276	49476	73653
1477	245572	459349	266317	280837	239770	226189	375001	485562	478533	453391	284027	217145	192850	232366	246070	207136	240492	241573	239901	365872	310608	104306	179539	202414	61771	40001	39275	130818	67870	52588	370168	298478	278636	156175	389080	214015	139649	52819	68375	157811	199313	257199	175222	220745	208540	164478	272903	199176	307713
1478	297060	327628	329845	404313	325329	416381	602946	842502	674904	409763	370916	490796	855847	852458	364244	339849	338486	365148	377871	531337	478521	572708	303053	192979	84082	77381	53317	207425	214214	161257	652996	421280	439408	661259	298272	317440	221513	141296	224762	278745	253025	378695	227451	450180	492239	328220	392592	728259	365598
1479	530632	516057	397752	366228	1002989	505065	765048	725381	620139	461842	357400	515101	531605	631910	1081144	567130	792765	456803	1013905	744225	469635	411264	374655	430646	98948	103384	135183	284173	308314	253411	631829	454420	948552	459332	449789	760358	460299	241018	398519	384121	884064	384377	341903	416291	302933	307312	364659	502175	372161
1480	573143	571746	486543	541874	625272	488965	761898	710005	660253	543456	948352	561803	678945	695598	610723	481543	446170	798813	472219	785964	1221237	535684	642227	794632	134043	159307	122731	788904	253446	258428	518754	1002594	565313	479559	445097	510463	370210	224777	452934	1017290	558168	407925	380958	452950	475455	793281	786422	657129	336708
1481	601560	484504	1251763	450124	0	1015540	690220	564542	1239444	453215	488922	478077	854930	804259	527464	467878	742773	531525	520874	648766	679765	578130	381744	407483	227766	149998	311423	0	497202	262565	514595	507550	492110	456065	720253	432284	348682	201026	564468	598740	536592	434503	514247	512250	567689	378169	556017	651936	964800
1482	590984	511344	582892	396798	567918	462684	521383	551222	561477	968197	525583	626407	1424	575550	580668	644519	477057	508103	545297	632134	522982	507387	418759	417132	130788	157098	150060	488238	253695	255310	432423	544029	293629	364743	551917	462976	288253	173614	551891	554646	486990	460850	502089	464541	527132	310908	557665	607418	552742
1483	1120198	611602	599094	349006	865801	473708	421248	788652	571803	595113	522477	485065	764848	576724	598527	833004	442243	415263	578015	573934	470023	391397	348357	380015	122395	360649	147531	750606	267364	258575	392417	449112	396463	390643	406437	467202	293572	154331	449682	489049	454593	813920	912837	438986	491835	364203	528272	614947	493636
1484	409504	704471	530425	300283	1835	360451	410982	427899	431298	453851	401433	447081	531381	563479	589428	372548	420224	445240	587718	406239	566996	403843	347252	373556	122108	123849	139374	325237	269213	270990	305343	323437	375867	349510	404611	399820	272620	197019	731602	419335	468568	433856	395492	467021	456617	439978	849597	533578	377089
1485	462839	474166	457793	496942	595911	338902	699902	422387	398092	511850	418722	420035	753938	407756	461723	366138	403597	432987	471421	369549	461981	332313	334794	323886	153752	102490	114874	250517	104003	362034	287715	313873	337109	324058	282617	310039	215822	143892	225277	429203	414335	338020	313634	338941	363266	338784	382834	384151	463426
1486	463555	918392	466999	207495	245919	347003	289909	324499	346280	4552	582079	393755	410915	386154	630091	324318	275852	365449	359837	464607	359693	292614	344572	275735	125628	101325	130728	233273	167090	137353	279337	324949	298057	298958	585680	280118	193038	244358	236918	433377	673589	479668	316510	355704	474085	278628	260484	403106	811192
1487	455806	413888	404742	196458	192679	268292	239618	326280	256702	385693	251019	305696	363931	661494	245092	464571	547042	322461	360618	309534	348860	248306	414165	460275	129401	91838	126125	205985	190849	161436	242546	228407	264439	295643	291831	213901	189687	93213	259116	399210	265403	302831	313268	594971	332620	198702	470894	392761	379539
1488	336857	346875	310349	192466	297438	256964	232416	0	255191	416310	266487	218181	260495	254468	280873	271229	196072	287899	575894	543733	603078	180634	212578	220389	190044	75211	79789	138094	158026	137091	230158	217080	215390	491489	252755	436578	148410	77731	219465	579283	181029	254531	313419	244146	281591	202527	256768	463808	0
1489	482482	273263	298799	167520	142914	171072	258936	462465	229050	337373	248467	185966	268791	250058	278001	218432	206631	222712	301144	258899	263525	202115	172331	201715	73632	137433	83935	102097	121518	119541	191596	187847	228293	209627	222670	208442	107944	82396	187520	247365	253831	285802	291010	194886	193383	226297	275789	239669	599614
1490	262461	264394	329799	150515	158754	162380	244899	168538	422412	279019	207663	215802	215398	268471	483952	183969	201062	198494	27037	138502	203388	178085	156332	176930	64243	70526	66087	240934	164607	0	161746	193472	176048	266280	144758	230507	75941	86167	148980	228098	413349	233770	238641	167492	187610	170734	211039	314132	271972
1491	219249	266858	483302	209200	154145	72509	196567	166372	151517	227689	218981	205034	234776	183026	188273	201029	187332	255130	259165	194191	183340	178444	111550	149221	60349	91431	67628	137812	97268	140618	139922	167678	276322	204750	174676	259600	78984	37694	140078	195225	194356	178163	287534	347286	425970	139936	179117	249856	253545
1492	245754	216097	230646	97796	77722	114838	167186	155194	147412	170008	189975	153277	191059	230186	164303	186155	125398	141812	360942	194436	150288	112965	100321	85881	41072	49748	80898	98218	107873	148066	141198	156726	87130	196525	173880	184439	95298	84088	110915	192596	316619	189628	126300	137138	0	108999	199808	146376	170653
1493	166953	176402	232395	99894	174777	98514	136525	117475	131199	195470	204503	152373	171378	172359	168636	193008	110104	121047	198234	335916	185693	203988	100081	176504	41962	48876	85743	74639	88747	71704	124158	157188	107539	218115	159431	0	125485	102768	120729	192593	153267	160522	158814	166028	178049	124256	306392	279111	196968
1494	318960	417280	151274	76382	59628	116215	117212	113752	102769	300759	204232	109981	156899	157156	124782	141482	197786	69594	150045	155194	156430	104990	114646	108440	47907	50268	59560	92234	49133	69004	168336	167095	104279	84551	172631	292401	102368	64604	127337	166066	111322	118429	137999	175159	182586	96080	144110	117229	190319
1495	132402	134515	241422	31360	67117	136179	102584	99162	126458	132695	150378	157130	64561	222769	86407	164443	82442	203241	147023	185369	197456	83689	82627	95078	46364	45259	44269	75573	91075	53781	89568	106702	138857	136320	154521	121670	56660	38541	94077	145815	103549	264718	195676	105167	139325	123066	133527	123606	162435
1496	130955	141638	179230	78324	75318	89060	119345	107048	126642	128174	170957	118424	121404	111425	115184	166122	98238	0	133755	167049	133463	71528	98612	115735	85234	32333	34961	114302	63850	51362	112894	109595	81195	134465	131119	141400	50531	31835	116221	140288	124049	141841	42016	123967	156516	84890	120593	94346	139675
1497	146148	152636	113790	114630	44148	80516	104525	159401	126605	104170	147541	107740	238816	104457	96306	114189	72251	197276	141100	127423	126234	73885	64449	88741	36568	36792	32493	91582	46354	42001	56968	89516	66123	215277	136049	117396	52765	34666	73915	59569	129367	97461	80514	135574	167200	76020	121560	89226	143405
1498	271038	159159	132750	66178	120093	103060	80603	57424	121528	230943	131629	103173	102862	92401	186279	210362	74659	50850	138418	110652	140388	100432	65042	78983	55067	33009	42115	85752	133272	158081	60093	78061	76243	107532	114349	137973	102916	46921	64310	218006	105739	100273	186254	124707	92819	83589	89589	137606	132984
1499	106863	169952	108248	81357	48320	61428	92599	90908	114912	83828	110899	102371	110267	128370	69691	98833	85099	55849	119051	152686	115845	57740	64827	0	29132	32907	30498	72284	57522	61827	68471	100838	114913	138506	84273	171358	43627	51639	70124	109778	80032	84069	71451	99632	105831	47230	73770	195712	86572
1500	96795	151293	104943	52161	50863	58253	88156	136221	98239	122104	75276	80959	107197	99803	100546	56925	92145	140951	132118	148126	111176	144918	72367	142508	30161	39333	33070	78257	108339	53715	74862	67473	67353	132904	98182	131888	39042	56418	32907	19076	159633	68131	65316	72993	76330	56006	69866	100151	214293
1501	108293	121016	227095	7911	47120	65942	98136	114125	90107	82298	96824	69125	94740	77147	72425	121375	40789	81845	111615	105883	213676	50381	70400	61207	53977	36863	33490	38585	42738	75758	37235	65825	60945	134633	101018	11676	46551	35314	41972	139834	76873	147784	80870	83940	72327	85715	75982	106587	128712
1502	165567	69606	138630	77790	52338	44099	94502	76402	77499	147390	130609	71525	98109	184285	101765	96628	67542	96470	110763	115332	76671	83605	96221	56349	30103	25573	30927	55970	51532	49550	63819	84526	86466	89467	130128	116095	39462	27911	101030	71236	101452	93602	105993	73862	88185	49361	139944	94906	86165
1503	167668	113523	101566	48286	80507	53165	89991	37694	93434	107798	74158	58686	71290	84249	141442	66532	86438	63008	105190	85973	83111	52900	53391	52755	34225	25404	39529	72454	50495	98754	62307	74888	108812	77867	152537	193307	44437	32410	52122	88441	84818	0	100521	84889	92915	43083	73635	96621	96354
1504	165091	233480	115450	86568	59010	56950	141134	55730	78078	143321	84427	118065	98183	83168	83461	100068	96716	77913	80375	123429	92538	47237	59185	90610	33726	22393	26731	61036	84542	29643	82972	73418	42070	213179	554	88978	49558	89847	47853	91051	94415	99904	106086	160331	135361	118024	69664	85118	118796
1505	150557	149253	138544	45095	44781	50562	78362	75468	101896	78646	115817	63592	106065	60007	73134	95356	84471	53236	92772	85371	117519	53207	5582	42434	23376	30444	56691	63460	7785	74780	48817	64255	45799	0	116580	139427	37791	29802	0	98981	65223	97592	112217	75798	74384	57240	66235	60885	11735
1506	121735	185026	101888	57822	76553	66536	57155	95375	201511	98408	85889	95007	79641	75277	92723	61003	103226	77952	77431	80055	105570	75672	66765	85499	31070	33287	26859	47954	92161	51127	59720	72013	104575	133950	83811	97775	75188	20298	91347	243469	61966	86849	70998	95194	64266	98358	92226	91618	195186
1507	185538	0	189386	83240	55874	86477	174507	99617	109714	106769	108126	57953	130866	86926	106718	199841	80171	67103	102729	122944	115980	65294	150628	52902	54348	38907	26886	58002	62119	68548	71850	69466	54089	185663	166337	104021	71450	30159	55842	82029	78482	69002	68311	34838	60260	79325	63627	85328	81784
1508	147732	122909	113404	108509	76214	91747	110565	189722	130697	144315	125692	61768	109609	82720	127819	130351	87085	76352	213608	123521	82779	69717	80280	138904	23068	23151	45089	68429	70758	23067	98483	72247	63683	106201	136634	96341	0	48698	90479	105685	106967	70451	74156	161815	114995	79478	145323	74445	127029
1509	197290	158411	108907	55773	83587	74588	124412	122713	122822	124356	133283	220240	111366	152115	135921	0	40650	118446	0	151159	105196	153825	1329	74652	51229	61158	40351	66567	71156	93118	117889	177395	89859	92787	167996	127352	136505	62996	102982	97043	136858	99045	205078	107446	66190	71595	85436	85476	94175
1510	0	162779	181819	44584	74411	203691	376447	61416	1426	125463	11592	205195	98943	120078	254896	132393	95595	102275	174588	266254	105552	121523	93820	186501	41232	32677	34687	95402	2568	80337	135543	228938	98640	82243	0	274725	59647	39135	136463	92194	135363	87021	123543	98770	121495	139646	110665	96029	114739
1511	264241	262020	216812	429849	506076	272609	545571	923198	445942	187395	320334	308224	509106	234153	422922	233372	462295	217497	278438	367902	680778	164653	419705	296392	3	56447	70108	70371	174916	163970	462993	318785	527967	439096	235577	326409	135522	36400	108199	247579	342848	164623	163766	177231	116074	205586	475704	288301	175383
1512	386002	695769	361331	0	389115	290816	579435	517424	1044846	405629	774396	426087	545054	826140	475323	595511	298777	692260	784447	410538	392940	316338	285455	0	137812	117814	64139	183889	175428	0	369174	383078	384926	292797	337131	388234	258838	98858	250363	392733	312765	263722	204083	256881	267884	245790	355316	415224	473173
1513	392732	294256	368331	362218	391969	392007	468331	772554	508239	406413	357583	479514	545780	594541	492458	316338	315793	19033	479813	485107	459871	337175	302073	318428	93699	156825	129927	317611	233677	264570	409020	441436	415790	382443	499382	0	313679	271647	402451	302929	335216	398458	264031	526456	565348	298816	457088	475640	355209
1514	834606	530846	962206	328990	341789	473732	514322	737027	475023	471765	456583	500128	557596	618324	477321	438605	345038	467040	318747	554541	563681	386934	350729	684618	134942	0	206500	463308	260287	205297	450310	371146	438291	369264	464487	782770	308931	178863	397167	723218	396503	353176	588684	263353	322793	351752	435909	537331	238447
1515	531662	541988	551598	431066	433069	523458	510844	622837	597646	876751	510040	536230	534408	529296	591026	683330	298691	453050	789991	485193	645933	366550	369425	399711	112109	289877	114712	363394	456504	319132	372907	425279	449101	391585	534182	427591	301786	161589	434425	494943	424927	525674	403717	263654	415983	317453	610025	578492	313984
1516	515038	596740	582854	385313	406029	471882	426286	459044	920862	508326	448939	389930	408539	530094	557631	367653	464082	467658	457736	521212	573560	391711	318450	0	88125	130195	138469	414228	197226	295255	572202	463562	459085	403705	432343	548180	269927	169128	431409	496411	874114	495456	274862	352940	394841	432293	572498	515613	571088
1517	601179	645785	487365	320000	359836	363462	618470	486498	518248	391636	413086	407865	436906	439150	482440	363032	474518	450475	413991	916871	410309	367268	305527	381675	125486	145003	129633	307754	251639	289383	361759	737796	480966	361793	425672	3779	204393	183707	356893	477521	397026	442598	614989	721404	317614	400568	393346	535937	525958
1518	487423	559511	505210	326737	287644	628025	292113	396315	432979	445553	396001	295135	459584	376750	459868	378898	737766	630884	405641	418194	406751	378187	277522	370604	227764	126013	196920	360757	222361	204065	283886	276118	334896	763771	398309	419603	391987	192034	382475	496214	416827	358180	317120	319326	394608	310927	454513	843522	492830
1519	460038	485651	537835	290088	288327	279487	290767	336489	385582	322603	427912	265489	405798	415714	405073	290908	0	281258	365804	365958	383636	302953	433698	338218	0	124106	89314	269356	190245	197762	253042	237747	259197	0	349372	394795	205240	141094	285956	374765	380396	355947	226607	260223	364497	285111	398414	373607	424185
1520	474243	436065	347064	329186	251547	266659	328881	295569	325818	291746	441133	234556	379755	390365	401828	345448	357878	288001	653884	355395	652704	277368	236512	317641	114308	103777	116442	246310	138153	179394	199744	207326	237317	396542	565844	570886	2501	141944	249206	546210	315866	557359	274724	573444	317809	459389	302717	255763	410661
1521	462016	385228	291411	230099	295074	220172	283647	203503	317750	265160	293999	499409	576033	392040	349476	529269	458656	379612	329525	341025	271206	261100	195979	269518	92725	96062	96158	192129	149577	179702	149141	199016	202910	300462	208660	210360	219375	109696	198513	321060	248946	295754	266042	293966	301349	204337	312242	257956	296644
1522	301205	302523	303218	163176	170637	190809	332096	226965	304071	249165	274008	223487	257693	316672	265089	234709	186364	216179	283183	247077	291721	223997	172582	178842	97962	70349	94346	169366	144706	99534	155239	291471	217201	486150	235715	185281	152394	99141	319590	227300	337409	224522	232091	197689	254345	171876	329910	488237	346524
1523	332886	345881	304194	144488	144525	167923	176117	211720	238145	507545	234576	207566	207445	260471	200717	201186	265487	252824	251579	199898	262072	184014	162840	181745	127020	63944	57562	142598	127260	180376	155077	157064	180550	215296	186381	223121	279518	82070	157267	206190	252867	198309	222442	263536	180349	183138	245196	231827	300426
1524	249846	302948	271345	129036	145453	148274	220235	221069	214089	186511	390650	191708	216828	252128	231684	192073	169701	0	34262	209363	231036	118037	114886	169616	70991	97579	83625	106630	92734	58420	102675	139426	204607	197858	176076	263842	50858	82786	118033	200251	191805	181606	274384	175409	200533	124323	208226	223720	454926
1525	219697	272255	291866	263513	69027	128009	203590	203871	149695	171405	230258	0	214802	240823	168731	153624	112371	294344	233728	254458	254127	237513	127809	156374	53019	51308	66276	133234	78144	71191	135285	321725	133737	171722	150223	205469	90236	70467	109798	241655	341088	162805	225928	94101	172170	115083	21627	226920	206490
1526	216284	445696	304582	0	219188	142606	190243	212086	127039	211145	5766	155011	187606	201942	303690	222144	141340	140172	280436	231913	207390	119751	121812	183798	50981	38499	91345	75329	83575	100158	153239	172690	159781	236945	292337	184303	172585	59614	99327	198585	168071	220991	226346	170620	228938	137577	469615	163477	248975
1527	227062	160862	245433	206157	99731	88162	170639	145299	318235	159722	248964	257840	156415	261700	120382	151415	146419	107635	207346	173897	146395	139456	106529	187166	56931	44480	61460	123601	171654	91117	186137	107092	123450	174098	140543	221972	65908	63038	127051	161490	175523	237156	138432	236877	152804	128432	155640	203551	159484
1528	221344	147362	213222	83627	86669	72839	168024	109162	125968	231661	144061	121265	264322	151887	120708	119974	137737	110267	167013	165214	165080	114467	96720	91636	78101	47447	44119	56458	68850	177677	90486	92056	125889	181899	175575	159270	62620	108811	86802	205336	147135	133567	104236	152645	136112	120961	113904	177411	235786
1529	199158	313980	156840	91654	84911	133942	232376	141167	76327	203325	165391	71780	121441	97735	124653	217854	108210	110613	128226	159775	185322	74697	99942	99911	50584	49051	44463	146260	54275	19331	91754	122270	126648	150161	151925	155919	80509	42939	100574	99192	135261	156833	232974	0	121617	118312	183941	165943	171383
1530	189557	162190	160564	89064	95713	95773	132896	148216	135653	2652	168971	140735	153928	124236	141042	125618	95427	141381	315204	272705	168309	172482	82649	115299	56404	38141	28102	53654	96621	69849	56135	97129	135586	164827	133387	159208	121056	48686	133261	143859	126508	175464	129776	159473	184455	106186	170040	129019	157592
1531	194687	217041	310135	68988	74134	82810	180540	137051	237531	306585	242772	74633	176577	156982	144148	143950	92015	129111	13305	138316	151877	89692	133902	79487	45424	72027	61355	65933	36830	123480	157182	78494	61662	135708	110503	138867	87083	50058	109685	236281	94169	127237	107966	144338	150474	84599	91443	141514	116575
1532	164056	109249	133997	63856	44016	64475	138766	89547	122463	151355	94354	237854	92062	120575	188331	85503	103060	75978	288684	90757	185453	12327	59136	68881	74822	35251	39444	160864	106341	48435	82111	78880	60938	108945	109780	129748	117556	58101	98779	93329	118644	102452	69813	194723	95002	72524	87479	110635	99244
1533	101504	270893	122511	111022	61331	86244	99129	77133	92957	105489	166942	0	81753	126688	81875	100741	139835	137807	126659	140865	150307	66056	65526	67053	42702	36611	51222	60367	64080	33097	68464	91927	84331	144252	189223	119237	73503	51603	77105	97303	181748	107440	71711	71443	91025	48028	61906	125932	109889
1534	252172	149731	135395	51135	68371	60939	93996	109311	119305	122646	120283	220334	89893	237601	98049	85024	94618	143649	130479	152020	102883	149035	73393	67662	71674	35165	37448	71944	47489	43359	53645	146348	117575	120185	98551	117461	55497	36622	87216	105091	102654	97837	175303	111143	133080	60755	91746	140722	193215
1535	96721	60716	119112	35817	51507	37300	110780	186057	93070	60259	105856	65522	92013	0	102365	107222	1305	44440	117215	136240	112091	0	43162	54992	42441	59143	33777	182621	50689	50693	65872	70415	73316	145833	70325	103517	40581	50653	65259	71011	112078	0	72579	105357	88501	72510	80175	166019	65457
1536	112960	141797	112551	60572	68788	109206	77735	110369	116227	98882	131148	65052	101807	97518	143930	171185	173177	83417	94218	80508	126914	68782	64732	77569	28963	30656	19571	11152	46206	100298	82127	77356	72268	135593	89882	134270	53719	42037	66129	98871	96979	179782	67947	99171	101579	44780	114911	77297	64906
1537	140769	130865	123148	44813	27260	66696	62688	0	94365	229135	92865	86110	92110	94949	82034	135941	68824	76787	53546	148520	133036	82723	64756	99269	8952	30768	52435	112169	66603	0	68155	52709	50753	126569	91852	118287	37559	23285	59320	88170	49950	0	69660	133237	62735	101402	72528	78348	186299
1538	104052	129554	89167	53949	41949	54964	91378	163648	167539	81856	87666	95141	94832	109404	88657	0	19	121419	79475	102816	102786	60625	42677	59598	34544	16601	26366	55050	51293	51790	99114	96201	48031	151719	96445	110593	63333	35909	80653	106419	79726	163599	83779	54763	165487	39506	148892	114759	63170
1539	120728	129775	119404	98563	95867	58293	94021	90665	60675	114070	2635	81585	95800	100197	109241	207242	88029	71443	106427	72019	88172	70350	67147	61105	37416	42954	37855	82856	122896	64436	60762	137573	113849	113107	74302	121139	108731	55119	67290	103439	79861	93018	101983	61326	84482	80332	83768	47080	119678
1540	154724	154983	120404	43059	45006	42732	150293	62413	72101	63883	141903	67408	141129	79617	69858	0	129570	66946	100054	151676	104216	71759	68534	48733	62213	23727	40291	70494	0	97371	47439	74392	59549	68174	97625	141424	66342	34279	65941	96987	82853	75090	148715	143164	86193	44175	0	80188	83279
1541	97219	106743	116856	42076	52322	56272	0	126495	76178	111309	105076	86880	88368	79958	45667	117204	66771	73217	101445	90857	75674	75139	23448	54562	1	25829	47878	68810	153794	88499	53329	81673	60724	81967	125172	0	42796	72186	49490	85100	160682	0	81404	0	104263	51802	78248	81874	82944
1542	159108	264104	132233	51582	54976	55381	229154	67901	105000	241854	114041	62979	112679	127175	86143	208655	76591	0	121390	109039	102189	65768	58819	83801	69107	4081	37777	0	16296	0	114489	68834	83578	134463	129687	149047	56727	0	46777	99066	117842	107081	41412	132246	0	44456	87516	73512	112263
1543	140789	119660	151003	51794	49975	93339	122147	74325	144947	0	133612	91690	112068	117981	127065	0	0	182264	82324	145209	121524	86511	71358	81219	25472	40702	31442	77572	44004	61760	98784	82603	85418	111919	128504	155589	43089	49541	96385	109075	374	92875	63899	95877	84842	56968	84018	86259	114329
1544	320461	229916	164155	91110	161595	66532	204954	183124	112884	209009	181314	104306	148762	224443	132582	152559	128693	107434	183663	96228	89744	79390	75106	84664	42785	44353	46533	67466	59201	41855	92451	113262	102938	208187	165057	134847	141613	45720	119465	132002	120223	122041	113948	105410	164337	80716	104748	114487	130230
1545	185517	217535	181045	106081	165559	127515	10126	134183	178443	217093	162061	168081	151780	0	153846	153621	144018	99220	120572	202817	148060	114008	110740	103299	35359	50460	50485	115886	99713	155623	124547	163529	180518	190593	170849	221813	0	59410	162373	181343	128051	138846	126712	83917	136834	115764	115634	135360	192040
1546	232860	242754	261864	149218	0	168947	350341	327745	348043	242448	241246	225142	226165	239351	414208	186544	224008	232226	341845	349706	500200	132354	156767	148481	54530	44712	56375	91156	79183	207	166855	235172	276568	209301	340690	182571	93346	61703	135086	190485	180473	309928	173099	135698	152164	155173	157554	171175	181740
1547	255590	316407	320900	249175	302820	285521	455528	507622	900862	290030	601035	497302	591942	577153	261663	275088	292567	251542	388838	375870	328825	371860	210514	180513	69110	178199	72053	202219	121590	136601	484970	308733	337494	322766	280753	257570	116267	111860	168537	258917	231435	186920	223055	198704	209133	353812	533254	414722	189354
1548	277324	412535	407545	259554	293444	340954	447765	866104	462116	347116	357065	305736	343167	355863	338871	273595	295351	313317	403665	403278	356064	240655	388179	226223	86746	85862	105361	259756	358810	271876	401862	563043	356415	329280	276817	560081	201534	147035	280035	281989	263159	247494	389758	470128	422368	240127	286498	304976	487624
1549	409994	176336	372409	263928	591787	331287	901113	502269	420697	373882	354737	293565	448350	411337	384295	326975	304155	312476	317445	603882	389458	278432	199478	250864	78778	104793	106202	510011	183810	131438	314099	380765	310981	334489	316511	330067	304094	167332	339804	310778	373169	294532	255255	320222	280052	251041	414126	346355	313059
1550	479018	373834	674213	319841	318759	393246	474051	429175	547350	347800	440569	367362	441892	447409	434252	652264	344957	351622	404590	528322	479003	281070	285084	276898	213784	96962	196210	246996	249612	181540	331978	413514	316703	320413	624327	430731	265401	193972	621319	349500	567256	368771	406789	333687	305371	572942	486916	506103	272659
1551	446192	658875	425795	277613	336617	436421	406711	439620	537775	745487	372136	431533	444908	469790	405080	359167	384840	318022	797525	484483	807658	288190	237237	325893	123942	131941	128099	198416	216915	369636	299345	357813	316110	598176	296263	383213	262826	175851	380951	677158	323669	309584	323861	290871	290550	319326	412963	390079	436748
1552	433569	371215	458576	287487	335339	300004	312498	432829	452428	444215	412048	362476	531781	422256	462344	309067	350880	506627	266515	455079	333588	288378	317291	593546	109825	173668	125448	280346	197693	211930	309959	341433	316576	403926	402242	388683	192283	179849	335265	370491	423023	342746	267231	444013	370853	269695	421525	408364	309535
1553	497181	430109	509667	266163	253286	292925	295271	318971	423179	315459	405900	258650	368261	681712	796008	297511	305759	211717	352551	362915	269462	425219	285514	215528	120890	95775	106644	191236	204403	180498	272117	262495	495858	0	389921	392606	296061	143941	285114	324274	354089	315437	216729	399669	370926	228850	390886	710745	701359
1554	435939	716002	385994	208038	219333	309041	625273	291124	318606	266979	436711	333549	327056	324488	339469	542747	301371	410880	312163	325387	341768	231372	212940	219739	114482	91758	114605	271994	181711	164130	211235	247134	225579	602170	311289	281826	144579	162998	209621	308932	282926	337536	273714	481051	359486	294743	334730	409817	293076
1555	393665	331670	343089	187884	161413	244750	243105	313771	329593	330304	284757	309117	343663	258788	223073	307952	245327	237666	485546	312256	317383	202728	317679	212137	93344	99109	128733	295331	142501	182714	153894	212856	197396	213924	210898	248602	95204	98300	196572	277064	272103	241942	480166	157596	312080	207031	267813	324279	300262
1556	389306	313441	310359	175231	186733	216630	192584	246779	330976	228010	253098	266727	289777	202537	227228	248504	210337	177805	274591	288068	474783	164861	182270	178793	76190	83379	70508	157884	230330	155590	156551	340902	194559	244123	209193	122610	222283	154200	239739	280029	261911	551958	221329	225075	241081	49080	221960	237454	247897
1557	330529	324466	314970	163084	167811	261531	291377	440041	247246	198485	265561	166010	302082	265825	259880	201011	194726	201666	238662	270194	240697	327108	147146	206024	72355	51908	70569	127936	95637	102790	140157	163366	181653	193188	249014	189988	74684	68946	141792	268849	223510	174695	108773	269593	219820	200696	223197	221403	198083
1558	335891	310521	245915	255912	125497	131471	166380	180204	197957	240046	186351	149769	315827	236996	248998	183340	220358	264511	194878	340097	0	0	150209	166897	76487	62207	118750	112443	129404	95283	141858	126552	142248	204617	162376	213573	105111	103945	111279	226405	413397	191657	309203	196645	214399	157837	223726	216480	265102
1559	334831	312837	245102	173035	117865	140557	202748	222126	188314	427509	393370	244966	252777	242191	192413	148488	213486	162441	160608	166851	377718	178652	133395	133906	78423	46608	58078	84694	76001	88683	162784	113532	138532	260329	323667	206015	105215	39755	131533	311106	228285	208181	164831	149656	145410	134350	338703	399789	404205
1560	222933	218742	303463	0	133388	217934	188163	25092	177076	229123	194764	144972	190870	410411	203207	389039	144428	115726	179221	184340	192615	112636	0	272543	40663	56613	42712	167799	70687	177983	163859	130198	301436	176021	217374	304229	82576	42094	149162	211216	229310	254694	189090	156217	158891	141566	226852	239857	226724
1561	234511	376488	251668	146077	148836	100646	163154	219253	133000	173361	166882	166074	156243	131200	241507	147883	144949	272485	197437	294713	62971	298444	185593	0	73077	66368	52256	0	103154	111047	83778	192472	112443	189822	151735	173530	73384	57775	154387	290973	205965	167830	117562	350520	186383	176648	178724	142987	168883
1562	209265	221712	188168	104784	170331	73821	292640	242703	275463	152387	168932	157505	286192	148598	167736	158768	85764	95408	159175	153235	269060	73730	210046	265006	58769	77158	96674	171961	59774	0	186093	142277	124739	162578	91656	152344	99320	94106	0	231904	158658	168312	111613	144647	151753	201830	138939	170923	251763
1563	294702	136562	189791	81764	68557	123112	0	143610	192254	148782	139246	123220	146673	142078	191975	88330	127681	166556	168005	164775	160314	99127	75297	105925	46248	30007	36728	100507	58958	74196	73548	131220	88048	153028	146925	168632	129132	73605	237174	132303	0	142589	293223	130732	124874	76780	156639	161132	197887
1564	143302	310446	144666	80664	54096	88568	283768	137155	0	168673	98181	107257	182942	86656	167154	148158	214265	111257	182642	136377	167366	81029	104414	93176	50792	35481	46477	154841	74454	64362	81821	96700	99187	157674	109776	0	82048	91522	80577	109271	248622	136852	61400	146249	107226	87307	128899	126122	158682
1565	282253	159834	328490	66811	78220	76892	158968	161836	271481	117408	145573	95453	137561	147668	106666	208058	93960	132452	85759	147399	155797	91127	0	89781	36286	43335	34848	68390	116842	68952	79909	93183	76394	100331	161527	173479	56573	39695	67050	136028	154540	144354	97528	104121	133164	62743	102398	148841	191373
1566	197016	151148	173055	63971	117331	75612	96399	24597	113575	104361	151595	94874	153743	192394	113313	136460	52739	126778	118983	130008	153685	78663	89770	123295	64942	46841	42479	0	66860	61002	64248	112725	68366	257596	198880	259455	78684	46680	90386	133928	121544	160717	113482	113657	108586	65412	213613	142615	154924
1567	0	153741	130141	62140	0	46704	96079	199850	120131	249639	102777	136806	127382	96148	87064	111808	83641	0	145392	99060	107083	88822	90166	0	40145	51136	43440	125807	42043	72316	75086	84006	67329	172788	161645	157658	46556	51912	70266	147429	108108	26653	150508	115430	139628	67759	13274	134281	1490
1568	197122	139022	128839	69963	84710	54192	152726	87565	143025	143652	99451	94680	132822	83723	206329	116109	79378	129171	139962	123873	159584	107923	75177	116508	47811	39867	43569	91140	41846	54855	73792	85446	35680	172987	132951	152070	65387	37880	57196	125637	91096	128033	128501	114555	148808	94456	129839	112937	171480
1569	209095	166076	100675	70293	61651	92564	126683	89096	0	115561	203687	116556	98017	123759	128528	83009	114425	97169	156301	130672	124379	99530	84818	121453	35237	49893	47234	70519	79981	52490	73826	215946	170538	77280	120005	9531	50996	50955	101631	101901	100635	119837	106379	119367	94610	148547	115951	130964	179453
1570	195639	143790	119691	115462	44379	54562	109955	91236	204896	104280	147129	87251	72185	126358	88031	125476	82285	107964	104535	118280	95083	105275	85263	85973	42896	39429	41374	66435	57265	67113	71780	84	74273	154759	117260	289416	56678	49573	95563	150996	133298	115898	163842	102573	108236	0	101217	114294	160559
1571	155229	135804	150197	51309	69149	42047	117971	95651	73375	240029	116070	117756	117159	95733	103525	124608	98491	106564	242200	188805	87541	89453	74958	102463	45712	43423	34912	180273	60691	56477	73146	101439	57946	142681	239886	141111	66724	41107	81055	121260	144020	102741	98087	113994	103077	76634	105856	107402	137296
1572	137958	160721	94543	35551	103418	86183	117439	104070	64546	112092	93843	152467	120736	157344	73959	185691	72863	154045	118489	96663	134257	84050	68194	79883	37833	57828	42660	0	70957	87691	99122	116108	98721	136819	100633	0	50964	44900	137125	121165	129357	102791	73070	119204	107269	71152	118771	103190	135965
1573	185647	165104	249775	59297	66944	49989	97143	160738	188133	118546	99124	70305	174524	71269	95155	70607	107800	62502	84042	72499	112179	50190	73716	65181	42062	37264	57199	81242	50975	53939	72442	76051	67437	214052	78353	288619	96963	72570	68589	138140	112463	179568	85257	105957	102568	120232	80331	172705	231343
1574	109202	157938	66551	50280	47131	61227	158559	90654	72994	133753	82146	92674	81164	103446	73344	89840	69298	119810	90183	71276	91294	133688	58495	58172	38283	31855	41256	82612	93933	72408	56628	78981	54933	97459	96550	113687	36068	47116	86534	110139	80638	57628	88123	99585	195351	0	189797	58856	86301
1575	90593	178037	93040	52100	57278	50646	86888	76906	89337	133723	103578	76654	90624	94094	128425	89408	68322	0	84151	99903	76103	69389	53748	55534	38242	33386	29054	77008	66959	45696	118935	88666	63931	87175	70483	110269	49471	46729	46649	153462	75194	56834	144039	98928	63944	94371	66448	64037	77075
1576	189999	1734	130451	86299	49570	41255	59451	69206	107528	99414	86555	78241	81673	74808	88818	80484	65529	75873	148638	167082	150175	0	37172	53444	36094	46290	27166	57072	44333	93114	3839	79804	65228	93005	53440	79031	32312	72965	61282	39926	79588	78732	86620	65693	55653	46894	75287	62923	82390
1577	625	129073	105450	47565	46312	83414	101822	75145	81641	75886	137765	138587	99926	83971	73996	76185	68135	71148	100678	0	87118	57180	67097	48174	50720	28049	51036	57878	59630	41433	52885	73273	59809	98089	89762	94654	62325	0	56477	77850	96066	99988	71756	74781	115305	136925	75496	89797	84690
1578	201123	122489	142176	40627	67251	65779	103575	95596	68344	112263	70809	59374	109499	119144	76914	78737	110495	73848	111792	138804	76514	61354	57186	60416	31092	53723	44473	56412	47290	48037	61132	62676	116112	81734	87068	117407	90200	39064	90784	65593	97649	6755	77855	137761	64794	8468	89737	103281	95986
1579	118952	107963	98184	73418	66579	61625	104930	96229	106481	117316	83617	55877	100900	104209	103672	111088	51733	67910	92579	88224	147050	63086	60625	73121	31678	32044	25765	40649	47279	54241	84876	134654	57181	101935	72942	108602	42002	42008	89813	99964	95349	149169	32416	72375	68093	90083	83896	82239	87898
[truncated: 421 more rows]
[truncated: 101 more columns]
