# Supplementary material for: Serum discrimination and phenotype assessment of coronary artery disease patents with and without type 2 diabetes prior to coronary artery bypass graft surgery
Source: PLoS One. 2020 Aug 5;15(8):e0234539. doi: 10.1371/journal.pone.0234539 (PMC7527241; doi:10.1371/journal.pone.0234539)
Supplement: S6 File — (XLSX) [file pone.0234539.s009.xlsx]

## Sheet: initial normalization
	injection A	injection B	injection C	injection A	injection B	injection C	injection A	injection B	injection C	injection A	injection B	injection C	injection A	injection B	injection C	injection A	injection B	injection C	injection A	injection B	injection C	injection A	injection B	injection C	injection A	injection B	injection C	injection A	injection B	injection C	injection A	injection B	injection C	injection A	injection B	injection C	injection A	injection B	injection C	injection A	injection B	injection C	injection A	injection B	injection C	injection A	injection B	injection C	injection A
	Patient_1	Patient_1	Patient_1	Patient_10	Patient_10	Patient_10	Patient_11	Patient_11	Patient_11	Patient_12	Patient_12	Patient_12	Patient_13	Patient_13	Patient_13	Patient_14	Patient_14	Patient_14	Patient_15	Patient_15	Patient_15	Patient_16	Patient_16	Patient_16	Patient_17	Patient_17	Patient_17	Patient_18	Patient_18	Patient_18	Patient_19	Patient_19	Patient_19	Patient_2	Patient_2	Patient_2	Patient_20	Patient_20	Patient_20	Patient_21	Patient_21	Patient_21	Patient_22	Patient_22	Patient_22	Patient_23	Patient_23	Patient_23	Patient_24
150	0	12.6469	1.01523	7.74067	7.68898	5.63272	0	0	10.249	0.437956	5.2521	10.473	0.265957	8.17728	11.4201	0.895934	0	10.717	8.51064	1.02041	13.1948	5.66372	6.17108	10.8472	16.8743	21.7423	15.8346	8.35958	16.0312	14.9695	19.236	10.4839	0.0674309	39.3217	0.257732	0	5.44885	9.0227	5.02499	5.17879	9.52232	9.00569	6.73142	5.68467	4.33047	20.8134	11.0945	0	0
151	0	0	0.253807	2.39686	6.73866	14.5833	12.4899	9.20614	0	0	0	1.52027	0	0	0	0.068918	5.42051	0	0	0	0	3.20796	10.7943	3.72231	16.761	10.6528	15.0806	18.2942	10.7487	23.0906	0	0	0.0674309	0	36.0825	0	12.0042	15.429	7.97159	3.30182	3.93109	3.86676	4.25796	1.23725	2.62592	21.5311	8.69565	0	12.0421
152	0.133511	27.8476	32.9949	23.1041	19.6544	0.154321	23.9323	18.3456	11.1754	18.2482	0.105042	0	20.922	0.124844	0.0993049	7.85665	19.6703	8.2688	22.9787	37.7551	0	34.4912	13.8493	11.3268	4.84711	2.98471	3.87415	2.95614	2.87092	5.16802	13.6426	4.2522	20.027	11.2741	22.1649	0	3.65344	5.13659	17.1534	20.5234	23.3516	10.4955	21.7416	6.45377	20.8231	0.239234	12.8936	12.6677	9.84144
153	0	0	0	4.55796	0	5.4784	14.9879	2.4016	4.69021	0	0	26.6892	0.0886525	7.42821	0	13.9904	6.73372	2.42318	14.0426	0.680272	21.5048	2.98673	1.97556	0	17.0555	14.875	9.10036	21.1776	24.8737	17.4898	7.29877	3.59238	5.93392	8.15765	0	2.85036	14.405	10.3694	27.5454	5.2884	0.234926	3.16371	7.44296	8.56044	5.46683	0.239234	0	0	5.97321
154	14.5527	15.4439	3.04569	8.21218	20.4752	10.4167	8.78324	12.3416	13.6653	15.1825	22.8992	0.675676	31.117	17.5406	12.1152	0	17.3233	20.1849	25.5319	47.2789	15.3846	11.9027	23.9104	22.7221	3.17101	0	12.9225	9.95881	4.31787	1.93483	14.8022	29.6921	20.7687	2.29148	26.5464	0.23753	6.95198	11.6199	0.131544	10.111	11.3704	20.6394	5.94082	20.2809	17.2604	10.0478	32.9835	0.596125	11.4817
155	0.400534	0	0	7.93713	0.0431965	11.4969	0	0	0	0	0	0	0.0886525	16.1049	25.422	28.8077	0	3.49738	10.4255	0	7.58001	5.77434	3.21792	5.96026	9.73952	17.3987	9.30837	15.3865	11.4148	14.053	3.13779	0.0733138	0.0674309	0	0.257732	0.23753	15.7411	14.9673	6.31413	6.85025	4.99608	2.49414	6.05376	1.65524	9.84337	7.89474	0	10.2832	6.90268
156	38.8518	18.1192	23.3503	26.1297	16.9762	31.713	29.17	33.4223	16.6763	15.0365	16.2815	34.6284	10.461	10.9238	32.572	12.0606	13.4395	21.4589	6.38298	0.340136	20.3257	16.969	15.0102	20.7125	0	6.45474	5.79823	1.79307	3.1006	2.41853	20.3274	45.6012	20.7013	0	0	62.7078	0	0	4.34096	25.6747	14.9099	24.9079	21.8658	20.6153	20.6388	4.54545	29.3853	18.0328	20.585
157	15.8879	3.48602	1.01523	2.51473	8.8121	6.17284	0	0	0	0	25.3151	0	6.20567	0	0	6.40937	4.10729	0	0	0	2.24593	0	11.9756	6.2343	12.4122	7.35258	14.0406	10.4192	10.4502	14.944	12.1419	0.0733138	0	0.091659	0	0	22.5261	14.0246	15.6275	9.78216	3.50822	5.77503	12.2318	11.57	0	16.0287	0	17.2876	7.42209
158	29.506	22.4564	12.9442	9.50884	19.4816	14.3519	10.1531	24.2829	37.5217	50.9489	7.03782	26.0135	11.6135	29.9625	18.1728	26.878	30.176	33.4499	12.0213	1.02041	19.7642	12.0575	13.0957	18.4745	0.996602	3.37297	3.90016	1.64769	6.52274	0	9.41337	6.23167	29.9393	24.473	14.433	33.7292	0.0417537	4.40554	3.73586	9.80956	17.3688	13.6592	11.3508	21.5014	19.0111	3.58852	4.94753	41.1326	15.8967
159	0.667557	0	25.3807	7.89784	0.12959	0	0.483481	0	6.022	0.145985	23.1092	0	19.2376	9.73783	0.19861	3.03239	3.12937	0	0.106383	11.9048	0	6.9469	0	0	18.1427	15.1662	10.1404	10.0073	9.66927	5.93177	0	0	2.42751	14.3905	0.257732	0.23753	19.2276	15.025	12.1547	3.47993	10.8066	5.99263	2.3831	2.44106	0	15.0718	0	0	9.85511
160	0	9.90848	3.19635	5.08242	0.0152812	4.57787	0.036846	14.7261	12.6404	3.39729	7.53873	1.65289	7.77803	2.16216	3.88799	1.23898	5.29603	7.11265	3.88664	2.59799	1.81182	8.37148	10.7058	6.7922	1.27565	0.687597	0.956938	2.44411	0.863074	5.31548	5.75858	2.00372	8.26975	23.2961	0	9.26102	0.771591	2.72083	0.449691	4.33256	6.76126	3.47349	9.57837	12.192	8.58652	2.33182	0.042983	5.8286	9.42603
161	4.94918	0	0.130463	1.61401	2.09352	3.15174	0.036846	0	2.70095	0	3.99312	0	3.16125	9.10201	2.33742	0	3.74719	1.32278	0	4.80857	3.274	4.29577	4.24844	5.46066	3.11825	4.6575	4.5565	10.958	10.8234	10.5996	0	3.94547	0.0206228	0	8.30091	0	2.01666	0.606061	4.05346	2.42956	0	5.2937	1.86032	1.92539	0	0.742881	1.97722	6.05088	1.10029
162	21.4317	9.7891	20.287	21.6117	32.3808	28.0234	16.6175	21.2511	27.1608	20.2894	13.0465	20.4902	35.3878	18.7794	33.2793	17.3457	14.6015	11.9159	18.9744	25.0456	27.4952	16.0211	17.8712	23.9812	3.43548	0.00648677	0	1.36685	7.53441	3.45297	33.3333	34.3731	31.7385	12.1229	6.93904	16.6825	2.28847	8.33011	0.699519	21.1732	21.8345	15.9208	20.0129	15.0675	15.9795	14.0941	15.216	1.9511	17.3593
163	3.04905	7.24234	1.17417	2.9304	2.50611	0.78437	0.036846	3.86112	0.259291	0	0.20654	0.598461	0.0227428	8.47428	2.47628	8.33683	0	10.5606	0.0809717	0	5.34011	2.90493	2.06265	1.26429	10.7924	11.1767	12.6389	26.3408	22.4516	24.1812	0	2.35489	3.69148	0.0558659	1.42672	3.90105	15.6686	24.423	12.4352	0.683603	0.651314	5.50036	6.55938	4.54114	3.73264	3.32233	3.5461	0.0740924	1.32455
164	0	8.0581	11.6765	10.6342	3.82029	16.4005	25.35	11.6133	4.8185	1.10098	4.37177	7.21003	16.7159	7.63731	9.00255	12.7887	14.8014	10.5172	4.02159	14.5852	11.1252	13.5387	10.5903	9.01143	4.51539	2.3547	2.08318	2.81478	5.23676	1.44397	12.1262	11.8364	11.7962	6.92737	8.36576	1.42721	2.87593	4.8227	2.09856	13.6813	15.8254	18.1146	6.39846	17.3095	7.37124	7.3669	4.19084	4.27266	14.4019
165	3.20371	2.20852	2.70711	7.58929	3.4077	4.13577	7.47973	3.41215	2.42005	0.849324	8.81239	0	5.98135	1.88317	4.58227	2.43595	2.76043	14.453	1.83536	2.02826	4.86332	0	10.8828	7.77404	5.30508	7.51168	6.32315	15.9273	14.7889	8.30805	7.43817	0	1.40235	0	5.96628	4.66223	4.5594	8.70406	7.7759	9.92148	2.52772	7.32056	8.10428	7.35955	7.24826	6.27322	0.70922	8.66881	1.54881
166	52.8281	53.1437	44.1292	39.5147	37.4236	29.9772	39.0936	33.4032	24.6111	61.4973	49.4664	59.3046	28.9061	41.6739	31.0576	49.664	34.0495	22.3463	36.3023	36.3491	27.1138	37.4648	24.7518	27.3436	3.81344	1.18059	0.426941	2.02711	3.1024	4.07031	28.8852	32.6999	33.3677	52.514	60.5058	58.1668	5.7431	4.07479	3.72869	32.0185	34.3646	29.7035	27.2095	22.294	40.9722	53.6938	63.8513	60.8298	34.9569
167	9.50066	0	9.23027	0	9.01589	0	8.21665	9.75756	8.68626	5.15885	8.53701	4.27472	0.272913	1.98779	10.206	6.92986	7.60679	10.5931	14.305	5.03646	6.03942	11.4525	3.07088	2.54203	55.4738	56.3181	54.3909	21.8001	21.1103	30.9721	1.95644	2.107	1.93854	4.97207	0.77821	0	52.0386	22.5919	54.7499	5.36721	3.03947	6.03291	5.94786	5.64317	3.43605	0.990508	9.00494	2.61793	4.16287
168	5.03756	9.64982	6.88193	11.0234	6.87653	4.60639	2.87399	0.419036	9.80985	7.70683	0.137694	5.55714	1.77394	8.21273	3.17056	1.15498	15.3135	9.55221	13.3063	7.22425	10.8392	3.97887	9.56669	12.9792	7.97111	12.4676	12.9996	6.48674	3.47562	5.54567	7.41971	8.11816	7.7748	0.0558659	7.6524	5.86743	6.51469	9.38749	5.78977	10.3926	12.7704	8.64001	10.8915	9.65862	10.4601	9.03838	1.46142	9.7061	11.7878
169	0	0	0.587084	0	2.46027	8.34284	0.257922	1.55642	6.89283	0	3.88985	0.911941	0	0.087184	0	0.104998	1.82363	1.62637	7.28745	2.32452	2.0979	1.97183	6.24952	2.85138	4.29941	3.63908	5.62385	9.83436	10.6135	6.1107	3.08232	2.56145	0	0.0558659	0.0648508	0.0317158	7.52302	14.3391	8.21935	0	2.22532	0	3.4374	4.00912	2.21354	2.1461	0	0	3.9316
170	11.7904	21.7285	15.664	9.85125	9.92126	13.4978	8.71965	5.38593	18.5159	0	12.618	0.234604	7.29251	20.3354	17.9211	5.3976	15.697	14.5133	12.0926	18.4497	17.7763	19.6229	19.5227	17.8436	14.5031	6.06061	5.16502	6.78007	6.18885	1.52061	8.77294	11.9835	17.8301	1.443	16.1398	10.2952	5.19961	8.93064	0.0429369	17.1821	14.3364	16.0576	13.7651	0	17.3719	10.3157	9.9064	27.2104	12.7125
171	0	3.4668	0	3.59248	1.39483	0	0	21.5437	0.0350018	12.2351	8.41202	6.27566	0.0402901	0	0	10.0622	0	2.16182	0	2.30621	0.0665779	0.554631	1.85185	8.22347	12.3993	13.1178	6.42949	17.5942	12.901	22.3089	0	0	3.28007	1.8759	2.82862	0	9.61065	15.2865	14.4483	7.88702	4.13084	3.02832	1.95944	14.8441	0.795594	0.620068	0	17.2256	1.31755
172	8.82096	6.83594	10.0813	9.51445	2.33971	11.9884	0.0551876	2.26415	14.2107	15.896	0.429185	4.45748	8.78324	11.4163	3.58423	12.4167	11.3237	17.6865	12.5214	6.27803	8.25566	8.55241	20.7355	6.44824	5.14772	3.88448	8.03686	0	6.1661	5.06202	3.84174	5.40142	8.35436	1.7316	9.3178	9.53823	1.23213	2.43563	3.04852	13.3266	9.8972	13.9639	21.0836	19.1392	21.9706	3.43856	0.312012	0.304878	15.4456
173	0	0	0.0542005	0.0280662	2.94713	0	3.1457	3.29331	0	0.0963391	0	2.58065	1.97421	4.99465	0	0.0888494	4.27567	2.54109	9.64837	3.58744	5.45939	0.0554631	0.834637	7.14006	8.63921	7.56559	11.3373	12.0778	13.4699	12.8451	2.15023	5.10626	0.0280348	0	0.332779	0	9.46279	15.1937	15.2211	7.18297	0.88785	3.55173	6.9952	8.76988	4.98339	11.1612	0	0.0762195	3.73898
174	0.174672	20.0195	7.64228	46.9548	20.4499	15.4136	17.8256	10.5317	21.3161	17.1484	12.8755	4.80938	18.7349	16.304	15.452	25.5886	25.9274	13.5777	11.8782	5.38117	0.266312	7.75374	15.18	14.3193	6.26679	5.10474	6.55808	4.15553	3.79977	0.260104	14.0768	17.8276	4.34539	0.1443	6.48918	48.5995	0	2.76038	0	11.4073	19.5701	10.8141	16.1752	10.1716	10.9547	17.2492	47.7379	8.9939	9.73916
175	28.821	8.74023	15.664	5.02386	6.3892	17.3004	15.5629	5.69468	0.0350018	7.99615	9.78541	23.1085	2.53828	1.24866	3.22581	6.41937	0	0.948167	0.0857633	0	0	7.53189	0	3.94204	7.00537	14.5007	10.8015	10.4253	14.8805	14.8459	9.34633	0.0590319	7.51332	24.9639	0.166389	0	36.1508	7.00534	11.7647	7.02372	3	5.69212	0	3.31566	8.49799	8.17362	0	0	4.33544
176	31.8777	24.8535	22.6016	15.7452	27.2441	11.7271	38.7969	28.1647	35.4568	23.8921	32.2747	34.8974	28.888	24.7592	26.0852	26.1217	20.9098	7.76233	3.77358	34.401	36.751	12.0133	17.2405	16.5644	7.2068	6.85377	0	4.08262	2.16155	4.78191	38.1881	29.6635	25.1191	37.9509	1.4975	14.9886	4.68211	5.2656	16.9386	12.7064	18.9626	12.6087	14.9309	13.5053	13.2453	20.0113	16.8487	21.875	11.306
177	0.0873362	0	0.108401	5.72551	5.03937	3.57039	0	8.71355	0	0	0.343348	10.9091	11.6035	10.2747	20.5496	4.39805	0	7.43363	4.2024	5.25304	6.65779	6.7665	7.7856	1.00509	1.65622	21.6799	28.5255	22.6002	24.1411	20.1681	5.73394	6.22786	4.34539	9.37951	0.499168	0	13.1838	14.7298	16.3804	2.30492	4.01869	7.36517	0	8.30263	1.7573	3.72041	12.4805	0	10.6027
178	0	7.66602	28.1843	3.56441	14.1732	24.9347	10.1545	8.67925	10.1505	22.736	23.2618	12.7273	0	10.6671	13.182	7.9076	20.6755	22.6422	37.9074	15.4388	24.767	23.4054	12.6239	16.1206	21.3518	1.30161	8.61552	2.35723	8.28214	4.46178	17.7752	7.82172	26.1845	22.5108	49.2512	16.5026	2.88319	10.8096	9.05968	16.1931	9.09346	22.7404	17.1255	15.4911	11.9252	20.1804	12.7145	0.381098	18.3922
179	18.4279	6.68945	0	0	10.1012	1.56749	5.73951	5.72899	0.280014	0	0	0	20.145	0	0	1.59929	1.19094	10.7332	7.89022	8.90455	0	13.7438	4.22535	8.39316	15.8236	19.9309	14.5306	19.9271	8.0091	13.7455	0.114679	15.9091	2.99972	0	13.4775	0.0757002	17.5949	17.5829	13.0957	4.78585	16.1028	4.17796	7.96512	6.4606	8.49799	5.12965	0	23.9329	12.4099
180	12.2556	3.99061	6.2984	28.2384	31.694	23.8381	4.74796	0.40593	2.12001	4.87179	6.98782	0.946687	8.16092	12.874	23.3146	20.3676	18.1804	15.4233	17.1171	11.2931	3.85965	22.5751	27.8047	22.5079	0	0	5.33101	3.78578	3.0895	0	15.2824	14.5635	20.5899	0.693481	1.24421	1.86586	0	8.54034	15.2827	17.6562	18.7726	20.0317	19.5006	18.5246	17.6489	15.9701	11.1418	8.51975	13.5767
181	0	5.02739	10.6092	4.57493	8.74317	5.30026	1.9452	6.42429	0	0	0.476443	2.06776	4.09195	5.55651	4.21348	3.19589	0.707938	4.65812	0	6.2436	0	10.5005	8.76074	3.63554	22.6986	19.1008	14.1463	14.5627	10.7678	20.4824	1.27028	6.80575	2.59252	0.023116	0.0487924	0	12.9198	9.57389	6.35886	3.7535	9.27196	3.79601	3.89342	3.38101	4.54972	1.59077	3.43789	5.18801	6.94444
182	0.0454752	10.0743	3.7429	19.4391	11.8072	17.5196	0	10.2188	19.4208	7.30769	11.6993	2.84006	11.2874	0	0	14.6216	18.1051	17.8781	6.90691	3.61651	4.45614	11.5105	15.8884	15.2368	7.26155	6.89499	3.18815	2.71732	0	0	12.1165	10.8568	6.89461	0	0	2.21886	7.03429	6.76337	10.4032	9.69071	6.97794	17.0784	11.4065	14.6493	17.6489	5.1466	1.22961	21.6564	17.119
183	48.5448	54.7535	40.5524	13.3392	12.4707	10.0522	70.8011	48.288	29.6801	62.9487	63.8962	53.2387	36.4368	46.6234	33.8764	26.6766	19.6566	17.7105	26.1637	50.87	44.0702	20.4277	9.89198	20.3608	12.7617	6.38202	14.8606	8.27068	20.6421	13.1673	33.4766	32.5501	39.3763	70.0647	83.1178	79.879	16.9848	9.26564	11.5247	14.5788	14.9591	11.4673	21.6512	16.8998	19.6988	50.4367	44.8683	44.7882	15.0484
184	11.5507	9.23318	8.77646	10.2892	3.00546	11.1227	8.59653	16.5196	22.8847	9.00641	9.3171	15.6702	5.63218	0	0	4.45438	14.2039	10.8131	6.79429	10.1672	1.61404	13.03	15.4376	14.3257	0	15.7363	19.1115	26.8434	21.5357	21.1348	20.3049	11.6467	9.1114	12.5982	2.85435	9.6823	20.9791	21.6863	22.7034	17.2599	15.0181	14.2404	15.8418	13.7449	8.50572	5.98877	11.0916	6.23513	13.3728
185	9.75443	0	5.96283	1.92813	4.3911	0	2.5936	2.78856	6.96574	3.33333	0	0	2.82759	5.65909	6.53558	9.27306	3.05769	4.14322	0.0375375	3.54828	0	2.48408	4.34635	4.53766	29.3121	15.6759	10.8188	14.2593	8.51128	23.5666	5.88235	2.45088	4.62145	2.10356	5.73311	0	8.731	18.2774	0	7.79453	4.45526	4.09854	3.25662	2.98139	0.562465	0.374298	0.301129	0	0.0191131
186	3.5698	5.20344	5.13681	12.4277	9.09446	9.86945	1.63146	10.4306	0.0567859	2.24359	0.767602	0.847035	12.8736	6.22329	5	8.18016	3.31375	6.03521	10.9985	10.1672	13.614	7.06096	4.41439	7.73117	5.20106	4.26976	3.32753	3.33729	5.9367	1.40372	2.52101	2.97752	9.75014	4.66944	0.0243962	0	5.83245	2.59293	15.2947	13.7007	8.15815	11.0639	7.60809	13.2874	10.2744	2.46413	6.95107	3.37934	12.1241
187	0	0.0586854	2.99432	3.97897	5.46448	10.1305	6.73499	0	0	5.54487	1.82636	0	0	16.8234	7.07865	0	7.93794	0	12.2372	0.545889	10.8772	6.59691	4.43991	3.03112	8.09239	6.11044	10.4704	8.2311	7.87521	7.21629	5.96052	12.3152	0.995679	0	3.04952	2.824	4.96642	9.3019	4.18754	2.59559	9.15394	8.7229	3.60854	2.88674	5.19968	1.24766	11.192	0.0475964	0
188	11.9145	0	4.74961	2.45399	8.06011	3.75979	2.90734	2.38263	18.8151	4.71154	3.86448	14.5989	18.6897	4.80424	1.40449	6.47458	10.6341	15.3515	6.86937	1.50119	13.9298	5.08644	8.99039	8.63329	6.81289	12.4472	10.4704	5.54017	12.7821	5.77303	0.977135	0.344339	6.06801	6.03329	3.87899	0	8.00636	5.31278	1.30041	8.01212	10.0096	6.50436	8.837	7.16689	6.4371	16.1572	7.87955	5.66397	20.3555
189	2.36471	11.6588	11.1771	3.33041	5.26932	8.40731	0.0418323	2.54148	0.0567859	0.0320513	1.16464	9.79073	0	1.43614	18.5768	6.75609	4.20244	7.98707	12.8754	2.04708	7.57895	0.727934	0.0255167	0	7.85975	13.3826	8.27526	12.4522	8.85961	7.25583	2.20833	5.48916	0	3.81415	0.0487924	3.53001	14.5458	8.6854	12.9444	4.95804	3.22343	2.99647	4.39616	6.47807	9.47441	0.62383	1.90715	4.52166	1.43986
190	1.10211	8.00083	5.30616	5.48052	7.12998	2.14437	10.9832	10.3321	11.318	4.39799	0	0.283865	6.1126	2.39007	7.96214	6.99307	1.67117	4.84845	10.2408	12.931	4.87373	3.4175	4.32817	4.62298	1.03044	0	0.38787	1.17462	2.27212	0.853038	6.39895	0	10.6575	2.69231	2.64594	5.64761	1.82209	2.57143	2.23291	0	5.7538	5.67591	6.62875	3.58861	0	1.16591	1.3086	2.34809	3.52649
191	7.74134	0.0518188	0	0.601089	1.35248	0.51842	2.80484	4.42804	0	0.0407221	1.43235	1.32849	0.0134048	1.68233	1.82628	0.56351	0	1.71237	6.73575	2.38573	1.04552	2.26283	3.84224	2.71793	4.93571	4.33501	4.50899	13.938	8.63406	7.04879	3.72614	8.68846	0	0	0.0818331	2.26371	8.06656	17.7479	3.64634	2.61739	2.57507	0.666318	2.06009	3.59235	7.06762	0.753259	3.37904	1.31302	1.28035
192	6.533	4.16623	3.42209	7.96266	2.35123	9.14304	20.9625	3.41328	20.4184	0.488666	4.9821	3.4518	12.1448	8.05198	6.83742	10.9561	8.87594	6.26558	4.34319	8.25982	2.83095	6.32322	5.20209	4.12926	1.42876	0.730332	0.458392	0	3.54183	0	5.99078	13.6481	5.58809	4.92308	0.327332	2.66044	0.816146	5.42857	0.0451094	5.03313	5.67739	6.20269	6.52301	6.60275	4.82804	2.58728	3.67482	5.48208	3.67886
193	4.19599	2.32148	0	4.51878	4.6539	0	0	0	2.30126	0.0271481	0	0	1.20643	4.51328	0	0	5.95659	4.32358	1.1277	1.78428	0	6.30631	0.259916	0.573509	1.66688	2.93841	1.23854	11.7462	6.68271	18.677	3.29164	5.51065	3.27924	0.230769	1.55483	0	9.12944	8.89076	4.86806	2.45689	0	0.188383	2.97893	0	2.49875	0	2.35726	3.16274	5.67188
194	57.8011	65.7685	69.7779	55.1941	59.8072	58.7699	17.8329	50.3075	30.7113	75.0373	72.832	74.1683	57.0777	49.4837	61.9376	57.6721	60.1137	59.5788	58.8388	45.8099	56.0238	59.3791	63.4196	62.1684	1.7578	0.982318	2.13769	2.38557	0	0	54.0882	44.0485	42.262	65.2692	63.3115	71.6919	0	2.40336	2.32313	59.0642	63.6777	63.4886	55.3745	56.9926	53.7764	75.8368	71.7039	68.9093	64.6466
195	8.15297	9.02684	0	9.42649	10.7643	11.3188	6.64305	0.399754	5	16.6554	12.5175	3.89463	0	13.8183	3.83073	3.87991	8.21718	8.92271	8.91496	10.5453	16.1332	8.95825	8.70908	9.08139	67.3464	67.4468	61.4598	39.6585	32.6918	30.8141	3.31797	3.61866	4.65116	6.03846	22.4495	8.35473	60.3125	20.6555	67.6415	9.1691	7.63353	10.1971	8.41537	8.72906	6.02426	13.1919	6.74016	7.73433	7.8959
196	6.14792	2.59094	13.5538	2.98423	3.75919	6.47239	15.5004	4.36654	14.9163	1.14022	0	10.9572	8.23056	8.77132	5.17817	9.00693	7.28105	6.10156	4.09936	5.95429	6.04793	4.47067	4.23023	6.93696	13.5602	12.642	14.5011	0	3.00722	8.93445	3.5418	3.72888	10.875	7.96154	0	3.85064	6.19385	8.58824	9.69852	8.37483	4.1568	0	5.99067	5.18148	8.57285	1.35587	1.56852	4.8687	4.26619
197	0	1.5442	1.17274	2.06492	3.92565	1.71236	16.9472	18.4809	1.31799	0	4.14137	0	7.2118	0	0.857461	3.09469	0.839054	0.0656082	0.563852	0.0200481	0	3.12143	2.90052	1.68063	4.11309	6.17579	7.28138	16.6868	12.9912	9.24873	7.4786	6.64952	4.06558	4.26923	4.0371	1.89032	4.73238	10.437	4.05985	3.92609	1.21113	2.97227	0	1.757	0	2.29253	0	4.03489	0.434975
198	8.32559	6.52917	6.76728	8.10409	5.24345	7.54065	8.1488	8.27183	11.3598	0	4.09466	5.91575	8.00268	10.4769	9.87751	6.3649	7.04528	7.93859	0	12.3095	5.74232	5.76069	5.236	4.7676	0.831277	1.37952	1.34873	0.811334	7.04357	4.5196	7.4786	11.7928	18.5879	6.69231	4.85543	2.75379	0	2.68908	1.61642	6.7904	8.73386	7.27717	10.4572	10.5868	12.8992	2.29253	4.29327	2.12766	7.41423
199	0	0	0	3.66311	1.01262	2.38002	0.177148	0	2.6569	2.21257	0	0	0	0.812159	1.69265	1.46882	0	0.24275	5.13563	0	7.30256	0	1.87215	3.32136	3.32944	3.36978	6.67754	13.5989	23.1355	19.9042	4.68729	2.31447	0.0334616	1.92308	0.736498	0.886814	8.92699	20.5882	3.86813	2.56801	0.580729	3.33159	1.5715	2.96937	4.33295	0.524006	4.97446	0.0191681	1.18451
200	11.2294	15.8236	9.69808	13.5341	12.002	6.37882	0.106345	1.78618	11.2161	0	4.36061	2.97496	12.2852	2.3168	13.3655	13.1613	5.8351	4.7323	13.0328	18.3036	2.01195	14.5893	7.74997	10.5852	5.46548	0.654414	0	2.56937	1.72478	0.696604	8.03971	14.5647	1.33938	10.3327	0.364015	11.0565	0	5.7598	1.85471	7.60468	7.17961	4.39878	4.76101	9.22027	8.04966	5.87503	0	7.95199	12.7661
201	12.5505	0	13.0375	5.93468	1.95814	2.39206	17.5115	3.57237	5.10986	13.0876	0	6.0972	0.0706048	6.37119	1.78933	5.96129	7.3432	2.27979	0.873515	0	0	10.2814	3.197	5.24562	5.57479	8.31245	8.57595	0	12.036	7.67508	5.91785	1.42446	3.27632	0	0	0.36855	15.1804	0.285948	18.5353	8.28525	7.35931	9.1172	5.57019	7.79145	1.33706	2.86283	7.08941	0	3.25378
202	23.2294	25.7912	24.5197	23.3702	29.0176	24.9285	28.2878	29.9186	12.979	25.465	5.97746	26.9809	32.2429	24.553	27.0733	29.2	14.771	21.635	18.0992	19.2995	15.5926	24.8325	22.82	22.0248	0	3.74547	1.99367	10.7571	0.724909	4.83891	33.0154	22.1831	32.6396	41.6229	28.9652	18.9189	0	10.1852	4.57734	19.1596	18.3452	17.93	26.2451	24.1033	30.1726	28.703	35.1319	32.5956	21.8149
203	0	7.27635	9.5151	5.89656	2.02566	6.46908	0	6.75072	4.70107	3.5509	18.0304	3.65243	5.90727	6.16973	4.65225	0	0	13.7133	1.74703	0.137363	8.86514	6.93088	6.7137	0.170867	33.9406	24.2969	25.6962	39.1744	31.721	32.6906	7.43625	6.17798	0	0	4.62819	8.78378	41.4198	28.4041	26.8934	0	1.11901	9.12481	7.59001	0	11.2218	2.34005	3.269	0	0.51511
204	0.110092	23.4488	16.8801	12.5302	27.4983	9.95938	15.0301	19.0439	11.0118	24.3152	34.5419	21.9735	23.2055	32.2085	13.2721	16.7484	28.2875	15.2907	5.31097	19.8832	16.9444	12.5215	16.878	17.9154	3.71652	6.55806	4.90506	5.37855	4.54943	3.53278	6.89118	22.1671	24.6445	23.4092	35.8814	27.887	0	7.91122	3.47164	22.9768	28.841	21.3699	24.2943	28.9205	12.6271	17.7994	15.321	19.7674	12.9808
205	24.5505	2.91552	0.0457457	0	0.033761	4.75402	1.77242	2.18019	10.6541	14.4403	0	7.36377	0	1.7376	6.84612	1.69032	5.42636	2.17617	6.11461	3.77747	3.08079	2.53686	7.86021	1.81119	14.6839	11.9048	14.4778	6.97157	12.361	15.4372	9.07144	1.00832	0	9.92411	0.468019	11.9165	16.1484	11.4924	9.48758	4.8232	8.71518	2.10807	6.73692	2.12282	11.3309	9.41001	0.196928	14.2536	13.8908
206	21.4312	4.41067	0.228728	17.3338	7.59622	12.8479	23.2896	12.3982	8.04803	15.8945	16.1195	21.5317	6.8016	13.0949	15.1704	14.7097	17.8999	18.7104	30.7477	12.603	17.353	8.57745	12.3029	15.3353	7.59701	2.46449	5.06329	2.43234	5.43682	8.03583	12.1666	3.26504	12.0956	9.63222	21.8929	8.47666	2.15606	0.639978	5.37392	12.3613	4.42702	9.54338	10.1305	8.73039	6.76035	13.7167	18.2749	9.93998	14.612
207	0.0733945	0	0	0.0127081	2.71776	8.36468	2.90677	3.51983	3.93459	0.0338181	8.23126	2.47423	0	2.11534	0	5.36774	0	0.990213	4.6471	12.706	0	0.717978	4.2002	3.87868	22.1716	10.7212	26.5506	6.86879	17.9353	4.05523	0	5.12164	1.87513	0.583771	0	0.12285	14.8577	16.6803	16.3833	3.66918	7.25312	3.8965	1.14164	5.52283	2.64684	0	9.33438	4.12603	6.05254
208	6.82569	10.4161	17.4748	20.2567	14.3822	14.7886	11.0954	20.83	32.3454	0	8.28025	6.77467	8.56672	7.05112	13.2255	10.8903	18.1818	13.034	11.0412	9.40934	29.9591	19.0121	17.9142	17.1807	1.2935	8.78585	3.87658	14.4399	1.28734	7.73728	17.4616	21.1588	18.0301	4.49504	0.936037	5.40541	0.0146671	7.72059	0	14.6323	16.7606	15.6545	13.1853	9.26693	13.6162	17.177	8.78299	0	14.114
209	0	9.91777	8.60018	1.13102	2.7684	9.11689	0	0	0	3.21272	4.4586	0.17673	10.9202	4.38177	4.60557	2.27097	2.25511	7.43811	8.38574	3.88049	6.19302	0	0.363797	5.8522	5.55657	22.5564	8.86076	11.408	12.2235	15.3004	0	2.92894	6.09932	0	6.86427	7.06388	10.2229	10.9205	13.4229	6.48765	0	6.85693	0.345001	4.32146	2.23753	2.11601	2.59945	11.3653	0
210	44.5721	0	22.7004	15.0261	19.1901	5.73997	6.94397	19.3586	18.5845	20.0775	15.3708	27.6923	9.1671	11.8495	23.0568	15.2608	10.6967	15.8688	18.7201	12.9878	15.088	16.5353	27.3688	12.9783	20.2725	4.91934	5.52147	9.57322	14.2017	8.70507	16.5951	13.1319	16.2358	0.312826	5.21669	28.5831	0	8.8521	0	13.9438	18.3195	11.0618	8.23636	14.0724	19.0044	19.3472	0.108108	17.9172	21.0052
211	0	11.0455	0	3.52653	7.54594	18.2918	0	0.0288934	15.5772	12.8295	2.60167	5.33095	0	14.1968	13.6311	2.85492	4.93692	5.5336	0.653026	3.72743	0.336952	15.561	6.78787	7.30751	12.3499	8.92253	12.3083	11.3352	9.41367	12.3286	9.15594	11.3969	0.0580889	16.7883	12.1188	5.81491	20.1578	12.9139	14.6889	2.64403	0.481348	5.09064	16.602	6.31181	7.03034	9.95743	22.7027	0	6.56749
212	8.40641	5.77572	19.7737	9.72094	10.6521	16.7358	6.11894	15.1401	9.43634	9.68992	3.16986	20.7156	9.87428	11.0011	12.703	0	12.9457	9.92534	5.05007	22.8014	5.3538	6.67717	17.3599	17.7847	4.76788	0	6.09663	9.98434	3.93589	7.96882	19.5994	3.11098	19.605	17.7268	14.6067	11.1384	7.76451	0	0	14.3705	11.0144	18.7569	9.34833	11.6472	13.8698	4.99054	42	6.50296	9.79727
213	0	29.3002	3.19725	1.94726	0.162628	5.87828	0.0343761	10.1127	0.0180083	0.116279	9.65909	2.71914	8.32897	6.58937	6.52552	7.00753	5.60889	10.8769	7.96691	0	0	4.32727	5.21688	0	16.6159	25.7917	11.0813	15.8183	0	13.5557	2.05055	12.743	0	0	0	0.0819001	12.884	26.0486	25.3547	0.899898	5.18157	4.29153	7.18904	7.28189	5.17559	1.06433	0.594595	2.86494	0
214	0	18.9292	15.4943	12.1128	6.99301	16.6494	18.0131	7.54117	11.4533	13.2171	11.9318	0	10.1886	11.2839	19.1415	20.0104	16.2233	12.5165	15.4549	15.2009	10.1086	9.77217	11.076	13.6814	2.84997	1.59331	8.47393	7.71339	8.78474	2.88725	8.98903	13.6704	18.2399	0.834202	18.5393	26.4537	0	4.79029	5.62919	20.7719	15.9553	7.33999	13.473	15.2063	15.3154	6.24409	7.62162	0.181901	12.9423
215	8.73904	11.425	4.20561	2.6219	2.99236	0	0	0.0288934	0	4.26357	0	4.47227	0.0523834	1.80995	0	0	4.42951	5.32865	0	3.69831	3.89367	1.93437	4.35728	6.71969	4.28392	13.1249	0	9.90603	16.7783	14.8694	3.38579	7.74753	1.59744	0	0.722311	13.2678	25.32	9.40397	15.5933	8.51656	3.75168	1.90159	6.49728	6.77795	0.866008	5.72375	3.02703	5.04775	16.781
216	16.208	10.0337	14.609	20.2392	19.1088	16.027	25.3352	19.3008	20.7275	19.845	17.6734	20.2147	18.308	19.9661	12.413	20.3737	11.6978	12.2969	24.2926	16.8317	27.2183	28.858	10.582	15.5602	5.73579	15.1165	13.7845	0	4.34165	4.98051	21.9123	20.7598	17.6881	46.8196	1.28411	3.5217	0	7.88079	0	13.1552	16.0402	17.6619	13.8867	16.6236	18.343	15.0662	0	2.22829	16.1798
217	3.68914	0	0.664043	12.3275	4.78127	0.0172891	0	2.51372	10.4448	0	10.5263	0	3.43112	9.3043	5.07541	11.6533	5.65003	0	0.217675	0	4.08087	5.67417	7.0744	2.51268	5.18014	13.3838	17.9256	16.993	21.9314	17.67	2.07439	1.5854	8.04531	7.19499	6.01926	9.58231	18.7927	25.3201	13.2543	7.99703	8.17583	7.92453	9.41298	1.76378	6.7985	9.50804	9.40541	9.82265	3.56124
218	10.6441	6.02867	0	18.3533	13.6608	17.8942	21.6913	6.61658	3.0434	1.51163	2.87081	16.2433	27.2394	12.6697	7.4536	22.8393	16.141	16.7325	22.0287	18.8992	0	10.6606	4.72285	16.8165	8.83671	4.74009	6.67178	1.09632	2.39399	1.9489	10.0858	14.8669	15.9454	9.38478	41.4928	0	4.09556	3.59823	5.92546	14.3149	13.8175	14.1102	8.25575	15.2063	11.1558	21.263	8.21622	54.7067	12.7341
219	7.74116	7.46206	19.3556	4.1245	14.913	2.76625	21.8632	19.3586	10.7149	18.4496	26.1962	2.61181	13.4102	1.32919	0	0	11.6703	10.9208	5.61602	5.85323	33.9199	0	5.45401	6.639	19.1074	12.4079	18.1365	17.5803	18.2187	15.0859	6.15165	0.987137	2.58495	0.938478	0	1.5561	10.9855	1.19205	19.554	3.38621	7.26269	11.8609	7.09853	5.10866	2.44119	6.83538	6.32432	0.727603	0.431666
220	3.34988	7.12676	22.6081	21.3935	11.2216	12.8168	14.5208	23.5789	13.303	20.6709	0	34.1804	5.97492	14.4859	17.2914	13.6226	12.2273	15.1352	15.4654	6.4523	21.0127	22.9329	15.5787	9.1045	3.3911	3.35268	3.08099	4.11414	0.528032	2.89176	21.5445	20.5412	11.0859	18.8332	11.7362	13.2168	1.35616	6.8368	0.525952	8.00242	11.5157	9.16869	14.3824	16.8684	14.5094	13.6204	8.95639	19.2902	17.4846
221	7.07196	19.5942	0	3.87207	0.0191168	2.31481	8.08314	0	2.56968	0	13.667	0	0	1.80791	3.66788	17.7221	3.67312	0	7.06788	3.42712	3.62869	6.36873	0	3.50106	16.8433	13.8965	14.8516	17.9349	16.4311	12.1042	9.78399	1.72202	8.89761	0.190235	26.0738	6.49918	16.1949	15.8338	23.6125	9.7799	0	2.49393	8.41194	4.43361	3.53714	9.51427	2.7648	6.24384	6.62783
222	23.263	6.46783	14.7434	22.3644	10.1319	28.0945	22.4885	22.9173	29.235	15.1438	7.20954	20.8132	20.359	13.5819	12.2128	13.6864	13.4722	23.1897	3.95381	26.7823	2.36287	17.6838	24.5801	14.8311	3.61551	3.95688	4.37626	0	2.68675	2.88033	13.9348	8.46658	11.9323	21.3063	32.6679	21.2998	1.02699	3.75074	0.871972	15.4149	15.215	14.29	16.0027	13.3238	13.7427	27.8167	15.81	13.5393	8.07402
223	10.9491	25.0043	3.92113	1.27927	13.9361	5.23879	1.58776	10.3158	7.41253	17.4441	4.01971	0	4.67175	0	9.14954	6.95486	5.25083	10.7012	0.0349895	0	18.6217	2.23915	4.26078	2.30471	20.3466	15.9697	13.7324	24.8224	27.1781	22.174	2.10363	6.92907	3.61272	0	0.423472	2.89459	28.4529	19.6558	23.1003	9.51517	4.29228	6.16505	2.11408	2.71293	3.15701	5.20781	0	0.460072	3.35846
224	14.9504	15.3286	16.0654	18.1268	12.7509	12.3538	11.2298	11.6391	7.76833	12.1086	28.9678	15.4765	28.3255	19.7288	9.67352	10.4163	13.2503	8.73052	20.5738	11.6988	18.8467	12.9577	10.6892	16.9863	5.37339	5.74576	11.3682	8.595	3.10607	6.65219	14.4007	20.6437	21.5937	5.96068	0	17.7499	7.08361	6.95549	4.76125	13.4786	14.3299	19.2476	18.1611	17.0347	14.1035	13.2699	24.8053	19.7831	10.8568
225	4.96278	3.25993	12.346	3.92918	4.03365	0	13.164	7.33835	0.810437	3.25879	0	0	5.95033	26.4633	0	0	1.73795	3.86114	0	15.1682	0	7.95632	6.63523	9.53554	15.0854	19.1091	16.411	14.9553	16.1982	18.8822	0	9.7991	0	4.43881	11.1313	1.31076	15.6155	13.8991	15.391	2.32963	0	10.0303	9.02231	0	9.51614	1.30195	12.0717	5.78377	2.57711
226	16.129	13.9067	21.2189	13.2838	30.3575	21.0039	12.0381	0	14.5879	22.8754	19.7095	16.5693	8.33538	20.3164	11.4873	18.6473	18.4272	7.26398	8.78237	1.16353	15.6962	10.7185	14.5197	20.3818	9.43773	5.30743	6.21227	4.93926	9.72201	0.0114299	10.8429	12.1361	14.2857	29.3595	17.0599	0	3.55497	17.6499	7.79239	16.2923	26.3967	12.1238	15.3146	17.8778	20.3209	8.18728	15.109	9.10286	30.3016
227	6.23449	0	8.22317	4.86579	3.42191	7.57797	8.0254	19.0977	0.0593003	0	15.5342	0	7.37644	0.225989	28.2547	0	8.20905	10.3918	13.261	14.1316	17.7215	7.85537	3.51617	8.94616	12.0808	21.5022	15.1031	14.0958	15.9342	13.6016	9.64281	8.67159	18.4971	10.2093	0.120992	13.7084	18.6438	10.1246	13.4948	13.5088	8.67641	6.76578	8.90023	6.61887	8.94917	6.63495	10.553	5.81663	4.01645
228	13.0893	6.91868	0.873852	8.66933	7.34085	0	8.86259	2.88722	24.2538	8.4984	10.2178	12.0712	15.7856	3.38983	1.87424	13.3036	15.506	17.0027	26.3471	16.6702	2.1097	5.44186	5.73343	4.86453	6.57025	2.4997	7.31891	10.5432	6.21214	16.7905	15.9113	11.0906	8.62923	9.63855	0.786449	10.7045	1.11916	5.29377	10.4498	6.42917	13.3779	8.88956	7.6906	16.4956	12.1642	5.28292	1.98598	14.6895	11.8711
229	0	2.39293	0	2.21588	6.78647	10.5994	0	2.22556	0	0	0.674274	0.889454	3.22105	0	6.38855	5.64683	8.24602	3.72365	4.51365	4.50603	0	5.84565	14.4866	9.54433	7.25595	8.66011	7.54527	0	2.00342	4.01189	1.83538	0	1.46573	0.0634115	0	12.6161	6.95194	0	0	5.24922	6.19624	10.8252	0	4.63436	0	9.16375	7.94393	5.29083	4.83208
230	5.86081	0.305603	18.3117	17.9936	11.1399	1.50271	16.2333	25.2223	34.0266	7.76133	2.30665	7.07449	15.3498	8.76452	27.9505	15.5122	12.6061	19.1493	2.38719	20.6148	5.22771	8.60595	14.0638	7.37179	5.04005	6.2202	9.96241	25.9792	14.9993	13.8894	16.9349	21.418	5.47543	12.007	2.00256	10.863	5.01974	22.3094	8.9608	18.0383	8.49693	16.9674	1.19913	9.1691	11.639	15.4639	6.00649	21.9846	9.29241
231	6.32701	0.0339559	0.15388	7.59131	8.56541	5.36432	4.96454	6.62894	0	3.0507	8.03256	0.832293	0	0.158395	2.06411	4.6804	0.906605	4.05599	0.0291121	2.64014	8.21039	6.13027	12.8209	8.24359	8.77837	13.1123	13.4712	0	8.61445	15.9658	0.0240211	0.474637	6.59985	8.72042	9.33106	2.19531	7.2006	15.5939	11.621	8.51026	8.84458	2.71711	11.9065	4.46064	18.9324	0.687285	7.68398	0	6.37255
232	27.8721	9.37182	12.4203	11.6984	10.557	13.8564	24.8621	7.89545	2.29119	20.4127	40.4342	21.4315	20.3573	25.1848	0	16.368	19.7438	17.3187	12.5182	20.2893	19.9808	15.5615	21.6158	8.79487	5.55741	2.96922	3.19549	4.89952	7.55755	1.57041	10.9536	12.4592	30.8482	17.5285	11.4614	29.296	7.35101	2.09314	6.65837	17.7312	22.638	18.8372	17.6902	26.742	11.1809	5.0043	21.3203	27.9605	9.99574
233	7.75891	0	25.632	3.43377	10.9132	9.55792	0	0	2.53494	8.70345	0	5.99251	1.8621	0	9.15493	9.97593	7.49748	0	0.262009	0.0723327	4.90699	6.01238	7.63307	11.4231	13.0841	18.5739	20.259	13.8624	8.0498	18.2865	6.31756	2.01721	1.2222	0.569676	4.85726	1.62755	18.1425	5.68638	15.8836	0	3.79346	5.99664	6.13493	12.2813	11.0987	16.366	0	0	11.3917
234	22.8105	17.9287	0	8.88739	7.95013	19.343	5.04334	7.81461	18.3133	10.6326	24.8847	9.9459	9.93961	16.6315	25.085	21.4228	9.31069	27.4587	26.4047	0.976492	8.69147	18.3319	12.7803	19.8718	8.67824	12.7438	2.75689	1.78964	11.7272	1.25633	12.8753	11.6286	0	21.3848	28.2914	8.66768	2.68848	6.64574	5.1649	16.3011	15.0204	18.5962	16.3941	10.5904	6.63574	11.9631	16.2338	0.493421	14.951
235	0	4.0747	14.5746	5.87443	2.67163	2.0968	1.06383	16.9766	1.65746	23.2391	0.108548	0	1.05687	0	9.54347	0.0267451	0	0	8.00582	16.0217	13.0212	14.0584	10.0243	7.35897	21.6789	16.1465	11.6959	11.0019	10.6124	21.4971	7.37449	13.2008	11.2686	0.0438212	0	5.22332	15.4728	8.77377	13.3012	0	4.72393	6.50062	12.936	0.488338	6.44782	7.71048	18.1818	4.16667	5.22165
236	3.9627	52.9372	11.1453	19.7946	19.171	15.6037	28.3294	16.5185	10.351	15.6572	2.65943	28.298	6.71867	13.9652	6.5323	6.17812	10.8505	8.59655	10.7424	22.8933	19.5959	8.73858	7.47095	11.1538	7.59346	6.63199	9.60735	1.951	2.20067	2.47775	12.4429	17.5319	20.1173	0	20.5369	18.0545	7.0126	6.68062	1.04231	10.9493	13.7117	9.6998	11.5431	18.0321	9.0434	0	8.11688	8.38816	14.6633
237	8.45821	4.68591	0	6.49722	1.5544	1.93954	5.35855	0	6.38609	9.78017	10.6106	5.82605	8.60594	19.8258	3.35114	8.58518	5.65549	4.98923	12.8675	1.95298	13.4702	0	3.18833	2.85897	13.8184	14.6077	5.95238	12.7916	14.1306	4.1354	14.5328	0.0889944	7.67538	24.014	14.2735	0	23.0682	17.9487	11.8855	10.7212	6.49284	5.77021	1.43532	4.47522	3.48817	14.9914	0	15.4057	14.0665
238	16.9497	10.5942	1.42889	10.7894	18.6852	22.2086	0	13.1231	24.4394	0.224316	5.18318	20.5993	28.5355	15.4699	13.0646	16.6355	21.9744	18.4314	20.1164	13.9241	6.89545	17.8603	4.45825	13.7821	5.60748	8.99436	17.0635	0	10.5256	5.86285	18.5443	20.2907	13.8352	4.51358	9.24585	22.5208	8.23463	4.11652	11.5432	14.1867	0	10.978	16.7091	12.1574	15.1448	11.8986	22.4026	21.6009	12.2336
239	0	0.0679117	16.3333	7.43982	8.7921	8.527	14.145	5.82053	0	0.538358	5.78019	0	7.57423	0	3.25401	0.615138	11.4549	0	6.66667	0.614828	0	4.70085	5.94434	9.14103	10.1636	0	6.03592	27.7248	11.5825	15.0585	0	0.889944	2.95771	11.2182	0	1.55185	5.80936	10.1518	13.939	3.56203	16.2781	3.93689	4.0516	1.6035	6.3891	15.9149	0.0541126	0	1.81159
240	11.9417	10.0098	24.9755	26.2948	7.62933	10.9886	36.3858	13.5405	24.8809	10.3778	4.653	8.70741	0	25.9879	19.7429	10.7645	14.8219	26.8361	4.75758	6.04724	22.2945	21.4317	12.756	11.2176	7.69595	22.3012	5.21359	0	0.627615	0	14.6979	22.1593	20.9807	0	0.0429185	21.249	6.55263	7.70901	6.10075	20.3689	14.3475	20.4723	23.0035	22.675	13.5592	17.6093	12.86	5.90551	18.2246
241	6.91687	0	3.73159	8.76494	10.486	3.89917	4.6398	6.37607	2.42387	14.534	29.5741	0	21.6487	11.6706	7.53163	1.53779	11.3303	0.210847	13.6667	4.09449	19.249	10.1888	1.35262	1.7741	9.14981	17.1375	3.7336	28.1322	24.2503	21.7524	2.98684	8.62944	0	7.5183	3.04721	8.37776	22.0582	9.44625	11.7926	0	5.41462	0	5.18498	3.23273	5.52258	0	0	0.071582	3.86979
242	25.9305	13.884	0	0	3.98885	16.5616	7.05128	16.7865	17.4021	18.3627	12.4343	14.1157	14.1569	9.94303	2.3097	15.312	7.55936	13.7519	3.45455	26.8976	3.81431	1.63958	14.5501	20.4848	4.88306	4.5463	15.4221	3.34358	0	0	22.1735	16.556	20.0911	32.6015	16.6094	31.607	2.69003	7.22817	0	14.5434	11.32	12.1218	10.2638	10.38	11.2924	15.4693	14.7929	24.3021	15.3549
243	0	5.86037	5.20458	19.153	20.5017	3.62347	17.674	2.41131	0	0.151134	7.99159	15.1433	2.60586	10.9906	0	14.1696	0	0	26.0909	12.2835	0	11.2429	0	0	0.632111	12.2357	12.5967	0	11.5063	18.9143	12.1667	8.55135	0	0	0	0.0761615	8.51152	2.82302	27.1672	0	5.45621	8.44931	10.2568	10.3876	8.73722	8.13207	20.0394	3.29277	20.9962
244	14.3921	3.22517	0	1.99203	4.26755	1.43757	3.20513	3.19963	16.4491	0	0.0788644	4.6782	8.61939	0	11.8297	9.00703	11.0161	15.3567	4.45455	7.68504	24.7782	23.1884	27.3624	33.719	18.4893	0	0	15.8148	16.7887	1.37143	9.26426	8.45373	13.9944	17.7645	36.9528	7.69231	6.01462	8.03474	1.88093	17.5414	11.5113	0	13.1499	6.95572	13.0317	6.35891	0.788955	4.7602	12.8971
245	2.07816	4.56244	21.9313	0.649255	5.74813	10.4569	5.61661	6.23696	0.0414336	4.35768	0	1.73067	0.0751691	9.92465	22.856	5.33831	6.59916	0	1.42424	6.99213	0	0	3.63517	1.74105	21.1283	7.74556	19.8285	18.6203	23.6576	12.5333	3.91495	1.30808	6.57409	0.332668	0.686695	0	15.409	27.0513	20.4939	8.44979	11.1453	19.1075	0	5.63812	5.78635	2.29288	2.72189	11.131	0
246	7.44417	3.9528	14.108	11.1554	12.8201	10.5356	1.67888	2.15627	8.10027	16.1965	11.4353	15.7923	19.3435	8.85867	7.81281	9.62214	8.39735	13.4239	15.7576	0.188976	5.17445	12.8678	15.2264	5.2011	0.0158028	18.2039	0	6.93697	0	17.8667	10.648	7.1066	8.04947	0.266134	14.8927	15.3085	6.82853	7.52288	1.81551	14.2509	9.16577	10.2721	16.4604	8.65635	12.9657	13.1764	17.7909	15.9986	10.8642
247	0	7.21731	0	1.10668	0	5.53367	4.0293	16.485	9.11539	7.02771	2.60252	0.648999	5.98847	4.57636	6.44708	8.80931	0	0.269415	0	0.283465	4.58309	6.38267	4.48995	7.64738	19.7377	13.9757	15.6744	0	18.3926	5.54286	3.71245	0	8.65698	13.6394	7.33906	0	7.06304	9.12052	8.01439	2.34807	11.4863	6.6086	0	3.84556	1.97	0	0	2.7917	7.80494
248	27.9777	51.2881	24.9427	26.3686	17.7844	16.0299	19.7192	32.8078	0	18.262	14.0116	22.4716	27.562	15.7875	10.2832	25.4394	32.5943	14.2907	26.8788	31.0236	20.1064	9.53008	16.0154	13.2011	4.88306	3.85407	3.04406	5.78401	0	12.3238	20.4354	11.4994	8.85225	27.8776	20.4292	15.6893	2.28997	1.90786	6.59143	18.5895	17.1588	14.6718	21.6807	22.7899	18.6696	30.5411	23.8264	17.5734	4.37312
249	3.31886	0	5.10638	4.51527	16.7741	20.9334	0	0	21.5869	10.7305	17.2187	16.7117	0	2.26061	11.187	0	7.68156	15.8604	3.51515	4.50394	0	3.52803	4.61206	5.01377	13.385	0	24.4871	21.3682	4.77685	9.69524	0	15.736	12.801	0	0	0	22.5824	19.1562	16.1433	3.90803	2.99426	8.29667	0	5.43895	8.46522	6.42006	7.17949	14.1732	5.61511
250	7.91831	11.7326	9.50836	15.5165	8.82017	3.61141	8.77047	19.8163	12.9894	9.05371	4.02261	9.65986	9.53425	2.19307	16.0861	10.6306	9.87377	13.4063	15.4634	15.9368	16.5824	24.7349	14.0551	16.0814	1.05784	11.2686	3.35817	2.0197	10.8461	4.46392	10.1691	3.66264	9.65635	20.135	8.04312	30.7712	2.49719	3.43106	0	24.2446	22.3833	23.8597	19.9533	0	22.2536	0	13.0504	28.8174	12.7127
251	1.1726	14.1426	4.74565	3.68742	0.0126727	2.09222	1.67945	4.32653	0	4.70588	6.93629	5.4033	5.58904	2.86944	3.8516	14.3172	8.29054	1.04781	0	0	3.39595	2.39493	0.0163052	1.77	17.6682	17.0152	10.6307	6.42631	11.8321	12.5727	0.86161	8.22225	1.61717	3.18489	2.7916	0.126839	15.7143	10.9195	20.2596	5.96561	3.42557	5.32656	5.44842	24.5638	9.70136	4.02948	0	3.76076	0
252	7.29908	9.81735	21.97	17.6026	13.1669	8.22228	16.3384	6.18367	4.3176	7.21228	10.3936	16.4237	5.22374	10.8629	11.6539	8.5947	0	6.923	7.56098	0.199054	10.4167	8.87921	7.0194	0	0	4.75958	3.00136	6.79352	0.629167	0	6.95671	5.9549	18.8929	21.2146	5.80431	10.9843	0.0112486	5.89997	0	3.26941	11.923	11.7897	12.5661	1.59315	2.26188	14.4144	21.2393	11.2143	14.6625
253	0.0131752	0	0	5.69463	3.95387	11.9003	0.933029	12.3265	10.3183	12.7877	9.5673	0	4.69406	4.03771	3.71	5.3483	10.1519	7.13818	31.4634	32.4708	25.8068	3.31314	17.5526	8.41458	13.3581	6.75332	11.6172	3.40511	12.6585	4.16086	15.5303	3.33873	2.96999	0	18.712	0	3.44207	2.16937	22.6468	1.35164	3.53321	0.787998	3.84655	8.96825	7.20386	3.8493	0	3.60217	0.895977
254	19.6838	24.721	28.1666	23.5228	14.4468	12.8865	24.1551	17.0816	13.5748	17.5192	22.5266	21.3411	11.4886	28.6329	16.9216	7.84637	18.4104	16.1381	8.68293	16.9818	21.3632	15.4203	15.7753	19.3942	4.7603	2.09148	0.104943	3.3133	0	7.48628	16.6365	20.5183	13.6215	19.1363	21.6694	10.9082	10.2587	10.0572	4.17537	14.0471	20.3761	20.9198	13.0793	20.8464	14.125	19.0336	22.1957	9.4019	19.1254
255	0	0	0	5.84123	0	5.66365	10.3877	0.326531	10.172	0.0511509	3.28332	6.60836	0	0	9.6998	11.9952	0	0	0	3.12267	0.939306	4.77092	8.80483	7.43966	17.0493	10.907	18.2181	19.3123	24.1619	19.8133	6.23338	0	20.1835	3.85965	0	0	31.3723	19.6242	23.3185	7.91876	1.14608	2.67465	2.62312	8.16625	5.19526	4.43898	6.63479	20.435	0
256	33.4387	17.0852	14.732	10.4759	30.1736	24.3603	17.6032	0.979592	23.7102	26.8031	15.7208	14.8299	28.7489	31.7073	11.7672	27.908	16.2067	33.5298	20.8943	14.4812	4.47977	9.19159	16.3705	13.9233	7.21359	13.9855	8.72075	6.30112	0.225373	0.933737	20.1149	27.5321	8.47458	13.6572	20.4256	8.47286	0.101237	2.28737	2.20568	15.788	15.7855	11.8351	7.52722	12.6531	14.5255	26.077	17.0552	10.3308	22.4276
257	0	2.27042	1.24616	5.24357	2.61057	3.97122	5.97139	15.5306	11.8917	15.7801	12.8289	3.44023	0	5.92334	1.24611	5.28227	17.8862	0	4.81301	3.08534	1.34875	4.13669	5.01386	5.54662	22.9462	19.0676	18.5644	25.1127	19.5511	30.5103	4.56334	12.2835	3.32763	0	0	18.62	18.3802	20.1234	12.3446	7.36678	0	7.32687	13.0534	4.58979	5.13047	2.34234	13.8474	0	6.13659
258	21.054	17.618	8.80847	12.3252	23.267	21.0155	7.87891	8.89796	3.97	2.96675	14.7206	17.2012	24.6758	8.17791	24.554	4.95213	13.0616	21.8168	2.4878	10.2762	7.16522	16.3385	13.7861	26.8812	4.31015	4.41751	6.82128	1.15173	0.084515	0.0409534	18.9342	16.5068	18.5197	8.39406	17.1918	17.4023	5.53431	5.68213	7.92412	19.0928	15.2346	8.88013	16.3712	16.701	17.3352	25.8149	5.97729	5.23335	14.8146
259	9.42029	2.61289	10.8228	0.090212	3.54835	6.27665	6.2824	14.5306	9.05598	3.1202	0	5.09232	10.0457	5.59541	0.509771	3.12534	6.11896	0	8.63415	3.44613	8.50193	10.8198	1.60607	0.548982	11.6363	9.73417	18.9632	26.1642	20.0113	20.018	0	1.98081	2.73674	10.4184	5.36208	2.71436	12.6884	19.8058	7.12535	0.955346	6.19262	6.59948	5.53136	1.91828	2.26777	0	0	7.20435	9.22461
260	10.1239	10.7337	5.29992	7.85105	7.55415	7.38448	6.46284	11.0816	1.47206	6.79179	9.75141	9.90025	4.61007	8.19486	10.953	17.1374	15.8764	15.9815	7.77288	13.7881	12.126	10.5568	11.7611	12.7942	2.63218	6.48263	1.80894	5.54107	2.06529	0	19.5629	9.89037	4.7574	7.33013	4.50205	0	3.7168	0.838526	3.11211	14.73	8.38751	11.3189	10.7351	14.0265	14.6573	17.8393	13.5779	14.7059	7.98918
261	2.96958	0	2.42731	3.64881	4.05881	5.25407	1.58851	0	2.06254	4.34229	0	7.47357	2.04892	4.06192	4.49809	5.84031	2.00411	3.52085	0	3.46897	0	7.87772	4.87459	0.406032	7.95776	5.51334	10.8341	1.65644	9.92672	12.2438	0.73902	0	3.46566	0.658888	0	7.41559	13.0855	8.53912	6.47169	1.40693	4.27501	4.80214	9.10652	3.59245	4.02086	0.729237	2.41158	0	3.67244
262	6.50249	7.11119	4.47044	12.3628	13.0569	12.9984	3.65575	8.40791	8.34165	7.47574	12.113	4.83847	9.68114	12.1574	10.5718	2.79812	4.82941	10.2773	15.0577	8.46019	2.07986	15.9486	10.4316	12.1313	0.94881	1.90757	2.8063	9.90499	2.52332	2.80587	6.66174	11.47	13.8154	12.9444	13.1423	3.31592	0	3.00792	2.4072	9.50103	10.4226	3.16208	6.60832	12.0831	6.57599	11.2221	10.0702	10.4593	12.8664
263	1.352	0	0	4.33355	2.92305	2.80697	0.0108802	0.044194	1.08949	0.827104	5.40113	0	5.72416	0	2.66836	8.02824	1.05582	0	3.66623	6.35246	9.4869	3.2166	3.39449	7.98807	8.1261	9.94107	8.39934	5.77651	3.19787	5.70283	1.73142	1.42638	3.37114	8.51064	0.0682128	17.926	3.88362	0.369259	9.42632	10.6915	7.50424	5.11897	3.18507	0.435262	12.5908	2.29575	0	1.3369	2.04884
264	20.441	27.5077	27.1807	15.7115	22.1342	16.194	15.9613	10.032	9.98836	18.8325	12.2373	19.5028	20.8734	24.1017	16.4168	23.1607	25.4277	22.0692	16.4504	19.6429	16.4623	21.2732	19.5515	18.0974	3.6269	1.90757	2.71829	0	2.92305	0.710577	21.8644	22.5392	28.8437	12.3679	19.2815	17.8457	8.66809	3.60797	1.34983	14.4224	20.4847	18.3637	23.2371	28.4331	29.242	17.1371	19.4534	26.1088	21.6996
265	0	0	2.6194	4.84945	1.90174	6.57838	0.0108802	0	0	3.34023	3.31073	4.28763	8.05481	0.0142025	5.74333	3.63494	5.39642	10.0315	0	2.18091	5.29775	2.31796	7.53346	6.15678	11.6076	12.3217	4.57612	18.4478	9.96835	23.1575	7.41132	3.00601	0.031506	0	1.97817	0	11.0703	13.6472	20.7124	6.33971	3.5048	6.26825	9.54412	5.95267	4.35098	5.94193	0	0	3.24721
266	31.8445	31.833	34.0348	13.7604	16.0151	28.9334	43.2053	43.4317	42.5981	22.3	34.8701	28.4651	13.9454	24.0023	25.8704	13.8511	17.6068	14.8505	24.2471	23.0386	28.5392	14.798	15.6696	15.0315	2.18073	0	7.62687	1.59758	0	5.28378	11.0325	19.7454	12.0038	30.4049	8.91314	27.09	0.520486	3.93876	0	6.39098	21.262	18.1152	17.2049	13.7384	9.47445	12.8157	26.9366	20.5725	17.7437
267	10.1159	4.25835	11.0975	5.65613	8.72513	0	0	12.8936	7.78443	2.33816	7.45763	5.65729	6.22359	0	0	0	3.87135	5.33045	16.5933	3.84953	1.07917	8.85194	0	8.94929	30.2395	33.6694	32.1795	13.5037	39.6486	30.6914	9.92399	6.44819	0	8.37337	35.1751	12.922	5.8588	33.3487	30.7537	10.7599	0	8.80288	3.71129	9.41025	6.96554	7.19784	7.76089	0	5.19296
268	13.9305	16.0462	12.87	29.3124	11.4721	19.8503	8.79121	7.32516	21.2076	23.3816	10.5989	12.9671	14.4449	22.1275	19.3393	12.0031	8.73008	17.9386	12.1771	19.2184	18.3067	12.5304	22.9017	11.3109	0	13.8648	0	14.5211	8.94404	5.65728	19.4151	19.9929	24.9212	12.7385	8.59482	12.0579	35.8468	13.2779	0	21.5197	21.4881	18.5003	11.3278	9.98651	9.3292	12.6536	11.9994	22.4913	17.0736
269	2.7201	2.50983	0	2.51384	12.1588	0	20.3134	6.78378	5.45576	10.3706	4.25989	6.90785	14.3936	5.34015	3.93901	13.546	15.2019	0	4.03523	0	6.62219	2.62871	3.88195	7.13457	32.6804	14.3921	29.0506	29.0507	20.8028	13.7469	1.65752	5.48155	8.79017	6.67124	8.3447	1.42685	17.3495	19.4246	25.7668	4.23787	2.671	5.54762	5.33983	2.34183	2.79282	12.1675	7.79012	4.32526	8.46595
270	5.63416	27.0185	31.3	17.4168	12.4335	15.8327	13.0522	0	24.3298	18.3679	12.8277	17.7475	20.2884	24.171	9.43225	21.005	18.9108	37.0393	12.0294	23.9605	18.295	21.2879	15.56	14.5053	10.6428	10.8355	7.73887	5.29827	6.41293	13.507	16.2648	22.6823	12.6705	14.933	5.71316	20.5556	7.82022	12.9792	5.80579	19.8497	15.8848	26.152	35.8166	32.1966	28.9679	14.6871	0.554236	5.06772	18.2216
271	8.09433	0.198544	2.13266	1.14105	0	8.92574	9.47426	13.5275	9.3178	5.07497	19.0951	3.91267	11.5657	5.88461	8.44815	1.52191	2.85988	6.59192	1.71599	5.89454	3.49304	5.65698	0.536553	11.0873	18.0099	0	15.1573	14.9398	20.7716	19.326	10.7615	3.23326	3.63233	13.2455	1.02443	6.48148	20.4474	19.196	15.7025	0	7.49511	5.61785	0	7.61554	4.6338	0.672948	5.32462	9.26169	7.09695
272	11.0389	0	6.10005	8.22504	14.1153	4.85941	14.4943	14.0994	10.464	20.5882	12.8543	18.6122	6.39301	6.45965	12.2332	11.2306	19.7318	7.83764	12.3796	10.2119	18.6831	13.8861	15.3492	14.0159	6.81088	18.4073	6.30267	18.4851	2.95099	9.11518	8.47296	17.453	6.19031	16.343	2.69898	7.16049	3.31553	4.17998	3.77066	15.6988	12.6146	6.9093	11.8792	11.3779	5.47053	20.0875	9.58036	4.49978	4.96953
273	13.2186	10.2416	7.24479	0	1.83987	7.80101	0	6.32595	0.942873	0	5.10978	6.16083	3.03703	3.75695	0.333081	12.8182	3.5988	0	3.46699	0	4.85814	2.83299	10.8844	14.123	10.9271	18.6684	10.6469	3.53218	15.9958	0	2.80616	0	6.85539	0	0.453113	2.38683	10.1885	9.53142	10.1653	1.84261	7.67554	0	4.0759	0	2.48901	1.93472	1.16785	3.14548	10.7258
274	14.8757	11.5652	8.45225	13.9303	9.04125	16.0058	9.94889	3.46676	15.1045	17.301	9.28809	2.4211	7.07253	7.13053	0	11.0076	14.3131	11.1596	9.85817	1.9914	3.98822	9.39833	8.49861	6.92002	7.911	0	11.1217	7.95395	2.58603	9.78731	5.6668	8.79248	9.46453	5.98706	7.2301	0.26749	0.0403104	5.37806	14.0806	14.0624	0	14.8635	2.77374	3.52759	14.6216	0.302826	5.0673	9.82962	6.42659
275	8.54047	2.10126	0	5.78447	7.61823	6.99351	0.0182548	0	0	0	5.30938	4.06399	4.86756	4.447	13.9137	0.629756	1.80624	1.61943	7.17913	19.914	8.36456	6.14264	5.40385	2.07218	6.46477	6.28808	4.13056	10.5704	8.46715	10.4871	11.1565	1.55064	2.43861	0.901526	18.8731	12.2016	15.2071	2.52929	9.1219	9.95809	13.5468	5.35368	8.48582	7.22596	6.14839	0	0	3.47313	9.69529
276	0	11.135	11.9962	17.5753	0	22.3071	16.7214	9.9178	10.1682	1.61476	22.2355	6.22568	18.028	16.1012	12.0818	7.74075	11.4258	7.40164	15.2513	10.5942	12.5	15.8827	12.494	11.2173	2.47219	6.96258	4.07122	0.601779	7.67466	3.6829	7.35595	15.6549	7.40109	13.0606	11.2293	5.20576	0.262018	3.19489	4.30785	7.27067	9.31439	10.179	9.66212	12.2372	11.4918	9.69044	12.2526	14.0017	11.723
277	14.1236	10.0596	7.2291	10.0158	17.0045	1.81687	8.70756	19.228	4.95471	8.82353	0.73187	5.55556	0.637914	11.9417	7.13096	14.5369	1.87466	2.75096	7.4768	4.34921	9.26124	4.58674	9.23637	1.55223	5.98269	16.8734	14.8843	19.9634	0	11.0303	4.57703	0	18.895	8.25243	2.10796	6.8107	0.866673	2.1033	11.188	6.58551	5.84874	4.54946	9.37167	7.37539	2.91797	18.4724	3.80048	18.3049	2.1108
278	24.4742	27.6803	25.5449	11.4422	22.4235	14.3619	20.5732	21.569	22.7399	28.2295	10.2595	31.6688	20.8848	18.6889	31.0522	8.64602	23.618	17.8345	30.6426	12.9043	17.6392	0	22.037	12.4407	9.80222	6.73412	7.52522	8.68655	12.7529	3.22254	22.8852	21.1646	19.7306	27.2769	38.9874	30.8436	13.4234	17.1725	3.38843	15.3196	27.6199	23.5339	17.9349	13.2085	11.0311	34.1521	62.2526	30.6684	20.7922
279	0	0	0	14.4691	15.5239	1.09589	7.00986	11.8656	1.97818	0	2.28876	3.63165	7.22507	1.41844	5.37472	10.8633	1.86097	7.76497	0	10.18	2.91756	20.3256	0	12.0661	20.9765	15.2306	18.4214	9.9686	22.3879	19.8416	10.0531	9.46882	12.7217	0	11.6824	8.08642	28.4289	23.7354	22.469	9.41263	0	2.84121	0	5.23535	12.2279	0	0	1.74749	8.23823
280	3.64634	11.7481	17.5149	3.03278	10.8226	17.3322	9.69313	11.9292	17.6234	9.54393	0.613968	0	9.86514	12.6007	17.2879	9.00964	10.0166	10.6231	20.5869	11.3766	12.5977	19.8012	14.945	14.0576	5.54233	4.97506	4.64792	8.73812	0.408497	0	21.6247	19.4507	15.3675	13.0551	12.3105	8.52908	2.74793	1.48825	4.31915	12.777	20.0169	23.1482	19.6	18.0829	16.9691	15.68	19.6554	13.7809	17.2271
281	8.86307	3.6338	4.72277	7.9212	14.073	0	4.55431	3.25435	0	5.87797	10.569	18.0629	0	4.64164	0	3.09924	6.46232	6.04599	10.1956	7.04839	5.17566	7.7772	0	0	10.858	6.75002	11.397	11.039	12.6157	24.5907	0	9.68259	6.87787	4.08346	2.39013	11.0738	11.5631	5.79514	12.2148	16.1966	4.56663	3.81552	11.8391	6.63182	0.780488	0.873423	3.38785	9.50894	8.6299
282	7.42175	10.9279	0	13.3001	12.6657	20.9231	4.5056	11.0139	17.3173	12.9862	7.72942	9.64837	25.0366	3.31741	18.2696	20.3934	20.6969	18.7315	11.1277	20.003	7.75854	7.88698	20.8946	12.9698	4.3636	6.61398	2.90578	2.21567	0	2.78957	18.1266	9.26579	9.25386	8.52459	6.19378	0	0	6.05446	0.475285	10.7648	25.7058	13.4767	10.1471	15.0043	20.5528	19.0351	12.3102	8.23162	13.5483
283	7.97031	0	12.1683	0.645794	0	0	16.1836	7.52568	7.37658	0	6.38088	19.013	0	23.4949	6.50582	2.19529	0	0	5.50058	1.72828	10.7076	8.71324	0	5.7109	8.56851	8.32416	6.05758	11.9961	20.241	5.89751	9.49215	0	12.005	9.32936	8.72526	5.06152	12.3725	12.9094	13.3555	8.8107	2.75268	9.1458	0	4.09993	1.48293	2.17663	1.82535	5.23701	4.82024
284	26.998	46.2427	18.3267	19.709	27.9009	32.2896	28.8115	33.9062	27.0666	31.0053	43.8658	18.2973	45.5438	20.1365	18.9517	19.847	24.9847	28.138	24.2923	25.1127	23.8595	12.0298	12.5911	23.52	5.38932	12.2627	5.93125	5.70305	5.90278	6.89812	16.3246	23.3408	19.6471	36.5723	23.2588	35.5425	7.35274	6.20103	0.403992	9.53766	13.0647	17.0631	19.2368	20.6771	16.826	29.128	29.965	25.8586	10.0549
285	17.5003	10.9896	9.59406	18.8425	6.4645	4.2325	11.8242	6.79345	11.0888	4.39915	8.40917	3.8248	1.50982	2.9215	2.61231	14.2843	6.12174	5.95697	11.8297	0	10.4206	6.21136	7.02459	6.29663	32.1603	29.4552	37.8017	32.1665	31.7879	35.6959	13.4817	9.97114	12.1162	10.0447	16.5896	8.68289	36.1651	36.4226	42.1519	1.87264	6.25353	1.69174	10.5839	6.99146	0.507317	4.65826	5.78271	15.4982	3.44614
286	8.24997	10.7162	14.2277	14.1666	10.6047	8.16815	11.9459	12.9971	7.75928	13.6324	7.66363	16.2246	4.70536	5.48805	7.88686	17.6021	10.8899	7.7003	5.29344	23.3844	0	13.3876	14.216	0	15.6409	12.0684	9.20939	10.0951	10.9409	9.11916	9.95471	11.1467	10.3932	4.63487	12.5161	4.96365	12.1276	12.8474	14.8645	15.7197	11.8365	13.3934	9.07126	9.90697	16.8065	7.80535	8.3528	5.98921	6.27795
287	1.06486	0	0	0	2.35155	1.25443	7.50122	1.58649	0.0191351	0.509507	2.79575	5.219	1.17268	15.372	4.6589	1.61915	9.44896	7.24036	4.99425	0	11.8753	0	0	5.62722	9.32789	10.9736	11.8425	8.82334	8.85757	6.04912	2.41881	9.50091	7.41976	0	3.7651	9.0604	11.3794	9.72997	7.45604	0	2.8515	4.54427	0	9.9789	3.38862	7.15375	3.40245	1.14959	5.29645
288	16.7366	2.1256	23.4455	15.1639	7.8264	2.63334	1.27862	8.80708	7.38615	1.25513	10.1853	9.71006	7.90091	5.03754	14.0932	9.57584	8.30495	12.9748	3.01496	7.22873	13.3102	18.611	18.5716	25.5212	3.8989	6.35486	5.05353	0.655523	0.898693	3.4339	4.14378	1.4214	6.91955	13.7556	9.50912	12.8775	1.78207	3.89537	4.75879	18.6973	12.9517	13.7213	15.3011	8.39168	17.0537	10.6613	15.3037	4.62674	19.3355
289	1.54889	3.61616	0	7.21818	7.29072	13.1667	3.7019	2.18651	4.3628	20.7904	1.78708	0	4.26561	6.98976	9.73378	2.37409	3.07397	2.58902	3.16456	4.11782	4.2949	5.58156	11.7571	6.29663	4.25026	2.22193	5.15327	8.56768	8.34695	5.52608	4.43288	6.21994	0	0	4.74171	4.20861	4.50959	4.65641	0	5.62373	0	0	4.22069	0.234967	5.63252	2.82823	0.0146028	10.1192	11.3636
290	16.8092	20.1883	8.41238	11.2038	11.7453	4.65556	2.74502	12.62	7.97384	0	0	14.9044	7.98381	2.65116	4.9405	2.58835	14.4763	15.2944	8.62603	0	16.3468	9.28865	14.2016	14.9046	11.5728	9.38555	4.88489	3.6064	5.93091	3.79249	11.6936	4.80973	10.5287	13.895	15.8785	15.3732	1.76651	6.02611	7.59145	6.28936	15.8838	14.0091	4.75632	15.8232	8.60101	4.17327	0	16.4912	8.4011
291	0	0	13.1178	0	0	5.02186	12.7694	0	4.14266	5.36475	10.8266	7.61877	12.2149	1.14974	0	7.115	8.62672	2.52583	1.3188	25.1927	12.4683	2.48593	3.54266	4.70164	4.04916	8.09138	7.83517	9.82804	4.12751	6.73822	1.14323	4.88046	2.57569	1.65702	1.20196	6.82341	6.95084	11.3492	4.44296	2.63118	5.13144	0	3.26614	3.3105	3.82931	0.211305	8.30154	0.0323992	10.0147
292	19.7129	9.40503	5.24214	11.8993	4.87656	10.4809	26.4538	17.9702	14.0477	7.74908	10.1518	6.06895	12.9875	8.68389	16.3181	3.9357	3.42226	9.20945	8.98937	16.3295	7.27993	12.7068	4.76141	1.26549	7.15233	9.36304	0.686787	5.24242	3.35281	3.58974	20.6435	13.6229	12.05	9.36315	16.4163	11.1641	3.2002	8.13525	7.60815	12.3763	0.67893	10.4075	11.8142	7.70387	5.74728	2.77338	14.1689	2.23554	4.14932
293	0.838845	8.95856	0	8.77592	8.55537	1.00437	0	0.775985	9.43778	0	4.17114	0	0	0.0676315	1.2802	4.53847	8.14564	4.09218	3.00094	0.85501	6.97533	0.663475	10.6383	6.63503	8.91168	5.0754	16.9278	7.9293	14.1859	3.24389	0	6.01217	8.63082	3.07447	7.78112	10.3749	9.88223	5.67459	10.2221	3.3958	8.57346	17.2133	0.862465	4.9989	5.52164	4.16006	7.72025	8.78017	4.95614
294	14.341	14.7239	27.2092	3.67982	16.9763	18.3505	6.83205	4.32918	15.7141	12.5461	1.22681	19.5829	19.0397	14.162	3.42589	8.34417	12.5301	14.9254	10.0659	0.939306	4.1324	14.0842	5.39145	15.4056	8.3989	7.93383	4.64306	5.33795	7.64542	6.58318	16.6912	9.39312	3.96144	6.50829	0	19.3522	5.76037	10.4285	0.684817	16.0045	18.9548	6.3454	26.1444	9.05635	8.86647	7.0655	14.6957	14.8226	16.9943
295	1.64543	0	9.31103	7.13202	4.98656	2.85951	0	14.5395	6.36972	7.26653	17.62	6.44554	2.48344	0	8.0238	21.4395	3.03958	8.6846	7.22648	16.5703	9.07706	2.28437	8.75852	12.0397	0.548139	7.81004	9.70207	6.55601	7.97562	14.2039	2.69476	5.72924	7.66682	2.2759	9.74221	3.30483	4.49309	8.80482	13.3706	7.15892	0.907871	8.10521	3.52131	6.91271	6.54367	16.046	11.8074	0.890977	2.01063
296	5.80739	9.34679	0	16.1229	10.3153	19.7211	5.61204	5.92199	12.755	42.4638	17.0986	15.6286	20.1803	18.1117	18.9145	18.5557	12.9018	22.4209	20.401	15.4745	13.4938	30.2595	16.5358	21.6363	11.5463	5.72811	5.80383	0.286601	4.07671	5.53369	21.3457	28.915	22.8649	22.8189	0	11.049	8.01331	7.75025	0	17.6387	28.444	18.0901	23.3682	25.7547	24.1306	40.0951	23.6149	14.207	17.5898
297	20.0839	14.093	24.975	15.301	14.9597	23.6086	15.6364	18.9912	17.9256	1.06443	10.9799	1.0139	4.4702	15.1089	16.3902	1.48919	21.3536	0	15.1931	0	11.1788	0	12.7969	8.58599	24.8608	28.8656	22.7897	26.642	27.775	25.4621	11.1873	12.9721	4.29282	14.3342	16.8433	2.26899	25.9345	0	20.1436	8.18591	7.23928	10.0858	4.889	7.34144	7.9639	3.60539	0	7.16021	5.859
298	16.5672	7.52208	8.94908	16.7552	18.4551	6.60522	22.8752	24.6069	0	12.021	12.0994	13.7022	16.7035	27.5125	17.9769	21.6759	3.93615	13.1622	17.4539	17.7023	0.913798	19.9882	13.5303	3.29554	6.01185	9.228	10.089	1.48077	4.52121	1.66965	0	12.7882	19.2047	18.886	22.2679	17.4614	19.1244	27.5527	17.6382	15.8396	10.6181	13.2585	17.3667	14.095	18.8081	13.8141	15.1317	15.5516	17.1992
299	4.19422	15.7624	2.78333	9.12999	9.1298	7.69231	7.07605	0.245048	11.6337	11.5243	15.8258	15.0348	3.93672	12.5524	12.7299	10.3179	11.5679	9.68509	7.7244	6.93642	18.1338	8.23885	9.84301	11.53	16.9481	8.51902	16.6376	33.0905	20.4089	29.1831	14.6007	0.877069	8.22413	7.18706	9.86873	2.82802	14.8746	14.2785	18.298	10.4798	3.56833	2.48518	4.01123	5.00331	9.98805	8.056	4.55949	19.8283	12.8258
300	13.1069	16.9696	19.0482	10.6337	10.4401	7.59723	13.2181	12.7961	29.394	9.83946	13.1043	0.988109	11.3071	14.1814	7.1011	10.6192	21.3951	9.10077	25.4448	24.058	20.3066	14.3434	13.2356	12.4659	8.2052	13.1742	15.9901	7.94866	3.15111	0.08863	11.8142	9.06491	13.7037	19.9933	15.627	26.731	16.4343	20.3525	0	15.9376	7.0229	2.84892	12.8812	11.7309	13.7141	15.3413	6.84709	5.21759	11.2431
301	6.13092	9.25613	13.9086	0	7.54009	6.84353	23.2334	22.8618	4.04566	0	3.2638	7.67041	8.72093	2.72124	5.32583	2.14944	2.34408	12.8255	0.0620604	7.82609	8.64539	0	10.4275	5.43077	7.63209	10.7865	13.401	6.89298	10.831	11.4586	18.8256	12.9593	1.11111	0	0	1.39716	0	5.62003	26.4613	5.87833	19.05	6.4324	0	9.2647	5.46631	0	23.816	6.37959	5.63649
302	21.8961	2.53593	11.2437	7.99315	7.76186	15.7974	5.94814	0	12.842	25.6085	2.67485	5.19176	19.4066	13.4735	0	9.05834	8.14036	0	6.84733	3.47826	18.3212	7.43731	8.09336	9.65827	6.87727	6.34621	12.0869	2.26661	0	7.53355	18.177	13.3773	6.48148	18.7186	17.6635	5.89686	23.2517	3.4064	0	17.8628	13.0958	21.1038	15.5678	7.90109	11.0665	20.3159	7.98376	6.03782	21.931
303	0	26.8174	3.13452	11.5044	5.80007	6.72294	5.97356	0.328947	10.9115	0.258933	0.368098	17.2835	2.98717	4.55752	20.0476	14.24	11.7772	18.7681	5.68887	0.966184	6.91128	7.49044	0.885351	0	14.104	6.30433	9.67994	16.8909	8.98432	6.35604	0	4.90649	14.9537	0	7.07395	13.232	4.6152	15.1623	18.1169	5.22898	0	0	4.42558	7.70536	14.9115	0.780683	15.1556	14.5591	0
304	18.7923	6.69907	2.60152	14.873	18.7137	14.908	10.4728	20.6908	0	9.06266	18.5767	9.1442	8.64074	6.39381	7.92379	20.7651	11.0101	19.9012	27.1825	5.53945	3.04097	21.4832	26.7573	34.1649	0.0139782	9.35176	1.11892	0.424343	10.2448	8.68574	13.7423	9.48295	0	26.6689	15.627	9.14321	2.12018	0.494305	1.60011	16.1198	11.2638	17.292	10.8126	7.32041	0	18.7364	5.98106	13.7161	19.1068
305	1.90535	0	13.0964	2.72623	1.22825	7.41634	0.152517	1.34868	10.1897	0	6.20859	0	20.1684	11.792	5.71552	8.95599	0	0	0	2.89855	2.58859	11.5278	12.0014	9.98717	23.735	12.6505	19.1647	22.6247	20.0205	22.0436	5.81946	10.9571	18.6806	0	6.4523	3.69838	17.5354	26.3916	25.7075	5.50239	8.78711	8.94382	18.5017	5.16735	16.927	2.687	5.89986	8.90864	10.5983
306	14.1057	11.6441	19.6701	11.3331	14.5002	14.8025	18.124	14.5066	16.6695	10.927	25.3006	19.6784	14.154	11.6814	18.1208	12.7303	24.7052	12.5121	18.0182	19.9356	0	3.54866	11.1966	14.4874	9.19765	4.56592	8.65209	11.9851	18.6135	10.4204	3.68098	15.7756	7.91667	18.316	1.32905	4.84898	4.1818	2.13841	0	3.87332	15.4707	5.15188	13.3674	10.0868	19.4853	8.62382	8.8498	12.0756	9.83401
307	12.8304	7.73457	12.335	7.99315	7.86421	6.51191	0	0	2.04801	8.23408	2.15951	4.05292	1.5838	8.78319	0	2.78915	2.04575	3.59209	3.66156	3.96135	24.6544	8.48916	0	0	9.89656	16.3682	7.53318	12.8855	15.14	7.72347	0	9.0429	6.9213	4.72996	3.85852	0.369838	13.8925	14.3993	20.1005	18.0793	5.36047	18.7612	4.04648	13.897	0.0520601	3.19535	6.92828	2.8936	10.4132
308	0	12.4683	4.96193	16.7	10.3548	14.8176	22.8775	13.0263	13.8996	36.0694	28.3436	22.492	13.0313	5.11062	13.8775	0.127943	0	9.46239	4.0753	0.676329	5.75521	17.5414	9.67627	3.95476	6.68158	5.7074	3.86417	4.00538	8.29547	14.8139	24.8904	9.30693	30.2315	11.5733	5.03751	14.3826	7.20394	2.25661	0	8.72636	13.7235	19.466	0	9.96281	8.15112	24.5461	8.49797	22.8754	5.63649
309	11.2323	5.87489	0	16.2432	15.7967	4.58245	0	14.4408	0	0	0	13.4986	0	21.3053	21.8879	18.5645	18.5822	13.838	9.01945	30.6602	9.77633	8.13855	7.7267	9.85079	13.6567	14.745	8.50898	14.0758	4.71933	10.8762	3.04996	5.12651	0	0	27.3312	20.3	10.7649	9.77864	8.01375	2.79107	6.22561	0	20.3972	16.9635	10.2261	5.77342	10.0406	7.33652	5.60067
310	11.8468	10.1169	16.9198	11.0866	8.61196	19.4624	8.99522	16.3545	18.112	13.9288	29.6638	3.87077	20.8955	17.1308	12.9907	9.12064	13.0565	23.5678	13.7136	18.2007	12.2343	17.3688	17.2117	23.9775	3.29557	5.95162	5.99941	1.04875	10.4153	1.4767	19.9373	17.631	23.0058	9.07789	10.3651	0	0	1.71701	10.9397	16.5961	9.77734	13.9727	15.6076	14.6645	19.9001	19.6755	22.605	13.4536	18.1607
311	10.7548	11.4546	0	8.46147	10.2077	6.0676	27.9187	11.1037	2.61605	0.516399	2.45306	10.7589	4.89708	0	7.23848	0	0	2.88501	8.4067	0	6.31236	10.5167	4.40788	2.85815	17.7652	8.76312	8.40894	10.1765	9.3678	11.7457	4.24242	2.2674	0	5.37153	5.64559	13.598	14.2462	14.5271	7.57363	7.69276	6.86483	25.9531	8.09033	2.03414	3.70426	0	6.6773	9.85633	1.23352
312	10.8502	16.1514	26.6647	13.1765	14.2519	13.8295	0	13.7625	8.76099	24.8988	11.175	15.3409	1.10233	22.5234	10.9371	18.7573	22.8508	12.5155	11.7049	17.9618	9.66377	18.6089	11.3549	9.97536	0	4.38156	9.29665	5.42456	8.43919	2.80913	17.7847	14.1517	12.9519	21.2892	18.789	25.0652	9.61026	3.91945	11.937	11.1777	10.9042	13.6087	12.8104	20.7482	9.96318	12.2042	0	14.1107	12.99
313	5.25175	3.1411	0	0	10.3343	0	19.8325	4.68227	3.707	0	0	0.284466	10.4087	9.38318	6.21738	0	2.4409	1.52493	1.07874	1.39206	2.92842	4.01431	0	7.68743	16.6632	17.0972	13.8035	14.3932	15.5561	12.2719	7.03239	8.23886	8.48674	0	5.11131	5.99417	9.30256	12.3876	9.35796	1.37518	10.3326	6.20863	0.793752	0	6.39041	0	14.6199	0	5.93951
314	11.8034	18.9457	12.4611	23.9147	6.974	19.1608	16.0526	7.45819	19.2697	11.4724	11.493	18.1754	14.4864	17.8879	16.4171	14.7311	10.7461	7.35678	21.7855	17.5358	11.6161	9.41971	11.3007	7.80007	5.09784	10.0502	2.64364	2.63995	3.74415	6.52635	8.90282	6.21579	10.5447	20.0716	8.58415	20.9413	4.34872	2.52607	1.47265	12.2473	16.8	9.56447	17.7724	11.7045	9.29446	19.0331	10.8878	10.2907	8.69804
315	11.5781	11.851	3.54361	1.46971	1.45221	2.61687	0	9.28094	5.34343	4.01954	6.82919	12.9127	8.59428	0.317757	6.16065	3.90988	4.37519	5.35788	0.446373	2.81529	0	13.1399	3.5412	0	13.5324	9.49338	19.92	16.0639	13.892	11.8306	0.574713	15.5004	2.1618	0.608774	20.7124	2.29956	13.3949	16.6757	17.0485	6.55853	4.66547	0	3.74379	7.16858	7.30333	5.64571	4.44444	5.51286	0
316	9.78421	7.64962	17.7278	8.35953	16.1939	10.778	10.3828	14.3813	16.3197	11.6399	12.977	4.1146	12.8865	9.27103	13.6941	20.5596	8.16702	11.6774	16.3918	15.2088	9.28416	4.80127	22.9129	20.8729	5.77755	4.89274	2.8485	1.45378	2.15437	6.13596	11.3271	8.01407	9.54404	17.6007	4.93321	10.5013	7.38462	8.03668	4.38679	18.0654	13.5119	11.8017	12.3859	7.21066	7.37471	7.05432	7.83626	12.2063	24.5184
317	3.68316	1.89259	1.80101	3.1773	7.97872	1.97818	0	5.41806	2.67171	3.89393	7.9043	8.77781	7.52122	2.92523	6.53506	0	5.58029	5.53647	4.01736	5.66175	13.3297	11.6614	8.86993	2.06265	7.76519	14.4044	17.13	17.4743	18.223	23.169	0.407524	0	13.3484	1.46822	2.42208	6.22413	13.7846	11.3898	12.5058	3.13235	2.31368	2.89251	0	6.03694	5.83064	4.38359	2.59436	6.79363	9.12893
318	21.1977	14.2885	9.22897	22.2411	21.952	18.5931	11.4354	15.6355	16.1305	28.374	15.4603	17.2407	14.3108	19.271	17.6197	28.8372	26.1744	19.6456	17.049	20.2057	24.154	10.469	15.8305	20.1267	8.13594	4.81972	5.76529	3.62361	0.898893	1.57855	23.8662	25.1857	18.8238	17.3321	20.837	12.4176	0.0307692	7.51528	3.96603	17.5776	16.3046	11.2325	19.1477	20.9259	25.9636	27.6538	24.5933	22.8867	13.3576
319	3.24985	4.50852	11.653	8.11316	2.04323	7.51353	5.38278	1.92308	7.06891	1.25611	2.04422	8.52382	4.89708	1.28972	2.1897	4.0843	6.60884	9.93268	5.40608	1.01808	10.4772	0	4.57038	4.63921	21.967	20.1461	14.184	27.7014	17.3093	22.4561	5.92476	2.79515	1.13282	7.17995	2.60018	2.95876	27.8974	21.3053	20.8119	5.5771	8.52523	4.76569	9.64812	9.50666	4.2753	4.34979	5.74163	4.88919	5.9733
320	16.4795	15.1104	8.63851	18.2122	21.6952	26.2166	11.4605	14.7929	3.88959	19.6595	12.2834	18.4605	8.3017	19.822	16.6686	17.4368	20.0966	10.8788	10.8393	23.551	17.0724	11.8618	15.5053	19.9175	8.38398	5.6068	6.95418	6.28861	5.46071	6.14973	18.2703	12.7917	17.1475	5.19858	12.5715	2.58522	3.95028	7.80344	2.38373	12.1558	12.8672	16.0206	17.1606	23.1259	15.9755	13.2457	13.6919	6.34359	13.1965
321	0	7.33614	8.33751	0	3.0025	6.46369	5.58544	1.07585	8.97811	10.2162	19.5882	0	6.53851	11.2457	10.0178	4.1841	3.35246	1.10068	4.64183	2.59149	6.96897	3.75836	1.00063	1.80334	6.91751	12.9858	16.6939	20.7469	20.9957	21.2567	1.79322	8.26975	10.9026	11.1398	1.8865	12.1409	15.3376	20.6916	19.6074	4.57833	1.44669	5.35605	3.81406	1.4056	5.22319	8.66604	4.60969	8.58971	2.28414
322	15.6775	12.7309	29.4773	9.98419	15.5129	7.78637	17.0735	19.5804	9.0757	6.06207	9.65453	16.4213	13.7872	12.9181	16.4671	19.8745	13.4463	16.0836	19.3828	8.75503	21.3047	20.7077	19.8143	18.0603	8.67342	14.2191	3.27538	0	12.4462	1.76471	9.9088	16.6517	13.4399	4.14918	8.16453	8.78974	9.12251	6.06302	1.01659	20.8281	14.1674	16.5637	20.8891	20.7832	21.6303	25.5989	15.7909	9.93738	13.7927
323	2.79115	10.0249	0.491622	11.5209	3.36739	5.65261	12.2604	0	14.0527	12.4381	7.17692	2.20122	5.65691	5.96055	0.6639	0	3.48	7.12457	1.39255	0.665383	0	0	7.26584	0	16.4882	7.54482	13.8411	17.8608	8.90134	18.9572	5.33866	3.88241	2.12026	11.1398	6.07701	0	16.075	16.8809	13.0989	2.70719	7.08687	5.05057	10.26	0.621424	6.05365	3.2527	5.15846	7.90907	5.45306
324	20.5326	17.8593	21.1498	12.1444	18.578	14.6618	22.1763	35.1264	30.6009	6.85907	21.7634	14.1121	31.6028	14.7406	15.981	22.2212	8.35383	15.3498	17.4508	18.0354	17.7725	24.9244	12.8279	11.7441	6.40617	6.99554	7.03102	8.59382	2.8672	3.17291	13.8949	16.057	14.2394	10.494	25.777	30.8119	0.495102	2.77557	2.57069	15.427	16.468	18.7292	8.30748	16.0831	13.4568	20.573	17.5058	20.569	24.3348
325	0.930382	9.5009	0	13.7864	0	3.61867	0	0	0	1.751	5.88577	10.6955	0	6.96827	9.22347	0	10.4856	9.63311	3.09873	7.54684	3.6436	0	0	11.1789	11.124	17.8982	19.902	15.7584	12.6026	15.7487	6.71175	3.35503	0	6.0381	14.3962	0	13.7996	17.1539	18.9881	0	4.10426	3.03442	4.50947	3.71868	8.26094	0	12.4297	14.8788	3.73368
326	14.2231	10.695	4.68546	11.0906	7.49583	6.36386	20.411	7.0199	2.81612	8.11496	1.55868	7.46793	7.42011	7.34348	13.9775	8.47735	15.8513	0.0341297	9.32129	19.6988	12.7128	15.5101	13.3778	13.7987	6.67631	8.37392	1.43118	3.19041	3.81858	7.70053	14.8888	9.84066	26.4396	17.969	5.27292	24.2436	7.25798	0	5.70227	8.11492	20.4385	12.1648	8.39842	10.2831	5.63842	14.0559	6.44807	14.5521	10.1468
327	5.68923	5.8586	5.26738	9.10608	6.5367	10.6938	2.96511	7.383	3.51317	10.1679	8.60765	3.45712	5.81609	4.71698	1.05513	9.12316	7.20598	9.96587	13.3484	2.34635	0.206842	6.92089	10.9709	0.870267	12.5133	10.6125	17.6736	8.07746	9.97002	11.5775	5.84076	10.0314	1.41351	12.722	3.29364	7.3918	12.5777	16.1074	12.6548	20.0584	10.4646	0	9.08313	6.28329	1.54073	4.79098	6.11881	3.58018	12.5126
328	21.6554	10.1967	8.41778	3.38953	10.8945	17.6441	6.56461	13.0312	16.9943	24.7313	11.8762	24.0378	20.8767	11.3958	8.55957	18.6829	17.728	18.7031	9.99875	11.5917	20.3182	8.95591	8.29352	16.6069	15.0121	0.456006	5.04274	6.1042	6.02111	2.54011	11.6918	16.1131	7.3572	4.87569	12.2313	13.7878	7.43706	4.61836	13.2624	15.3872	6.30298	19.6389	11.8915	14.4604	7.69819	9.81682	13.1568	10.5772	12.1047
329	2.02117	0.687226	13.5347	10.7657	12.917	0.898428	1.50324	1.99032	10.0795	0	1.60521	3.14652	0	4.88851	7.38589	0	0	11.1263	10.5257	5.218	0	7.36089	10.9438	6.0201	7.80511	15.3073	8.15484	13.3794	16.9165	11.1319	11.661	3.00718	6.9401	16.2738	10.3294	0.248947	13.9471	7.90581	10.7151	0.743149	6.6535	3.44172	5.68632	3.23535	14.5222	0	5.08986	3.06289	2.44101
330	0	8.13528	5.9029	11.9334	14.8021	9.79211	22.6763	34.8375	0	10.8884	12.5346	16.035	7.08352	8.98131	8.64393	8.07548	13.7049	11.7834	5.02573	10.4208	12.0978	13.4468	9.98962	15.4833	5.36011	7.81121	10.9851	0	21.0125	0	9.35829	9.58277	10.3613	6.07953	12.2898	10.8015	8.40161	2.50368	4.87152	10.7895	0	13.4939	10.163	13.7848	16.2853	9.21241	3.75132	8.49343	6.17854
331	12.7812	4.29616	10.4807	7.86455	0	4.14281	0.722651	0	7.53193	1.62047	4.12689	8.0512	2.05509	0.542495	23.3545	2.30728	0	0	0.0454133	2.55259	16.4525	0	10.3764	0	10.9165	5.98951	6.46263	22.4221	10.2561	13.674	2.54592	0.632571	4.76129	0	7.32536	0	11.0979	18.7187	13.1959	3.35989	8.09273	6.9393	11.3302	0	0	16.0064	11.7647	13.8187	8.85784
332	12.3665	12.5533	11.6131	6.78591	25.1554	7.1859	7.999	20.0382	13.7866	18.1379	14.2285	9.73556	5.53855	28.1947	8.34655	11.0474	14.3785	17.8344	14.0781	9.50912	0.875497	18.3318	25.3938	30.3177	5.99426	9.17748	12.4471	0.869305	0	6.03406	9.21879	16.4334	5.2129	6.60532	9.89651	11.1144	20.1102	0	0.321199	15.0879	19.3397	10.4659	9.62145	26.3846	11.9633	6.69849	12.1698	15.2679	21.2669
333	2.33756	10.131	14.3718	13.2987	7.86719	3.35945	11.3382	0	0	0	0	7.86593	10.9751	0	0.0396511	4.98892	2.085	4.54706	10.9749	6.9986	5.19613	9.62286	0	0	11.7318	11.7168	14.9474	22.7368	27.1352	15.1946	2.11579	12.6783	4.55484	0.262898	3.67076	0.893921	9.86146	11.0162	24.0498	6.77498	0	6.24822	7.39748	1.74383	9.48446	5.34606	6.71011	1.53354	7.27567
334	17.5443	10.1158	3.85496	9.74877	3.28754	6.43266	11.3132	15.6023	19.0083	16.5174	22.5131	0	8.11835	21.3984	26.6059	13.2248	10.7057	11.0315	9.50651	7.75596	6.9585	9.88549	12.2913	9.0621	8.95365	12.4482	8.56674	0	3.88326	2.3236	9.39316	7.98116	19.6903	16.2668	10.705	3.96305	9.62312	13.7555	6.39722	7.01159	12.6449	5.95611	5.24711	13.2936	6.95621	3.24582	8.43607	8.66195	16.5204
335	0	4.7075	10.3241	1.07865	7.68728	8.8129	0	0	1.5402	10.7178	0	17.0288	0	5.68113	3.68755	5.348	0	1.65428	8.49228	7.74194	5.17339	6.00903	0	9.29601	17.5751	11.8824	12.9253	23.4412	0	17.0681	9.84655	0	0	1.11732	10.0906	21.7372	12.8854	12.1797	20.2355	8.24197	10.1581	10.6583	2.66036	7.06128	5.79096	12.6333	14.1775	3.67374	4.09978
336	15.1439	17.8397	18.3954	15.1693	8.21066	27.7945	12.2851	1.47228	25.5071	12.7363	18.6634	19.4037	18.3355	2.81796	4.81761	8.16716	14.0898	6.24558	13.0185	14.0673	5.07106	11.0936	12.6498	6.33819	6.74921	10.9026	7.09113	0	11.1852	7.70073	0	17.2275	11.3806	13.4407	14.5375	9.16269	2.69626	7.62887	2.78373	2.65794	11.823	12.3397	12.0873	12.2191	11.476	18.4248	11.0602	22.0088	10.7287
337	6.18323	0	0.301169	5.37957	10.4678	0	16.2721	7.32314	0	4.53447	0.862334	4.86778	5.7426	1.3261	8.80254	4.90488	0	0.283086	18.4832	16.9004	10.7447	7.23816	8.11244	4.42164	11.2638	13.0969	10.138	10.7464	0	18.5158	13.6364	0	7.14839	0	0	0	1.23641	9.74963	6.61135	11.3179	9.08325	9.49701	12.5289	7.88407	17.1963	0	0	9.9427	0
338	21.7419	17.2913	20.9854	28.7411	12.9048	18.7406	14.3284	18.1071	29.7145	14.1151	18.8328	10.7462	14.3274	16.4708	8.3862	31.4692	25.814	35.8192	12.3373	17.9102	32.6663	19.6134	10.084	13.2196	7.02099	5.07866	8.19784	15.003	15.2472	14.4404	30.2023	26.5276	25.3935	52.6126	25.2749	31.4511	11.5597	10.9867	8.89989	29.8841	22.0162	17.9182	20.2313	12.7103	20.8475	23.2936	25.8718	16.5993	24.8874
339	11.9015	14.9299	3.77063	0	9.61727	13.7391	3.06504	2.6195	2.91134	10.7321	8.23837	6.26579	27.8239	14.5871	7.31562	10.4668	19.2221	10.8015	8.03815	6.14306	4.76407	4.7589	11.1027	11.8615	14.4345	11.8962	8.23883	4.78118	11.2805	5.04866	13.6829	8.93674	11.4968	3.61485	6.20957	10.876	12.5279	13.461	12.6338	4.8742	6.84229	6.48333	8.73291	4.91833	0	5.13922	6.05847	0	0.184779
340	20.7306	15.1475	11.2374	27.2613	19.8949	25.0298	35.7097	12.1406	18.328	16.3155	15.1382	13.5776	17.0668	20.6642	24.118	10.5593	24.8129	14.9602	16.0174	31.5249	9.27152	13.7967	20.9108	9.31152	13.771	4.27654	17.3526	13.9978	3.31837	12.9134	19.6844	17.2782	14.0679	20.4496	35.8025	19.8788	15.2344	7.99675	10.2486	14.1921	9.23852	10.9204	10.0536	16.971	18.1233	28.7322	24.5929	18.8091	22.3946
341	5.58382	10.7491	5.25704	10.9859	0	8.17857	0	5.06618	3.04521	0	7.29852	10.0191	0	10.8688	2.64613	22.6603	11.5848	8.56086	5.11977	2.78896	9.44243	13.4808	8.98943	4.35017	10.0511	14.1413	13.1193	6.03459	12.8407	13.1645	0	13.8865	13.2625	7.16684	3.02556	15.9095	13.5938	15.892	11.427	16.7961	12.8331	10.5901	6.90384	6.06271	5.81845	0	0	16.8197	1.64205
342	18.2387	14.5881	11.0566	12.3005	17.9162	12.9153	9.82124	7.00593	26.707	22.8384	12.2861	5.0413	7.52409	21.0835	25.6187	0	13.9928	18.8993	12.1611	6.46594	3.22581	15.337	21.0894	13.6976	6.53538	15.5349	15.3735	17.9047	23.3568	9.83675	24.7275	2.58106	3.87252	4.8606	16.8319	2.40714	5.65625	13.7	23.373	14.5722	15.8231	26.934	17.2445	15.6382	17.2783	14.398	22.2613	31.3578	11.189
343	0	22.6061	11.3278	9.29577	4.62204	5.02641	2.36916	7.27978	1.49423	2.2417	0.819073	20.6524	9.17571	0	0	17.3261	5.14156	12.6706	7.7652	18.0796	15.2745	2.94892	0	9.04188	14.6754	15.8628	8.87287	13.7862	1.52292	19.3177	8.80104	6.82594	8.15627	3.50314	7.45957	14.0762	8.21875	10.2496	18.4	10.4965	15.6999	4.85455	11.0885	2.44973	7.1785	12.7203	6.27313	3.75626	21.2311
344	7.33203	9.08193	9.597	3.42723	18.72	10.5981	12.7288	11.958	13.4292	7.87123	20.7693	9.12942	13.4424	15.7833	16.4692	7.02592	10.5434	13.723	10.9766	11.364	11.771	7.68826	5.64072	7.71167	12.108	1.95382	5.70118	5.67376	15.4376	7.17874	1.49667	25.384	7.24812	10.3343	2.12137	11.143	6.375	7.48934	6.98378	10.5774	14.1769	9.19519	9.52489	6.19367	8.14421	5.4364	10.5848	5.74569	1.74107
345	8.18004	4.61775	0	7.52739	1.855	2.21503	9.51971	0	8.00076	19.6865	1.27249	0	8.22756	0	1.34281	10	6.80117	5.48919	7.14662	0	14.9541	4.27857	1.26507	9.38343	12.0204	9.37287	8.34862	16.0259	7.59859	7.8694	3.92061	0.40529	19.2769	21.3691	4.46879	0.71736	10.8438	7.44875	10.6162	0	4.70325	6.95604	0.868646	7.1181	12.2244	7.72988	5.3664	5.48136	10.1328
346	2.62231	14.2042	23.1206	7.40219	6.87896	7.20736	3.46759	8.60338	0.0189143	6.45542	4.18312	10.6757	1.74339	11.6236	8.307	9.48158	9.37195	3.2992	11.1608	11.7802	3.69579	20.3791	10.4331	11.2349	7.61488	6.29867	7.30013	0	8.15967	6.61365	10.5743	5.18345	0.599726	4.39352	11.2328	3.02885	13.7656	14.5931	3.54595	9.16222	8.70101	9.5898	6.85097	16.5087	7.43602	0.785729	1.38786	0	8.07822
347	20.5479	0.0109685	2.84164	6.94836	8.25475	8.38303	13.418	4.63259	7.58464	4.28114	16.3522	7.71023	15.874	3.52231	11.0058	7.83083	5.98763	7.59386	8.80495	4.71764	2.4781	2.22486	7.30764	8.75427	7.11889	12.1875	6.06815	5.01431	0	18.2294	16.9351	7.10324	11.669	8.42213	6.55538	15.4312	17	0.791557	5.05946	7.23759	2.88914	1.78948	13.3847	0.10785	7.95912	14.2281	11.9171	5.20312	5.21495
348	11.2981	7.61215	25.5619	9.92175	6.19879	7.88891	10.2089	43.3136	15.5665	0	8.14685	18.8308	23.7804	8.30258	9.34702	6.603	11.7149	11.9881	7.92314	7.8396	9.63469	9.20221	7.66483	20.906	2.47994	8.44378	6.52687	8.43598	9.28182	4.87652	13.8604	21.3524	9.4928	15.8225	8.36376	2.71003	2.20312	7.26608	5.63243	14.6612	5.68869	0.339543	8.81487	16.2083	11.822	8.6855	8.95633	11.4218	11.7254
349	5.46641	1.38203	0	4.92958	15.6593	12.5575	2.75684	0	5.82561	20.3101	13.7341	4.36348	3.16562	8.15163	1.14534	8.51296	0.0488122	2.8157	12.9245	5.43916	20.2521	10.6635	16.6989	5.60848	13.6251	11.9279	11.3368	13.1268	18.4835	0	0	0	12.3544	3.6783	4.13841	14.6979	7.10938	14.5728	4.71351	2.30471	10.2464	18.8309	15.2655	12.7417	4.01577	7.28392	8.66025	1.40512	6.65071
350	5.04102	5.02218	7.71826	9.59722	0.870469	8.78361	1.17251	3.47872	0.864683	7.04201	1.29157	0	4.79425	11.8806	9.3858	5.31518	6.03726	5.50265	4.43347	0	2.77831	4.49321	5.18602	15.1397	2.4422	2.62414	2.34019	0	2.92002	7.25983	3.65941	10.3683	11.0519	3.17008	7.18791	8.06495	3.55239	4.12136	1.85876	16.9734	7.28139	7.8534	8.33419	3.05183	16.9689	0	5.79648	7.59096	9.04072
351	3.16209	0	4.14749	3.27778	9.32831	2.47833	1.22642	0.928976	6.81078	2.40544	3.2967	10.653	6.25543	9.86359	7.63677	7.19066	2.81426	6.60318	1.12922	6.65021	0	5.66876	0	0	0	4.65797	6.58948	7.57586	5.64658	5.56184	3.25838	1.21657	5.09672	5.09057	3.0033	2.27864	3.06028	3.7063	2.62603	2.7667	2.99199	0	6.38494	2.67289	3.42861	7.65774	4.46457	3.91635	1.69773
352	4.67898	7.40835	4.4604	4.375	0.240353	4.71145	2.71563	6.39083	2.24031	8.14886	8.48437	4.1396	12.4319	0.373091	20.0122	11.6498	12.6642	14.4162	1.2832	7.56379	12.3574	6.5896	12.1356	9.54232	2.67557	2.8176	0	7.19741	1.18493	2.76206	9.70352	8.14336	7.5201	5.68601	0.640705	11.6982	6.38712	3.22109	3.36629	7.5859	5.4809	12.3136	6.08309	15.0426	4.44338	1.23572	8.10868	14.5171	13.3504
353	0	0	1.22707	3.49306	5.01494	5.02671	8.92183	0	0.612016	2.17012	4.574	5.43062	4.81794	15.6348	9.91458	4.87938	0	6.9232	4.86334	0	0	3.48093	5.59671	4.09883	7.95072	2.93169	10.8511	1.46563	4.14727	5.75806	0	2.19202	11.378	3.43844	6.60727	0	7.8942	3.45493	6.96493	2.8053	3.07142	4.95063	13.0871	2.48342	7.30155	9.736	7.05381	2.47794	11.2549
354	41.4967	37.7454	42.7634	34.125	43.5689	36.8246	43.4636	43.1019	50.6513	32.3514	43.5422	33.8664	21.27	24.554	0	30.7782	40.4114	34.0696	42.1019	36.8313	39.7409	29.6238	25.3342	30.0446	2.36622	2.46044	6.12144	5.73178	5.67076	8.48238	46.6987	27.9702	32.9711	39.6595	42.8371	45.7971	0	1.37963	1.01583	25.8718	30.0589	32.6397	21.764	26.5733	20.1933	45.2443	16.7075	31.0649	0
355	14.4677	20.4252	12.6204	10.6806	20.0598	0	20.5256	8.87469	18.5065	15.9404	0.877694	9.64518	9.61219	9.92188	20.4901	0	18.085	9.13987	22.6614	15.7119	12.9956	16.3271	11.6927	11.6484	38.158	36.7776	34.3269	34.3769	36.6725	32.9485	11.1859	5.45813	0	5.11573	14.0054	0	41.6547	44.4581	42.6811	14.805	0.417025	9.72231	9.80763	14.2509	10.4599	0	16.8141	16.1731	24.0354
356	14.7748	17.6974	0	13.1181	9.89346	30.4142	7.41914	23.7251	13.8012	17.2913	19.2308	28.0526	7.80349	12.9999	21.7714	24.537	10.3189	11.2785	11.2601	17.2922	18.7456	12.9572	15.9365	19.4978	16.6775	22.9525	0	16.9683	20.3736	12.9349	10.5629	21.6352	20.1261	25.0923	16.9186	14.7304	16.2805	18.4263	19.0793	4.17578	30.7738	13.2282	21.1399	11.4359	17.9056	23.5349	22.8237	7.22833	26.0002
357	7.68526	0	14.4733	6.92361	3.54684	0	7.18329	2.93188	0	1.42932	2.61881	5.44728	14.3433	2.53002	5.10474	0	3.82605	3.27037	7.32067	4.99588	5.70489	9.69175	10.8391	2.89186	14.7183	11.5283	27.8421	16.0325	8.30663	13.6216	6.93927	1.70978	5.65095	4.82221	3.80418	4.62008	10.5085	11.1014	12.4439	10.3655	0	2.92929	1.71902	0	7.12742	5.03651	13.3191	2.19993	5.41375
358	6.72288	9.02973	10.9455	6.77083	2.70235	9.32656	4.1442	4.57241	6.51319	7.39934	10.7107	2.76528	12.5661	6.62236	3.70144	12.3191	3.72554	8.25008	4.94675	9.9177	3.72591	0	2.54469	7.13649	6.12721	0	7.82732	7.51393	7.20029	2.55075	6.83185	11.815	2.94501	4.7635	3.3637	10.0924	5.54132	4.51304	0.248555	13.9236	15.2777	9.33793	6.01658	12.9449	5.46415	4.25014	2.37613	12.015	7.19459
359	1.97058	2.6717	1.64427	7.63889	4.77459	2.43454	3.22776	5.99552	0	5.82186	5.3732	0	6.10536	5.61968	1.98292	3.33074	2.11739	0.546363	0	1.03704	3.95152	11.1677	10.7344	0	8.88419	13.2497	4.10149	3.13769	7.8774	8.12014	1.16013	9.49145	3.26016	3.16169	1.63179	2.71822	5.12098	5.61791	9.71524	0.727062	4.64685	7.02499	5.66356	11.5442	6.7071	3.30462	2.53596	2.81639	2.01235
360	6.93967	12.4501	4.0057	8.0687	4.91163	8.00328	7.78731	2.6358	2.7726	1.83922	2.9472	11.8736	8.66505	8.0609	5.2026	5.13043	10.9974	5.00501	4.24684	5.07052	5.95416	5.08417	3.95281	8.70977	4.90561	6.41744	8.95597	8.65161	10.188	18.594	1.08797	5.60949	7.42825	0	3.30878	5.61103	14.4241	11.8285	4.39104	6.93533	9.69354	8.18392	4.46653	1.24456	7.74303	7.37853	6.30648	3.73185	7.70308
361	3.79964	0.961887	2.79058	9.23526	6.92561	4.17607	0	1.57614	7.32197	1.95147	2.36407	3.58221	0	0.770957	1.90095	5.60386	5.07855	5.78761	6.08851	1.89165	7.19067	0.505984	0.261494	3.07363	8.55263	6.5225	6.40252	13.0595	15.3027	5.59093	6.60125	0	0	7.93887	0.7132	0	9.33598	5.76174	9.17212	5.55264	3.78179	0	5.08039	1.84813	2.19636	2.42938	7.26719	14.5619	0.831202
362	4.94022	1.76951	10.6511	5.1442	7.57296	1.94952	0.512874	3.60641	5.13684	1.41611	7.51773	6.22862	5.83472	7.36801	7.85393	5.61353	4.09207	5.43271	7.46289	13.0737	3.50476	6.99134	7.07249	7.96381	4.46224	0	7.77358	4.66804	19.3254	8.13805	5.78027	7.42988	6.65134	5.2855	3.27371	8.45221	1.96056	9.60854	2.50377	4.81754	0	11.3575	15.3113	7.12113	9.76485	3.45763	3.61457	6.95393	2.73109
363	0	6.89655	0	3.43487	6.8023	6.30002	5.89282	0.409617	0.845393	9.32562	3.15997	0	7.23475	3.14238	3.35168	3.92271	2.26525	5.90591	2.29522	0.548467	0	1.46444	1.91559	0.00690703	17.9634	8.55367	3.20755	14.2505	0	6.46969	0	0.46521	1.6014	2.93993	6.29019	0	3.69938	17.675	11.5123	2.54222	5.77411	6.5034	3.86437	14.1113	7.04	3.26554	1.66461	0	4.05554
364	8.33448	18.4664	6.67896	10.4423	0.554871	21.6602	6.11262	1.21995	4.2413	0	0	15.7476	9.25534	1.19059	0	12	18.5239	10.0464	18.6229	20.7634	14.4207	7.39029	0	9.01368	9.7397	6.36491	6.06289	1.43737	12.621	6.67346	10.8997	9.37163	9.60044	7.80089	17.7248	7.03757	0.863578	0.288087	11.1852	11.2059	11.128	5.12276	12.6045	13.4843	13.8764	6.24859	4.44212	6.26142	7.03934
365	8.41006	1.80581	12.9976	9.98866	8.51829	5.33552	0.209336	10.9706	5.43058	3.16898	9.79511	2.38479	0	9.57353	7.92396	0	16.2465	10.8108	5.37383	0	4.12696	4.83604	12.7098	3.90247	10.6836	11.7843	24.2893	23.0664	15.5377	9.79368	8.98411	0	5.05787	1.83613	9.54051	11.9591	18.0768	16.5396	21.2129	5.11945	12.5552	4.06072	0.736627	4.00973	4.27152	0.0677966	11.7283	2.88545	7.834
366	2.66593	7.6951	4.15654	10.0697	9.13481	9.76811	2.1771	0	3.37441	8.66074	6.58786	10.7164	13.0014	7.34849	7.22361	9.28502	8.69565	5.18701	11.6822	13.1072	14.5152	6.29561	5.27244	9.34521	7.93764	5.48941	7.58491	3.55921	4.03649	12.0352	6.31424	5.04315	8.18931	10.3163	14.0535	8.74941	0.980278	11.5404	0	3.57924	12.0843	12.2446	3.88191	6.28363	4.67879	13.9322	4.68943	10.1856	4.64925
367	6.41748	6.44283	12.3104	10.1102	12.0427	5.315	8.59326	7.32858	8.67603	2.97038	7.86446	0.332059	0	6.8703	4.7924	12.4444	6.8323	9.20011	0	7.84643	1.11837	0	5.72853	7.2662	21.4245	13.973	13.4088	20.2053	7.13298	10.4687	4.36524	4.60491	3.99556	4.14986	0.818426	8.32145	24.4719	14.1671	31.9955	0.415682	4.83228	6.34722	11.9146	10.3823	7.38424	4.64407	5.10796	12.7056	3.60796
368	35.2274	38.657	11.3383	0	10.409	0	27.2347	5.79697	0	65.0807	17.9748	10.5756	17.5647	51.176	2.31116	0	27.2683	5.96051	4.64541	26.7741	3.91431	10.7522	0	36.8352	13.9159	7.398	8.18868	5.01027	8.58446	7.18288	55.9672	6.99838	15.4035	5.46593	0	0	0	10.727	0	8.16487	17.5179	0	1.27448	0	0	12.7797	44.8112	34.8177	10.288
369	23.2651	4.85481	35.0708	33.5062	33.1278	37.4923	41.48	66.4559	62.2009	5.58674	41.7888	38.5591	38.4441	4.49888	59.4397	46	0	36.6639	39.5822	10.9246	45.2548	56.68	63.0868	13.8831	0.41476	33.4968	14.1258	6.09172	7.27122	15.0535	0	60.4773	42.0723	54.2666	44.2769	49.8692	26.1874	1.86409	8.02718	51.6671	22.6328	46.1798	40.8652	41.515	43.0448	45.7966	10.3681	7.89651	51.2605
370	39.2707	24.6288	42.6984	37.983	47.8711	38.6016	57.9801	44.8465	55.5712	28.5935	43.2266	40.3077	37.364	32.7049	21.5855	28.8964	40.6872	41.336	42.3768	39.2465	38.2063	32.3574	50.7807	38.8174	8.23858	7.58341	9.336	10.7298	10.4878	11.028	38.702	24.9067	26.9126	37.0097	32.7231	35.3707	10.5206	13.1214	10.632	35.3483	15.9291	34.0849	33.1403	29.9522	32.1525	39.8047	40.0582	32.0187	25.8242
371	20.2032	34.08	11.7032	14.2916	14.3102	8.22151	15.6837	19.0917	17.0348	16.8152	15.3925	8.99939	5.65165	10.4444	21.0252	11.1475	0	11.7162	7.95917	19.9653	15.9836	27.8514	12.7558	10.1836	42.5131	38.7534	39.1615	42.3717	37.4456	35.4761	16.741	15.0399	10.5149	16.3253	14.5638	15.309	44.2676	41.7802	38.9811	10.6002	23.6516	9.24361	11.3582	10.0703	6.59891	15.6	2.80722	12.6838	10.1363
372	13.1324	17.7373	12.1848	9.82171	7.78711	12.5843	10.1184	10.6396	10.6697	12.1288	11.7128	16.9136	9.86184	7.18212	7.66949	22.71	17.8126	13.2065	22.1784	5.4509	13.1784	14.6145	10.7004	20.9294	18.1325	17.9824	14.9405	12.4987	16.5918	12.9462	8.13768	19.4327	21.1068	9.76444	10.0033	12.6948	15.8463	14.3235	0	11.1363	7.4496	7.62703	14.2006	10.9039	12.3085	9.32143	16.6919	11.0936	20.9373
373	0.738891	0.947151	3.08232	1.19282	0	5.84971	3.35413	2.53907	1.12611	5.4823	2.21796	0	4.50392	6.87388	2.67004	0	9.59938	6.58993	3.02345	4.54317	1.63225	0.518072	6.31616	3.7774	12.6661	12.2994	13.0675	10.3367	11.3678	17.6881	4.42216	0.228969	1.66334	6.9824	4.08073	2.38419	10.6274	12.0016	31.4268	1.04706	1.43751	5.11625	4.11806	4.93474	6.11615	0.578398	4.40885	4.52452	3.14211
374	3.50289	5.45629	5.82407	7.05222	10.6793	6.31392	0.911366	6.64742	4.40994	6.93158	7.59826	9.88843	6.37511	0	10.0703	6.99661	6.4514	5.45557	5.24259	4.42914	5.86005	6.97992	2.36856	7.85813	4.93689	4.52885	4.92626	0	0	0.673501	5.2851	10.1637	5.81943	3.00025	11.5805	8.09892	2.80243	1.18448	1.20753	12.1834	7.77349	5.54406	5.02448	6.21558	6.48639	8.15625	5.63774	9.0932	10.6726
375	8.16201	1.28999	7.97413	2.63625	0	0.224849	0	0.301299	0	1.62746	5.09032	1.54711	0.66906	3.1852	0	1.34504	0	0	0.381162	1.5965	0	2.53414	4.12403	0	3.53624	5.09017	6.18136	10.2014	9.17942	7.04433	0.849914	2.048	0.910986	2.00347	8.17801	5.90296	4.9964	7.28139	5.37716	0.87795	11.4928	1.13266	0	4.2715	7.83303	0	1.89284	3.12993	0.422977
376	10.7858	7.27796	8.53143	16.0713	14.4048	18.9816	8.83353	9.40619	9.65974	19.8978	8.31537	10.8298	21.5894	13.6707	17.1904	13.8855	16.3779	13.8951	10.9697	16.6811	14.7304	5.69076	6.20589	9.43541	0.158606	2.57214	1.80058	0.270516	1.83963	2.10033	13.5986	16.6299	21.6642	12.5862	7.8692	7.56039	0.891981	1.23742	0.922878	11.9423	17.0718	19.8548	20.5707	16.1216	14.9728	17.1466	16.0338	10.6329	17.1343
377	2.50402	3.55618	1.33476	3.27073	0.640756	3.7209	0.799313	2.83096	0.124224	1.89475	1.67326	4.59775	5.7822	9.26278	4.7742	0.642586	2.23467	0	0.323018	1.19965	6.51117	0.891566	1.92308	1.56111	5.76567	3.92471	3.75564	7.2046	7.98343	6.69011	3.3215	3.93911	0	2.58864	2.37675	4.36056	5.77716	4.72614	6.8293	6.22121	4.01048	6.29449	2.78081	5.05948	5.28857	4.93315	7.75772	1.55865	2.58318
378	1.19728	4.84326	1.68908	5.21858	2.2619	4.1706	1.99081	2.96905	0.964083	6.62865	3.75407	5.72649	7.89273	11.1739	7.7464	11.2592	3.95764	5.64186	7.03534	5.11335	1.88646	3.6988	4.09315	6.62056	1.11024	1.90261	1.71369	0.855929	0.245752	1.67627	5.98847	6.33056	9.64014	9.73965	4.1083	5.91864	0.638999	1.29626	0.235723	5.72827	3.36997	5.28807	6.23304	11.6371	6.13067	3.14766	2.58008	13.3148	8.86363
379	0.502856	0.183038	4.97781	2.46177	2.04482	1.33096	0.328689	0.72814	0.440184	0	1.01885	1.18975	0.310052	5.50218	7.26843	3.11714	2.87917	2.15894	0.510369	1.77439	2.01133	4.86345	0.732181	0.816954	2.94203	5.36294	5.11694	5.53078	4.85887	4.67709	2.95353	1.28053	1.76759	0	4.51638	2.39987	3.63117	3.04748	4.38756	4.91508	7.81352	5.81408	2.57379	0.833612	2.11252	1.31187	2.13162	1.9499	0.283243
380	13.341	17.2764	11.1859	8.6637	6.71782	8.90604	20.8472	13.0166	0.807754	24.0669	9.55535	6.12931	8.38672	10.2901	4.00375	9.66976	8.10289	3.31866	5.46974	12.2428	11.6902	8.81623	12.4007	4.58672	8.13389	2.63283	3.61679	1.5312	1.38081	3.65004	9.19717	16.1837	4.74552	19.4757	9.63035	8.23718	2.17033	1.35552	10.233	12.7785	8.28654	11.8017	12.4525	10.1781	12.4783	14.888	15.9558	12.8706	14.8586
381	1.66967	6.01939	0	1.07656	4.92934	7.6963	8.40076	0	13.8934	0	5.35478	7.14655	17.7781	4.81893	9.65159	5.77334	6.2718	12.2502	13.9018	7.80411	11.1924	5.44156	7.37756	7.85527	9.61506	16.9137	10.8039	4.01259	14.9038	13.7377	2.71981	3.09027	8.51078	3.47139	4.66926	11.7331	13.0838	16.5101	5.49571	5.15896	1.93409	0	1.04836	6.64112	11.1268	0.761074	4.90119	0	9.69359
382	22.516	20.6614	23.7701	41.6838	41.2177	49.686	28.653	31.0826	21.5042	22.4854	16.509	40.8879	24.9418	19.8501	38.7597	11.6496	25.355	30.2864	23.0956	11.1919	18.4252	40.6163	31.7161	29.8944	0.041841	6.34856	6.83086	9.45349	1.82804	4.18823	46.6416	40.7517	36.9125	8.7503	33.4468	20.393	2.36264	7.01427	1.52781	19.8398	26.6236	39.7003	34.8407	37.484	31.6455	40.3369	31.4029	32.4012	24.9226
383	0	5.83177	0	10.9592	2.71583	10.1619	6.48501	0	3.94902	6.44351	14.1627	3.78448	11.5245	4.54634	10.0094	11.6259	9.23642	8.97482	7.25772	20.3041	8.19066	0	4.80599	3.59136	30.3682	25.2657	25.2246	43.8298	43.3084	34.9203	9.98974	6.2769	1.6684	9.74384	8.07393	3.73586	42.2321	31.2917	50.0495	8.96873	14.4632	6.42221	6.40707	0	5.09999	10.9543	0	12.1855	2.92028
384	25.2169	11.9997	22.3925	5.22329	11.9728	5.49571	3.70062	11.7717	13.2831	11.0126	14.4465	10.8966	4.52825	18.8279	9.85604	5.78126	16.2743	13.9384	13.2247	0	17.4146	11.6723	14.298	23.5187	10.7866	7.41794	11.8959	8.91485	1.24106	9.94273	5.16593	9.30935	12.0748	8.76227	9.97082	14.0295	10.9753	8.49172	5.30336	13.1765	11.1054	10.6277	8.05815	13.0623	6.20491	4.95126	12.7959	9.57996	4.36299
385	3.02832	5.01094	8.95909	5.70745	0	0.610634	0	6.60293	3.7785	0.74477	3.20719	2.00862	7.93535	4.04984	1.58446	8.56894	1.60065	1.17596	13.5104	9.03399	0	3.59263	1.4858	4.90954	9.2636	9.71235	11.439	7.99492	11.0353	13.6204	4.55582	4.74783	3.64191	4.05794	7.63619	0.719753	0	8.11877	5.91888	6.31688	4.00431	0	5.19433	4.92763	10.8529	1.05182	9.81217	11.2197	7.68862
386	15.158	15.8693	10.1709	3.95876	13.0216	6.87828	13.7078	15.0383	14.2434	11.0711	11.0785	6.06034	0	8.5183	14.1494	14.8887	17.3767	2.16435	14.5049	6.77549	7.17249	7.78655	4.32596	6.73213	3.58996	1.67851	0	0	4.13685	1.58697	7.73748	8.06939	14.2236	13.7659	10.1005	19.3191	9.26511	4.59729	4.57243	9.88886	11.7861	6.00097	4.64641	6.73336	9.5973	9.13289	1.42829	6.73854	10.7789
387	0	10.272	9.93268	4.69925	2.31839	5.09246	3.53403	0.557713	8.84042	7.16318	14.0681	6.68103	6.90157	10.4361	1.85706	10.5726	0	5.96638	1.90436	13.5174	13.7265	3.65276	6.51466	3.07351	8.20921	8.39255	10.9898	10.9907	10.5434	6.75499	0	5.94925	0.493378	11.1085	2.02659	9.99657	4.29258	9.64642	7.98527	8.58103	0.601214	8.43174	5.68746	5.6336	0.620948	3.3949	10.8785	2.21249	11.7683
388	19.0702	0	13.5267	13.699	5.73526	2.05081	7.12756	4.32228	8.72375	12.1925	6.39546	11.8621	13.4537	8.77142	4.99191	0	14.7546	15.1071	4.86669	12.9472	10.9812	8.47802	13.5436	13.9619	5.43933	6.45008	4.27509	3.41948	3.41011	4.91962	3.82028	3.64279	11.8541	18.4463	10.8787	10.0537	5.54258	5.96715	2.39064	8.99974	13.4536	9.17064	13.7931	15.3399	0	11.9634	10.3502	6.92947	11.5896
389	0	7.0591	0.062144	4.329	11.3712	3.42186	7.54403	17.6078	10.9765	4.82008	5.22233	4.5431	4.55009	9.89097	5.13672	21.4699	1.02765	6.81769	2.26407	6.18292	1.20673	9.94363	3.53163	1.87639	14.5523	15.1878	14.9241	9.85293	8.21221	6.67909	10.1722	1.9788	5.8751	2.418	3.5668	1.78225	10.0755	7.0071	6.52341	6.29103	7.74205	7.84476	7.87186	0	12.3733	2.56542	2.47505	5.86253	1.41655
390	10.6028	35.1186	10.605	48.1742	44.5839	19.6298	7.35662	35.8654	56.2841	1.80151	33.8658	39.4231	35.6037	41.8291	50.9719	9.59726	6.50113	56.1454	35.289	39.9098	42.8364	50.0849	46.808	11.1786	3.79845	10.1414	5.24658	3.13129	1.28801	4.1836	35.7739	43.5178	31.1736	39.6691	30.8634	33.1854	4.71373	3.24066	2.30266	7.2865	43.7106	46.5905	45.2198	43.8731	43.0286	17.4825	11.4321	9.79741	41.7694
391	36.7435	0	50.0305	11.0162	14.4234	39.1455	52.9797	10.4559	0	34.9781	6.06147	3.9052	7.6543	0.589615	10.1011	31.7106	42.8648	0.364022	7.63852	0	6.24059	0	17.266	44.3239	38.9988	39.2207	46.1896	13.0728	51.3413	22.6457	14.5907	0	28.707	5.41282	0	8.20042	51.3808	54.2273	55.4274	52.3776	12.2117	13.0394	14.2592	2.42067	11.6913	33.8965	18.7661	38.1171	10.677
392	8.93617	17.1044	0	9.17365	6.7562	9.10374	11.7896	10.8722	8.36334	14.9063	10.0406	11.1589	10.4473	13.2931	2.61112	11.7074	20.8739	12.3667	8.69073	28.541	11.3156	16.4534	6.77272	6.79682	11.2741	11.9145	17.9869	39.1201	12.8511	44.1311	6.66072	18.0169	7.13271	0	17.588	9.1935	9.94149	16.4927	10.1877	7.2865	8.25684	3.85048	0	10.4603	12.3373	6.25042	15.2814	17.0242	8.6465
393	4.20213	0	12.532	1.91513	0.0467153	0	0.914187	0.716626	5.69172	4.85452	6.11139	12.9808	7.68724	12.9045	2.87677	3.31512	2.72327	7.50291	5.36095	6.48032	3.98193	0	1.72039	5.77007	10.0943	5.92272	5.57097	19.1903	7.7668	4.11585	4.38454	4.42326	2.25632	10.8589	0	0.714716	10.5485	6.19628	4.73014	0	3.53181	2.52223	8.80372	5.92312	3.86649	0.27379	10.6587	0	1.45459
394	7.22222	9.97799	1.14648	4.40536	4.30949	4.73373	6.70979	3.12585	8.91509	9.17497	5.81901	2.64845	11.4683	6.09045	4.0819	7.13903	4.01371	4.8233	11.0882	3.2715	3.22347	5.92798	5.48243	7.95854	4.91758	5.02464	3.96314	0	4.77436	3.98882	4.25867	6.14614	3.96135	5.6872	3.29142	8.5164	3.1115	2.70567	1.32564	6.44159	6.13776	5.61786	11.1366	8.70438	4.83549	9.98331	8.62299	2.55363	6.66297
395	1.87943	4.53412	7.58629	3.512	3.97664	3.80001	0	13.3702	3.36276	6.56835	4.95614	6.97537	2.75344	2.57956	5.42309	4.04349	5.0772	0	6.37986	1.8739	1.61731	5.08436	3.16095	2.69945	3.53934	5.17202	5.7073	6.41704	5.05036	3.60349	6.28311	4.13001	6.37113	0.723372	8.52393	0	5.96052	2.53903	6.02565	4.01857	1.17328	3.66177	3.8228	0	1.73216	4.88147	1.02231	2.58767	5.48138
396	11.4894	4.045	4.92743	8.0402	11.9883	5.32544	4.68305	7.75321	5.92403	12.228	13.5206	6.9332	0	7.44389	10.5741	14.5137	5.37534	5.58673	5.68727	0	10.7579	13.747	3.92269	10.3109	4.80181	3.2423	3.18744	2.0454	0.435793	2.56182	9.89668	6.79985	5.27423	12.1394	13.3176	2.83629	1.85378	2.24083	1.16639	9.58383	8.75569	9.56269	4.93114	9.95861	6.76399	6.20367	10.8276	4.29009	10.7836
397	0	6.44167	3.56141	4.00335	0	5.5643	1.56964	0	4.40237	0.677561	1.63303	5.3475	8.20104	0	12.006	0.755141	3.37739	4.8233	6.44646	11.4941	0	0	2.28521	0	6.56596	5.74771	1.54671	7.77908	9.75208	4.70867	1.43179	1.5457	10.0085	0	0	5.99609	3.82239	4.72286	3.78325	3.40409	2.26275	3.27708	1.27095	3.17948	1.691	7.22538	4.95155	15.3473	1.156
398	11.773	10.8829	9.61093	5.78448	5.75182	9.96146	7.69297	6.39503	2.41608	6.40893	15.767	3.75337	11.7186	6.00335	0	10.5666	7.1419	6.09232	5.7472	5.76586	7.86905	3.90669	5.20261	8.8455	3.29676	6.28656	3.84091	0.528902	0.997482	2.58299	8.59076	5.95674	0.772947	15.4735	12.5074	20.5387	3.95363	5.12191	7.3513	5.89344	10.6633	5.71584	6.08263	13.7464	7.07432	8.28047	11.7522	2.54511	10.3485
399	7.1513	11.8953	0	3.97543	8.1635	2.73601	6.30444	11.4455	4.64049	8.40175	2.22492	6.87416	4.46611	9.26633	1.35415	6.65167	2.05135	2.29536	7.67182	2.66357	12.1577	4.79561	7.379	2.11617	12.7129	7.32741	6.76038	8.71519	5.74279	7.47798	8.12923	9.46359	4.34214	10.0358	13.9083	10.8185	4.71373	2.51272	7.69992	3.70784	3.29635	6.16222	4.4732	1.73398	6.97932	5.52254	6.68504	7.73749	3.02009
400	7.00381	14.5749	19.1743	6.73892	10.7595	22.2335	12.2822	0	18.1657	9.41929	15.5613	7.88674	11.7428	5.3006	34.0333	2.00927	13.7269	15.9368	10.3008	21.9576	13.1956	11.7772	11.6969	17.491	10.2577	9.06505	13.0454	9.75136	9.3326	13.4046	12.9227	13.037	10.5582	6.67472	6.8641	6.61464	13.3214	13.1904	5.56576	20.2324	19.0467	8.56203	15.8677	9.58678	15.7071	8.66657	6.92318	21.6846	19.1425
401	14.1415	0.772911	6.23338	8.11823	10.8588	11.1111	6.937	16.6463	11.1036	10.1969	6.20559	12.4762	15.3351	5.06347	0	12.4807	9.34354	0	1.08921	7.08342	2.05393	17.9029	9.94683	7.80317	4.29881	9.535	13.0125	13.128	10.6343	17.0546	8.14712	13.1239	10.0289	3.69979	5.49405	5.09212	8.52967	10.0079	15.9192	7.68803	3.09186	6.09052	7.13696	12.6232	4.21503	11.9131	16.2937	1.21596	9.48537
402	16.6444	17.3353	12.8715	21.2611	11.7151	9.6687	1.62534	0	9.02164	12.2539	15.9403	20.5625	6.8223	9.2621	7.92744	6.02782	6.88968	16.3365	13.6618	3.05804	11.7613	11.9185	6.44661	16.6127	9.5887	9.76997	11.5326	13.2713	15.4771	0	19.7845	17.6062	18.6622	15.7505	13.2162	8.41863	10.0507	9.79748	5.7711	12.767	13.1702	21.5214	20.5854	19.3695	16.1347	10.659	7.38123	14.4395	12.9658
403	0.0617983	1.29739	6.17555	2.57143	12.2735	5.26256	18.3981	28.9956	3.61954	8.29048	5.09237	7.36412	7.44617	4.25443	11.2202	16.6055	15.2475	4.87916	11.3693	6.62575	0	13.4928	10.0908	5.59441	17.2324	12.9607	14.1636	15.6758	16.0177	11.5531	9.30394	1.63894	9.3744	5.94986	13.7005	5.43756	14.7033	10.4156	19.464	7.33319	5.68824	5.36832	15.7407	4.99541	0.603238	5.83809	15.286	3.15389	0.94453
404	9.42425	20.0037	6.30276	24.0591	11.107	9.58981	12.4497	17.2576	8.17798	7.58811	10.315	3.48727	2.1131	7.923	22.0552	15.881	9.0604	16.4456	2.90456	11.8577	21.6179	17.2873	20.8463	12.1013	6.5783	7.64284	7.70664	8.63604	0	18.631	7.6231	6.43159	11.5496	6.49351	9.06449	10.5681	2.2368	4.44503	0.0324219	9.19084	18.3926	18.6647	1.50486	7.89715	16.0431	16.8315	8.17956	0	9.38233
405	9.15645	0.193228	12.8946	5.69458	9.36957	14.7172	2.22855	0	7.57926	11.4135	9.6163	4.71304	13.1113	22.5973	6.94583	2.87867	6.64849	7.25059	13.7344	6.55294	5.98967	0	6.74568	1.76531	10.8523	14.3581	8.91252	9.88438	17.8489	0	2.28396	11.6961	7.95958	13.6968	7.52837	14.1377	9.78228	23.1983	14.6007	11.3268	3.46844	5.6251	13.2834	11.6315	11.0339	1.36547	4.8423	9.53768	8.83851
406	14.3784	8.69525	15.011	2.56158	7.16059	0	6.92024	9.39738	12.9269	7.24947	6.25296	8.23831	9.1769	16.39	3.47913	11.563	15.7928	14.4285	10.9647	17.3081	11.8646	4.80371	12.0735	8.46836	4.91824	6.99975	9.66893	1.46321	9.3326	21.1595	4.05379	11.932	7.09336	11.9148	23.7199	0	5.77592	10.6786	6.74376	8.78035	5.42067	12.9113	3.94946	4.50566	8.88057	8.20677	12.5115	12.1849	16.0169
407	5.13956	18.5039	4.15173	10.3941	14.6438	10.1082	26.4243	5.20524	0	0	12.4586	9.39757	11.2196	11.0615	3.66551	4.22141	3.11451	13.2746	16.39	18.7123	6.36833	7.03401	15.5073	2.20877	11.8806	8.53327	5.22912	5.81193	5.50469	6.77105	21.9695	4.54433	6.86237	4.24343	13.9081	10.4785	11.6513	5.28669	4.50665	7.14534	4.39996	8.27315	9.09264	5.93817	5.95602	8.90344	0	16.9094	10.1265
408	21.4131	0.680898	8.14155	10.532	12.1122	8.16993	12.1314	3.47598	19.2951	30.3023	13.3704	19.5458	9.32783	18.1476	5.96421	23.1743	16.8519	11.4483	14.4502	4.35823	14.1595	10.1827	0	14.6256	6.42963	5.02102	9.82241	10.2016	7.07115	3.77698	10.7475	10.9014	16.6891	16.2036	3.15527	18.0655	1.04384	7.83798	13.3254	4.93982	22.9511	5.6893	6.05753	17.9063	11.9884	22.8647	19.4215	14.8195	8.80989
409	2.63673	17.9426	9.0436	8.06897	0	9.13906	0.603217	19.0218	10.1102	3.28609	5.18712	6.32839	13.705	0	4.70924	5.15842	3.32424	0	5.13485	2.48596	12.9891	5.60097	6.64599	13.3294	17.9633	16.1143	6.90638	12.1764	8.78103	7.64917	3.16393	9.08865	1.22233	15.373	3.34902	21.1873	22.9049	5.14203	14.0711	10.5963	4.37023	7.29417	6.78138	5.54637	9.438	4.75129	9.1611	6.05446	4.2876
410	10.7542	12.0962	5.69599	7.5719	19.8852	7.57557	3.85032	0.449993	17.6489	9.43623	11.5365	9.47129	0	2.71754	3.21512	15.6275	9.60556	16.1208	3.7903	6.6692	5.46649	2.61882	3.85825	3.69336	1.65472	8.14217	6.06396	0.457599	3.56317	7.64116	0	10.6025	8.34735	4.3683	3.11037	12.4364	7.81354	12.5964	3.93343	0	9.51606	4.10195	6.35149	12.783	4.45529	10.1589	6.68275	0	5.72036
411	11.4757	3.51071	9.72363	6.27079	8.91343	0	6.62977	5.24024	5.16705	0	8.57683	12.5764	12.0813	13.0014	8.71609	5.01034	4.79022	1.22232	4.07334	2.47957	5.89144	4.69348	7.52608	2.9515	10.6556	11.1155	7.42503	9.08383	10.9787	3.29378	17.3297	0	8.92557	7.18365	7.45886	6.33429	9.06674	7.1997	3.19862	9.88389	9.76356	6.12475	10.0369	5.54378	14.095	12.7202	10.4711	18.4786	12.2169
412	29.0205	23.6059	4.17088	10.0959	20	8.8195	32.7157	3.36769	3.19568	6.89724	2.15365	1.75039	5.19198	1.86133	10.5213	0	29.3192	1.07626	6.79301	11.3718	24.86	9.57402	5.67147	5.6238	12.8794	6.51767	10.7558	3.91393	9.5789	18.3715	16.8707	7.84073	7.76913	0	39.3175	10.0929	8.15532	0	1.35077	4.82158	27.4409	3.56338	0	0	0	0	25.3405	8.18156	0
413	0	13.3458	39.3158	23.8407	0	29.1081	18.65	28.1463	35.3704	37.385	27.5945	32.2024	38.7311	40.6887	37.9406	35.9472	13.0224	40.1445	42.5302	27.8928	19.181	20.8826	28.2828	38.6966	8.41062	6.37984	5.2451	0.311557	10.2036	16.8372	12.6377	26.3974	25.9567	48.3719	5.64699	14.1388	15.4942	17.7816	33.8664	39.9179	5.87507	39.3474	26.5922	43.0229	39.0904	41.6189	0	23.564	25.4599
414	13.1165	10.0221	4.5669	26.3451	20.8657	18.0246	7.84502	26.0415	13.7373	22.1811	24.534	9.5672	9.93011	10.4514	21.2882	6.81565	7.80504	6.05012	11.937	21.8982	15.6558	16.2826	16.7743	10.6653	11.2036	16.7077	20.5821	41.5247	14.3915	8.24468	15.5447	22.1602	16.558	8.8969	1.82697	18.6049	10.1585	15.6677	0	11.7318	10.226	8.88026	13.7165	9.85499	15.4668	10.3426	17.9342	16.4612	22.9931
415	0.90936	4.9473	6.5723	0.00978282	9.24028	9.01853	7.52015	11.6708	1.89873	3.14874	2.79597	8.38029	9.48534	4.10423	6.71865	15.3571	6.97597	6.02706	13.3768	6.15618	6.83794	15.5854	13.5701	15.7147	16.5472	22.9202	18.6013	19.6086	23.4151	8.49018	6.74215	0	10.1556	8.72658	14.8422	4.96352	15.722	8.96543	32.2239	5.11895	9.22295	0	14.085	2.00223	2.05154	2.39922	9.02384	7.97142	1.17491
416	12.1775	9.28256	9.20964	10.8883	8.9576	4.615	4.76477	6.80795	12.762	2.67893	7.5063	7.0615	3.63983	7.43602	3.43944	7.2292	13.7426	11.2469	6.70687	5.26316	0	11.9718	9.69531	5.58392	10.6872	7.55144	6.99347	3.03768	10.0879	17.011	14.4635	3.77376	7.97939	7.53432	9.82938	0.596949	9.1332	8.48048	0.248541	11.4769	8.33062	14.9299	4.63549	7.06637	1.73639	7.20847	13.6493	5.98207	17.1505
417	2.63912	5.73784	6.10886	3.25768	1.94346	8.93146	6.73806	8.02729	6.28761	1.92923	4.48363	5.55089	7.77889	11.4751	0.0106815	2.95849	2.00151	0.276753	6.94068	5.23466	6.94418	5.4077	6.38351	8.63114	6.33432	6.08447	8.83036	5.81248	9.52106	11.9169	2.75398	10.7443	1.23003	5.88117	1.57029	9.60646	9.48448	13.902	12.4487	4.43217	4.66358	7.25827	6.81216	4.62354	7.73033	2.90717	12.0885	8.58784	0.547581
418	11.7525	10.3111	13.6586	2.91528	4.82332	12.7255	0.0601612	7.37407	1.02718	10.4658	10.8186	10.4664	4.56567	6.48674	2.884	2.44155	9.61394	7.37239	1.75978	7.14421	8.29631	12.7285	8.23812	4.77824	7.2618	4.76519	4.97953	10.0964	3.22767	3.51882	8.93513	12.5698	9.37763	6.55245	12.3509	4.89719	8.04139	4.7998	0	12.6168	11.1574	10.7715	17.0218	11.2493	11.9879	8.88361	0	9.68058	9.20255
419	8.15459	7.14043	0.977418	8.80454	5.37102	1.18174	11.2261	2.87415	2.90517	5.87765	0	2.97326	8.59581	1.77757	5.26597	8.61301	3.12369	10.4628	2.09205	5.89018	6.86691	0.25508	0	3.66146	14.3655	9.81589	10.5234	6.15325	5.03239	4.67471	4.72256	5.91128	3.70059	2.48472	4.0465	18.3285	6.9306	10.6068	12.7296	0	3.80382	5.02255	0.748589	3.85388	3.38627	3.76094	4.80988	1.09274	5.53429
420	11.0563	0.00973331	11.8278	6.93434	8.2591	3.98817	6.40154	12.1462	6.81143	7.64408	5.61263	11.0326	2.16956	0.829792	6.92457	16.1787	3.67553	0	8.66599	8.3779	4.4653	7.44961	10.9005	7.65428	6.68613	8.33406	8.27712	13.4692	5.29181	6.85086	7.03174	10.2421	5.16148	6.77337	4.67015	11.9867	2.93326	6.96517	0.15731	13.0989	12.113	17.6258	13.2991	4.0386	6.85896	13.0275	5.98463	10.1132	14.3155
421	6.47127	10.9305	6.23902	3.00887	4.95986	9.05007	10.3489	2.69916	5.28629	8.67294	7.03957	0	10.9847	3.78466	4.2009	0	1.69944	15.7314	7.2739	5.76649	8.7769	9.00074	9.34176	7.62871	9.56776	7.02778	3.04101	1.97037	3.95324	2.09596	6.86357	5.27405	4.45021	4.78058	7.97538	8.6863	8.21672	6.58073	4.82745	4.43115	10.519	6.71889	6.79113	7.70481	6.73036	4.59604	6.36261	0	3.55741
422	12.188	15.3202	10.6854	12.9322	16.3972	10.4525	9.8906	9.08019	18.935	7.80484	6.40221	3.2486	19.0205	11.4754	7.58009	8.07899	14.2081	7.29017	10.5283	8.8057	0	4.07302	3.11743	7.62018	6.98748	0	9.33719	2.39904	6.95163	4.07933	8.59786	4.94105	10.7843	12.2112	7.02529	1.29005	4.55687	3.13207	9.06499	18.7189	8.96456	8.7451	16.477	14.539	11.2867	11.0898	14.5395	16.0802	16.9652
423	5.18476	6.24878	7.03866	2.45093	4.05807	0	0	0	0	6.11687	4.10959	3.16422	0	10.8986	0	14.4939	14.6922	3.42926	0.350327	5.29412	11.0419	13.8863	12.712	10.9274	10.5189	6.36593	8.44844	9.43822	13.1804	8.96414	1.92348	16.6322	0	0	15.924	13.7282	12.639	7.51922	6.0466	0	8.61547	0	0	7.27997	7.34276	5.16454	0	4.06004	0
424	16.3281	6.62838	12.8471	14.4366	6.15858	17.5961	16.1147	21.6457	14.3596	13.0938	16.4859	6.76089	6.4455	12.6493	23.5805	11.5799	15.6605	11.9744	9.09007	9.98217	5.5978	18.5818	2.70669	7.16843	4.49195	12.8277	11.2646	11.9501	2.64144	3.54235	13.2752	9.7471	9.50596	24.8781	13.3012	7.00925	10.3965	8.41248	4.14905	18.0056	8.08853	15.1476	12.9058	10.7941	11.5255	10.3531	18.3949	19.6727	16.8977
425	1.38325	10.2784	5.57118	6.50593	9.20488	5.57686	3.25251	3.40671	3.48972	5.80339	12.7759	12.7096	9.23644	11.9814	5.90897	16.0751	4.94022	13.2534	17.2767	5.17825	20.2394	0	11.0269	6.1882	15.3875	8.85657	11.0076	8.7689	9.62877	13.3466	9.10238	8.93709	3.34487	7.03837	1.77974	10.4601	10.7822	11.5332	20.6174	0.835795	7.53524	2.15426	4.04321	0.896885	4.52569	6.4777	0	0	8.01644
426	0	15.6609	12.7241	18.651	9.95271	22.6252	19.6925	25.1572	6.65633	19.4679	10.9399	21.6222	4.19168	13.3475	19.9705	5.68982	16.7474	10.04	17.7376	15.7219	14.5284	6.54215	10.2896	7.61166	3.81392	9.33554	7.24917	0	3.88185	4.04469	14.3998	11.1511	7.4875	3.37079	24.1938	15.0935	0.493362	9.57711	5.73198	8.25708	6.93585	11.7505	6.70722	23.7543	22.8489	11.8424	14.7159	6.84055	2.37365
427	20.6713	10.3173	2.35501	9.05649	8.688	5.01808	4.92312	0.366876	8.68554	4.26011	8.43798	2.447	18.4939	6.54726	10.1745	7.83041	7.04476	21.6707	6.51793	6.85383	2.68565	19.0145	9.97367	15.4961	8.09869	10.8334	17.4858	23.9227	15.1169	9.49246	0.714736	12.3661	22.0108	15.1579	6.30269	8.80456	17.4202	12.7996	16.0063	16.8672	15.5316	5.70202	10.1264	4.52638	4.56856	0	14.0229	7.96014	14.4014
428	22.8671	11.5924	21.2742	19.1193	32.3216	25.693	14.5476	25.4979	8.37534	19.8216	18.1602	27.1912	27.5935	26.4117	15.5203	19.3067	13.8919	12.5899	14.4464	22.1925	30.3025	19.4682	17.9463	21.9485	13.8525	17.6086	4.64718	7.52049	6.88917	19.0282	19.939	12.9151	19.7328	23.0655	17.6101	22.9413	7.63366	5.31434	4.61115	10.959	16.8094	14.191	24.7837	15.5984	23.5287	25.2622	25.8914	35.2731	14.4688
429	3.84987	13.0134	9.43761	6.90445	0	0	14.8285	0	27.4008	7.31452	10.0361	11.8236	1.86414	2.07448	6.13978	0.766469	7.43998	4.02078	8.11284	11.8271	2.36208	1.98375	11.9853	7.75656	20.5952	18.8104	19.2419	20.561	32.4648	28.5553	18.1522	7.79408	17.5221	2.72419	1.21772	0	24.9282	28.166	28.7877	8.82628	4.88737	17.9647	4.86654	10.8675	0.783881	12.1867	0.0881945	0	9.00393
430	22.457	26.5954	15.9647	14.9703	16.5604	21.6972	10.0207	22.9544	11.3934	18.7744	20.3266	18.8279	19.2136	23.6315	24.7754	20.7793	15.1241	24.0764	18.7953	14.4997	22.5033	12.4507	10.2929	12.1865	7.19543	9.71209	11.9192	0.858217	0	6.49407	24.9309	20.1462	22.1649	11.8852	22.9886	28.0436	3.98396	5.93601	1.17133	1.34783	16.6014	24.7054	20.7534	16.2847	15.9969	11.5695	17.9712	20.2206	18.3579
431	0	0	12.6996	6.58756	11.703	8.12863	9.9819	1.47358	18.2486	12.5249	6.77882	3.49846	9.59437	0	12.3688	2.20296	12.8959	6.82803	16.2888	11.861	8.35133	15.4853	24.4915	12.1395	19.1681	15.6366	15.8355	20.13	33.4104	13.8727	5.93856	2.15559	10.4533	8.80816	2.94596	8.65975	23.0064	13.1231	22.5333	10.5758	7.67286	4.66237	3.43026	5.23772	4.49633	2.0539	10.9557	4.98375	8.99081
432	26.6632	21.8218	7.94224	18.4999	25.7634	10.9067	10.2922	9.94369	23.3941	15.2553	16.8234	11.1333	10.4139	12.9579	7.07329	17.0879	13.3959	14.3694	11.2294	12.07	14.8308	9.49795	4.66233	8.34557	4.77067	5.07997	2.67599	8.59232	10.9442	10.507	18.9765	20.9368	19.0676	18.0808	16.6497	16.0915	1.89652	6.57457	1.62795	27.9642	11.9537	13.8314	13.4117	11.4627	17.3524	17.2372	15.6113	19.7577	13.1337
433	11.5399	6.97724	5.57561	8.58056	1.16611	6.1188	0	9.30873	5.11345	3.90049	8.3523	4.25596	5.35596	12.0276	3.8487	5.55703	0	8.38217	11.399	7.78542	5.06017	6.67163	3.86493	3.67064	19.0958	17.0186	19.1034	11.6748	8.06657	15.2373	4.85667	3.87111	4.67817	2.74529	0	3.87466	16.2286	21.2028	17.6031	0	19.7407	5.45549	7.32797	4.97272	4.48439	9.18624	10.5499	5.17089	0
434	13.7747	8.32675	7.80586	16.5297	12.8691	12.8093	19.0716	18.7852	11.2336	12.4642	9.41118	15.15	12.4586	17.3104	13.9291	14.4086	21.0194	5.64756	10.1573	16.4678	4.29908	8.5608	8.15297	7.63493	1.8005	8.32374	3.11044	2.82348	1.43881	2.11974	10.9769	15.5367	12.4052	13.121	23.6083	8.18336	0.916439	2.54121	6.74343	19.4635	10.5186	18.1677	11.5556	19.2881	8.84337	10.6768	9.12974	12.9026	10.7612
435	1.02749	6.17328	0	5.74319	6.55201	9.9598	19.9121	9.97963	0.862895	2.76502	5.25482	3.14961	9.45364	1.76094	4.00946	12.1791	0.693043	7.48195	0	6.46173	1.70729	1.4206	2.53051	1.94397	15.7708	10.1663	14.1859	18.6929	18.9876	14.5577	5.11727	7.48863	2.33909	5.25006	3.29134	6.08723	15.8658	13.9441	7.3655	3.67652	1.06001	4.06197	8.19413	6.98883	3.08115	1.35194	4.64495	4.13671	8.04024
436	5.65117	9.66908	21.1953	14.0195	12.5587	10.8352	0	3.74985	12.8476	14.3538	10.4305	30.3897	6.66391	8.9127	11.1111	6.97274	12.1765	8.01699	12.4788	14.4213	21.444	7.60878	3.58015	27.057	6.94572	8.61164	1.81967	3.26021	1.04588	4.7411	14.8938	10.9197	3.93612	13.1791	11.926	13.9107	0.502768	3.40132	0.165442	6.63909	11.758	8.02016	1.85605	9.70642	10.6467	22.177	10.6674	10.6077	24.0296
437	5.85024	0	9.04132	4.38156	3.75839	1.62573	4.18929	10.1593	6.4078	0	7.12519	0.44852	4.23841	3.66309	1.35225	4.79624	7.44802	6.08068	0	0	7.60053	16.6753	31.6843	4.25794	0	14.1331	10.3136	9.68414	16.3527	19.1748	2.52705	3.84128	4.58138	4.91001	1.30028	6.6589	21.0081	12.4259	24.373	2.38874	5.879	8.59091	14.381	4.17771	5.7264	1.5166	7.12226	4.38294	0.340621
438	8.36116	17.6656	10.5094	2.47984	8.4396	13.1845	15.49	0.443273	9.18824	16.1047	13.7061	13.1167	15.2318	12.3847	18.3262	11.7954	10.808	8.45011	8.12895	7.39354	13.1441	14.8754	9.73149	11.3173	11.0396	6.41715	12.0766	13.4674	2.91228	6.82309	7.66011	11.3448	20.3743	15.6838	14.9126	2.81601	4.46127	10.5819	7.11402	12.9846	9.51566	10.0289	13.8792	15.2871	21.4606	17.9998	12.4826	17.8371	11.5455
439	4.67506	2.7708	9.26594	8.20782	0.629195	4.73426	11.0422	13.2023	1.31032	3.85716	1.79119	0.0299013	7.37583	7.35111	3.20567	4.22069	6.43916	10.6667	11.5224	9.03945	1.05934	6.75344	1.00895	11.4465	14.2134	4.90083	8.95983	10.8166	6.84156	6.47249	4.12225	3.75923	0	6.33657	2.37708	5.67436	12.1301	10.2691	11.303	14.9596	5.30007	2.47572	5.2107	6.59392	7.91186	6.23104	0.864923	0	4.80038
440	12.8843	7.52888	10.3787	18.5849	16.0779	10.563	6.91225	6.46471	7.87442	11.0123	9.8961	8.42032	11.6905	19.9911	13.8567	4.06674	10.8951	6.78202	13.7394	7.61673	15.7093	8.64822	11.3154	9.33579	8.46869	12.1292	10.2408	5.71166	8.10606	7.00191	10.4655	6.24326	10.791	11.6914	7.28068	11.3975	7.16695	8.28658	4.08518	13.6263	17.7838	12.3259	11.6029	13.0874	7.6475	12.4701	16.4728	12.1131	7.80776
441	1.16215	4.78688	10.3787	0	0	4.47718	8.52122	10.9726	5.49685	5.74301	10.4005	8.23475	3.16466	3.51363	1.83309	5.26969	19.8456	6.06034	0.666881	6.09013	5.54123	3.21093	0.53261	5.78049	9.6248	9.52788	4.60988	12.2443	9.86742	17.2309	3.53863	11.3423	9.07602	5.29928	17.9156	12.2421	6.76376	10.8264	13.4463	2.99434	2.3873	5.47363	8.91239	1.72052	3.12173	5.91433	4.66122	4.22404	13.8569
442	12.7013	17.9193	13.7798	6.6581	13.3552	9.45828	9.55859	3.42079	9.35785	9.95843	7.76758	13.0596	4.7836	5.91864	8.56247	17.7571	8.68673	5.93861	19.0905	11.0353	9.40993	12.7284	11.6069	1.56433	7.16363	11.0499	5.26516	0.38927	2.4053	3.78143	12.9671	11.9227	9.70228	3.53285	7.47139	7.25294	6.85427	4.01061	5.64972	11.5013	9.25157	5.08265	5.6089	10.3851	10.4108	7.27332	14.1278	6.58453	12.9576
443	8.87628	0	4.74229	6.44125	11.0793	6.93866	4.38234	6.36324	1.07702	3.70299	8.14083	3.2707	11.6254	6.46401	0	4.95149	3.22455	2.75628	8.46055	1.36419	7.19031	0	7.06462	19.2739	7.70977	10.6461	8.66352	12.8176	10.3914	9.41728	3.65738	9.1286	7.36102	13.585	10.2872	6.86983	7.62775	11.5163	6.24946	3.57389	4.08631	6.48193	5.90724	0	6.15385	7.5125	5.3532	4.88663	9.29713
444	29.1728	18.5035	22.7472	25.773	15.1285	17.7149	6.52059	27.5837	33.2148	22.914	17.3913	22.0251	23.3567	17.9526	17.0043	16.0264	14.0512	32.7363	16.2542	23.9058	11.0668	36.4112	25.8466	16.7559	3.07823	2.943	13.9668	5.37193	9.86111	2.40876	27.2245	19.277	19.8285	17.0797	17.8147	15.2634	11.2812	0.371494	6.07562	25.2932	17.511	20.4952	23.4662	14.4934	23.6545	21.1568	18.2797	25.5824	12.6081
445	3.17533	10.0451	1.83205	5.27668	4.00028	7.34567	19.4559	10.3783	9.86588	9.57169	4.08554	10.2412	7.30556	11.1042	12.3975	8.72332	8.53039	0	4.98955	8.75355	10.168	0	1.46719	15.7939	27.2927	13.5036	18.6833	32.3448	24.7664	25.1765	6.26187	1.38463	9.04711	13.585	0	4.33609	28.7254	28.7187	19.7219	9.3073	5.88454	0	3.34147	27.3044	6.66169	9.15416	0	9.91821	0.910809
446	18.3931	16.0005	11.3429	16.2959	24.3926	26.708	21.7212	4.75431	13.6151	4.86319	17.8957	13.8019	12.0729	15.6817	7.75446	19.0299	17.266	22.2937	10.9754	14.1454	9.6991	21.8112	16.943	11.9458	7.95092	14.4821	10.2484	1.16073	9.86742	9.11371	7.06935	12.1632	12.9974	9.65815	14.9204	16.8568	6.62388	0.735406	9.44807	13.1296	16.8971	24.8028	9.44399	17.4388	12.6811	16.9602	20.0865	16.5545	12.3274
447	0	8.19944	6.87237	6.44928	4.22368	1.95755	0.391659	3.58023	5.11075	15.0827	3.28861	0.869868	5.94696	5.06035	8.68307	0.64416	0.683995	2.51282	5.4395	0	7.82337	0	6.15014	2.56818	10.8447	11.1197	11.018	19.9519	12.4369	6.37498	17.3765	0.77108	4.0659	0.635405	14.9877	7.25294	12.3673	13.4572	10.1869	2.3665	11.2792	6.28301	12.5088	0.381279	10.5004	10.5023	7.8616	1.81178	13.3643
448	7.70498	10.7157	7.66129	8.03951	5.78051	10.9894	13.1153	12.1902	7.73217	14.8023	15.4847	19.6706	13.0898	7.22396	24.2161	8.42064	14.4909	9.39918	13.0243	15.0386	14.4431	11.531	8.48156	7.55396	3.31229	5.90154	7.3377	5.7612	0	13.1987	0	10.9609	8.67136	24.9333	7.39287	10.4745	4.6902	10.7278	15.515	6.80971	13.9146	9.60971	12.9211	9.32228	13.7914	3.68558	3.97886	8.90361	11.4166
449	5.92972	6.30062	10.2647	6.48141	5.96202	3.84727	9.42098	14.2919	6.65515	2.34942	5.64915	0.405938	6.96388	7.08985	5.69223	15.1106	2.32558	11.5207	7.35979	12.0503	8.94881	5.65904	10.5919	9.42781	14.5542	8.697	9.96647	4.24659	12.298	6.29578	11.4392	16.8062	8.45939	0	1.92955	8.05398	7.89928	11.3495	9.6219	11.3978	1.00453	9.44509	6.28695	5.86693	5.37715	5.37073	9.17828	9.42127	5.4534
450	16.8526	11.7962	7.00027	19.1413	12.4363	11.8072	14.0805	13.9086	7.01035	23.2931	7.80109	20.9875	15.3217	3.10314	8.13048	3.21768	4.2511	10.9295	11.5835	10.1542	15.4606	11.5974	14.464	11.2332	6.22255	6.34226	10.7272	4.39607	0	3.44699	11.3087	14.5525	17.3006	20.2718	8.24753	13.8284	12.6332	8.13321	12.1273	16.0705	25.4666	8.82574	12.2504	5.17126	16.2297	20.3086	16.4965	18.1004	18.5712
451	0.679473	6.10503	2.86576	2.29532	0	7.05497	5.11409	12.4184	0.660007	8.25688	1.18936	12.4168	1.98294	6.16114	7.65336	5.31617	8.10529	8.30907	12.6488	0	7.95679	0	2.09574	6.88982	14.8811	11.8371	8.45877	9.0589	14.6662	17.5619	13.6598	6.13631	5.53076	8.01294	7.01194	6.40291	6.93841	15.7229	14.4232	2.75856	3.87283	11.8552	7.99477	10.6179	4.89635	5.39063	0	2.67407	0
452	7.48259	22.8076	14.1159	22.9532	23.0617	6.19709	16.7383	3.87454	15.9472	8.3438	15.9206	9.18286	10.3874	8.00045	10.5161	11.3412	13.6202	12.4076	0	22.3681	4.54176	10.7377	4.55795	22.6615	10.1914	7.9825	4.92898	4.00128	8.66487	4.68006	12.4454	10.9871	16.5341	14.7573	8.3196	15.5294	6.13897	4.70402	2.0482	10.4437	7.06854	12.1366	11.4975	10.1679	15.0924	6.96603	21.1311	16.5742	22.593
453	15.0659	4.0614	11.605	7.14213	0.848896	5.09087	4.04027	4.34289	24.2062	6.51859	11.9592	4.92414	5.53378	4.68292	8.63681	10.0634	4.38688	0	13.1382	6.35991	6.46997	34.1357	18.0486	5.08266	12.528	12.2016	9.77316	15.6423	15.5765	5.96917	9.79306	2.7771	7.12206	6.16181	7.18699	15.4625	7.46151	12.0763	6.57331	14.7714	2.08918	12.6993	1.35009	12.5722	6.28378	10.3847	3.18917	10.9233	7.50638
454	10.1921	12.5463	8.48194	13.4952	13.3277	14.4486	5.2349	14.1783	5.5833	8.38242	10.2454	14.0671	9.76481	11.2954	10.2921	7.71311	10.2152	17.5252	14.4722	5.92628	12.696	9.76086	11.0971	9.37468	0	8.62949	17.9351	15.8878	2.20274	9.41616	15.9526	7.15498	21.0266	11.301	11.285	5.19878	21.9601	0.187766	14.4232	11.9116	10.834	12.0053	24.6376	9.52989	18.6497	15.1645	8.31708	11.1251	7.53995
455	12.6583	10.8045	21.0806	4.08853	1.37238	11.5137	13.8792	9.12575	8.52658	6.58619	6.34014	3.22065	10.6295	5.8339	18.0818	9.11211	17.746	9.30571	8.71401	9.6001	13.8692	10.2532	20.6711	12.0341	10.4068	15.3089	10.1018	12.612	19.3189	7.15553	3.63354	16.5171	2.97885	4.60841	12.2838	5.24656	5.00395	11.3153	9.86949	6.63911	12.3865	0	5.14527	6.06447	10.7526	5.84075	13.1467	1.50101	6.79468
456	17.2301	19.6689	5.25242	8.72016	7.99377	23.5128	10.3221	14.9588	7.49197	10.6422	7.33283	14.7857	16.855	15.1884	11.4314	9.69968	8.2724	26.2486	18.6852	11.3708	0	7.08034	1.11086	13.4613	18.0959	0	8.55417	8.15194	9.39537	14.3484	16.3898	11.2176	13.3029	10.11	17.535	8.75382	8.87288	9.98122	6.61141	7.17901	6.7052	14.4157	13.8804	14.9093	9.5507	10.9956	12.8714	16.1327	6.96254
457	4.87375	3.49228	6.7962	7.38805	13.8229	2.46077	9.51678	2.51206	5.65466	8.09271	6.34014	0	0	12.1869	10.0292	17.991	9.58847	0	0	12.226	19.317	4.98593	10.1351	5.87329	7.32455	8.2012	6.93237	12.5053	13.2614	13.4236	5.0034	10.9871	1.32932	10.7702	0	6.51758	12.2681	8.33086	5.37296	7.35617	15.4418	16.4791	12.9658	12.4916	0	5.42278	9.9002	7.82038	7.48624
458	9.19386	3.84582	13.4593	6.03545	19.6661	9.10938	8.20134	12.9435	15.5191	13.5297	20.3971	9.20948	11.0676	16.9713	1.63583	0	13.8605	3.71781	17.7735	10.2746	6.42351	8.09628	17.7852	4.41524	6.0817	9.64097	10.5682	8.77081	5.28209	8.67819	8.89925	16.602	6.98622	0	10.7599	8.34289	6.20805	14.7841	13.0418	12.2322	11.7341	0	3.50899	8.24715	12.7208	7.46972	7.93851	11.3396	22.546
459	5.77133	4.87195	9.34256	8.74065	7.47029	8.80461	12.8725	11.7372	9.40064	6.35442	12.4742	11.2057	18.4575	16.5764	13.593	25.5456	9.95404	11.5566	2.98464	11.7201	13.2652	3.35261	0.0343564	8.97423	14.268	19.856	12.0204	8.97354	11.6318	15.3199	2.9146	3.06815	7.88861	14.0065	17.3703	14.7171	12.5148	14.7643	15.5092	10.6378	4.40132	11.5832	6.76912	10.2283	5.82399	12.0566	7.00929	3.80928	0
460	10.2287	8.9668	1.5869	7.95196	15.27	12.2627	3.06849	9.66317	16.4309	4.81162	10.5574	9.28562	7.91749	16.7566	15.7251	13.4299	9.11389	8.60616	8.56031	14.8401	26.8106	7.43046	13.7973	7.92943	7.5607	8.95538	14.144	12.4585	9.16667	8.52317	20.2099	15.2682	2.56341	11.3722	10.4164	8.17713	6.83141	10.5638	3.68156	15.1277	17.9249	14.1929	8.15486	11.5017	8.09167	21.0178	9.89496	16.2952	13.2749
461	1.34749	4.01689	11.3557	10.4295	9.57733	12.6941	0	4.5693	3.93891	7.36741	7.90277	5.45081	8.11512	10.0488	13.1379	2.12001	13.6766	12.157	16.0241	1.325	6.50022	13.8267	11.5274	9.72145	15.5189	10.0609	10.1529	11.1206	11.3178	12.8535	10.6804	9.7859	6.75725	0	0	9.76223	2.9654	5.88011	10.3177	11.772	10.2326	8.44989	13.5022	7.80129	15.4856	0	5.80882	8.54951	3.69738
462	17.0682	10.7248	14.5039	8.03852	13.9384	9.57722	15.5616	20.6792	13.0707	3.61171	7.22132	11.5173	10.5608	18.7741	8.52124	4.89305	3.02264	7.71545	5.4121	4.88359	12.5619	5.94437	8.86093	5.36676	3.40448	8.93509	7.072	10.5608	9.89341	15.6422	4.50235	10.7915	6.74819	4.58658	9.24997	13.7502	9.00604	11.6457	9.93082	7.74681	3.77868	16.3814	8.30588	11.2088	17.0476	18.4277	5.53571	18.0733	12.2578
463	8.02368	15.1346	0	10.1049	0.305399	0	11.1452	14.6742	8.84244	13.8349	14.7172	2.24445	6.55879	0	4.26062	16.1177	15.481	13.2523	8.32154	2.24304	8.1309	16.086	5.22357	4.14113	10.3949	8.91481	7.72552	6.92665	10.4554	8.23841	9.32695	1.01644	8.93116	10.0402	13.7991	7.64876	20.0879	10.3602	10.4233	12.683	11.1217	0.625309	5.96513	13.9766	6.14557	0.296668	13.5504	5.50481	18.7764
464	13.1074	19.2005	3.22498	4.37088	11.3853	12.2735	0	0	3.98714	0.455964	18.45	26.4076	12.6235	14.0452	21.1963	15.2092	12.8836	13.1199	17.0057	10.2215	8.87314	9.4387	17.2159	11.5877	8.94323	8.95538	19.6522	5.33257	7.84884	5.26316	15.459	7.14749	6.60326	22.5559	14.8606	0	10.7633	13.3002	10.2357	10.5497	7.20807	9.09166	15.6096	12.9125	7.84841	18.3478	6.17647	8.68347	10.8026
465	14.5059	6.10882	5.7333	19.8312	8.24579	8.66048	26.3452	11.8995	5.94855	20.1104	1.51546	5.23278	2.26038	8.57106	11.2628	9.51164	0	2.09437	12.0534	19.8372	10.7063	12.4912	0.779434	16.8988	7.25827	10.0406	6.23177	10.9024	10.7267	6.85389	0	5.56877	10.2446	9.36165	3.90762	14.2911	4.78858	0	14.6442	8.86017	3.54053	13.4195	2.59473	14.5086	9.46802	8.38658	19.6954	0	2.94751
466	1.86811	6.63917	15.5192	11.0029	15.8563	17.7092	10.5096	15.392	10.9486	11.1111	5.62449	11.1325	18.8982	9.31637	5.8272	10.2593	16.6418	13.1078	4.44818	12.5686	7.47863	9.68973	15.0964	9.91643	18.379	3.25558	1.08531	6.24348	5.88178	5.75412	18.1199	30.612	20.7065	5.07665	25.7203	10.3283	7.41351	15.6548	13.8703	7.84802	13.7652	13.8637	6.80258	6.85677	10.9404	14.8905	0	10.9609	14.7672
467	8.2891	12.306	10.2466	9.19615	5.54605	8.21829	13.7534	11.7891	16.2862	13.2469	13.1814	7.84917	16.4526	4.08635	0.581533	0	10.9068	12.5903	1.54758	11.2909	8.83941	7.24972	6.72775	5.5896	13.4451	18.1542	19.9907	18.218	10.4651	10.2514	15.459	7.46107	11.567	3.40538	10.6497	10.3032	7.78693	12.6384	12.8034	5.22423	15.4402	0	14.4495	4.51339	4.76922	8.93428	22.8571	0	8.10008
468	18.528	9.78197	18.2834	7.8005	5.59492	11.1411	8.19726	2.33297	18.7138	11.8071	0	0.589971	14.4392	14.3536	16.6983	12.1143	8.25193	10.0987	24.0803	17.8213	9.40171	9.17763	8.60112	20.0464	4.05254	10.3753	5.64827	3.19765	10.5329	10.6245	2.90029	2.97362	13.6594	30.1081	8.46845	16.6688	14.7501	10.042	5.7451	9.6621	8.33532	15.065	19.7144	9.34362	13.2194	6.40119	10.5882	17.4887	2.50204
469	7.03348	7.12041	19.5461	11.2734	14.2805	7.46333	11.4192	9.00055	1.8328	13.6429	20.8299	20.2899	2.17391	4.0478	2.78899	16.3449	10.0218	7.25806	2.54687	4.96877	0.697256	8.66553	12.1701	8.80223	11.0429	12.3529	8.29735	15.0394	13.7112	15.9957	3.34223	9.375	12.2192	3.49334	2.9278	9.07032	15.6068	9.91473	8.34799	10.5263	8.65285	8.91065	4.90115	7.37685	6.98419	3.29758	5.89286	14.444	12.874
470	5.62418	12.6987	7.31047	22.4546	5.65948	18.0239	4.09348	0	13.9703	3.27908	20.3148	23.2572	12.0351	15.6518	23.2625	10.5665	10.5518	3.57319	14.7188	11.3945	10.0168	18.8849	2.03492	7.48444	9.80995	7.84372	7.07543	5.90474	3.18393	5.31873	21.5649	3.81785	15.7418	14.2119	17.7062	10.2715	4.95507	7.05931	9.4404	12.6639	14.5119	12.9122	6.72794	10.5546	4.38548	12.5092	6.46024	20.8076	4.97765
471	24.1518	4.44715	15.8619	4.43151	15.9529	11.3143	16.9545	27.5376	7.48085	9.57773	9.36488	10.0231	17.2699	0.674847	10.2413	2.47903	25.8109	20.2087	7.21117	20.129	16.4148	7.22598	21.168	18.2133	10	6.44906	4.28077	13.404	11.8165	3.32669	0.3402	21.9808	3.96751	4.95741	2.01207	0.651584	10.552	15.9921	12.4854	0.34625	10.1093	9.51855	10.0182	13.2621	16.2766	7.89613	13.0734	7.99571	11.7364
472	11.1907	9.3199	12.1691	4.90674	12.1926	12.472	6.2072	9.77821	12.1226	14.5789	7.88034	9.57478	0	8.19785	14.2444	23.8948	0	11.2511	16.1534	10.2333	10.595	4.10495	15.4967	3.77778	12.8145	21.2364	11.889	9.54634	7.66607	13.1375	16.4714	8.19842	11.2783	5.32108	19.1273	21.9638	12.3064	11.2721	12.8537	8.44261	12.5971	16.8507	9.73762	4.26773	10.675	7.56888	14.8318	22.6456	9.8334
473	3.56555	7.14844	3.0009	18.9497	8.74561	3.22326	4.36142	9.71345	7.13535	9.81364	4.50943	6.47961	3.3049	5.26074	4.84822	12.9607	5.57753	5.57141	16.249	5.72705	1.41765	7.89251	0	10.2311	5.22172	7.94263	12.16	10.2767	15.19	8.58566	9.90361	19.9117	1.09448	7.13944	4.89185	13.5747	8.17287	12.7834	1.80544	7.10181	5.41274	10.3946	12.8736	6.43766	14.1699	9.21567	7.94151	9.06896	12.4001
474	9.74144	20.4378	2.99338	12.3916	12.6674	9.2751	4.36142	5.06718	1.98288	3.07856	14.9794	7.34741	13.9153	5.17638	11.7758	2.88434	5.91377	10.9066	2.41966	10.2134	4.78456	15.9226	8.09151	9.09333	6.79638	6.01385	9.62707	7.59181	7.5334	17.8486	12.3323	11.2718	15.2373	19.0257	9.31841	9.69231	8.82328	2.2772	9.37753	5.14218	3.30946	10.6743	10.2427	9.38115	10.4908	17.1118	10.7989	11.1752	14.8043
475	0	5.73265	12.6279	3.12463	8.32779	5.20984	10.0774	11.8018	8.48731	13.9538	6.11675	5.91553	4.67986	13.2899	0	14.9967	17.1776	4.76425	7.77544	8.70471	21.2647	4.68684	8.06743	0	15.2127	9.86152	7.53341	12.3033	10.1488	9.42231	4.914	6.70938	5.43822	4.6703	1.9995	5.74661	18.9217	10.4958	10.8596	12.6492	7.99849	0	9.56924	9.23037	10.0854	5.07759	2.47515	4.8967	8.11323
476	10.5978	15.8603	9.31859	10.3481	8.04292	8.3147	14.7216	0.194269	16.0733	8.70488	9.01886	7.40526	17.3942	12.3313	9.15156	9.15261	8.37619	5.5911	5.76702	5.49876	10.5484	8.157	5.96026	11.4044	7.28507	11.4342	8.46808	8.01358	14.1855	8.85458	2.27745	1.52368	11.3211	3.67499	9.59507	12.9774	11.2537	10.1128	12.9704	13.2606	8.54127	12.3086	11.5126	6.6671	5.57705	5.0987	12.1273	1.83794	4.42232
477	9.52734	0	7.02467	8.03137	8.45124	10.1171	8.7526	8.80686	7.22548	3.85704	3.72809	8.12844	0	13.3666	5.24853	5.16543	7.98062	0	16.9759	16.4963	9.6344	7.60686	16.5443	23.84	6.42534	11.4243	7.04739	8.68223	0	12.012	10.7352	9.75673	13.7324	11.8576	7.36922	6.35294	8.3098	13.7046	1.86832	23.1988	6.64154	8.05359	4.64431	11.0135	4.12137	16.035	13.0065	8.29085	20.7097
478	10.7872	13.0635	15.17	8.2571	10.7492	14.1034	25.3945	19.8802	24.831	8.10333	18.8191	11.1947	23.623	14.0184	17.6471	13.5357	9.53323	9.35131	6.48432	0.605459	3.32028	15.2031	11.6436	0	8.90498	5.10386	16.9642	0	9.91187	11.1554	14.1372	13.3149	15.1603	18.7482	27.9804	8.0181	6.52118	5.42387	8.90146	10.1444	17.3539	8.14929	14.0943	22.3482	14.0532	14.5044	9.05008	13.2815	13.0028
479	14.8139	11.2916	14.5232	7.10467	9.2109	7.94632	5.07592	7.22033	0.691002	25.0531	5.26845	10.674	7.77769	12.0322	3.58056	4.36422	9.07832	28.7824	6.24522	10.9975	12.0034	10.3153	10.9934	15.9556	17.5294	12.6904	14.9547	24.2773	20.3639	10.3386	7.32376	3.51485	7.02864	10.3933	0	10.7511	10.184	10.8788	19.4377	7.05024	13.5243	11.1381	10.5795	6.83755	10.1652	4.98258	10.2351	0	0
480	14.8309	7.07744	8.25127	15.4821	9.3373	13.0165	10.643	5.74194	16.0012	0	11.0522	13.3686	14.2686	10.5522	15.3667	14.0412	23.0974	12.7867	4.67317	15.4631	13.5906	4.00439	6.21642	5.55242	4.52906	3.70739	4.97342	2.95558	4.32017	6.7349	8.02265	8.55718	10.2841	3.53087	10.8334	21.1568	5.61459	6.75542	5.70883	13.2395	7.99438	16.8611	7.42958	14.702	12.2617	8.52304	9.04356	7.41744	14.4943
481	0.575204	9.20815	7.33799	5.62197	3.11543	2.1792	7.89229	10.6882	5.01655	5.10511	2.12113	9.14073	7.93588	3.95709	12.0554	4.36961	0	0	9.80488	6.05381	4.05898	1.88334	12.0619	11.7918	7.78681	7.50781	7.95327	11.3681	8.892	9.36882	7.38676	9.62101	7.27913	11.7855	7.07543	1.32553	10.3448	9.51693	5.99828	12.7753	3.86372	1.9723	9.09648	0.264383	0	5.23205	0.404131	6.91739	11.7274
482	13.6728	18.7403	16.8361	7.36796	18.9987	13.5278	3.44708	12.6641	8.94704	12.7887	6.81924	11.9495	17.1463	9.43546	0	23.8867	16.5991	13.7503	18.8	6.20071	8.04857	10.0018	10.1816	9.37324	3.59391	7.48787	4.01511	3.50422	2.50961	1.49437	20.662	13.2513	16.4742	12.234	9.51182	4.47581	6.37554	2.4496	12.0458	10.1243	15.8693	5.65674	14.1312	19.5184	13.408	7.64438	17.674	12.0325	5.06629
483	3.46677	6.74101	1.15947	6.60001	3.50261	7.86187	16.3069	8.30129	10.4882	5.9853	8.22402	4.96183	0	12.2582	11.5897	0.535764	4.78397	9.20853	4.38049	1.05149	11.2056	13.1194	5.50013	11.3872	15.5186	11.6271	12.451	15.4563	11.2828	13.9816	8.24913	8.75665	3.60272	2.59567	14.6453	11.4391	11.7913	9.26588	12.3784	8.04751	10.7482	5.90852	1.23146	4.37956	8.26893	6.03882	14.4589	5.06303	13.1365
484	10.5791	11.0087	13.9295	16.5906	8.10373	15.4639	2.08914	17.7297	21.2557	15.5328	20.8764	11.7733	6.52196	0	20.877	14.2291	13.3673	14.8836	5.4439	15.8342	16.4701	9.63613	5.20594	12.3565	7.26728	8.56422	6.95299	6.57778	10.8424	1.33743	10.5052	8.86303	12.7078	5.99294	6.58995	2.84042	4.76452	8.61164	6.10913	6.38767	9.03407	15.2581	12.6548	15.932	5.64142	14.7696	5.07409	17.1059	19.8488
485	7.53206	5.93109	7.25858	4.62218	7.6085	4.76071	8.89044	5.21151	2.65825	9.21611	6.15871	0	7.15922	17.5255	10.4514	5.73337	0.0810842	3.27474	3.8439	0	0.823938	8.37447	12.4201	8.32863	10.7695	12.8098	11.136	12.1173	9.05977	19.7612	8.7108	1.20346	0	11.4992	6.19437	16.2162	6.40982	6.27615	5.99828	12.1145	5.34598	1.44356	13.7025	4.08069	8.75193	7.46066	7.39111	9.66767	1.84462
486	19.316	18.1173	8.93424	10.0196	17.1709	15.4639	20.9378	9.38868	20.8316	11.1111	9.53577	19.7005	13.253	17.8333	3.53124	7.70248	22.831	11.3411	14.6244	20.8288	9.09801	13.8508	18.6365	0	6.48493	7.91974	11.6956	10.9315	5.87906	0.143296	12.3084	21.7487	12.1756	22.9888	18.8438	11.7834	17.0906	10.1864	16.1596	17.3851	9.02002	22.9039	14.3897	12.1559	19.4874	14.7775	17.8626	6.56318	12.2398
487	11.3408	0.0685316	16.0658	0.434688	8.22979	1.74336	0	0	5.91643	7.01046	9.13573	2.54453	12.8946	9.67288	5.78192	4.801	6.18557	11.0734	20.9756	10.7159	18.4389	3.92211	0	7.08639	13.141	16.6301	8.82764	14.2823	16.0783	18.1099	0	8.59707	8.5237	3.66447	2.57125	6.8084	13.2652	17.2461	9.6502	8.10258	8.34563	0	2.29963	5.05776	0	4.83265	0	0	3.67002
488	17.5981	18.7527	9.15661	24.3063	22.1052	16.2769	25.9517	15.0113	4.5511	25.277	18.9878	23.4097	10.9131	12.7594	15.703	12.3365	9.22043	17.1678	11.7366	13.221	14.1804	35.2075	29.7774	12.0647	2.3226	7.4015	11.08	1.32146	4.11045	6.69396	15.9233	11.4295	28.9528	19.4102	10.2131	20.1498	4.86049	9.33435	8.50474	11.8235	16.7404	23.0046	20.6423	17.2769	24.2079	27.6859	25.3615	21.7002	9.02453
489	1.08822	4.35487	11.0705	8.95458	1.82784	9.70581	3.84169	15.2632	4.33388	7.97349	7.08903	3.1513	9.9074	6.00598	4.64364	12.3643	3.83412	6.51379	5.71707	10.6309	4.085	0	0	22.0591	28.5863	16.3444	20.9149	21.4855	27.0255	22.3746	8.23171	7.97207	0	6.29831	13.5215	3.80444	19.4831	20.3576	17.4467	0	13.0383	6.99119	4.42237	6.63257	7.97269	3.03539	2.73013	13.5327	8.94767
490	8.80022	10.6604	9.56	10.6589	8.85445	9.73074	2.69645	6.7286	4.72256	8.61389	6.54846	6.4796	4.87002	7.12844	6.26948	9.04265	11.0952	9.39654	8.59685	3.12777	5.12344	7.14373	5.77999	3.2257	3.84012	4.75929	7.16999	1.95749	1.98145	4.63079	6.65773	7.33476	7.42036	6.16458	3.82957	6.29521	2.08326	0.69277	5.51721	10.3785	7.64667	4.35791	6.25299	4.94561	4.15062	16.5101	7.37646	4.73603	4.6053
491	7.75172	2.19772	2.68272	0.287531	6.15824	6.84739	5.70983	1.45794	5.7655	5.25466	10.0426	6.11501	1.35254	3.09437	1.50483	6.91564	0.4305	0.791568	3.50324	3.84871	3.58707	4.00973	4.8459	1.94412	10.1789	9.99114	8.21677	16.4863	14.3274	10.5908	2.7002	3.79667	3.84048	3.18264	3.33271	1.73542	8.43631	11.3825	10.0831	1.78522	1.7487	5.06651	5.07844	7.15051	3.77407	2.3674	8.60233	3.91624	4.08017
492	7.26349	5.61599	8.84927	12.3436	7.54033	6.22985	8.09941	3.83112	5.13341	7.4954	6.69504	10.6055	6.32356	7.07338	5.59212	15.2227	12.4519	7.46209	4.92678	3.65277	6.62663	8.16542	7.7193	4.77832	3.75382	8.12624	6.86892	2.64734	2.92209	3.96185	6.95661	8.34069	10.407	7.66511	6.98884	5.50254	7.49261	6.16477	2.81904	5.56018	9.10565	7.36625	7.90919	8.44987	9.35447	5.99203	3.91941	5.32628	7.72644
493	9.96478	11.2246	2.49373	3.55566	6.06761	4.78136	4.63829	6.07092	1.38155	6.67342	7.03546	4.76278	5.3838	5.98686	5.64215	7.45024	3.46357	9.93018	1.83503	7.99689	9.43722	1.70282	0	1.67977	9.818	7.07987	8.62899	15.1627	13.1516	13.0983	6.83637	4.95396	3.43243	4.96034	3.03272	9.15038	9.729	15.2629	11.9585	5.165	5.47374	2.69269	4.16585	2.95772	5.26331	5.04317	1.11983	4.5346	8.07159
494	8.16792	9.7865	10.8993	8.91751	12.0582	7.05626	4.69363	7.8462	9.18777	18.2299	15.9669	8.66716	7.27209	9.68322	10.376	11.4313	11.6235	12.376	13.4866	7.95992	2.1768	9.43442	5.14936	6.30082	4.33828	4.26986	8.37425	1.96449	3.6929	2.77934	7.25205	10.2106	12.8999	7.52174	22.1056	14.0411	5.91503	3.61293	2.26537	5.35912	7.31211	9.74329	10.7737	7.8444	9.66874	11.5713	10.1039	13.4867	11.2248
495	2.02097	5.22143	21.5439	0.591261	0.634403	3.74154	5.53376	0	0	5.6863	0	0	7.2677	3.20816	0.569603	1.43697	1.28498	0	0.111214	2.91704	7.36992	7.70728	8.89047	0.786348	11.8263	13.3876	7.36452	19.3683	12.1282	17.9448	7.79484	1.69967	1.5602	3.32601	0	5.97584	15.5336	14.3684	16.4269	0.235718	3.34908	0.161046	1.1154	6.73793	0.0707814	2.50498	4.62354	0	1.46442
496	30.4786	29.1309	19.5432	35.5728	35.7169	33.347	42.7357	48.1994	43.546	24.6782	23.2388	34.3502	48.9768	41.875	40.3533	27.2607	32.7376	35.5583	45.772	49.0572	38.157	33.0833	37.6529	48.777	6.16616	8.38361	8.5271	5.5363	13.7569	4.40205	30.0972	39.4362	47.4643	47.7301	39.4581	33.8272	5.68	4.43285	8.63259	49.2339	38.7128	44.3875	35.4111	33.1431	38.59	29.22	40.0297	43.1114	40.1361
497	11.2014	13.0056	6.52397	10.6832	13.3406	12.2281	16.2994	9.15237	12.4836	11.579	12.0189	11.5608	8.1284	7.63132	21.2831	13.6038	14.5914	9.85014	14.5134	6.79902	15.6258	15.0334	19.2698	21.6363	27.3633	23.4252	22.9041	19.6904	16.4613	24.1595	15.4523	9.05651	2.76378	7.67944	5.20765	10.2316	26.8758	24.0233	21.6322	9.11675	18.6217	14.7615	12.075	14.4002	15.6116	15.6324	6.86744	10.6338	10.7934
498	13.6746	9.39194	16.1251	11.6997	8.37412	9.56273	6.72603	7.60705	11.8606	8.41872	18.4539	12.4792	9.92008	9.07022	3.80249	4.45877	6.1705	3.69547	6.42076	12.0563	7.07128	0	10.6923	7.75975	15.3213	11.3329	11.3154	1.86294	8.86208	6.44771	6.06685	7.34738	6.78257	11.7031	6.2998	10.7049	5.30608	10.9045	6.14887	11.2105	7.49491	9.60801	9.82452	10.0279	10.9287	6.5993	6.65536	14.2549	11.8978
499	0.676325	3.76489	1.77889	5.68987	1.25521	6.47505	2.86749	9.10638	5.919	3.37049	0	4.97969	0.505006	5.24905	4.60686	3.17725	6.15094	10.9397	0.834106	2.58429	4.82479	13.7198	0	3.11193	7.3939	9.24434	10.6299	15.3237	12.7161	11.9848	10.1859	7.82354	3.429	0.0669024	9.74501	2.53579	12.9483	9.15508	14.5163	1.95507	0.534612	1.85525	7.39374	4.34282	2.58777	4.55926	10.702	0	0
500	6.01904	8.03305	22.5793	24.967	19.6171	8.72403	11.6248	13.3494	5.94518	14.9953	10.2766	20.0666	18.8516	13.3157	13.1265	23.027	18.8423	16.0156	12.6666	7.0232	13.628	7.40741	15.7117	10.8771	14.577	8.49837	17.2078	3.87427	9.96966	9.6688	16.4948	10.0699	11.6722	13.2049	10.5067	11.0841	15.8974	6.15106	3.20643	8.51675	15.8395	8.43927	11.9547	9.45233	14.1989	15.8135	18.2167	16.6913	17.9896
501	10.6613	14.6204	0.602965	6.49189	16.3464	10.3604	0.955768	10.5932	6.03025	5.98502	6.18646	10.1907	6.28768	9.10763	21.6891	8.64476	3.24426	8.27972	0.380711	17.3555	14.0306	5.99395	8.79893	1.40183	8.61183	16.1625	7.88528	19.3645	10.969	12.8191	6.14008	6.37762	3.75453	5.38396	11.4123	0	11.8368	15.8558	9.79003	0	0.950023	12.9138	4.17188	11.0839	6.08943	0	13.5961	5.61912	10.7676
502	17.878	9.69618	23.4447	11.6497	6.33113	11.0866	12.4361	2.97218	12.0416	6.37045	15.9981	11.7734	12.0413	11.1749	8.95553	10.9749	19.4314	15.0735	11.453	10.9021	14.9234	0	8.39858	8.96881	6.08203	0.474769	5.92198	4.50974	17.8871	6.30757	15.6155	10.6667	22.373	20.6857	7.02723	16.4184	0	0	7.87377	10.1921	14.924	9.01196	12.2903	11.9976	22.8574	25.2038	17.734	25.2168	13.3823
503	3.03511	4.14153	7.69667	2.67587	5.22881	7.50138	10.4579	10.6186	20.9546	8.65392	6.98243	0	14.1545	11.3882	10.2999	3.51726	4.03825	3.92157	18.2662	8.41686	6.53829	9.50869	12.1174	8.50642	11.8194	14.9145	9.12999	14.9505	12.8904	16.2366	2.63796	11.5245	2.03531	4.47719	8.12504	7.84763	22.7193	19.2996	9.6256	16.0241	9.78812	8.54626	11.5491	8.90847	5.41283	1.33681	7.7734	2.34361	10.9687
504	12.0586	11.4408	6.4269	13.1544	8.8984	17.3469	22.5717	16.4486	9.31002	16.4861	11.3011	13.4672	10.4106	14.0293	7.21131	13.7558	18.0056	14.4991	6.5276	12.9136	11.4836	17.5359	5.74733	28.5798	7.34985	9.2987	6.38393	5.78066	7.70329	6.08255	10.1198	11.9814	15.9355	20.204	6.37598	10.5399	0	7.83744	7.22869	11.8884	15.9431	10.9629	16.6925	14.8148	14.0861	14.4278	13.8818	8.42406	10.7582
505	2.32368	3.05995	1.15627	8.09742	8.44876	2.33499	0	11.4696	4.91493	12.6245	5.56387	15.4572	6.79299	6.21643	9.4657	3.96241	4.45659	4.43474	6.78141	0	0.0262582	10.4913	13.3185	7.57431	9.71606	13.0697	14.25	11.3768	8.22676	18.318	3.38842	12.979	4.44068	1.20431	9.58258	6.15065	18.2999	13.4393	31.9314	2.09589	5.26255	4.07174	0.265438	4.37265	0.995293	3.27682	4.14778	1.69773	2.91407
506	17.3457	6.8645	14.4995	16.7378	12.0386	23.3407	9.01311	0.901816	16.8336	7.87579	16.7074	5.10922	6.40253	9.82859	9.91382	15.2616	8.37531	14.545	8.91497	21.1245	15.2123	18.1481	8.85231	7.61835	10.1718	11.9913	9.57911	3.95627	4.25912	5.92785	20.2395	7.58042	14.3088	13.7716	20.1637	16.9197	7.53249	10.4865	0.385783	10.8019	8.50415	21.4915	15.8361	6.08038	9.09002	8.26541	4.68966	13.0098	11.0669
507	12.8109	16.6639	9.39207	4.15729	8.69534	8.28277	8.90198	13.2732	9.4707	10.901	8.97628	12.2177	9.38846	1.39042	9.12099	9.2273	7.29958	4.46538	6.98763	3.6798	6.27571	14.9433	2.61566	5.8422	10.2244	8.07108	5.97331	23.8606	12.3966	10.0134	8.79321	19.366	4.67196	9.93199	1.03579	0	13.4136	10.3638	11.6367	6.47694	9.93782	0.528634	7.71773	9.27286	13.8066	6.01565	8.6601	7.08618	5.82347
508	12.3145	20.4522	5.23516	7.54673	7.36819	8.7608	13.0807	14.1496	11.8336	12.3191	7.30554	8.71899	7.51077	21.4301	3.71596	6.83667	13.4807	17.9688	18.7659	13.7443	12.8578	6.50794	14.5285	6.30459	7.16289	6.95876	15.6487	1.89956	3.96169	6.59588	9.72559	8.13054	18.1096	4.76056	13.8002	15.0365	0.074445	8.3091	8.55679	16.0592	11.7227	16.3184	11.8796	15.7666	8.48206	9.64297	6.4335	19.7822	7.42317
509	5.55328	5.02745	8.96645	4.52183	7.02734	2.26145	10.958	6.2238	2.66541	3.78882	10.7022	2.99889	8.15963	2.11874	6.50121	4.79226	2.82592	0.796569	9.25603	4.84004	5.02407	9.46334	9.91103	14.3266	14.2849	10.5602	8.02002	10.4271	11.7364	8.03038	6.84506	1.32401	2.69833	6.37574	11.9705	16.0032	10.226	8.25741	9.76474	17.9448	7.12805	7.71554	7.64261	8.25039	4.98137	16.0173	4.867	0.129175	8.90594
510	7.75483	6.99881	7.05575	9.7583	5.00853	10.5457	4.86818	4.68861	6.50208	7.55234	3.70227	7.66049	6.9505	8.20171	7.56681	6.3779	6.83259	6.71279	4.61286	4.01563	4.75652	8.29383	3.97748	5.17192	3.63451	4.82731	1.86837	3.21533	11.0998	10.1696	8.48332	8.9039	10.9434	6.22045	6.38527	5.63154	10.8739	9.76016	2.47755	3.09815	3.9343	8.84679	6.05552	8.2637	8.22962	9.71109	6.15987	6.98237	4.01772
511	1.70342	0.792756	0.261586	4.34644	5.51573	0	2.94788	2.45797	3.11087	4.88295	5.05519	2.27771	3.91094	1.18462	3.16618	7.10646	3.53888	6.46744	4.32919	2.70125	5.40642	3.11616	3.62105	3.33133	14.5932	7.84438	10.9746	13.3513	8.21384	15.4077	2.43759	5.97005	0.337615	5.96207	0.335196	4.25688	11.976	8.27978	13.9565	5.60726	5.6659	4.07048	1.83955	1.09274	3.31503	3.78662	3.93078	3.49668	6.90648
512	8.906	5.21096	7.41985	7.22464	4.26725	6.07116	4.37532	6.79612	0.311991	4.34984	4.91346	7.06738	0	5.35344	2.64571	5.20742	10.5935	2.63016	4.44846	1.31438	2.62158	3.1529	7.73624	4.33386	6.85292	13.8325	9.75144	7.70247	8.23184	7.20471	7.0988	4.71804	8.9953	1.80861	3.91889	7.19857	4.05394	4.09686	5.60424	2.861	5.57041	3.32219	8.58459	4.87234	4.08878	6.56986	6.27524	3.93652	3.80744
513	0.505581	5.5128	5.99526	6.45076	7.53962	8.53861	3.56163	9.96448	4.76126	8.40609	5.7338	5.25817	0.730728	3.2399	3.85013	3.79807	0.448721	6.14358	5.20921	0.349871	3.09566	3.12718	1.89153	1.48813	4.62381	5.83874	9.40358	6.3811	4.9739	12.7496	4.02349	2.58929	4.22989	6.70307	4.72584	1.07034	9.16242	10.1102	8.428	3.12875	1.5056	2.72515	1.41719	3.45306	5.55818	4.68411	0	2.26148	3.02758
514	6.45977	4.98541	5.53219	4.34114	6.12534	10.0315	7.23485	4.54653	5.68819	8.1009	7.02659	16.0287	1.27277	7.49612	5.38485	0.648937	3.7378	7.14461	2.38863	3.58381	5.56026	6.47117	3.46308	6.91591	11.7315	6.67778	6.93486	2.72532	6.59987	7.88429	3.47388	4.8545	0	1.11149	2.67743	8.36336	2.99939	7.14941	4.86314	3.88607	2.48918	4.93817	1.79376	9.16617	0.948843	10.9716	5.57478	3.74226	5.63665
515	8.41209	8.9923	5.98819	9.8113	6.46672	3.84839	7.18836	5.05328	1.78152	0	6.03445	5.85128	10.3125	3.26256	5.28142	14.1293	7.48485	4.07773	5.96029	10.9437	7.00449	5.40183	5.52473	7.84273	4.59409	10.6661	11.4122	15.8344	6.02388	4.97354	11.4705	1.44305	11.3198	6.86881	4.18374	8.76911	6.85453	11.1602	4.48447	7.01227	6.10199	4.09436	6.36084	7.74175	6.8312	0	7.14462	6.41059	1.86187
516	5.25026	10.1101	9.09187	6.12212	13.9088	4.77731	9.2435	8.97466	11.5437	10.2681	4.81467	5.27811	3.68452	5.01683	7.16645	0.708655	9.56192	10.9328	5.61537	0.289983	7.31217	7.01503	6.28215	4.62366	7.2945	11.3269	7.51276	10.4388	9.14382	9.73057	6.43591	5.93593	9.75979	10.2033	7.25016	5.44615	11.3925	6.24283	8.28735	5.18653	10.1891	3.21074	7.84673	2.692	6.28934	9.8926	6.88504	4.17476	4.91803
517	4.85747	0	6.75174	6.10092	2.39941	2.07763	6.78849	2.74686	2.66323	4.99884	2.79603	0.817384	0	0.977473	1.79495	5.98376	5.27825	0	2.70453	6.37647	0.470943	3.9099	2.85552	5.48521	7.09069	7.14327	6.49161	5.54424	7.72185	9.02694	5.40382	3.84471	0	0	8.4999	0	9.72859	10.1102	21.7137	5.11003	0.474281	4.21642	4.26685	8.49253	4.55255	6.57994	12.2167	3.12649	1.59239
518	44.1878	43.1173	36.5902	38.3017	36.4692	38.5502	47.3939	39.6495	45.7406	36.1856	48.1081	36.7923	55.6657	43.9183	44.9371	41.958	36.1752	42.7695	50.8123	49.6753	50.7174	45.3754	49.9251	42.109	5.07388	21.0275	13.3086	5.4066	2.32195	7.03632	39.1819	46.2696	39.8502	48.6569	41.7794	45.6085	3.34515	9.62245	0	47.2754	47.6031	49.7187	46.9481	38.9967	45.2108	33.172	37.0375	49.7819	53.1491
519	11.9628	14.2796	15.3134	7.54267	12.2994	15.5594	6.39792	15.122	17.8965	15.2554	11.8155	12.9685	17.4723	21.349	18.2064	14.0815	16.3482	13.1214	13.9192	20.7495	13.0545	14.1366	14.7232	18.6983	34.5109	10.8155	22.3419	29.4004	35.6693	15.8167	11.9908	15.471	14.564	12.4653	20.2442	13.6556	29.6136	23.468	30.185	16.8345	16.4661	14.857	14.8869	15.229	14.9756	14.6322	14.7754	16.0869	15.0828
520	28.4958	29.3834	13.8214	31.6825	25.7486	24.3991	22.4074	33.5834	30.9723	23.8796	18.1241	21.3435	21.2098	21.5926	23.2469	18.3472	23.8521	31.7441	20.8789	20.7078	39.7654	27.0731	19.9642	14.3757	12.4888	9.17951	11.0687	0	16.6067	21.4594	30.286	24.7358	21.9115	30.1139	14.4573	23.6149	15.1667	16.1102	10.6973	25.8908	31.406	26.9738	22.467	23.3257	24.6771	27.4755	20.8211	31.7265	21.6211
521	7.67321	8.12919	14.707	15.7194	14.4696	15.3303	15.6993	5.2082	7.60079	11.9904	12.0283	20.6858	16.1637	18.5401	13.1397	17.6728	16.6403	6.68145	15.6849	18.2539	5.79447	0.806781	14.4178	8.41826	17.0866	19.6872	23.8476	18.6435	17.6868	13.5641	7.03387	12.5831	9.48788	12.4737	9.55359	6.89463	15.1036	17.3727	22.8502	12.6414	10.6998	11.2745	10.4805	9.14791	19.6718	15.6797	11.3206	13.2861	9.7646
522	16.9673	11.5607	18.6005	15.1188	14.2498	12.344	15.8307	13.4176	13.6522	8.22674	25.4344	7.8387	15.0885	12.599	15.0631	9.38019	9.15627	15.0501	16.8724	12.9277	11.6169	20.6904	9.82635	18.6801	9.92406	14.6736	9.25984	10.2193	10.2864	7.9527	18.7811	15.468	14.4053	15.1386	8.66531	18.2714	10.5332	6.5578	8.67841	13.2149	17.1687	11.2875	17.4701	15.952	6.67486	9.2762	15.5779	13.5285	16.2285
523	6.18822	7.10157	10.2748	3.9342	8.84581	8.84862	7.55165	7.58633	9.25692	14.59	3.27841	7.58531	7.65721	3.04357	27.2807	16.1767	5.05474	2.57424	5.19869	5.3306	4.32375	9.39032	3.3095	9.88069	14.7014	13.5222	11.0238	21.0464	9.88201	7.62712	6.88512	6.51702	13.2388	4.87857	14.7791	0.754167	11.4696	9.96452	14.4971	11.8987	6.80426	6.56408	8.6565	8.24161	7.05916	5.09282	5.25404	6.53099	1.18081
524	11.0273	8.3448	12.1326	6.30603	9.8544	13.1101	19.8262	8.5955	19.8379	9.28499	14.8625	11.6664	15.4816	15.2311	0	10.2114	6.76507	11.9842	15.5446	20.4027	11.1794	17.0037	17.0429	21.8079	8.89886	6.35993	7.85942	6.18609	5.76082	6.66475	11.93	14.0083	10.559	11.9708	13.9134	15.0876	7.18063	9.18197	5.41805	12.1996	10.445	17.923	16.2899	8.52637	16.8746	15.1287	20.8428	13.4553	20.766
525	5.98679	8.47325	5.17163	6.73253	3.14352	7.22018	4.1875	8.8456	6.96838	8.23594	5.87078	10.4157	9.81207	4.41053	4.76072	3.65234	10.7195	7.16834	7.12482	1.95702	4.9381	3.65094	16.0368	10.0381	8.89886	10.9202	11.3964	7.81072	10.868	8.03888	3.73157	4.5719	5.6459	5.45884	15.1688	6.85607	14.861	12.4478	12.8867	5.82558	6.89777	8.36255	8.2618	11.0783	5.81806	6.25368	4.66905	3.65882	7.26047
526	9.16756	8.56959	7.97882	5.31378	6.57353	10.8761	4.93509	10.1619	2.37154	9.55185	4.41433	10.1245	2.21359	9.01128	2.11864	10.5771	5.41969	5.16776	4.82468	6.81254	6.1063	6.56148	2.71195	1.537	10.2485	6.26927	4.56933	10.3783	6.35351	6.88021	7.39513	5.96619	6.88175	8.04212	7.40993	12.418	7.55907	7.71598	6.75472	4.80085	4.12448	7.27503	3.95846	7.81994	7.02136	5.62243	10.3022	8.40613	8.21479
527	6.40371	5.20231	5.5231	1.58412	3.35544	3.75229	6.39996	0	1.77866	7.91847	5.2747	2.79799	5.40296	0	6.64673	3.38162	4.72248	6.23795	3.14633	2.27085	3.61631	5.66789	7.26251	5.7337	9.65482	5.97461	5.60618	10.7987	8.62461	8.99167	3.0558	2.10349	6.36139	0	5.58804	4.34932	5.8658	8.62375	2.70109	4.64103	3.84392	2.87625	4.07725	0.914517	4.02255	5.73477	1.64663	3.67254	5.06935
528	3.61643	3.97284	7.76429	7.48542	4.61913	0.981651	3.1621	4.21219	4.52964	3.10113	5.75831	3.60666	4.33231	8.99359	3.60169	7.50891	6.90125	4.60374	6.76017	6.62076	6.48329	0.454453	6.36874	5.06256	4.40456	8.63101	9.50671	4.27744	6.54739	7.25845	4.77708	8.02148	5.68492	9.52504	7.89032	6.81322	3.24584	3.66235	7.52023	2.83601	5.36601	4.56434	2.17275	8.58113	4.599	3.58423	1.71704	4.34027	6.81257
529	4.4737	9.26232	4.02593	6.12325	9.14014	3.13761	0	8.38928	3.03162	3.22076	4.95417	3.93552	2.63824	6.57819	4.14174	3.0919	10.7686	8.78808	3.96447	4.71604	6.17611	8.70098	3.05924	4.46599	3.69348	4.78241	5.86202	10.6396	7.38381	11.5628	6.12436	6.02472	5.82369	2.39845	2.57421	4.94065	9.0146	8.3629	7.99619	6.0512	3.24411	2.89897	6.1657	6.41257	3.58155	6.15204	7.84855	1.39492	3.08182
530	3.49936	5.54307	17.4468	8.31366	15.104	14.4545	9.28424	8.56826	13.2572	16.611	14.8665	9.60832	6.94397	11.1637	1.80788	7.44115	5.17808	6.32464	14.3676	7.8557	10.2427	7.12825	16.4654	18.1506	7.37947	0	7.06456	7.8999	4.04806	10.3859	7.49981	15.2263	14.3252	10.0038	4.9941	4.74676	6.97793	7.70411	8.95594	9.73318	1.92683	9.26989	10.0947	10.0882	5.19138	10.2427	12.2254	7.51357	13.1641
531	8.16092	5.01873	0.263425	7.70876	7.11818	7.80434	9.82384	7.22802	3.54229	3.70782	11.5376	7.07874	4.00903	1.16812	10.3058	1.85118	13.9266	7.49369	7.66858	2.90231	8.89216	11.7003	6.20766	0	5.01247	10.1505	19.4258	7.91626	12.2443	8.9595	6.99632	3.24961	8.3899	16.2428	0	9.55469	10.7801	10.6672	14.6333	0	5.48808	5.19433	10.546	3.22824	9.47529	20.2278	0.625163	24.3981	13.6218
532	19.0677	7.33333	11.6988	17.7043	16.7992	10.7722	10.0936	9.48332	10.5693	13.5632	9.27391	17.2277	13.9632	21.1445	18.3121	7.47759	13.9444	24.3314	5.53842	10.5634	6.09079	24.7298	7.85714	29.2267	12.7981	8.10555	0	16.4132	6.38678	12.6337	21.2219	11.9129	13.1807	10.8183	11.4873	9.78101	5.56486	0	12.3582	20.1386	13.5178	20.9372	18.429	16.0981	17.4347	4.80436	13.5278	5.10586	12.1367
533	0.555556	15.3783	5.27524	7.92269	8.0421	7.9051	5.42771	3.16111	3.1391	4.59029	4.92676	11.1485	9.38633	3.6818	3.94068	13.8401	8.11795	8.80572	6.51535	20.8593	4.00481	4.86415	12.6362	0	21.8425	21.4213	19.1995	12.7167	13.9608	11.2519	11.9862	8.32979	9.53433	5.8471	7.41115	5.90286	19.0254	27.8324	14.8464	12.0447	11.0586	3.54522	2.88579	7.82847	6.0076	4.08123	16.671	10.12	5.70638
534	8.08429	2.23221	9.88855	11.1021	10.2675	6.14638	14.093	11.6277	17.4906	10.1743	8.53764	8.56793	0	19.5328	10.1058	7.63064	8.00249	10.0925	17.1294	3.42927	10.4633	12.5329	9.77172	18.4725	15.7916	12.8164	6.86656	7.79359	13.3815	4.24096	10.6185	11.1821	7.17443	7.02267	17.1299	14.4115	10.3285	9.93516	7.01766	10.0899	17.6563	12.3792	12.1058	9.34036	11.0317	3.88311	10.6712	7.05496	11.5086
535	16.2644	5.25094	14.4951	9.94394	2.27364	11.6974	10.5301	5.90628	0	7.54913	8.94494	12.1685	17.0828	4.06624	5.09873	11.7776	8.88178	6.18167	10.1954	4.56425	14.8359	5.73327	3.26951	6.3355	7.91321	7.22143	8.93148	18.7848	6.02203	15.0217	5.2153	11.3098	13.3228	1.78256	5.98787	5.48691	7.10904	7.69713	4.80445	14.7404	15.0772	14.9582	9.67131	4.47111	14.9962	10.5102	13.2152	4.08928	4.74289
536	8.14815	19.2434	16.2985	12.4078	13.5535	9.71879	7.66545	7.73639	31.4294	12.3545	12.2895	12.4133	15.824	18.823	17.9289	2.47067	10.5338	8.40202	4.6937	13.5387	15.1902	6.76307	17.5331	5.05523	5.47079	8.94243	8.01923	3.98266	6.59419	8.61564	7.22928	7.22293	10.8051	15.2516	15.3781	11.4571	10.2629	3.79976	6.40594	6.9072	14.1251	1.98329	5.8663	9.09825	11.2902	13.2145	7.0765	20.8056	4.29043
537	15.3704	16.03	9.39547	10.807	11.8181	20.5643	14.2993	24.7343	5.60622	11.0419	12.6655	5.85475	10.4467	2.75765	9.80588	10.7427	14.9569	11.1606	9.07154	11.7552	10.1825	8.28951	8.7408	9.08625	7.53611	5.86488	8.74054	7.491	6.60134	0.20377	10.3404	20.7819	12.06	8.85133	20.7175	20.4918	14.0651	10.0676	13.2105	9.47253	12.4306	13.992	9.07521	11.019	9.52091	7.53839	14.1269	4.46381	22.2879
538	12.4138	22.9363	10.9625	4.41133	10.2354	9.14171	12.4504	16.1568	9.70529	10.9381	3.38372	10.7813	16.7271	10.587	7.83971	26.5797	6.49258	5.3238	17.9815	17.576	10.002	16.7543	6.42857	7.22803	15.5305	9.95478	9.83665	5.61825	7.36661	17.556	10.6636	0	6.5588	7.77564	14.4349	7.63396	4.29747	10.4441	7.94556	12.4563	1.4395	15.4595	11.6769	18.0674	2.44867	10.3318	1.4153	2.13254	5.10487
539	8.4355	1.03371	4.27558	9.67837	4.7883	1.79537	6.33233	5.39791	5.26063	9.46978	13.5741	5.15096	5.61675	7.07526	14.8546	10.1888	9.96536	11.8839	6.83855	6.95582	10.0956	1.50453	11.0898	6.44524	0.725184	15.5227	11.9157	11.3837	23.3944	11.1309	8.22875	10.7847	4.64878	16.4041	2.45915	10.5334	11.5886	11.8525	9.82198	4.41731	7.27995	2.28115	9.64903	10.7608	12.6033	15.1659	10.4454	14.3163	7.43639
540	6.98285	5.94766	3.69669	5.86503	7.01236	12.6112	6.67021	1.6178	7.45461	9.4218	5.17573	10.5609	4.64756	4.29325	1.24589	5.59507	7.34696	12.0316	8.36898	5.9344	5.57704	13.4209	4.34873	3.26632	6.10087	3.59473	5.64015	2.29239	2.36789	7.68732	13.3676	5.44989	4.78041	5.32094	9.50287	10.0731	5.11651	3.57246	1.23551	8.37632	6.76759	9.40898	3.7037	5.09111	5.72559	7.48483	8.12264	6.22111	5.1108
541	4.1032	6.32113	5.66805	0.892133	5.38881	0	0	3.36748	6.53216	2.22317	1.20165	0.0662722	9.42727	3.35994	5.38985	6.10248	6.10944	5.77203	0.123663	7.65136	0	0	0.183808	2.60053	12.7564	11.4964	7.6245	14.5756	11.4303	6.86327	1.18953	3.16884	5.49304	0.289597	6.75234	4.58007	6.44701	11.403	5.09095	0	1.08775	0.0510098	8.29505	4.02248	4.13307	11.0864	4.67451	0	3.37518
542	21.8322	30.4499	26.2837	24.0833	29.8649	26.0247	32.4215	22.825	23.4884	20.2774	27.6968	23.9243	19.6021	36.2674	23.1845	24.6183	21.4858	26.8195	25.2741	23.1715	29.0382	22.0119	21.1797	20.4219	6.9097	0	6.26216	0	2.27213	5.99725	23.3976	24.1195	18.9137	28.6064	24.8375	21.3623	2.31619	2.74646	4.64424	36.4512	30.8046	27.4131	22.9615	19.7318	26.8836	11.2887	19.538	26.7237	21.7454
543	12.081	8.54677	12.071	11.3843	8.67045	8.33699	9.07575	6.99873	7.67626	10.6849	8.94954	6.69349	7.61506	3.13144	8.71788	8.0868	18.2091	11.0172	8.45254	12.8922	6.96859	12.5806	10.6442	10.2044	12.6062	24.9021	13.9096	25.2602	10.4292	16.6794	9.26801	13.5178	12.517	3.70111	7.09052	6.70152	18.8464	20.5881	25.3059	6.145	16.0359	10.4547	9.97225	9.9932	9.22663	6.58046	8.57623	9.54299	5.11507
544	17.8866	17.0178	9.90411	20.3867	11.5491	20.5691	22.9129	21.0665	19.9844	16.8167	17.9109	13.4911	22.0939	19.3872	16.4878	21.1707	13.7031	7.78909	14.9599	16.5661	25.8214	15.2851	16.0957	21.7831	12.0342	3.90051	7.36501	2.94673	12.34	4.53609	13.9744	14.3343	17.1543	19.8963	17.4952	13.9031	8.08401	0.499732	7.55393	15.101	15.7555	15.4351	12.6806	25.6043	15.0567	23.7952	22.1294	25.3797	23.575
545	8.78109	3.4823	5.98978	5.71136	5.6498	1.86375	4.6656	1.85519	7.90769	6.81033	6.7583	5.85562	7.5471	3.8105	3.13505	7.30304	4.80615	11.1666	13.3556	9.18463	5.16861	6.5432	9.934	5.51088	11.546	15.6281	16.7182	14.3823	14.9952	11.4986	5.44426	3.2142	6.06588	14.2348	5.71149	10.7058	13.7613	16.4085	18.589	6.73891	6.59658	5.47891	7.16815	10.031	8.00985	0.654476	6.50147	8.1198	8.7635
546	11.9079	11.6506	16.4522	12.1057	14.4968	11.8889	12.6237	20.0026	12.4385	16.8167	18.9515	14.7172	14.3353	12.7736	21.8844	10.9183	10.2413	12.2361	10.6785	10.8903	15.889	15.6645	15.8743	17.3698	14.2989	5.42939	6.3194	4.99319	7.43884	7.70258	14.5571	16.975	10.6758	12.9014	14.4027	13.3538	7.71481	3.09751	4.84144	10.4822	13.053	11.9154	18.0472	10.3788	13.3423	15.3346	14.9433	12.6701	16.8887
547	3.15773	4.71372	0.97464	5.19913	5.03953	10.1728	1.48306	12.494	3.8528	6.76339	3.47143	6.58935	6.6712	8.75064	9.20879	2.21538	4.29223	1.23855	5.29746	3.38894	2.46503	4.40565	7.70741	7.25445	8.58513	15.3858	12.8487	19.2394	17.8201	14.7413	4.52367	4.16356	9.05619	2.69866	5.53865	8.32292	15.7535	23.8013	13.9609	5.57002	0.53266	8.89193	5.91205	5.35575	5.67334	9.01987	3.77572	5.07529	5.19406
548	5.99413	7.53236	11.2415	10.5434	5.71122	7.17165	3.48412	8.47584	7.09606	9.45167	4.93226	12.7053	8.04923	4.71164	6.80841	12.8256	9.00793	8.75634	7.58356	8.3149	5.12163	7.19181	7.67817	9.5056	5.43648	12.2049	15.104	4.21589	8.85349	5.63101	6.72689	11.5575	11.2077	6.32339	5.20047	5.61806	4.298	7.13253	6.74501	7.53395	5.50322	7.91115	5.09857	5.87746	8.79367	5.08508	6.73667	4.32902	5.09158
549	7.27329	4.33773	7.71827	3.82892	6.61703	1.3609	6.66312	1.29687	3.56922	0.733945	4.95189	5.39645	0.0113263	3.51442	3.93743	1.16432	4.79793	3.17304	5.90575	2.00562	3.95055	2.8963	6.35391	2.08306	9.72615	7.45796	8.20836	12.0943	12.0528	18.6632	7.55094	3.49934	4.13598	6.02743	3.46823	5.3794	17.6622	10.7504	12.0332	3.60134	3.86319	3.03972	6.16088	3.91411	3.15517	9.67038	5.0021	1.93832	5.14069
550	18.4694	10.6685	6.0684	12.157	12.5161	15.8656	10.9808	6.69323	10.0431	15.3266	13.298	14.7021	8.35993	11.8563	10.9501	15.9065	6.60054	16.5321	9.77815	11.6597	14.852	15.737	9.96012	16.9798	4.06291	8.77806	7.17533	3.52841	7.14541	6.24123	8.64908	14.1128	14.6512	12.3068	9.75715	13.8507	4.79013	3.79215	5.57653	9.34894	8.34817	7.08336	15.3627	11.6788	4.91854	6.03142	7.42361	11.1586	9.31228
551	0.310018	3.34726	10.3309	7.02819	11.2835	6.09146	8.76223	10.4962	21.9466	0	10.2808	8.37432	5.32505	4.06209	10.744	10.9917	9.28357	0.502819	8.32094	9.49097	0	13.3558	3.91817	9.60448	9.6102	15.495	10.2852	18.1368	16.2168	8.67379	8.27605	3.84798	1.79108	5.57179	6.92184	7.09145	14.455	13.1583	13.7262	0.88051	2.61576	7.81635	5.05877	9.96594	12.3342	13.1554	3.67763	8.97381	15.7506
552	22.402	10.3884	12.0864	14.7657	15.1661	8.52247	14.7681	14.6034	6.08788	22.286	11.1748	12.2244	9.26704	20.6945	4.56752	9.09467	16.0911	6.02621	18.4203	10.9122	15.9774	4.85958	15.404	9.3752	9.71881	8.2996	7.89338	4.22598	6.76557	8.65819	16.3709	23.23	20.4417	10.2672	19.1075	10.6948	9.8387	7.17384	9.84212	13.073	15.9172	16.7122	14.2339	13.8589	24.3746	20.2174	22.0999	7.87077	8.00642
553	7.23659	9.79489	0.580105	8.19022	2.77887	8.46128	0.732053	5.91815	6.11056	6.95946	15.3629	4.28129	1.29347	5.83081	11.1695	6.34789	1.10604	7.93844	10.6346	6.95899	1.70751	8.97502	12.9681	2.99344	16.6338	11.1014	18.9689	13.193	18.2724	24.5751	6.93845	0.552719	8.31572	7.94603	5.05424	7.9773	10.1907	16.8245	10.2358	16.0305	7.60797	4.1514	8.83343	4.14112	4.96306	0	5.53011	5.87105	4.00856
554	9.033	18.8966	18.6743	12.3483	21.5978	15.4261	25.2857	7.49728	8.74234	14.1836	7.38995	15.3823	19.374	17.0651	19.3804	9.73313	24.4684	12.3419	8.63023	13.9969	11.9525	17.3094	11.3558	10.3242	8.28674	9.79941	3.64707	5.12228	5.10323	5.73445	14.7775	17.8502	13.6667	13.0026	10.3119	13.1125	9.10347	7.37441	4.00179	8.79474	20.709	13.1272	12.199	15.2165	11.2793	13.2398	16.5767	15.1295	17.8271
555	0	9.23939	4.17171	8.20889	5.81545	7.27637	5.0198	4.60703	4.59049	6.55968	3.62453	4.31165	8.42712	13.598	5.90386	8.27707	1.09177	8.1289	3.01552	3.55846	7.98315	9.9327	9.50069	9.34972	16.8148	13.8756	16.8096	15.6751	12.4408	11.6443	6.01652	11.0386	3.75459	7.14931	4.53649	6.27019	14.709	20.7939	17.3221	8.81028	11.3146	8.68261	4.37529	4.46715	4.08172	9.87779	7.73122	4.66126	3.60182
556	19.3061	8.4275	14.6338	16.6744	13.2108	8.46684	5.12437	2.70192	9.84648	9.03153	8.25964	12.2609	10.8741	3.87278	12.7186	12.7004	16.3693	8.06034	6.89348	13.281	13.15	3.84367	3.91817	11.1713	8.40742	10.1353	3.98285	9.96877	2.47118	6.74411	8.47322	6.59578	11.3361	9.0827	10.466	7.46055	8.19446	1.91707	1.49763	9.99637	4.5581	15.4461	18.1173	15.3236	11.9692	10.6212	13.3912	18.9653	10.5967
557	3.59706	1.34365	12.8228	3.5981	3.21587	5.47953	11.3991	7.26548	9.54398	9.51014	5.69915	4.8582	7.06087	4.15405	1.58234	4.59786	3.13972	14.6503	2.42669	8.79086	10.8992	7.70027	0	7.15241	5.71222	9.37615	12.7854	8.98325	21.329	11.7613	8.68638	6.17466	7.03638	10.1238	6.08358	4.8722	9.88771	8.60581	15.8448	0	6.56723	7.35657	0.176047	5.15328	4.73159	6.1159	0.00683574	0	3.6821
558	12.371	11.2335	10.9715	6.48684	6.7903	15.3705	2.51737	10.0109	13.295	10.7883	14.3086	13.773	3.8524	7.4643	4.25504	10.0225	9.56187	17.9263	18.8128	8.68558	4.90077	4.10897	17.8658	6.15884	7.80804	13.1395	8.42029	7.58405	4.5223	8.6543	7.51399	8.86982	6.86394	15.7912	15.7175	18.2938	3.95687	11.1246	6.66829	18.9828	6.91229	19.6242	7.00564	16.8273	9.20057	15.0476	8.66088	12.1122	7.33208
559	7.27481	16.6603	9.66001	10.5423	7.62508	9.03983	15.4105	30.2064	9.79354	5.35473	10.6015	9.83178	26.1661	11.402	18.7288	12.3283	12.2877	7.89273	13.0673	12.6652	18.5774	14.1776	15.1092	16.8906	12.945	0	10.032	13.5823	5.73331	7.31327	14.2979	7.72754	12.1426	8.7587	12.0439	10.3765	14.8739	9.23551	15.2847	14.083	15.4497	0	14.6378	3.3674	12.1472	5.69353	14.9019	15.2576	19.8823
560	9.20524	13.8094	10.522	17.9153	20.3322	9.74632	5.06967	8.27839	14.8001	14.2114	8.43698	12.183	18.2029	25.6825	12.4428	6.62069	11.695	11.8419	5.0762	9.38534	6.19791	4.98753	11.72	9.02285	10.9649	15.3736	19.1425	8.64349	13.146	11.6517	21.4487	11.526	9.04113	11.6859	9.08446	7.42436	11.877	8.08657	13.7525	13.2007	13.7007	8.81592	9.18904	12.4974	8.56384	7.59708	12.7062	13.2239	9.36956
561	7.55954	1.64788	6.37479	2.66049	4.6004	8.58964	8.96424	14.0056	7.20832	6.74497	7.66307	7.75751	0	4.00635	3.81578	8.38752	1.31382	6.69453	7.31932	7.3835	10.4699	6.40067	12.2394	8.41309	5.96002	4.72956	9.27525	11.7887	15.4228	16.3742	2.66486	10.2511	4.687	2.00852	1.68073	1.63131	11.9365	11.4384	8.13189	5.69168	0	5.33269	5.99423	0.13082	3.02328	4.54782	9.15409	9.61126	5.96476
562	13.2794	14.0696	14.6252	14.8974	12.9837	14.4979	18.004	5.75589	10.9197	7.97539	21.3723	12.8623	18.1449	11.5873	14.4137	10.2923	6.86181	15.7868	9.49484	7.57337	9.74858	11.8486	8.08399	5.68848	7.5144	13.9231	6.36933	8.34061	6.9841	0.998716	18.654	8.42609	23.0753	8.5751	10.3255	22.8384	10.5579	6.20744	6.49068	13.1058	21.9755	5.88806	7.35044	7.3423	13.1852	10.4118	4.94208	4.83244	10.8172
563	4.46214	4.23533	8.68489	5.15553	5.41786	11.9151	1.91371	10.3709	4.1209	2.79642	12.4378	7.6087	7.60633	6.55873	19.1054	7.96059	14.4792	3.3656	7.85398	13.3673	7.85069	6.95697	8.26688	7.34023	18.2827	10.7717	10.6369	9.19098	8.07734	13.8393	8.03975	21.4859	0	6.73565	16.3676	2.39582	9.69006	19.5302	8.20604	0	7.80987	3.35921	7.82492	10.6864	14.4122	11.0829	8.10109	7.89544	10.1719
564	6.05432	8.15265	15.4832	11.9788	10.9662	15.2865	6.58889	1.24405	7.67631	14.2282	6.50912	13.5287	5.1604	9.86032	0	3.61248	18.373	9.61285	11.9776	7.32382	11.1142	13.7029	3.35065	15.5758	7.90299	0.0919352	10.3261	9.75013	6.31099	7.29538	15.9101	10.7429	10.378	8.98086	8.23346	15.2525	7.65683	0	6.74774	8.34539	5.33683	13.5231	18.8763	7.72659	7.75004	15.8197	6.36013	9.28954	10.2866
565	10.0482	9.54515	0.165007	0.28458	9.11384	13.8604	11.6334	5.74442	7.72831	0.525727	3.6346	6.91641	8.51357	2.64762	24.64	9.07061	8.84956	6.36457	9.28589	4.97477	5.7497	10.5889	8.92531	14.2791	8.37586	11.926	7.55834	17.0831	16.6697	14.0106	0	0.323583	6.099	3.83445	4.55996	9.32486	7.29978	14.7902	14.0936	16.6365	0.756751	13.329	7.32672	9.59078	6.13932	18.6018	8.08003	9.75201	0
566	22.7656	14.4599	19.3609	22.5943	18.3581	8.51735	15.3853	23.4421	18.232	23.0761	13.8474	10.1255	15.1981	19.0413	3.64324	25.5895	12.9612	20.4355	18.2891	18.7056	21.5911	16.51	20.038	11.4001	6.38138	14.6739	6.65548	6.37777	5.85923	6.6914	17.2821	12.9433	11.6235	15.1755	23.3884	13.5835	6.84354	6.23383	7.15804	16.9123	16.7623	12.8545	9.45791	26.5361	19.9233	10.9982	14.0681	20.2078	23.4727
567	1.75943	11.8772	3.95468	0	9.00948	3.12829	15.7294	3.04993	12.9607	0	7.84273	10.6302	7.9039	2.48889	7.46566	6.18062	10.2519	8.98226	11.8363	16.9696	5.90377	7.99284	13.3221	9.08459	17.3885	8.62659	10.9823	9.84915	14.8039	9.00747	2.24706	5.13849	12.6168	17.4478	6.26197	3.90869	14.0441	9.92346	17.732	5.4566	7.6516	11.4418	8.3508	11.3405	11.9582	10.6529	19.3401	2.45308	2.56846
568	16.3902	14.2719	18.5523	8.37194	9.11384	11.455	11.583	16.5797	10.9002	18.6577	13.2601	7.20756	10.5458	13.054	14.4734	17.642	4.67665	7.97771	9.66077	14.3167	14.3217	10.9086	11.976	16.3476	6.33457	10.2303	11.0267	6.24381	4.91507	3.74756	11.9128	11.2218	15.5589	16.6227	14.3678	17.3468	10.6472	6.78807	7.20747	11.1573	16.144	20.9803	15.4956	6.56555	10.9293	6.13761	8.33275	15.5697	22.318
569	8.47605	7.931	2.2771	16.1416	0.104357	3.00342	5.12842	11.529	5.45336	11.7841	4.99585	11.1801	8.72405	5.07302	0	4.64368	10.5378	8.93826	9.206	0	7.05231	10.1029	2.07769	2.8481	10.8947	9.6532	8.02704	12.7322	7.81081	16.3837	1.84056	7.94072	6.92043	8.93352	5.73009	6.29374	9.44706	17.0018	10.48	9.49367	9.8625	4.47536	10.134	7.5835	4.11537	4.15038	8.91541	7.16488	5.03078
570	14.2423	7.05441	5.17287	11.6776	15.1371	6.21775	8.48539	12.0613	11.5643	10.4965	6.01428	9.09542	5.43389	0.993076	19.4217	11.1363	11.974	15.0492	10.4217	11.087	10.3486	7.66804	13.2531	4.05499	8.85038	5.25025	9.19032	10.4833	9.34279	9.35806	10.9604	7.36252	13.0254	14.9522	14.2874	9.41262	2.53881	10.9889	6.89931	8.08513	11.4496	14.0531	10.556	12.8756	11.8789	8.62855	8.44196	8.88609	8.8809
571	5.7945	11.9519	8.33907	7.54161	4.2152	11.9319	7.38116	0	8.44724	2.13304	7.20999	10.0695	13.0514	11.0567	2.3605	7.25245	10.2718	2.59303	8.9433	8.49052	8.91612	6.29297	3.83081	21.3956	4.57808	16.0952	12.6895	15.9592	11.9116	13.7746	1.01309	8.84624	4.38296	3.10808	9.06576	3.85337	14.9849	13.6766	14.1129	3.75589	8.73318	2.75111	9.47665	0.558552	2.21879	7.35882	10.0291	0.195914	9.78593
572	10.6389	7.29294	7.78843	6.53044	8.62366	2.66741	7.24535	3.39026	0	7.4295	8.4652	8.34471	7.78163	3.63662	1.71792	6.95239	7.75862	8.91396	11.1739	7.50357	5.45207	0.776511	10.1994	2.9055	4.57383	7.12385	9.14061	10.0529	6.88301	12.5078	5.16026	3.18309	7.68842	8.82962	7.91885	6.10973	9.12031	4.55497	4.65637	7.02104	3.60498	3.73926	5.43377	15.938	8.24901	10.5787	13.7019	8.35432	8.1453
573	3.42363	0	3.80156	7.82248	15.6177	15.7558	6.86743	3.50369	6.72597	14.6903	8.49494	0	2.16472	16.169	13.5532	7.00334	1.24196	0	2.87389	2.5181	5.79521	20.6422	3.27373	13.8343	11.305	6.74286	7.77375	8.92497	13.7388	11.5264	16.3576	7.57818	13.4295	8.44863	2.42637	12.8002	8.02609	8.06864	14.7789	7.2494	5.58517	8.11858	16.1678	10.2128	9.73275	11.631	6.97746	5.52757	0
574	7.12971	16.692	17.0276	6.75514	6.72761	6.52241	8.08975	21.6649	10.9713	7.31502	10.1666	4.94478	16.1123	2.42674	8.87155	3.85552	6.98422	8.01981	9.00555	2.61495	3.57843	0	13.7208	6.42907	9.57659	5.65732	7.83836	7.53555	7.11753	4.56491	8.46022	6.52146	2.63763	5.4876	11.1406	9.21904	6.4144	4.37464	11.8274	13.046	8.35237	15.3894	6.17188	0.0722265	5.8215	3.61978	8.88667	12.8953	12.3771
575	5.88865	7.22696	8.33377	18.7697	1.90128	14.3381	8.55034	11.3114	19.3751	4.38057	22.3379	15.5478	11.4484	20.1902	9.46823	12.7328	13.7639	17.3396	9.4828	10.3445	8.63834	14.9559	1.32737	8.23128	8.39597	8.9296	9.87624	9.30638	6.64303	8.99287	10.4923	16.1441	4.98906	11.1089	10.8178	14.5424	13.9823	8.13845	12.781	2.65293	6.44834	1.49346	12.3549	8.99942	8.58932	5.63311	2.10857	20.3191	13.0465
576	12.4363	9.66301	8.98502	14.8866	25.9389	13.1816	18.1636	14.3991	11.6005	21.0231	12.9863	24.9783	21.1612	13.0219	14.1827	16.2883	15.9264	17.7316	18.4054	16.3677	21.2963	19.8334	17.0358	18.9233	9.29205	8.39727	10.244	4.34261	10.919	16.9016	21.2098	10.0927	18.7945	17.0777	11.8379	17.7545	7.28223	9.37755	6.65424	19.5423	15.6194	28.2185	9.8253	20.4931	23.4357	22.3009	24.2754	15.3233	16.3857
577	8.10117	28.1821	14.8833	6.74812	5.55236	10.0603	12.0047	17.0269	14.2547	20.3664	2.63534	9.04579	7.99621	12.1477	11.4156	13.5538	8.58416	14.4302	17.2589	21.164	18.6928	13.5323	22.1733	9.99884	19.3443	13.5849	10.2888	9.31183	18.2983	10.7561	18.9111	11.5592	16.9258	8.94994	11.3596	4.58532	12.5647	15.3287	10.0107	10.2182	15.4544	11.8915	8.20444	6.65928	13.8255	16.3732	10.8572	14.1408	11.3109
578	8.85437	5.03959	13.5543	7.30988	9.7989	4.21563	16.7818	8.05344	8.23027	12.1656	10.7079	7.19692	9.83907	20.3581	8.0716	11.8666	12.9383	5.70878	7.2781	11.4191	10.4847	12.0197	8.01238	12.9737	12.4007	7.53614	14.459	10.8211	11.099	9.64337	2.96226	17.9987	11.7178	18.0937	10.887	7.39822	19.3241	12.135	8.82259	10.6943	16.8888	7.46168	15.2146	18.8559	16.2485	11.8274	6.98512	12.8743	12.1167
579	23.4904	6.89708	12.1142	11.9584	6.48733	15.1091	6.43047	8.58907	8.83055	0	10.9816	10.7768	5.01104	0	10.937	9.35855	10.5567	10.2139	5.1564	8.49052	6.79739	4.2789	7.17331	1.25347	11.683	20.6826	8.49943	13.2621	4.0469	1.97432	4.47301	10.7138	6.40889	3.94359	10.2588	14.3246	5.76218	13.3566	9.45658	17.7348	7.86367	6.88339	6.59471	5.33513	0	2.0484	7.73654	1.48335	7.95107
580	0	18.4047	11.5069	7.24442	5.36214	8.51656	15.5202	11.6659	27.1888	17.6039	8.70084	11.5898	3.96125	7.3287	14.0315	5.47909	13.3748	4.23294	7.90394	8.19473	10.8957	16.821	13.3204	10.1287	5.71374	0.113173	9.66549	12.5105	8.0793	17.0309	9.71596	5.19461	7.87424	9.36429	5.04403	8.15514	5.30263	5.7562	8.18509	0.282287	11.2698	10.4093	10.9378	9.74845	13.99	27.0261	9.47899	7.98643	14.3701
581	21.4841	8.83707	13.9535	12.1371	18.6871	9.4259	5.94253	15.1596	3.66531	8.30876	1.67691	1.5957	12.9156	7.54717	8.95625	6.92751	15.9893	18.0229	12.0231	17.3986	19.3686	11.9375	15.9072	12.4569	8.53728	10.9325	8.57158	12.5889	14.7991	0.348854	12.2431	3.52652	7.69957	13.4901	18.6891	14.9357	14.3992	7.7384	8.5294	13.2263	12.5431	7.50776	10.2649	12.2349	15.257	12.4152	18.2169	12.1362	8.84244
582	15.7736	11.8495	15.1478	7.90939	11.0337	6.5418	7.41547	12.5159	8.0931	11.2517	13.833	6.06366	10.5824	13.5799	8.85865	27.887	4.0533	14.4932	6.11542	8.42799	8.24004	9.13037	5.79796	15.2892	8.63251	17.5758	15.2619	9.02323	10.7205	13.552	9.84545	7.00296	1.81277	8.8651	12.7471	10.6544	9.47817	8.6399	12.8176	12.0736	10.6331	9.8617	14.7511	17.5855	1.52522	6.87571	9.76062	13.4543	11.4401
583	8.2788	17.1387	9.37073	16.4946	6.36196	22.7809	8.09026	8.6942	5.11003	8.9145	24.2048	24.3722	10.8977	5.56604	22.8959	0	9.25428	9.13632	16.1271	10.2383	11.5092	2.64795	8.51855	5.50544	11.9703	11.1872	10.2204	17.302	6.20471	10.359	11.462	26.4239	19.0105	9.18987	11.3243	3.99889	8.27565	9.21664	7.14174	12.1383	5.8134	6.35055	2.12561	6.18137	7.02367	6.58699	9.70874	5.8267	0.708444
584	15.5328	3.23259	10.7282	11.2397	13.8011	8.08903	9.73008	4.56462	19.9719	12.9938	15.1578	8.65037	20.7693	19.8461	9.73705	16.3324	17.2993	15.2557	4.43836	4.4574	12.1317	19.0638	8.32528	6.13558	9.52766	11.6682	8.47117	11.251	8.91178	7.32594	11.5079	12.408	21.5361	8.38395	6.32107	14.7922	16.2895	26.754	19.0151	10.9915	6.84279	19.2041	15.6377	17.0278	17.5759	5.82153	21.715	11.1706	11.0159
585	8.35906	20.7966	8.67095	8.43921	10.2184	11.2853	9.33101	3.75477	2.04669	0	3.34785	3.22499	0	0	9.09404	8.99856	0.397492	1.13711	16.2841	11.3032	10.3269	11.8362	7.62655	9.72406	16.1985	10.8646	12.1387	0	17.1468	9.02175	10.5221	11.8018	6.77902	21.9583	9.62155	18.2172	10.2503	12.5819	12.2802	17.0901	5.83125	9.20124	10.11	8.77825	12.7086	12.2272	4.92107	22.3607	10.5392
586	9.96419	3.55284	11.3017	5.91447	11.0695	5.48317	11.5513	24.4629	11.1297	17.1857	19.1383	20.4837	12.8124	17.6117	4.04754	6.37698	5.68805	5.34376	2.57891	15.5832	5.58442	10.382	14.0415	22.9239	8.2135	2.58601	8.49231	12.9303	8.18111	8.80372	10.9315	12.2527	6.74598	10.092	12.4847	0.148107	12.926	5.8066	5.9158	7.42766	22.3254	12.8987	12.6843	11.6598	6.12479	8.11791	3.80938	5.91152	17.4706
587	2.1052	9.2474	5.2615	10.4666	7.09992	9.41911	11.0942	5.47487	13.1764	5.89118	2.05884	4.45116	8.35817	6.07746	7.75634	16.647	12.0031	6.4743	15.9953	10.4564	7.80116	6.67776	7.31435	11.5548	8.2135	14.7012	14.8549	13.9882	8.39073	11.488	5.83124	5.94099	8.86088	6.60973	4.6475	12.4317	8.63507	8.48312	2.59273	10.9033	7.88409	11.352	7.98975	8.09853	9.57208	9.86369	11.5467	4.92627	12.6033
588	12.5509	1.45116	6.94518	10.8774	8.59965	12.3507	9.67204	12.5828	5.43107	6.78102	6.61216	6.10565	10.6684	8.55511	12.0909	4.59431	6.6174	8.15039	0	6.86613	6.64129	6.34496	3.76124	0	15.4223	6.86397	6.02441	5.74307	7.01923	13.0917	9.14369	7.80945	17.7878	5.86396	12.1756	7.39147	6.70927	9.94457	16.4536	12.056	14.6198	8.3037	10.9432	6.26852	13.1724	4.16303	1.59342	16.2273	7.33809
589	5.95135	5.48939	7.11354	9.27718	7.76647	6.10749	11.6529	1.12442	4.18701	11.0694	5.26944	13.4627	9.03463	13.8878	2.53186	6.75711	15.323	17.7534	18.5337	7.07404	7.50112	5.15844	15.3869	6.28151	7.57071	13.5072	6.29921	4.66275	10.5468	8.97815	8.79699	7.63913	1.89303	6.18271	6.94501	9.2752	7.73429	5.07867	7.0687	3.81087	2.2373	4.91109	4.55565	2.41678	3.05044	6.90257	9.24924	0	5.67193
590	11.3348	5.86199	13.7207	11.8581	3.92658	9.11041	16.6072	18.079	11.3685	5.92495	7.45897	6.04215	11.1277	4.87936	8.67194	8.28016	7.45617	2.80458	11.0512	8.29284	4.99969	11.072	0	9.62735	6.27906	7.33091	5.65981	9.52136	13.5113	9.5246	5.8345	1.33731	3.98504	3.97901	11.9915	5.45776	5.65511	7.34867	9.44964	10.1202	14.2166	8.8618	13.9797	14.148	10.1766	5.71326	15.251	22.897	14.0205
591	9.15002	10.791	8.19081	9.83325	4.42412	6.31494	6.93812	3.37236	11.2614	8.88144	9.51036	3.04503	15.7256	8.73715	8.02111	8.66097	6.97321	9.09228	0.671099	9.5156	7.71202	4.4671	9.99914	6.5446	14.8536	5.83815	8.4067	10.1698	7.27131	8.95036	11.2041	6.77375	6.66964	11.4831	10.3382	13.2719	8.4853	9.32158	5.76051	9.43747	1.56343	2.36145	12.2619	6.69895	18.2612	7.76141	2.20544	0	0.484905
592	7.33978	10.879	13.8055	13.2875	18.2008	4.01555	9.15242	15.7709	9.35324	14.9141	6.90073	14.2877	10.2666	8.83796	11.2225	15.7266	21.9583	19.8809	19.2235	4.96943	9.6744	7.28452	20.101	9.67742	0	6.78902	10.409	8.5229	5.0894	7.97858	10.1174	13.9472	17.5866	18.7247	9.17145	13.1946	14.1773	3.5265	6.9137	20	12.2226	14.9178	16.3846	10.4354	13.9809	12.4745	7.09751	16.6227	13.228
593	13.1658	9.97536	4.62165	1.1117	0	20.4197	10.684	3.59851	13.9328	4.24921	6.56443	2.81921	12.2316	11.318	11.2636	8.90799	4.94873	8.42129	13.0707	14.6993	13.8304	9.9413	8.88623	21.8439	13.3037	13.8848	10.077	15.7385	19.8756	10.9988	0	5.32742	7.83055	8.51833	8.51635	8.33287	13.002	12.117	13.4503	9.32277	15.5813	13.1657	7.57338	15.3539	13.722	6.52174	12.0698	10.2651	16.419
594	8.86912	12.4223	12.2183	12.1096	8.90876	4.8066	15.377	9.32553	8.58329	19.301	7.84907	7.43123	10.1286	17.2928	5.88684	11.8053	6.34469	12.5151	10.562	10.5816	11.7243	7.95799	11.6856	14.298	10.5768	9.56495	10.3336	10.6948	10.526	11.7829	15.5509	8.06745	6.98778	8.90843	6.71949	14.5135	5.24929	15.2994	14.7893	9.56308	19.099	13.3816	8.67984	2.87708	13.0956	11.2349	12.0364	9.02277	15.6004
595	12.4064	6.30795	10.0624	16.5961	15.6122	10.5651	7.34408	0	10.7927	11.4489	15.0928	12.1938	11.5361	6.12944	19.3726	12.7779	7.64142	5.18697	0	4.60887	19.4925	18.5789	15.1528	7.25985	4.28099	8.60897	13.0603	7.93618	11.8839	7.58655	5.39865	14.7104	9.58866	11.3341	8.11081	9.90012	8.04785	6.91324	7.77177	10.0109	5.61113	11.9914	9.40231	11.7979	4.10072	10.8935	7.8527	4.86535	2.94593
596	10.6169	5.65075	8.08047	10.978	12.4655	9.69364	14.2145	26.0343	12.7678	4.30307	7.2572	19.4334	5.28233	8.70354	12.9112	3.57143	10.7311	2.06574	12.7132	5.64874	11.1431	11.1585	9.35708	2.6536	8.70858	10.613	11.0178	6.01647	7.2765	8.19944	14.5572	12.0794	7.4287	12.3413	6.86923	16.6878	11.2522	11.0311	11.2532	2.15729	12.8453	11.3439	6.12843	7.95708	6.75241	17.3015	11.1341	14.2837	8.55102
597	11.1215	23.8352	7.1086	2.93145	6.12519	8.51378	3.93037	5.6605	7.15051	5.67359	7.47242	4.68729	9.76431	14.7389	0	6.8804	14.8329	19.3456	4.55971	12.4419	6.45585	3.28082	13.3379	12.5456	15.5112	10.2704	9.63928	7.85383	7.9036	12.716	12.7208	9.61552	11.0286	15.1429	17.4382	4.85073	15.711	8.85926	7.73897	15.7346	4.13382	5.73859	8.87688	10.5446	2.89807	2.6051	10.1851	3.72016	8.74915
598	3.43321	0	6.23435	16.2123	17.9184	8.05122	6.82741	6.73806	4.40546	8.74379	8.34679	15.4852	7.91522	15.2362	14.8989	6.16509	10.6186	9.74819	13.2652	10.8951	5.21217	11.5168	7.97021	7.28131	0	5.83815	6.71127	10.736	4.80954	5.3393	10.6985	17.8792	12.9207	4.80885	9.24008	6.84841	7.84231	9.86453	5.9518	6.48826	3.20636	7.33194	4.78957	9.51906	8.9364	11.3427	12.17	9.93198	16.7371
599	12.5624	14.2765	15.9572	5.08205	12.4185	18.5091	8.92484	11.4208	10.3843	16.5599	23.5472	14.5751	6.02197	4.12662	7.75139	17.2242	8.49487	10.9394	14.8833	18.3467	9.75564	14.742	3.50997	8.26836	26.486	21.2617	14.6853	12.8101	11.8528	16.9234	13.9179	10.2624	15.9737	4.7592	11.6047	6.94222	10.5776	15.7187	16.9208	7.16548	11.5204	10.9059	11.9234	10.668	8.07617	14.1514	9.998	8.39117	3.26399
600	17.71	14.5283	11.7128	14.1224	10.0547	5.90512	9.93349	6.83065	6.25807	7.15918	9.43432	10.5752	10.128	12.7344	10.063	6.82203	7.30461	16.7646	11.8504	5.13096	15.354	6.65806	11.3178	5.91582	10.6599	7.34959	8.42324	3.16111	7.56425	4.26203	14.7073	10.3464	6.18594	9.31387	9.99638	8.81755	3.01955	4.7729	3.42408	12.9771	18.1603	13.1223	10.0252	5.86329	13.1149	10.155	6.96743	12.2774	12.904
601	7.10342	5.31711	2.79907	6.89938	9.72041	10.8349	8.29758	8.38181	10.3915	3.7866	5.26882	11.627	12.4399	10.0901	6.51839	2.64048	6.88829	4.64399	12.5024	8.48892	6.52393	6.18285	8.14974	5.12037	13.385	11.1645	12.9648	9.35494	6.45677	9.44768	4.16865	10.884	11.1886	5.73779	3.11029	8.56442	9.89238	9.58481	10.1967	0	3.94142	10.1047	12.364	6.8285	8.10544	5.57587	12.7543	6.17111	0
602	6.55499	7.81501	11.7877	10.0582	0	7.33634	14.8359	4.40419	9.08645	14.4478	13.2492	15.821	4.09774	10.6745	10.7035	7.74291	14.0983	6.51315	20.0504	13.1095	2.75687	10.8781	3.85398	7.04314	5.18969	7.20948	7.87825	4.72605	7.60684	6.17234	7.98991	12.1256	5.18612	9.75524	13.3285	13.3893	2.68607	7.09107	2.52017	15.6334	19.6557	5.34593	12.9273	7.04459	9.00413	10.5772	13.6819	8.6206	8.48481
603	13.6584	5.61548	16.6236	15.5195	14.6957	14.1479	22.2109	22.9738	14.4626	10.4239	16.3067	14.646	22.5022	16.0409	12.2325	16.261	8.37066	11.3017	1.62288	12.9438	14.4122	17.407	27.3731	18.5956	9.86508	9.12293	12.8313	9.89278	12.6331	4.06172	11.5369	8.69101	20.579	16.5664	25.4029	9.44655	11.6902	8.60942	7.25291	13.1858	21.8037	21.1437	13.6059	12.2272	18.6963	7.90024	10.8148	19.0721	13.0741
604	13.1398	14.36	13.5288	15.6752	14.891	16.4431	10.9955	5.6839	15.398	11.3382	14.993	6.06874	14.0183	17.5749	17.0084	22.7542	15.4986	16.4659	10.5416	23.2863	23.4314	22.0919	15.8751	14.9924	11.7352	9.23902	9.51322	7.0509	7.08505	16.8441	15.7897	20.4924	9.8939	12.8699	6.01684	19.6065	10.3835	6.55786	8.79091	13.6336	6.12539	14.3426	16.0428	10.2608	18.8037	17.3979	16.2275	15.9242	25.8813
605	7.34219	9.12708	8.87204	3.31039	6.88113	2.6027	5.44411	12.365	7.91947	20.2915	2.38897	2.38525	0.424951	0	9.05029	1.46119	3.53876	11.1234	4.07386	8.63219	9.84022	0.955579	5.63274	6.94832	15.5924	12.6696	11.0184	16.7632	16.8004	14.7854	3.97119	8.08516	10.0989	12.915	5.98968	3.29843	11.2112	10.3424	15.1966	13.0989	2.74923	7.3832	5.43724	14.7771	9.56312	8.14834	8.14272	4.79421	2.26128
606	9.27847	8.54946	15.7697	16.9453	14.4178	19.4964	11.7947	16.3703	7.94174	8.33226	22.8144	18.2898	14.2207	13.4307	13.9651	7.12742	9.68902	8.43048	24.724	7.58899	5.26019	9.95351	12.9977	14.5762	2.10059	8.46243	0.71553	7.31115	4.28795	4.52539	18.1921	13.8664	18.6297	12.0624	12.1967	9.68818	6.30286	5.10778	0.00269825	11.5903	16.4902	9.02221	8.91127	13.2212	8.76763	13.2454	13.5712	10.6111	10.7061
607	5.6223	17.6153	9.33022	8.5177	10.2414	8.07315	2.0221	4.45405	14.1419	7.46539	0.972417	9.45298	8.99985	8.43438	9.41766	9.01616	8.53466	6.68176	6.4487	6.86814	11.8042	5.27893	4.01674	5.01501	10.5297	14.6912	18.2516	17.7036	14.3121	18.9844	5.67887	3.49006	5.38752	7.418	6.00326	7.6631	30.5108	36.2812	29.2572	6.62986	3.66906	6.15267	2.68021	8.09983	0	7.86541	0	9.4687	5.74325
608	10.476	11.2539	0	0	12.6509	4.24066	9.89595	9.40114	11.5184	10.4498	5.77373	10.2935	13.1684	2.80497	4.15529	15.0958	21.4155	10.4538	8.1858	4.43698	8.87029	7.90289	5.14445	12.3953	9.12704	8.2863	8.73466	3.40053	8.5049	6.03138	12.985	7.13371	4.02446	7.73899	7.3343	14.283	3.53797	0	8.92043	3.03887	7.07605	6.71432	12.4835	6.71685	13.9448	11.513	13.6081	5.45772	5.20628
609	9.11431	5.81822	9.57597	8.95198	6.44699	10.9197	4.56983	9.13523	2.88183	6.30526	8.7985	0.840558	0	8.21524	6.88577	11.0787	4.66158	7.62116	0	9.51422	1.74669	12.6911	5.63855	9.39788	11.8154	11.805	9.66893	20.6357	14.7487	14.8856	4.98044	4.88523	8.82575	5.62243	10.6212	5.24297	10.7655	11.6526	14.4384	10.2122	0.32888	6.66837	5.5226	14.9607	0	7.62166	4.23211	7.60289	15.7389
610	17.9012	16.5082	13.144	11.463	16.008	6.14682	5.5658	2.94048	5.96827	10.1925	10.5084	6.22011	11.2211	12.2017	12.4722	7.53006	10.4884	4.95178	16.9719	7.88231	6.13454	10.0714	7.3662	4.78637	11.1099	5.8012	6.78111	4.69354	3.62089	10.1569	5.73484	8.19778	8.73357	9.86962	19.7574	9.45625	4.54044	4.90528	4.81765	16.6926	10.6716	13.1466	11.8343	7.56732	11.3957	10.214	8.37436	16.8154	9.30063
611	9.21629	6.91537	8.47574	13.1645	4.13655	5.84966	2.35712	4.66598	5.53295	0.753929	4.88642	6.249	11.0738	16.6872	6.81156	4.32698	4.17219	3.7966	3.94879	4.18747	4.28261	5.44255	2.52741	9.49934	13.6062	17.954	15.48	13.1918	17.0126	11.9075	6.0021	2.71188	3.31379	6.66386	6.69421	6.34594	8.38398	8.82369	2.09821	2.08601	5.85916	7.80448	2.80054	6.61355	4.2904	9.64367	5.97449	0.215451	5.35269
612	5.97923	5.30804	14.0006	12.117	8.76378	5.56901	9.64797	4.09213	6.65989	12.8168	8.49637	7.01929	6.74556	7.98301	9.50852	5.88544	8.75	6.46322	8.65584	9.43785	10.0699	7.13769	12.4318	4.41415	10.1751	0	9.00425	9.28798	5.5918	6.59046	5.65741	5.91642	2.48889	15.2671	6.92717	8.31058	2.52716	5.19896	6.59046	14.1094	17.3328	6.80484	4.93714	10.223	9.13759	8.67459	6.75766	7.77675	8.85385
613	10.4616	7.60605	8.25731	6.16179	7.32338	12.3322	7.90536	13.4439	4.79658	4.97013	1.78334	3.32831	5.00967	6.57017	4.0652	5.72809	4.8096	3.68504	8.0426	4.51141	8.17167	4.61532	7.12858	11.4338	9.91727	12.93	11.0375	10.6404	11.3336	14.8903	3.51184	1.30712	1.78926	7.05173	6.84366	4.91833	15.2005	10.2498	7.53286	0	5.60993	3.27403	9.11852	0.23987	6.5021	8.92329	5.62206	7.35611	6.73597
614	11.419	7.02196	9.87623	9.01402	9.46024	7.46203	6.93969	4.09213	18.0106	11.7497	13.4261	8.78133	7.94732	7.13827	12.571	8.66894	12.6076	9.86757	11.9624	13.6523	6.13917	7.82931	12.9071	12.4246	6.38587	11.1673	9.38035	4.19797	3.53717	3.07898	7.36088	9.08324	6.34632	6.63582	7.47659	14.3612	3.32731	5.79426	5.10502	16.5594	7.80769	11.3857	7.79065	14.5064	7.25377	10.6213	10.0022	15.061	17.0504
615	6.42139	3.09955	7.37933	2.49324	10.6896	0.891481	8.24335	4.57891	3.7795	4.04802	0.225622	10.3348	7.31651	5.51796	16.1077	1.92934	9.80546	0	9.25251	0	12.283	10.7088	0	4.33028	10.4903	10.0628	10.6911	18.6175	21.4463	11.4029	2.28544	4.38295	5.30869	7.76204	4.93605	3.02976	5.99761	12.8903	9.32468	2.94261	4.30941	5.21827	4.22729	0	7.89099	2.40127	7.97718	6.57638	3.47968
616	13.4796	15.0501	11.2981	17.4527	13.4068	34.9164	25.902	33.5207	26.4402	26.8428	31.6643	31.1744	20.5544	14.4988	14.4579	29.2624	22.8394	38.9593	18.6169	24.9899	22.9177	16.2598	23.3083	28.2307	5.50124	13.4469	2.04811	5.26265	2.83253	5.61562	44.8047	36.0378	44.4833	15.5428	16.3861	21.4052	3.64409	5.30479	3.11034	18.2282	20.9308	29.7781	26.2078	23.9927	24.9289	25.4149	24.1161	22.2427	16.5693
617	8.12104	5.93903	5.72187	13.4891	14.3618	1.21065	13.0147	24.3707	18.7876	18.2016	16.6002	14.4622	3.96445	11.4558	11.3608	20.1963	12.4131	25.09	14.2496	8.21973	9.87083	17.3131	16.0339	10.1547	12.1486	10.6095	17.8931	11.3342	16.6149	14.5917	16.9298	17.4408	13.2575	9.32754	21.3309	13.4169	32.243	22.8992	37.5269	16.5683	13.3451	11.9773	16.5737	17.2278	13.3568	9.33493	17.6046	8.18713	11.4958
618	14.6276	14.2315	12.0305	11.0204	9.52356	21.9018	14.2788	0.3918	5.17901	6.98254	8.0204	8.59839	10.5074	8.32387	7.08817	11.932	7.25579	6.43443	5.10897	8.22986	11.5839	9.37076	9.32116	9.55701	13.4236	8.71667	9.07872	13.1247	9.33129	7.99437	4.83565	10.9274	11.0665	10.0425	4.99758	11.8192	16.0711	15.2027	15.9067	8.84115	8.24724	0.605282	15.719	15.5259	6.86093	7.15235	7.58559	9.39263	13.0037
619	2.37303	18.3202	9.81627	3.62429	6.32618	3.72001	6.1452	7.90328	4.8454	3.44198	4.38881	3.8322	15.6598	9.62308	5.55693	4.54052	6.85844	0.752123	3.19052	18.8892	8.54669	11.2512	8.97554	5.16907	7.24186	9.31167	8.60579	9.64926	8.67897	13.7713	2.87741	3.99459	3.21216	11.837	4.65035	6.93667	8.06486	8.73108	7.98715	3.9723	5.88635	10.0055	0.791072	4.10349	8.38283	7.61974	5.98568	6.37632	8.15792
620	13.9046	5.99654	14.6316	12.8073	15.0396	12.2418	5.78671	12.1698	17.3271	15.5437	10.1208	13.5773	15.4454	10.798	13.9669	12.6853	21.0561	18.4939	18.0077	3.11812	10.5977	22.0454	6.20085	11.2152	9.33054	9.38143	8.10181	6.6104	7.64589	7.54657	12.9236	13.7106	11.6562	11.6542	10.8678	18.0791	6.38366	14.6231	4.99672	9.32632	14.3834	16.932	19.5217	16.8958	12.2164	12.5138	11.5942	9.79744	16.4692
621	5.21636	2.30156	9.97868	12.4882	5.36838	6.35042	18.2943	9.76138	9.68379	6.45022	10.3004	9.0281	6.36563	9.46072	6.95781	4.23653	14.3155	13.7208	6.12201	9.06252	4.91221	6.91729	13.5239	7.42596	14.5581	14.8286	9.12182	8.41624	12.5697	9.8714	9.55343	10.5116	1.73784	4.79676	1.9938	3.21891	10.7652	12.8043	14.1307	10.278	11.1965	12.932	7.23651	13.4881	4.9283	5.23992	7.99316	11.1312	3.39045
622	11.6623	10.9937	10.2914	2.93735	7.57053	9.26294	5.94829	10.505	6.38834	10.3002	9.87383	7.77518	8.0205	6.40667	7.45317	21.2758	6.52601	9.42856	13.8524	11.4024	5.29643	7.02845	6.40564	8.464	12.8774	9.96777	7.8298	10.3211	10.9944	4.08677	14.7247	7.92068	10.1197	17.1829	10.8358	11.6534	10.5204	3.26083	8.13242	10.1027	3.52159	6.22166	11.5847	8.23394	11.7855	9.87544	5.42371	10.0904	7.63307
623	3.72293	4.53104	8.63303	10.9102	8.94561	11.9357	6.56433	8.22974	5.83004	6.81416	10.8212	5.33958	11.7061	14.9841	10.562	7.43621	4.13016	9.17276	6.36092	3.25124	7.3975	7.62468	8.88761	14.1623	6.51727	6.7541	8.86924	10.4955	12.7124	10.3016	6.03472	2.85386	19.2593	0	7.3045	11.8349	11.5034	4.61376	9.73851	12.7373	5.78446	6.28715	4.83347	0.558703	6.5172	9.45499	10.1259	8.53849	6.67608
624	14.7598	5.94849	5.64321	8.30378	13.4108	5.35578	14.6082	18.2242	0	9.83096	6.07517	7.82787	3.17794	8.99422	0	9.1454	8.14709	3.24346	9.22355	20.9923	15.865	9.5599	7.88008	0.740418	5.16706	5.75598	9.9184	3.31463	7.84395	3.74354	10.6768	15.8249	7.93684	10.4257	6.08632	0.847082	10.8895	12.4397	11.5668	4.05209	7.95305	6.82116	12.8253	10.6471	12.1221	14.6634	9.70192	1.05329	19.6136
625	12.1133	21.5693	16.7164	13.9421	3.24741	21.4996	9.49808	13.0522	26.413	6.34966	16.865	15.2986	21.6988	13.031	26.7551	12.8109	12.456	21.8192	8.90785	12.1038	11.0695	9.82265	25.2539	14.5833	10.0883	13.4724	13.8333	7.19977	12.7723	26.9736	11.8791	12.5548	9.3197	15.5143	13.0897	9.9996	5.53304	10.3455	11.8472	12.567	16.6981	9.62217	13.8116	13.5991	9.31462	9.77033	16.7774	15.0763	9.23259
626	16.6745	20.8245	8.93153	10.3369	11.3964	4.08569	9.92729	3.30744	9.1996	19.2405	9.48318	15.3806	2.02099	10.2631	5.41479	4.91697	13.0044	5.88837	8.96331	13.7679	13.9536	6.54338	0	11.5636	10.314	12.8681	14.0324	11.3207	7.59062	8.82797	7.56197	10.4294	14.4696	7.1189	14.9603	21.2174	9.80219	4.76364	4.08624	10.7789	14.0487	22.1814	9.91351	10.6748	13.0142	12.7293	17.2584	12.1471	6.66241
627	13.1047	7.28906	9.66122	8.06147	16.8865	8.38562	11.1998	4.78912	4.36265	6.54121	8.428	9.36183	6.30705	6.20763	6.95781	8.71203	4.44603	4.29733	5.26877	0.281604	9.57152	6.50801	13.7533	4.52236	9.00407	11.9819	12.1236	21.4202	12.5144	7.21706	11.8513	6.02542	5.66917	10.4866	12.816	9.93102	13.8747	11.1921	12.7249	10.864	14.8595	4.25693	7.1191	9.72382	6.94136	7.5787	6.82235	7.89654	9.04575
628	0.714802	19.2485	8.76096	7.26359	0	12.2265	7.63482	13.4018	5.1087	7.40315	7.45364	11.089	11.8184	17.2793	12.4694	6.64237	7.19948	8.86069	4.75256	19.149	13.7299	15.3959	7.27392	16.8917	7.14199	8.76376	7.2858	8.20878	3.91507	4.81442	8.47182	15.7702	12.5411	11.9984	8.17137	9.07587	9.06392	13.1608	10.8566	11.3699	6.33132	8	5.52229	4.26754	13.8255	8.56152	6.22745	9.82861	16.6105
629	8.12662	1.29733	6.75195	12.9492	18.1348	8.65596	10.5383	6.55938	15.6868	11.5261	10.5788	5.32201	13.4391	2.57511	9.46308	12.1385	8.71923	5.07495	18.541	6.87113	7.60663	8.55439	10.8208	10.4312	15.0014	6.22594	8.88382	12.6927	11.4412	16.6171	6.32253	4.39855	7.29045	10.8221	13.8744	4.14263	11.6639	12.7962	11.92	7.92387	5.22346	6.74559	7.6318	11.9111	9.33481	9.61266	8.07544	14.4406	4.66642
630	12.0062	4.24955	7.13916	14.1935	11.8376	11.2605	10.3142	4.65017	7.40771	12.5014	2.51912	5.08683	6.02705	13.9351	12.1045	5.00487	11.5002	0.987557	12.3631	11.6623	9.76128	11.4527	14.2764	5.11771	8.0171	12.2446	8.4074	3.86144	6.02359	7.92123	20.6675	4.4662	8.98569	6.38545	6.82956	7.79817	2.23413	1.75659	1.12157	9.94965	5.81065	10.846	8.20664	15.5535	12.987	3.67362	0.286505	6.40303	17.0273
631	10.5798	11.9969	17.5179	14.8291	12.3511	15.7283	15.1246	18.3442	17.9645	16.5302	36.1735	38.687	19.993	9.99136	13.1608	17.4606	9.12256	30.2736	7.92051	11.8016	11.8103	11.2779	11.634	17.3599	4.69191	8.0792	9.16542	12.3689	7.76467	17.2181	28.6653	35.7889	16.8953	11.4177	14.6355	13.1049	4.69523	3.94307	7.34414	17.8705	12.1331	13.4952	9.91652	8.32705	4.92518	13.1474	13.9152	16.2057	0
632	18.3759	14.0169	5.53015	4.10698	8.72392	11.9122	9.72914	12.4305	11.9682	5.92967	17.566	10.8598	9.71089	8.86822	6.80932	17.7786	11.8384	0	8.74053	8.08698	6.79199	2.42917	10.1426	8.08857	20.7376	13.4947	19.7738	17.8236	13.9334	13.8451	13.5363	10.0863	22.7194	8.52099	7.81594	9.22378	46.2468	41.07	45.5499	4.54115	17.9809	6.71528	18.3369	13.1012	8.15775	16.5054	14.4932	3.93694	25.0066
633	0	10.294	6.34975	4.90393	12.3184	0	10.3521	15.1	16.3165	17.8647	5.58123	2.94367	0.297272	6.9167	10.4361	5.25101	7.52089	16.8971	13.9646	16.9865	11.5782	10.5787	13.9144	0	10.1474	10.6003	13.6943	14.6303	9.65553	8.89183	6.76385	7.40887	0.122028	8.18797	7.21009	4.88397	13.4663	16.6053	14.0558	4.73057	0	12.5952	9.19466	2.9901	11.1591	8.80116	12.5074	13.2508	12.7525
634	14.1699	6.01892	16.2109	16.643	10.6905	9.63424	9.81582	6.20339	4.99286	7.40848	4.87117	10.2457	9.66426	13.1778	0	11.2507	9.10267	11.3618	9.86928	10.308	18.5118	13.3153	5.42967	14.7478	8.27289	10.6884	5.76398	6.34893	9.22494	7.64048	5.197	13.3055	8.77491	9.04958	7.25516	10.2581	9.93054	7.4295	8.99029	14.9444	10.0954	2.82457	10.5698	8.9502	12.6903	5.21033	10.0573	9.13335	8.62883
635	0	11.731	9.17522	9.2407	7.63684	5.26038	7.49187	10.9153	3.68346	4.02885	9.52567	5.7518	14.1233	0.701326	12.2133	16.6812	8.30183	1.86154	0	7.51819	7.50777	7.31163	8.20242	7.51121	12.4914	9.11951	9.21159	12.8795	11.8178	12.5657	2.04322	5.89945	7.58792	9.4936	9.7837	5.38766	2.67303	8.66569	6.66145	7.42735	6.51314	8.33987	0	8.36223	3.89129	11.0002	4.5001	8.86472	0
636	11.3011	16.8653	8.74817	17.3324	4.22266	12.2057	9.03034	6.74488	8.07261	11.578	5.81356	4.55739	13.5346	16.1153	8.82673	7.83037	15.0617	18.5562	16.1111	6.4928	0	12.4834	8.23862	11.6928	10.5635	8.61613	15.1102	2.64168	11.6025	6.0081	8.05808	3.79754	13.6745	14.6686	8.83237	14.508	5.79726	0.0863895	2.87855	19.5205	13.4729	7.87373	14.163	7.72903	12.9259	9.91877	22.3869	8.24379	4.85254
637	20.9611	8.91844	9.58071	8.67843	14.0992	19.245	12.3673	12.022	7.42403	7.55636	8.36923	9.72469	9.55351	15.7544	11.837	7.92267	5.37207	0	9.16984	8.67513	19.0821	5.67209	10.5842	11.9731	9.18913	9.70259	9.16542	8.40471	9.40747	11.3023	6.83273	9.62081	10.132	12.1366	16.1526	17.0894	4.6884	9.13261	4.16562	8.95269	8.93231	12.4475	12.5257	6.09076	11.4776	10.3844	8.07153	14.1492	23.3564
638	7.23692	9.78266	6.7725	5.02127	9.37398	8.61856	5.72589	3.81893	8.06853	10.9035	4.92599	12.1432	0.0116577	7.21147	14.8608	5.25101	9.51552	11.6482	8.63924	11.4417	6.21387	5.6299	9.94715	11.7825	6.42132	10.5583	5.2984	8.49037	9.42619	6.345	3.8626	5.14332	6.28259	11.2327	12.9331	6.69635	5.70155	4.44083	4.54834	6.3606	18.3531	14.5198	10.5134	23.4333	3.86511	12.1799	9.6967	15.0123	8.37582
639	5.36894	6.12631	12.9756	5.0506	8.74577	6.13515	10.0488	9.77058	14.1016	5.69883	4.6545	0	17.0844	7.32835	9.75156	5.56895	12.6641	8.41398	13.2217	7.02678	8.74268	19.8493	7.63049	11.7265	9.46782	6.89626	4.40956	12.5505	11.1439	8.26214	4.3734	4.48313	4.82565	8.90686	8.55197	11.0496	4.56671	6.87002	4.68429	5.70261	6.70854	10.3429	6.57338	5.46259	17.9209	9.17887	4.08516	4.80007	0
640	9.59793	7.81957	3.94226	11.8734	6.24427	8.78777	7.45653	7.76126	7.78638	6.2055	10.4419	11.4452	12.275	8.50821	5.51248	2.8983	4.63454	4.16747	9.72473	9.45989	9.62367	7.24382	3.56492	5.83114	11.727	8.48172	18.5797	2.51549	15.1597	7.06172	14.3089	4.06329	10.7683	6.79728	8.93542	5.27949	9.73935	7.09416	7.01833	4.76039	4.81068	8.95113	8.70405	5.39854	6.52299	10.8542	5.15585	8.74582	12.9874
641	4.05255	12.4608	11.0331	11.8609	5.76261	12.0813	7.85386	9.01997	4.65506	5.06637	10.1358	8.21141	5.82255	10.2968	9.61343	9.44359	10.8485	0.616689	7.49034	4.13804	11.3418	3.98115	12.0242	7.61256	8.41822	9.3741	0	11.5107	13.1732	15.2867	2.18751	11.8329	7.44489	7.50336	7.93138	9.84483	7.59983	8.87633	5.33814	13.4514	7.54365	6.03208	10.3999	5.75071	11.2404	7.29493	5.08052	0	10.4073
642	10.0478	6.89458	3.3797	5.86179	15.3039	3.70389	7.343	7.33395	15.2276	16.0672	0	7.35302	13.3016	9.78036	11.8216	13.4933	11.9437	15.4847	10.0474	12.4141	11.7986	21.4841	6.32978	7.10849	8.66287	7.75046	20.205	6.65673	3.90444	7.20225	12.927	12.9214	15.1574	6.92656	8.33502	12.9856	15.9593	6.16639	9.13736	11.5685	13.1257	10.9713	9.1221	17.5062	12.5017	7.98067	5.5655	19.3927	9.97608
643	9.47054	9.50654	10.5621	7.59099	3.60665	14.6412	9.75799	10.1022	10.8289	10.5461	14.1348	10.1333	8.0742	11.656	4.22392	7.28263	6.50219	16.6747	10.0425	4.12747	9.67039	5.42992	10.5653	23.4792	14.4983	7.07292	3.1351	9.42843	10.1721	9.76695	5.66233	9.85413	10.8024	8.45806	7.81534	8.39783	6.51265	6.80936	13.6399	6.19116	7.19529	12.5278	3.43508	9.97682	11.3024	12.6959	13.7207	10.7744	12.4148
644	14.8209	8.87494	10.9459	10.0631	7.79243	12.4455	3.15806	4.40316	5.95197	9.16816	17.9314	6.84554	5.84238	0	7.73138	5.11032	7.36684	9.10098	5.61287	11.6108	9.63924	3.32155	7.52397	2.6979	8.73506	7.89919	9.32219	16.8445	11.602	9.51712	18.981	7.44348	12.885	12.9531	5.21191	7.26117	5.81574	13.6317	7.10851	11.6855	18.3055	10.3089	9.31141	16.0351	11.0678	6.96839	11.696	4.02672	6.55892
645	2.88217	3.17835	16.5278	11.6986	8.34862	0.974709	11.6053	8.10497	9.11781	8.55726	0	3.76289	4.86039	15.728	11.7468	22.8518	6.72124	5.77664	8.49264	13.3495	7.28783	14.3168	10.4418	3.77477	14.4421	8.11403	8.16788	8.06354	5.9851	11.8827	3.96093	15.6406	1.06078	13.4205	10.1009	10.5852	6.74263	9.85587	12.3445	10.3931	5.97603	12.8117	9.37451	6.00036	6.37253	7.12513	9.41237	9.89979	7.50109
646	9.01672	8.17	11.3166	7.50983	8.74427	8.73647	5.68657	9.72132	8.03294	13.077	9.34584	3.91945	6.63096	9.14429	5.81725	3.13652	3.8967	18.6838	13.4063	5.78691	0.332209	0	11.6713	8.67797	3.85819	8.62632	8.32949	8.97657	4.28975	2.0299	5.69834	16.1562	9.54211	8.70171	4.38446	7.63881	6.28267	10.5851	3.77818	5.81352	10.0444	5.99423	11.2676	7.64087	8.56308	9.39786	6.40362	19.2104	6.84157
647	15.8917	11.5439	15.4158	12.5226	21.8521	15.2568	17.8905	21.2262	20.2574	8.72261	13.4238	31.5446	22.9827	20.4632	20.6063	16.5164	16.6013	7.381	17.2151	11.1669	14.5549	18.3863	20.5777	19.0514	9.30055	16.0835	7.97858	6.62878	14.8043	11.1176	20.1197	0	12.7147	13.8979	13.6327	22.8977	10.0808	14.3393	6.05651	9.67502	8.95782	13.8241	15.5269	14.408	13.5992	18.1426	16.7577	7.79229	13.4005
648	17.711	17.7703	7.05159	13.9834	18.8475	17.3293	9.83539	11.2216	16.0609	11.9792	16.159	5.15035	10.3506	8.69305	12.5969	13.8052	14.2956	8.57583	6.66895	25.7425	18.5466	15.4417	13.0302	6.69034	10.969	12.1297	11.3584	13.6582	10.2577	14.264	8.86708	21.7355	13.6538	11.2376	16.2311	7.16396	14.7885	11.4482	25.1668	13.7546	15.5767	7.29053	6.0814	6.98556	11.4396	19.5402	18.9236	5.72123	10.8639
649	6.50876	13.781	9.82513	7.0354	3.49771	6.04319	19.4128	11.1054	2.08097	10.6104	8.42755	11.6342	9.85964	5.73013	10.3299	5.46197	17.1893	13.5383	11.2991	2.20378	7.20478	10.3946	4.27084	15.0762	9.38879	14.4681	12.9236	15.7171	10.6516	11.871	7.28721	0.352563	5.97051	10.1039	17.4218	7.94541	16.4785	11.1936	10.4118	12.7068	8.46431	11.2883	16.7771	10.2978	7.39036	0	7.28411	14.4367	9.04841
650	15.2049	0.413582	9.32034	5.41462	9.06743	9.96768	5.02237	9.65696	8.66047	6.45069	5.51162	8.75033	11.0765	11.5514	7.47361	11.4686	5.98251	5.19512	8.91302	8.78763	11.254	11.4173	7.72942	4.67933	8.69103	6.2299	6.9643	2.66025	2.95611	14.0657	8.58	10.4214	5.73438	20.7	10.2665	16.6899	2.50476	3.17249	2.58191	9.72287	11.7368	14.4256	6.27427	9.71172	15.8954	13.0694	12.5047	10.6432	8.22833
651	6.3036	7.4295	6.85297	9.46863	11.8932	6.43314	5.60776	5.94595	8.43481	4.71189	4.47954	7.35394	8.62606	8.35434	8.18438	3.4181	7.66838	3.09041	12.5536	14.0632	4.27063	2.69231	5.22163	8.27302	11.6466	8.78308	8.19378	6.3846	11.1317	4.39638	3.38042	3.82938	5.52413	0.963558	8.19391	8.31377	3.3944	5.26552	3.54345	5.71187	9.7285	6.33355	6.27023	8.12795	12.1132	8.71839	3.54342	14.6858	8.74131
652	6.41302	9.08982	8.36875	4.99704	5.87649	10.8952	5.96943	7.7027	0.400731	5.81927	10.2587	2.71603	20.0803	2.87034	10.3083	8.20999	0	1.88252	5.21064	4.81129	4.07869	7.06533	11.6544	3.20667	6.977	5.9742	13.03	6.44371	6.4708	3.55261	5.88911	0	4.40781	9.70146	9.89769	6.27752	2.89018	3.53363	2.79316	9.77787	11.9023	8.84624	6.24191	14.8812	5.31529	8.63668	6.47823	6.66997	6.25559
653	11.3543	7.73519	3.26475	21.1296	2.32773	2.85644	7.73304	4.32086	6.88247	7.64374	2.91946	2.46804	5.3966	7.29488	0	6.19429	5.4612	2.98538	5.27565	0.711397	12.5656	9.94731	11.8856	10.7509	9.75681	13.2192	7.67503	10.2131	8.5165	8.87742	1.60612	3.18899	4.47134	7.83611	2.60835	7.95788	3.38261	3.25684	4.20228	5.7161	6.15914	5.6044	13.9887	4.77801	11.8955	9.51505	9.74162	7.44681	5.84934
654	9.03187	26.5352	9.91086	3.42068	6.31548	5.81126	9.69426	7.3666	11.8119	4.03922	6.22835	8.25731	3.32389	6.72081	5.00063	2.82934	3.88884	7.79268	3.53335	9.75363	3.92514	8.31928	13.6848	4.76478	10.2842	8.24455	10.3341	3.02621	8.57816	3.10205	1.79532	1.69582	2.73786	2.27713	12.6685	5.66481	4.73928	5.14426	1.29419	8.78358	10.7125	8.84624	17.7872	7.26043	7.51711	4.39596	15.5328	3.99802	5.01962
655	5.17771	4.1568	7.26671	5.13972	12.3358	3.45724	5.8613	2.772	5.19395	6.20003	0.0716726	2.86659	8.94712	4.82591	6.44741	6.55	5.98251	1.71689	3.7999	11.2663	6.72745	4.68915	3.68881	11.0072	5.51201	12.0762	8.96169	5.76528	4.80595	6.87584	1.77711	2.28109	2.01482	13.9839	4.84785	5.11814	2.93643	2.40144	2.51959	12.1092	9.57195	6.2013	6.90534	4.79135	2.5709	3.09678	5.01083	12.6472	11.9741
656	8.83422	9.902	15.564	8.13237	6.33023	8.75905	4.90306	7.9799	3.0191	3.55058	7.56863	0	2.6204	4.34519	5.95113	9.95993	2.00118	3.75293	6.62138	5.10708	5.21113	6.17492	9.33762	4.03096	14.3312	7.79513	7.09909	7.38676	4.66812	7.30728	1.74067	3.45163	5.18378	7.40786	8.69451	6.15277	2.17103	1.9085	1.71183	9.13899	9.43329	11.2624	12.1319	4.53777	2.79171	10.5323	4.42461	7.10045	8.58638
657	3.31416	10.894	3.16696	14.6571	3.89184	4.47263	9.63833	1.535	5.77365	11.3561	4.25735	6.36495	7.61095	5.0126	2.60756	4.9309	4.49424	5.20724	12.2773	6.88183	7.66795	4.66807	5.16132	5.58906	7.83768	10.2282	12.017	4.22262	7.66775	7.18986	3.44209	1.04895	1.92255	4.52543	5.84025	10.7242	2.77591	5.97198	3.08291	13.3488	2.85817	0.646937	4.5267	10.6504	8.74105	11.0267	6.4633	11.0094	5.21242
658	25.7897	14.895	34.9231	20.0682	31.57	23.0131	30.7047	43.86	36.6844	27.2274	43.9305	57.7038	26.5203	38.5466	47.7646	27.1281	53.7964	42.4699	32.6973	18.0246	38.5381	27.6554	19.8362	35.007	8.16364	9.61606	11.1715	10.4777	6.88792	6.5345	51.9803	52.5932	48.2363	23.0019	27.8707	22.7216	2.10574	5.86522	3.49165	15.8748	14.5726	21.5812	11.0639	23.0937	22.81	15.7699	20.9021	10.8511	31.0783
659	8.57657	8.94896	1.36157	7.57212	10.3918	24.3342	14.8658	8.86001	13.1385	23.001	14.7741	3.51903	5.79792	10.4779	6.26235	19.3107	10.7248	25.9069	9.1178	20.5931	5.76136	17.3709	11.8002	12.691	16.7997	17.8335	14.5535	43.4198	38.317	38.0984	19.8088	21.4896	19.7671	9.60264	9.11167	10.3794	73.0997	63.4801	74.779	9.81595	13.3247	16.2521	14.8099	12.1675	10.3498	15.2388	15.3984	14.948	9.0546
660	5.74254	9.81998	10.1237	6.77835	8.43502	3.1027	9.39716	4.40487	12.0048	7.89376	8.61185	16.1118	9.90097	18.6331	8.75197	17.0219	4.2173	0	0.317742	4.79923	8.38674	6.96453	11.9638	4.37313	8.32571	9.50386	10.9376	3.8095	10.1783	10.9255	11.8637	0	16.3288	9.45335	5.82316	10.4765	25.4256	27.4056	18.9227	2.95951	9.73186	10.0519	12.0623	15.2397	11.4365	5.35884	12.9067	8.57282	9.60308
661	6.37363	1.94234	4.39099	8.11699	7.34472	8.93577	7.70317	15.4272	2.07236	11.4721	13.7998	8.65102	7.99361	2.55273	3.16168	6.15345	5.95466	13.3864	15.4395	6.01245	13.5235	9.3592	1.05096	7.10937	11.0929	9.20417	8.75522	9.63806	16.3939	8.3637	14.7726	12.481	8.95386	6.68863	6.09891	2.42192	11.4285	9.28974	17.4015	6.26896	4.45865	2.66244	9.29741	0	0	6.68206	11.566	11.9268	0
662	13.394	8.74729	14.1894	9.0013	6.68346	16.9821	7.62938	14.1697	18.8388	5.75641	15.981	15.0186	10.4738	8.13893	12.0486	24.9216	6.63682	9.71691	12.2109	13.7213	1.84782	8.56359	7.21631	3.22933	8.79677	7.15633	6.447	7.61624	3.58681	6.35258	10.3864	13.9609	15.7686	8.09046	12.5237	9.0362	10.0386	13.7485	8.47389	17.8237	11.1466	14.5438	4.47476	10.1735	8.95175	11.0439	3.80412	8.4093	14.5099
663	0.163265	7.43435	1.6576	8.5632	9.72211	8.87889	16.9944	11.1821	15.8196	4.8822	6.78859	6.6256	12.9408	9.06313	7.96942	0.273295	4.27769	7.27176	14.295	10.9217	14.6003	0.968058	7.2752	15.5848	7.83311	7.36445	16.3492	10.4066	9.56222	11.3298	9.35006	6.2018	9.34094	10.951	9.34355	10.7307	11.6965	7.95075	11.1649	6.31561	7.14007	7.50384	13.7653	8.40973	9.6371	8.86665	5.03373	6.71839	7.40528
664	17.3815	18.7703	14.301	7.58559	12.9654	9.06505	5.53114	8.17755	8.94032	9.80516	14.5776	7.66051	3.67484	11.6121	12.8356	7.26964	15.6363	12.7849	15.3951	13.4931	0	15.6183	18.2831	7.02449	8.26649	10.3807	8.77238	6.82569	9.79194	8.24399	13.8224	12.446	9.62107	10.8462	11.1091	13.1175	7.41997	6.47677	7.52021	13.5511	8.92509	13.1619	5.64347	18.6182	14.6972	11.0842	12.9963	21.5016	13.7499
665	10.1664	0.294396	3.84953	6.21451	6.57719	6.707	8.18441	6.97777	7.65893	5.42673	6.53215	10.8901	12.9696	4.34896	0	4.65464	7.48597	8.7155	8.14514	8.00408	10.973	5.57319	0.0588901	15.019	23.2059	10.2087	9.06985	15.8798	11.4966	13.9422	7.13544	10.3122	7.0057	15.7975	7.11958	11.8671	7.53005	7.10672	9.69104	6.39227	10.1138	6.02398	9.82719	1.74159	7.96751	7.37849	12.7274	7.34117	9.72883
666	12.54	11.8198	16.2531	15.9419	10.2259	15.2653	10.5682	10.6587	6.21031	20.2586	8.82038	12.6353	8.01359	21.6367	16.9687	15.1377	16.759	18.9066	14.6879	15.6485	11.3016	20.5957	29.581	18.1998	7.83042	15.603	6.2382	9.0238	6.57843	4.87085	10.3814	13.3694	11.6049	6.14348	13.881	4.09594	5.7743	8.19755	6.10827	13.0745	15.9404	16.909	7.96953	21.3558	12.5928	20.508	12.2833	10.1767	11.6587
667	8.87912	19.6941	6.87501	5.76829	7.87216	7.46199	6.62196	12.715	6.24421	12.4796	5.33168	5.97636	1.83853	5.83215	9.11626	7.66664	8.18233	6.26681	6.62476	5.23406	9.52861	12.0478	1.66251	9.59098	7.88156	10.3086	11.9873	12.2741	10.8309	15.7218	9.0764	8.96454	0	6.59877	9.20746	8.87551	9.44592	10.3137	10.9172	16.6506	10.2814	6.39966	13.6812	3.68937	8.27547	7.58742	12.151	12.1216	9.86824
668	6.06593	9.94857	6.06284	10.2588	13.2803	13.3364	12.8589	0.268507	14.7551	7.19366	12.4584	6.64503	7.93365	10.6917	17.5849	9.10215	12.4281	9.94692	8.74304	8.25102	13.5008	14.4346	14.1427	11.6805	7.70929	7.60309	11.2322	8.00738	9.68752	7.86358	10.4624	10.7589	8.1313	14.3657	9.43308	8.29998	3.68941	2.87432	6.03734	6.86552	12.043	8.20947	7.99227	11.2521	10.561	10.3988	6.28469	4.62042	8.15155
669	19.2936	11.5288	22.2969	21.7711	16.8936	10.2648	14.5112	16.0186	7.45554	14.8318	7.09857	9.78581	24.2606	7.4905	11.5629	7.79897	18.4218	13.0042	4.1409	13.9145	16.3376	5.87498	8.76557	8.18851	9.05787	12.6672	10.2111	16.5188	11.8934	12.3859	2.74927	11.5052	13.2449	11.0648	15.4604	21.0786	7.55118	6.63631	3.76292	10.0983	10.219	14.534	15.2865	9.52003	15.8807	11.0916	10.2468	8.61109	15.3245
670	20.8958	14.1889	12.521	10.614	14.0801	23.8337	6.10658	14.2656	15.3323	8.65706	17.0063	20.2718	9.84184	14.3267	8.80962	12.5144	8.50711	8.73644	12.8444	11.1241	11.3182	14.8146	10.547	13.6148	4.18271	12.6218	11.0531	13.4247	11.649	5.84225	20.0406	17.5767	14.1823	12.7323	11.3787	13.4999	10.8351	9.05069	18.2528	8.2995	8.9952	7.43261	17.4635	8.72056	14.3056	26.1457	11.6765	16.8092	2.06583
671	18.1392	16.0941	12.4696	11.8306	5.74498	6.3658	9.762	7.95329	15.0876	7.95667	6.71468	8.77324	12.9764	11.8509	6.81552	11.5337	4.56398	11.5597	9.52422	7.93326	11.6638	6.72409	10.2511	7.64519	21.0927	10.956	10.6792	13.1589	10.4723	22.8812	6.22146	7.79859	4.98478	12.6202	10.6848	13.435	15.1878	13.8196	13.5516	11.7665	12.5234	14.4871	0	12.1955	13.4286	3.06981	9.18005	7.39027	16.3717
672	9.38469	2.93549	10.1005	10.8528	13.9272	12.1425	14.8066	12.7525	8.81621	8.95024	17.0696	10.0015	10.8708	14.4474	18.6116	13.1224	15.4171	7.26036	13.2423	12.0076	9.63137	7.43664	13.2026	9.12858	6.29945	5.38812	5.9965	6.10575	5.73273	10.1108	11.1999	14.0694	8.3966	8.50264	12.9155	11.9661	7.777	5.98815	10.0965	8.83495	14.4216	20.0071	24.6651	12.0217	11.304	17.4203	10.4818	7.18459	9.48216
673	5.11246	8.98072	5.1188	12.4389	8.93805	1.2304	6.64233	5.52383	7.91306	11.9717	0.538124	8.81804	3.96818	4.14031	3.78692	5.78237	1.69668	9.39445	0.0812939	7.10452	7.21221	3.45901	7.79498	9.30875	11.9719	13.4893	15.3113	6.91634	14.3204	10.3668	9.69368	4.66764	15.6816	10.4078	11.0772	16.47	10.0023	14.815	8.72409	8.04069	7.74734	5.99146	5.95541	9.51906	9.22216	4.15122	8.74049	10.7418	5.50888
674	15.7543	12.6169	12.1679	8.82888	12.0037	17.5534	3.89247	14.5043	11.8675	7.67978	9.75745	6.77593	7.44093	16.9191	15.6439	11.7511	5.25118	7.51378	20.0197	17.0713	11.2976	22.4272	14.1176	15.957	4.15584	15.3764	7.06104	3.3529	4.3102	8.08968	4.16984	6.96603	9.41214	18.896	2.05995	2.04696	6.52904	6.86241	5.33117	17.0809	8.51963	12.5834	11.0461	16.2878	7.52531	7.68325	16.0101	9.79292	11.999
675	7.43601	8.60952	15.9187	9.20978	9.6981	15.3824	17.2672	9.30867	8.37729	7.93224	9.5517	17.707	16.6254	12.1005	5.99635	18.8204	18.3223	19.3624	13.1097	12.6611	14.5849	11.8427	8.56553	16.3654	7.12942	5.39849	7.87293	13.0221	12.6946	6.46474	12.5095	7.43545	3.41823	4.33447	10.1871	10.3823	11.1337	9.54049	6.35045	9.22761	9.30412	11.378	0.860461	6.35836	8.66605	9.72834	9.40547	5.44571	6.67608
676	6.8931	16.8781	0	17.1347	11.7108	0	10.549	6.96019	18.6833	10.6931	6.40209	4.14396	11.814	7.88948	20.0019	13.4375	12.9763	8.54971	5.91734	3.27115	7.85403	16.3299	10.774	9.73515	7.96238	7.4307	9.44954	12.251	9.05634	6.98752	11.4599	17.745	14.3361	3.33309	11.8583	11.5444	9.10893	13.9908	14.5248	16.3179	13.1575	13.4152	9.32519	14.9717	10.4128	18.445	9.42801	8.21297	13.3074
677	6.26939	7.99591	18.5278	2.60944	9.84672	12.4466	17.1392	14.8581	0	5.36281	8.0679	5.9882	6.60252	0.765646	5.98699	6.08858	11.2417	6.02436	4.21444	9.22931	6.08492	6.86389	15.8376	5.89754	7.92954	8.80625	11.4102	9.97184	13.3436	8.72295	8.91996	12.0411	11.7123	7.15783	10.9319	6.93134	14.8379	6.20145	5.9612	3.58306	9.53175	3.4472	7.79078	9.5856	9.23285	5.71665	5.38743	11.1766	11.6892
678	6.07872	10.2042	4.93023	14.5139	13.7744	3.75297	8.69524	5.50251	9.33952	8.41681	16.4286	9.88576	10.7565	12.1338	8.02322	2.79134	16.2417	11.0395	13.8585	7.6412	11.1742	3.23803	8.57241	10.8042	18.2505	8.62307	4.95216	14.109	11.2131	6.78811	13.7018	6.87303	17.2513	12.8552	12.6067	8.74528	0.340564	10.7992	0.491583	11.5211	7.82457	5.88026	12.2499	7.64112	8.93341	3.83727	13.7785	11.5505	17.6594
679	4.03632	1.49616	8.24562	1.96703	0.275997	7.29216	5.13939	8.37098	4.58325	22.3797	8.46358	7.63459	9.10347	5.4261	6.32402	4.15816	5.78199	10.5593	7.18809	11.9565	9.1788	6.86389	0.337117	1.54345	11.0255	11.9099	16.2141	7.68745	7.20771	13.746	2.08333	4.82707	0.6247	9.16058	6.29973	4.97876	14.2477	8.93219	16.7158	5.32774	7.97496	5.37764	10.6434	2.69861	6.9692	3.80238	5.91152	11.6954	5.24033
680	6.70491	6.87083	3.57591	6.11413	7.12092	6.21048	2.48833	2.948	2.22695	3.73729	1.39936	3.18812	3.50802	4.8574	2.21601	2.32357	2.95602	3.0042	3.98112	2.11	4.48369	3.884	4.35562	7.04114	4.42694	6.55673	3.12781	3.99131	4.53449	0	0.594008	1.20382	3.70161	3.99857	5.54388	5.19247	1.17402	0.920576	0.896136	8.26865	6.21896	7.98965	6.90059	10.4793	4.68394	6.90603	6.33878	9.95271	11.8506
681	4.10241	1.21974	3.8067	2.30707	5.02228	4.15022	4.62926	2.63539	4.57956	4.41211	2.45498	2.74948	3.39231	3.26648	2.28646	0	3.83913	2.92572	3.89195	4.15236	4.11026	2.7103	4.03374	2.9581	10.2798	6.95447	11.2545	4.17339	4.79516	10.7144	1.57111	3.29488	1.96414	7.3193	1.61005	3.40843	2.1516	2.54686	0.887514	3.01989	8.53323	5.2476	3.14669	3.71092	1.4541	5.06004	2.74269	1.21607	2.10296
682	8.07072	6.22424	16.9592	2.5462	3.06215	5.48018	5.34081	9.59134	2.32305	12.4627	3.12326	4.70143	6.49228	12.4669	6.80814	7.4231	0.445904	3.90947	8.83032	5.44802	7.26622	6.11044	7.90449	3.74811	4.27182	2.772	5.77466	2.05555	3.57157	5.05825	1.74845	1.96709	1.5032	8.95522	8.19962	6.50769	1.39787	1.76189	1.95811	6.07674	0.813695	6.94013	5.57556	7.7668	6.28546	4.50146	4.4102	11.1964	5.74024
683	4.81512	8.32978	6.66173	5.45652	11.8271	2.79353	3.89469	6.57502	2.18074	1.71284	2.29097	2.95883	2.0768	1.41729	1.32149	7.1784	3.0539	3.51159	12.0483	4.3709	1.55853	5.62003	6.00579	17.3037	7.31758	9.72647	9.64409	7.10259	5.41766	6.22315	1.58574	0.882118	3.04654	2.06283	7.49972	7.75703	2.09505	2.55546	1.34953	11.2737	8.52795	11.5965	5.33917	7.5097	3.95354	4.83601	5.67627	0	7.67833
684	9.34466	7.4653	3.74117	6.66576	6.56088	5.19816	3.67495	4.03072	2.76659	4.71514	4.34638	7.99721	6.94296	5.63441	5.77699	3.19131	6.19481	0.835919	2.86651	6.25455	7.87563	3.00454	5.57389	0.93575	7.64871	6.24465	6.31148	3.0985	4.44306	6.24086	1.67528	3.53974	2.72659	10.2294	7.27564	9.11279	0.282721	2.50485	0.436657	9.60671	3.38159	3.75462	5.41941	4.19943	2.87916	10.7832	6.25737	13.2293	5.6393
685	21.9027	37.8428	22.0196	26.3261	3.5168	5.49206	5.90796	6.94145	9.28849	11.4526	8.66311	0.0239258	25.0525	5.80154	36.4979	10.1476	7.15187	8.31539	9.01128	7.18597	14.7321	2.77242	13.8084	20.2158	7.9321	7.92131	7.03447	6.756	4.16099	7.41684	9.36897	0	4.00638	17.7768	2.65298	25.3009	2.23379	2.06939	3.52876	7.76595	15.9595	7.24686	10.6046	5.48711	13.1003	17.7012	13.6769	18.7723	5.66958
686	6.02945	7.02951	7.17461	7.64402	11.824	14.5287	4.09351	3.95619	10.0277	3.60835	2.73939	5.61659	5.28944	25.5762	0.937213	0	4.15887	3.67585	4.54236	4.23041	10.2381	27.3253	4.73862	3.50779	7.04612	27.2396	21.8202	23.9095	16.6265	19.7391	3.25155	9.38364	3.73524	5.89194	30.0985	10.3951	2.27984	7.86214	8.00335	10.8819	6.8398	14.7007	7.4254	13.1789	15.0145	0.215067	4.36809	10.4471	18.1561
687	5.55266	9.49505	6.44233	3.65489	5.51608	2.80243	1.57587	4.07006	0	2.92708	0.335008	6.86073	7.8352	2.32886	11.2786	6.6376	10.3776	4.2526	4.50302	0.0546363	9.03999	6.14967	5.17867	2.56692	17.2245	2.33448	10.6681	8.20143	6.40198	12.3112	1.18285	4.03664	4.73629	5.16196	6.45679	3.13727	4.28687	2.52872	2.01035	5.62579	3.55595	12.5795	6.29771	5.59424	7.39111	11.0729	5.01095	3.88466	6.10363
688	22.1163	12.683	23.9657	18.9239	34.3822	37.3697	40.9916	40.0277	49.0575	40.9125	46.2835	51.3588	20.8685	29.1249	16.7823	44.2199	46.2631	57.2751	28.3556	37.9098	32.3868	25.3833	33.4393	26.5232	11.2672	9.39909	9.68443	0.475955	15.3776	7.29061	64.4723	60.5301	54.0774	19.7223	21.8269	20.9397	1.63804	4.91324	3.64591	24.3254	14.879	22.7162	35.8215	27.4848	31.2218	24.3473	29.2993	23.8392	28.5935
689	11.3611	2.83975	5.65307	20.3614	11.1677	15.9745	27.4031	19.2241	17.5494	14.0594	28.364	14.5449	18.542	9.52598	16.0949	18.8785	15.5588	12.2942	21.9696	28.2834	8.3087	17.0399	14.9615	15.1996	22.5852	20.8512	14.6802	40.2357	34.6711	25.0055	14.5498	15.162	20.5026	18.8816	8.8359	8.24865	82.4602	72.3369	77.2837	13.1552	31.2903	7.22838	13.4694	14.5887	14.0161	14.5767	22.2194	7.46223	8.46568
690	13.3893	5.97483	10.0406	6.83232	18.7101	21.7133	35.0286	14.8671	18.3261	27.049	13.4378	24.6264	23.7324	30.4884	21.013	29.8638	24.9104	41.7821	11.0317	12.527	35.4359	8.84405	6.81706	22.3538	15.5965	15.7763	9.50591	21.2776	13.5029	19.4349	29.8406	36.2276	41.5766	19.3306	25.7458	20.0545	23.1511	20.3804	15.4537	13.4362	13.4786	10.5806	6.10873	10.4514	17.3778	3.94078	17.158	23.8441	12.2094
691	25.9282	33.9129	9.12072	10.6266	6.75525	14.9421	14.7867	22.9658	22.9464	9.14776	14.2186	12.409	8.67343	16.3848	23.7514	8.10672	1.26221	3.26623	15.9638	24.6699	0	11.2866	22.4868	10.8295	13.2336	14.2328	13.4344	22.4951	17.7338	20.1939	2.29263	12.6261	9.93385	13.0843	12.57	9.19374	28.9517	25.1492	33.6831	6.98643	15.9985	26.3591	11.8718	17.7149	11.2712	21.5317	24.0867	12.5541	25.2662
692	7.49762	11.5136	10.0446	12.6956	8.86338	12.1069	7.81099	8.59539	11.4904	2.34035	13.0024	14.2254	7.0583	14.2648	10.3557	9.35115	10.3257	6.58332	12.6257	7.83396	13.4512	7.90015	20.9107	11.8876	8.80458	8.92242	22.5099	5.67216	18.2572	12.5129	18.0976	7.32797	7.58958	12.1038	7.97528	11.9026	6.05218	11.5563	13.5466	12.9889	16.8567	9.93421	17.5609	8.27025	7.56574	12.9848	9.52737	12.0792	7.9397
693	4.36548	8.54421	2.92359	8.38735	8.73512	4.55854	6.49765	14.3527	6.81161	11.9173	8.79601	10.1416	13.6243	5.58049	0.39083	6.92119	6.69924	6.89139	8.04754	6.0846	5.85408	5.60526	4.92955	8.4804	8.49289	10.5861	7.32343	6.85621	10.2546	8.89501	3.64663	6.51917	6.15215	7.05209	4.86369	11.6301	11.3311	6.774	4.2163	6.20605	4.02591	7.32177	4.2901	10.5987	5.07007	3.07074	3.19763	10.9478	6.41008
694	5.70929	8.61087	5.31726	13.9986	4.18338	9.86184	7.02575	9.28718	9.39888	8.367	14.1934	9.89996	5.22047	7.40421	19.691	2.2789	6.02334	11.5126	4.9884	14.1422	8.2304	7.21571	5.0207	6.40767	9.12221	10.8391	8.33283	8.62788	7.00856	5.67221	6.00828	7.66786	0	5.39543	14.9764	3.32944	4.75869	6.69364	7.72241	9.28131	18.4679	6.33296	20.2518	10.7665	6.88343	7.58911	3.85275	9.63123	4.76217
695	15.7635	5.21097	4.49737	5.34276	10.0704	7.81823	4.72698	0	6.1437	4.95844	7.60858	4.33258	3.93352	7.18272	1.7889	7.77641	6.57438	9.09281	10.9379	0.439312	8.04439	8.54881	2.30147	5.80757	9.2558	9.39368	8.42983	7.91358	5.38326	4.24997	5.23654	5.52155	6.03363	14.2901	5.6634	6.8581	3.47884	6.14549	3.83185	8.19556	3.04573	7.71806	0	13.4877	10.4944	6.99324	10.7908	6.62802	12.2424
696	8.64616	5.99706	3.61349	8.67544	4.33796	6.10204	4.19025	16.0758	4.60132	4.86327	6.70901	0	4.52659	3.37706	8.03956	5.46679	10.5293	7.27724	6.39724	10.2173	10.8972	12.4094	15.3583	7.6592	8.41274	7.89765	5.62292	5.18482	11.8799	2.4566	2.53231	9.59702	7.24779	9.92027	3.39755	12.2186	11.0597	3.79405	4.67398	9.35534	6.04939	9.73029	14.1156	8.16385	10.7358	8.72967	5.10997	2.89845	1.39481
697	10.9638	7.39702	7.68292	5.7749	5.14372	10.8189	4.84433	5.95495	5.97501	11.0084	13.8462	7.23886	18.0876	8.41388	5.48998	11.0821	6.75081	3.39784	8.40385	7.60772	5.73286	6.55364	5.45365	11.1374	8.84021	9.55182	5.72295	9.3369	5.86075	13.7723	8.45777	7.82993	8.03611	11.3205	13.7502	3.00199	2.71448	5.92354	4.55214	6.50216	8.76278	7.19865	7.94657	9.01911	7.3348	7.08463	13.1805	6.2369	4.23946
698	4.5993	5.3193	31.0357	11.098	10.3006	2.13715	10.5895	0.200188	2.48743	4.42045	1.57065	5.72308	8.18819	6.00046	4.33323	12.388	7.10912	3.35896	3.95462	15.7679	9.63279	8.26698	5.41187	9.34502	11.0161	6.42376	7.18096	9.168	4.25381	4.72166	13.8989	4.02983	5.59675	7.50289	5.01393	6.07497	4.81801	5.14579	5.79576	7.7884	10.2941	4.86322	8.64604	7.23493	9.85409	9.69475	6.43269	5.03562	6.81174
699	3.13729	7.51924	15.7238	16.5685	22.9001	9.94099	4.49917	7.70088	11.8192	15.928	6.61725	11.4032	6.95516	0.903233	5.14636	6.76499	19.8154	6.83756	17.6493	0.710265	2.72117	23.3694	11.3099	6.09183	7.22534	6.37632	11.937	3.46769	5.86534	8.09051	9.98871	2.65299	7.83352	0	6.04386	15.7358	3.68408	8.43761	6.52425	19.2597	3.02049	9.96114	9.20836	4.29267	13.4126	18.3806	6.66355	10.1446	18.724
700	5.20733	2.67381	0.440873	2.11996	2.78097	1.93365	2.38855	9.07018	4.10868	2.34221	9.23526	3.02128	0.136541	4.02799	7.21975	5.76315	9.15945	10.1495	13.6084	2.36913	3.8528	6.47717	5.99982	4.55761	4.45853	12.4192	9.58637	12.2103	6.80757	8.51943	4.65747	9.74564	7.25022	10.9555	6.16452	6.01712	7.70929	10.3562	6.89863	5.193	6.84514	4.20238	2.52762	10.2954	2.09292	3.3977	4.59716	2.13082	4.15868
701	7.00041	3.78026	8.21827	4.81107	8.81487	8.75305	4.48149	4.79747	6.64748	3.96374	5.97451	5.3503	17.7518	5.81521	4.04854	4.10998	4.4165	6.63301	6.35865	6.19458	5.67887	5.32214	6.40054	2.66226	8.33489	5.01862	5.92139	2.63897	3.64238	1.49135	3.61416	10.2262	8.4111	7.88263	5.92028	6.45121	11.3522	9.31734	4.68199	4.08844	2.45603	3.31833	7.90919	6.22468	4.86978	4.39329	5.42892	3.41445	3.71262
702	40.5011	2.84179	35.9752	2.29679	0.430992	43.5449	2.32707	4.56334	0	3.50373	1.9384	7.48777	40.4354	44.1595	35.6047	27.5122	27.0424	10.9003	17.1422	5.17775	32.9202	30.2175	0.840851	47.4506	12.6028	5.16592	8.09112	3.9211	2.3457	3.41008	4.42749	13.5085	37.8462	24.5258	1.5592	2.71975	3.2219	5.02798	5.01019	0.387389	3.35253	8.45517	0	0.659207	0.813342	7.08272	36.9121	9.85092	8.29701
703	13.3576	35.2191	18.0397	48.4116	42.8321	10.9249	47.4778	38.2788	45.1778	37.5462	35.1124	40.0087	0	0	12.9234	18.612	10.7243	31.5929	10.7375	37.2923	9.03134	14.6697	41.1207	8.30652	1.95579	21.0488	0.631146	50.9152	4.00804	9.26382	33.4848	28.3071	1.65388	17.0759	31.7859	46.9799	5.09554	0.0436971	4.7243	47.7581	58.0047	35.6626	41.9492	43.6861	34.9984	46.1195	10.1025	30.2697	35.2419
704	7.12783	13.848	6.60107	5.7054	11.4554	3.81966	8.38595	9.83914	14.1973	6.84837	11.3188	14.1429	13.9227	19.2261	13.1526	9.40961	13.7318	11.7816	15.5992	15.8219	9.07452	8.10022	10.272	5.60037	35.9894	13.7996	28.8539	6.77697	53.5205	54.4625	9.22332	7.18703	11.0163	14.7088	10.8519	6.75597	31.9299	36.7238	48.9148	8.58414	3.13152	13.3921	11.231	7.44022	8.82969	8.96031	13.2722	13.0526	11.8451
705	4.9617	8.05059	8.06797	11.7645	5.75697	3.89113	7.20586	8.24066	11.1614	4.73042	9.86723	5.75048	2.39095	12.8612	6.85341	4.60356	5.50957	4.15606	0	12.501	1.5594	5.32214	5.57502	4.97346	9.26099	6.49159	12.4198	4.73448	8.38693	5.06314	2.78027	8.74213	8.45784	7.58018	4.55842	5.48202	10.2331	10.2279	8.26271	5.59032	6.10272	2.39107	6.34323	4.17148	8.29773	4.70734	3.59905	3.55198	11.6959
706	3.8272	4.54104	2.3727	7.21559	1.78443	0	7.01904	7.57261	6.10723	10.0148	2.33139	3.6225	5.77331	2.14972	1.96322	4.6526	2.80533	3.33255	11.8284	0	12.0155	9.13072	4.4714	10.0117	6.38946	9.14294	6.61755	4.99235	5.90119	5.31085	13.6919	0	0.851814	2.11926	2.23916	6.93492	5.99878	7.80486	0	5.25061	1.78521	4.6309	11.2621	6.03363	16.4435	3.56809	6.95306	7.96765	9.18913
707	6.09159	6.75255	8.82347	6.61599	6.96219	4.59788	3.94466	5.02553	5.83906	4.50233	11.1117	7.86329	5.13216	2.93374	6.54343	2.94723	12.7314	9.10569	3.96839	6.23358	15.6601	11.722	12.3829	1.20366	7.58696	10.517	9.94664	3.75963	5.5459	0.0115509	7.74624	12.9992	7.5216	5.67726	22.0985	4.81759	15.5049	4.26117	10.8306	11.7448	2.72218	7.70616	4.14192	13.1065	10.8014	8.4859	6.03588	12.3503	9.53512
708	8.00135	5.58641	5.37665	4.73993	6.63845	9.32878	5.57645	9.15293	2.41353	4.50041	3.79713	5.80169	8.86181	4.60799	7.1709	14.2014	8.10429	7.44155	10.1054	11.0264	0.546046	4.44621	9.67198	9.5666	7.34042	6.02866	7.63063	4.27898	5.75985	7.98681	12.5402	2.67739	8.64479	6.61402	5.85971	4.45614	4.74768	5.60027	4.24482	7.49747	11.0444	9.6399	8.58425	6.95526	9.91415	8.76153	8.05009	4.2378	5.03553
709	3.92392	16.7065	6.08405	6.31923	12.5436	13.206	11.1931	3.45934	4.34749	22.0478	9.31315	6.95103	5.59522	4.21851	4.52009	8.18832	5.77494	4.90685	10.6519	3.38335	9.6612	4.5922	3.26487	5.66724	6.08076	10.3676	10.3015	5.77199	4.08195	4.48047	7.83412	6.60677	8.34627	2.86068	8.96249	9.38535	4.2067	10.6367	6.43197	3.90568	4.55564	10.6014	6.05145	1.42758	2.93912	4.52359	5.04901	13.1737	1.28899
710	9.19405	6.29233	7.21141	11.1878	9.00484	10.1586	11.7664	13.0166	3.74374	6.32272	17.3033	9.88541	8.88872	14.6845	5.87202	5.09923	6.13801	8.06369	9.88342	7.25806	7.13349	4.35502	14.5741	3.3454	6.23929	7.56685	9.49712	8.85856	3.14305	7.40886	15.7143	12.1618	19.0667	8.31028	11.8199	8.83004	13.8483	9.37278	9.36702	13.9467	5.23793	9.89386	15.2318	22.9078	14.614	8.25992	7.40583	0.972294	10.6373
711	10.2539	2.65139	5.66825	8.1455	4.94118	3.04641	6.23336	4.58112	4.7838	9.16312	4.80391	10.6641	11.5011	6.57105	18.1096	7.59568	10.5234	1.1169	4.7936	6.07445	3.71827	13.2442	8.54442	2.5788	18.2444	4.77856	6.13445	5.6762	7.38246	8.96565	10.6472	0.0531856	1.85197	4.61556	7.37755	3.39973	8.4809	6.49053	14.317	0.435579	8.36934	11.6566	2.85635	3.90088	5.1835	10.3793	4.66332	8.68181	10.227
712	9.09639	2.60607	4.24233	9.0699	13.968	8.21237	18.0161	17.1891	18.8302	6.95392	4.54824	5.27665	2.27296	5.62535	2.19713	3.72106	6.34758	18.995	8.68582	12.5537	15.2548	5.88823	14.1032	8.58091	6.9887	10.4728	7.47464	9.25085	11.2339	11.4492	6.76394	12.4964	9.46136	7.51071	8.19962	4.66337	4.72814	7.12375	6.26675	21.6202	4.20359	6.83344	3.97351	7.53874	2.41571	3.40191	16.3163	7.71525	4.70836
713	18.3795	13.3199	12.9478	7.75611	8.05812	9.92511	12.0162	12.467	8.5594	23.0415	9.34448	16.175	5.87524	9.79202	19.8968	6.38683	9.96804	7.21515	19.9357	20.2901	20.095	13.1546	4.89817	7.91987	8.17091	10.9846	7.26448	14.3066	13.0103	7.47505	11.598	5.72188	6.35555	19.762	9.60398	9.98301	1.53012	16.7395	9.20617	12.127	9.48567	9.4363	6.38423	9.60484	14.059	7.7236	13.8797	13.2737	5.2745
714	6.62914	7.85346	13.5258	9.03191	8.4733	2.96551	3.29279	3.51087	8.38416	9.80235	6.56287	6.97962	20.3821	12.5872	0.342953	3.74272	0.649691	4.38327	14.5974	8.35582	2.10974	6.29135	10.5701	5.16765	7.13684	7.57956	8.01986	9.52305	4.06068	6.47724	1.9887	8.17507	7.83009	5.91913	6.8901	12.2555	13.8446	0.379388	10.9156	11.7036	9.15771	5.50951	5.70341	11.7248	4.78251	4.79065	4.74514	10.7182	12.4994
715	5.61236	5.72831	11.042	17.3389	15.006	8.51979	14.7315	22.667	27.2258	15.8737	10.2955	2.06065	14.8874	18.921	16.3363	20.4186	9.42052	5.61775	6.33202	8.8771	7.20051	6.76337	6.11358	14.8897	5.57702	14.2848	13.0913	4.69948	14.9546	14.1582	6.85338	9.47812	9.56052	7.85176	8.33136	14.1394	10.6135	20.6398	7.4605	2.97985	5.99792	12.4892	23.3954	10.4731	22.3428	31.4126	12.7557	3.71422	13.0837
716	4.89717	10.7264	3.74066	5.20767	6.83462	5.00647	7.29819	7.10851	4.87028	6.50994	7.88209	13.7915	7.15571	8.8184	12.5303	8.89707	9.39956	9.45663	5.38285	6.15418	10.1262	8.7755	15.9099	5.08219	9.0917	9.2678	8.71128	10.0514	13.043	17.3944	7.74064	2.88089	11.4477	12.1831	9.14025	6.50865	14.2671	11.63	10.9077	10.975	9.11356	5.49075	4.96379	15.4894	6.49649	3.52886	6.61616	5.13681	6.4042
717	19.3589	29.888	27.5369	20.4413	25.3475	35.0037	14.8708	5.73092	8.72098	9.06416	12.8419	22.6545	19.3767	17.1099	12.9932	14.6204	27.7874	24.7713	5.19174	5.73715	19.6025	28.1353	0.328491	43.3167	12.2317	9.0357	6.05221	11.9869	14.0173	3.81475	29.2022	31.7341	14.0545	11.5389	21.603	19.6263	8.3119	8.10088	8.20166	11.3576	32.5565	20.1028	17.1319	10.3178	12.614	11.68	3.89855	11.8224	21.4071
718	8.50471	16.9709	8.84727	5.9453	4.01334	11.2218	6.59786	5.21749	1.85025	9.72211	20.9618	7.0176	0	4.95533	1.30489	16.1659	10.471	15.33	7.36718	6.55894	3.1821	9.45424	17.5159	0	13.013	17.5754	23.6697	16.9806	16.5174	16.2863	5.06472	14.6571	11.7036	14.2787	11.2429	6.97962	14.5977	13.1612	16.8023	8.29636	6.21866	17.0836	8.82899	6.7085	13.7143	13.8512	15.9179	4.27924	7.87669
719	8.07387	3.96324	5.23747	5.87565	4.35302	5.94027	5.17672	8.51141	13.0314	3.5465	5.45585	5.49506	9.66008	0.935232	10.4168	13.3525	9.29477	5.05035	17.8303	18.1406	11.5774	3.93812	7.44215	9.11879	13.3064	8.45388	10.085	8.66641	2.63737	6.5704	4.42692	2.64155	8.66812	8.02986	5.79137	13.6144	9.77774	6.36225	6.55533	6.55811	9.65911	1.50396	11.5306	1.33409	3.7776	4.97202	13.8014	33.6861	7.88189
720	0.302335	0.489749	2.55622	0	0	0	1.29079	0.714919	1.11062	7.31674	0.629734	3.87929	0	1.03632	0	0.149968	0.00213844	0	0.0484876	3.75233	0.000857199	1.04068	0.0159831	0	3.86958	3.66161	4.23977	0.999995	2.60922	0.633394	0.189602	0	0.715523	1.28659	36.7852	3.2042	0.125093	1.86258	0.735413	0	0.386828	1.73033	0.420229	0.934942	1.85799	6.87657	0	0	0
721	38.9924	47.1864	31.7395	42.9162	44.5038	52.7613	32.0489	30.0973	43.9619	27.9599	30.8017	31.8852	43.8554	37.7499	46.9303	41.6562	42.732	41.7117	39.8075	32.2047	25.2137	42.0763	42.5774	49.2141	4.34656	27.2395	0.283869	0.268132	0	0.834697	45.4638	45.527	40.6191	35.0494	18.2802	28.7301	0.992706	0	0.97527	60.7468	51.4637	41.9495	54.9206	39.8475	48.2309	36.3406	38.789	33.8589	38.4217
722	18.2978	12.6677	16.9713	12.6368	16.4412	18.7955	20.9188	21.4089	19.544	22.769	20.0629	20.4406	14.137	27.3436	13.3416	19.8135	21.9324	19.7731	18.524	16.3132	20.3825	14.0655	20.4736	12.6986	32.0532	16.6111	47.3855	49.4822	48.4482	46.04	20.9199	20.7982	25.5464	14.1679	3.07785	21.2656	47.4619	42.3635	52.6329	10.5662	12.2293	17.5628	8.75212	18.3425	9.45565	15.1775	19.5126	20.6621	16.3825
723	4.61564	3.25552	6.31212	5.79663	4.61719	4.18741	13.2003	10.6665	4.18131	8.9614	10.0545	11.5775	11.2461	6.97139	8.88703	7.95019	9.41289	9.43695	7.63636	14.7648	5.86753	7.41853	5.29681	6.62657	13.6137	7.32442	11.395	21.6929	20.6249	20.9864	13.2719	12.5914	8.74789	7.27624	9.12953	5.84056	24.6433	25.513	23.1439	0	8.62086	6.7436	10.2994	8.0757	5.42307	9.43113	6.37643	7.33423	6.10327
724	9.63089	9.94078	12.7259	4.35676	6.17345	1.21948	8.10793	9.53525	9.76631	4.2766	11.0408	7.99307	8.08445	5.1244	6.96687	9.25307	6.01704	5.52388	5.50467	8.03431	8.39369	8.04596	10.7055	9.48132	9.24023	5.89866	4.13134	8.1249	6.0864	3.97015	4.57856	6.01677	6.39715	9.41671	7.3112	7.98284	10.5749	13.5311	6.43502	6.21154	4.46328	4.59761	3.54183	6.59782	5.10154	9.24564	10.5638	7.56133	2.06142
725	15.7047	4.49971	7.75694	10.1856	9.52124	10.3715	7.43205	9.46791	4.91992	6.51577	5.349	4.86655	4.94503	4.23144	7.57314	5.4792	5.70109	7.16489	4.44059	6.51275	17.5237	7.91378	4.34022	4.46762	6.80158	6.01027	4.10088	3.79362	3.53362	4.10079	4.23951	3.02287	5.85146	10.4081	10.7046	16.1055	3.55006	4.31931	3.20919	9.9623	7.03913	9.59006	4.4716	7.07312	9.40276	7.10819	1.82482	13.1058	13.6463
726	3.45976	8.1418	4.88228	6.16486	5.01817	3.12184	2.97295	1.8451	4.35542	7.22893	4.24998	4.26167	9.81069	4.2713	5.89868	4.09722	6.13412	7.88334	5.11853	4.13414	3.59252	2.2199	4.85168	5.59363	10.8313	6.64514	11.5826	5.30695	7.55142	7.88235	3.22782	4.16441	2.54184	4.37421	6.62724	0	3.77024	3.74349	6.00635	1.68202	6.66049	2.8182	4.39614	6.65794	4.78494	3.58677	7.29656	6.41782	3.7809
727	2.65266	3.45591	4.33998	3.27273	9.0929	4.03627	3.99562	5.98534	3.36862	4.14904	3.65993	6.57281	2.10012	6.15622	5.65913	5.48806	3.42097	0.071388	9.24615	7.35193	9.32033	7.20275	2.51175	5.11914	5.63953	10.374	7.64985	4.05005	6.64306	7.51075	2.80846	1.62542	1.62028	8.56764	2.95533	5.5445	4.18337	3.61006	2.26384	1.89481	1.3916	2.83158	3.63045	4.84003	7.02369	3.51757	4.56796	3.75665	3.33917
728	4.13278	5.12031	8.0612	2.44712	2.18158	5.37361	4.34241	5.01397	2.79763	5.83346	8.89161	4.91184	1.96362	2.68081	4.10383	3.50431	3.20392	5.16465	3.78909	5.51679	8.01567	5.59037	3.98539	4.58998	9.28465	3.99885	4.76608	6.28121	1.04797	0	1.06848	3.26583	3.2932	2.82222	1.65615	4.89221	1.96306	2.99359	0.788377	4.35646	7.74476	4.00869	5.52806	3.95519	5.05782	2.63049	3.46889	3.44952	10.3922
729	2.21099	5.24218	4.65448	12.2232	2.45046	0.13311	5.69024	5.26481	5.99431	4.98917	5.25986	3.61149	3.85751	4.43459	0.639439	2.6083	1.44345	3.27012	5.88463	1.41514	1.68954	4.42627	5.24166	2.20907	4.31967	12.2366	4.46516	0	3.4552	8.04146	4.23205	2.98811	4.66713	6.63102	3.47271	6.43461	2.73538	2.0633	3.80971	4.57985	0	8.16758	4.0396	3.67527	3.66168	6.08559	7.59994	3.8537	5.87258
730	5.43852	8.00567	8.34945	5.73679	4.13963	1.49686	3.4266	8.1608	5.86151	3.88772	9.44623	6.02514	4.04349	2.37407	2.50374	3.29423	3.79349	11.0264	0.0222517	4.9839	6.40815	1.92839	2.78953	1.30291	9.2524	1.22483	8.92525	10.002	5.28862	6.51527	4.84615	3.91483	3.61992	5.87809	7.4128	3.37304	11.0262	12.8148	13.1039	4.03288	3.00191	5.96665	20.3766	3.29347	7.0077	2.10398	5.48176	9.46558	3.01155
731	3.22918	6.59276	7.84384	0	3.90787	2.28758	0.671815	10.0165	12.2947	5.00948	11.4682	7.25321	2.72359	1.72584	3.94985	3.05245	2.61454	13.7127	2.8695	9.55021	5.00814	3.91214	6.01703	2.87636	9.40244	7.29971	9.02038	5.82945	8.49714	9.78002	3.20013	4.76526	3.88239	3.47865	2.61665	5.88166	6.67735	11.4193	12.0052	4.85071	2.31099	1.64062	7.95496	5.05369	8.43161	3.65734	6.75797	2.45277	4.49927
732	2.13442	5.07685	11.6166	3.06753	17.8421	5.17012	6.47834	12.1871	16.6049	5.99975	8.91538	4.70576	7.07676	4.16592	2.7266	2.80153	1.997	5.11687	4.67769	3.83377	2.8648	2.46791	3.92556	1.24033	7.60938	18.2976	9.0986	9.47492	6.89401	6.06237	2.63305	2.57305	10.4227	4.58559	5.19399	3.66344	8.89299	7.90294	9.41649	1.40922	3.22213	2.28519	6.74472	4.20067	9.06931	5.31991	3.42386	3.7719	4.8287
733	6.55744	8.99364	9.89667	4.4463	14.5226	3.41658	12.0018	10.5932	16.9176	7.02312	7.51162	3.58677	4.21472	6.91228	3.84573	6.54096	3.85925	9.69377	7.65845	4.60996	7.03767	7.24353	13.3062	7.42571	14.1037	8.88962	7.98453	7.50066	4.42984	7.12862	5.71536	3.68576	3.11652	4.2582	4.69479	6.82143	8.3252	6.31106	6.60756	3.45625	4.8507	5.93776	8.60042	5.6818	11.842	7.27116	3.17975	8.19581	4.53927
734	3.41433	12.3685	10.9148	3.51162	9.67696	2.67141	4.60141	16.0802	7.6986	8.52775	7.19743	4.31969	4.34276	2.17603	4.015	5.51536	4.8639	7.34741	5.94216	7.06593	2.26417	2.29062	16.9003	3.44454	7.49454	13.4622	5.95721	17.5345	28.6252	15.6366	7.33009	4.84715	2.25506	4.6741	3.39095	4.1926	11.3271	9.80043	7.11315	3.4893	0.577881	3.38415	5.26153	6.16866	9.77165	3.77419	3.84298	4.50829	2.72601
735	1.39756	6.6946	4.50489	3.18883	15.4995	4.20908	3.75645	10.0259	6.48819	13.0184	9.59826	3.39128	2.93386	0.580434	2.19443	6.94292	1.21156	4.16629	12.9553	4.77039	9.86131	2.91261	6.34854	1.8021	8.55963	4.31886	10.1788	12.4407	8.51527	12.0186	2.18378	3.43206	9.33243	5.99006	3.50472	12.5211	9.01389	8.85169	8.93907	1.70105	2.43039	3.27281	8.65878	1.29668	4.8535	2.06504	8.25854	10.0292	2.64601
736	12.9446	33.0329	23.9308	10.177	21.6912	13.1246	6.34415	11.2452	24.4659	14.0176	22.5627	9.19275	6.03323	13.802	10.5417	16.7093	11.9969	35.8211	7.08377	5.23162	10.3324	9.55713	27.0881	4.92879	7.36858	13.6137	7.62726	4.05613	6.87589	4.67003	14.0955	14.1772	11.5483	2.8612	9.48405	8.0931	12.2791	14.0643	7.96643	11.8033	9.504	8.07249	19.1698	8.34442	28.0902	8.17461	5.30406	6.08377	8.91854
737	5.41252	10.7191	7.3852	4.42406	6.15952	2.44549	7.24192	9.63247	3.47826	6.65456	13.1976	4.83139	6.47458	2.53821	4.82848	4.56162	4.01591	5.96667	7.68167	5.48996	8.38601	0.161975	18.6899	2.82905	14.4815	17.8249	24.907	17.0491	14.9878	24.9664	3.97743	5.27208	8.03775	6.58086	6.88671	6.13988	15.9796	15.612	16.7654	2.2812	7.27579	3.0092	13.1667	0.331884	7.12127	5.74682	3.45617	1.90665	3.69708
738	2.27498	4.77367	14.0065	4.58377	6.41268	2.6371	6.34848	4.5545	3.87279	5.23401	0	4.46799	4.63786	3.82218	6.85972	6.79919	0	7.10526	5.75544	13.3026	5.1316	5.27391	4.07379	2.21899	12.1309	7.68487	8.01201	10.361	10.5954	13.222	2.95814	2.4671	2.05668	4.9567	3.90187	4.26964	6.18121	7.6722	8.9917	2.43942	2.14119	1.02493	6.56962	8.19631	6.05378	1.81225	2.37561	1.04209	1.12607
739	57.1965	3.74238	1.55136	60.8641	0.147971	62.5412	49.1291	7.50411	2.3175	30.6276	10.1025	52.226	57.5192	61.9031	58.5348	43.7824	65.6474	0.0436182	45.3538	41.1617	42.7058	64.2518	0.861116	71.9312	9.59693	7.38368	8.28894	5.75149	5.29089	0	53.0603	54.8655	45.7283	56.7366	52.9135	45.0442	10.2972	5.55133	9.09104	64.5367	64.685	65.4062	3.49682	57.4324	7.75897	60.0747	57.9193	52.5439	64.0075
740	16.9002	40.6025	40.5579	22.8043	58.702	27.8044	0	34.575	37.5983	0.236879	57.4119	18.1612	0	18.8544	23.9243	20.4135	29.4391	60.2941	17.686	14.4654	10.9147	27.7425	50.45	26.7123	38.1502	5.45448	0	58.3471	55.7053	57.4507	25.2645	20.8837	24.1305	30.5254	13.2597	14.6221	52.0471	44.2982	51.1274	0	21.5334	22.6796	47.0637	19.6614	53.0042	23.5533	0	16.6617	18.7122
741	12.1607	6.67772	13.8255	17.8358	5.76836	0.155813	32.8455	13.4795	17.1107	15.0475	0	12.5466	30.0002	16.6181	15.0903	3.62397	10.7469	7.62101	13.7581	5.55991	13.3078	8.29336	17.7676	5.57591	14.7419	52.2651	54.0126	11.0584	12.2095	12.5357	8.08111	13.356	16.8167	11.7334	11.327	11.4928	11.7377	16.2976	12.38	33.1744	15.7008	9.60915	11.5768	12.1719	16.8784	5.94495	23.2906	12.182	8.39892
742	8.65554	6.29544	5.21997	6.10151	0	20.4067	8.96717	10.3388	4.49154	5.05468	11.4542	10.6963	4.58972	11.4984	9.15052	11.4478	6.89678	2.72344	20.16	12.3778	8.96225	11.8276	1.83565	10.3773	7.19084	0	7.58271	3.65589	3.0429	5.33054	9.13998	13.6841	11.9042	10.6323	9.41245	18.1487	7.46275	9.44772	5.32331	13.0564	8.82562	3.92318	5.29051	6.37977	5.7819	11.8084	13.3099	13.1635	9.75256
743	6.20603	16.0085	4.30248	6.9587	7.57875	9.54524	8.88424	4.51835	5.47581	14.653	3.10908	0	15.7256	3.52899	8.3701	8.21921	15.579	4.5066	0.609711	13.7973	11.0893	0.0052483	4.91718	11.7258	8.72744	12.7226	7.6163	2.79654	4.21235	4.07943	5.3751	2.42919	10.8664	8.02915	10.9728	11.69	1.02035	4.6135	3.53731	9.83306	5.28845	4.88751	0.0378637	7.93916	6.06783	7.62023	11.5418	12.5683	15.3949
744	10.1849	4.09613	12.3643	6.59788	5.938	12.8463	13.5915	10.3314	11.4059	9.01094	6.08904	17.1937	15.568	9.64776	14.4606	11.1766	9.48207	5.37763	10.6201	7.08671	12.9669	18.8487	7.71167	8.2806	6.262	4.15724	7.83407	3.85238	6.91565	4.75538	9.54215	10.3833	7.51599	7.50512	9.96629	12.0772	4.68699	3.70904	8.33613	7.17602	16.9163	25.2132	14.4833	16.4089	4.98315	9.10473	7.83623	7.3297	20.3161
745	14.4664	1.63918	0.881286	4.33654	2.64247	3.34466	4.54401	2.70289	4.24482	6.17986	5.23371	5.88831	4.48322	5.36433	2.63793	8.37589	2.75596	3.58247	7.41327	11.0251	6.99004	5.18112	4.33656	3.04626	4.76363	3.6296	5.983	5.73453	5.57118	3.99163	17.2365	12.2279	5.78269	6.40932	4.81843	4.2374	9.45348	5.22622	4.1394	5.35318	13.2567	6.80397	7.08383	8.58216	3.699	5.00994	6.14012	0.281424	5.68077
746	5.8894	1.67308	3.52339	4.27831	5.62005	4.37825	13.662	2.00502	4.23074	14.3522	7.35599	9.41358	6.6745	6.14506	10.4571	16.009	13.6735	4.84633	5.78053	13.6783	9.93485	17.1011	1.6363	6.03599	2.64317	4.84395	4.53966	3.46207	3.24231	2.00366	2.8275	7.55449	6.92433	4.88496	6.89629	9.40903	3.10058	5.14824	4.28876	6.09109	2.77513	6.89829	4.51336	5.71888	4.3355	6.36526	12.8371	19.2164	4.09065
747	9.29044	3.64135	7.58408	11.6837	5.47799	3.99114	1.49526	3.96717	3.08321	18.892	3.37671	10.6568	7.08299	15.6416	2.29945	11.3303	2.92807	4.35427	2.63671	2.97721	3.49242	1.0759	5.91222	12.3818	5.34272	4.80698	5.21152	2.108	3.0847	5.13792	10.9594	8.19272	5.66205	10.5644	12.725	7.07042	5.41069	5.99769	4.35037	8.11414	3.26788	4.67204	1.74078	6.88906	3.0639	2.43045	0	7.67226	7.78812
748	5.08172	14.2989	4.95716	0	2.62685	3.37175	0.24083	11.528	5.75904	5.36893	3.16699	6.37016	0	2.17421	8.58799	9.40374	8.45808	3.42876	11.3119	2.80606	16.4251	3.88899	0.379956	4.39629	5.15447	4.12251	3.47396	5.23714	2.56354	0	7.60435	7.69168	5.43053	2.92567	12.09	3.03625	1.75995	1.43014	3.07911	10.3164	7.16877	9.64736	1.51692	6.85074	2.15915	21.8502	16.0799	10.1116	3.1962
749	11.1646	5.06723	6.78398	19.4032	5.64555	14.1558	15.7695	6.55383	6.59987	11.204	2.80232	9.07339	15.8758	10.5271	5.02165	0	0.040497	3.26536	10.0236	16.2262	5.91664	6.03554	5.05285	11.4678	7.02361	7.99745	3.74618	3.74796	3.4526	4.71506	3.96943	3.59681	4.9666	6.79014	8.53203	8.21596	3.32046	3.83159	3.43826	6.88524	5.26695	5.66564	6.69289	9.39805	0.0269661	6.3126	8.96439	0.81313	6.66952
750	6.59919	0.223164	1.94443	4.19966	1.50085	0.0174878	1.18215	2.241	2.1157	1.4961	0.165357	1.1687	2.40005	1.48498	1.79667	3.76226	4.27234	0.992409	7.07112	2.39631	8.7684	2.55841	3.39539	2.0637	7.07713	6.22575	8.75356	5.36446	6.07397	5.04761	0.871597	0.805154	0.888731	1.62532	0	3.4276	1.87646	1.63856	0.550658	1.98579	0.743669	2.85178	1.22214	3.41169	2.08421	3.36058	4.45458	4.92414	4.59684
751	0	6.62122	1.18275	2.06752	1.57879	1.17168	1.26396	0.643171	0.760636	2.32957	6.42619	1.88779	0.852349	1.06313	0.551381	0	0.669227	1.89819	0.693412	2.08851	0.962458	1.4668	0.120855	1.70317	11.8598	8.27984	6.43087	4.1398	2.26564	8.26214	0.735801	0.809711	0.673621	1.09086	4.00002	1.06294	1.06344	1.6072	1.09655	5.21004	1.39364	1.35494	3.16751	0.336793	1.98695	0.568065	0.475839	1.15634	1.42325
752	1.62383	1.90637	1.98036	0.535905	0.655307	2.25061	1.10469	1.40631	1.39013	2.72788	1.72651	3.00654	3.09886	2.02118	0.855176	2.72784	1.41953	2.07793	1.39197	2.86466	1.03911	1.15985	2.05547	2.06883	3.85081	2.75236	4.30162	0	1.99453	2.53027	1.41387	0.786014	1.73988	1.68561	1.64398	3.1877	1.02182	0.923489	1.44232	1.25542	3.024	1.01001	1.2638	2.15435	1.65059	1.09274	1.70305	3.20771	2.34033
753	2.90919	2.0193	3.01415	1.68489	1.26185	1.84155	2.17297	1.78609	3.11382	2.82441	3.63549	1.57123	1.96791	3.37697	2.58828	2.09426	0.942175	1.49592	1.63277	4.16859	0.543654	1.20074	2.37414	1.43594	4.58241	11.5903	7.59418	7.40049	3.45906	3.50224	0.446782	0.683752	1.70101	1.28142	2.79539	1.59199	1.17296	1.02699	0.594006	2.73795	0.947192	0.791858	0.939575	0.878115	1.43378	1.56479	2.49516	1.95604	1.26912
754	2.78942	2.07002	0.248902	0.265261	0.383432	1.10249	2.54006	3.45281	0.553371	0.745462	1.01665	0.630229	0.921999	1.15646	1.64377	2.83897	1.00924	0.811657	1.68327	0.664828	1.16317	1.20134	0.65435	0.346512	5.99634	1.54626	4.24934	5.69533	4.98956	2.55679	0.460035	0.452249	0.492203	8.03019	1.51526	1.89606	1.01106	0.957988	0.74052	1.65785	0.221829	1.04122	1.38384	0.641432	0.860164	1.13854	1.49413	1.33126	4.22093
755	1.17486	0	1.68655	1.0833	1.37969	0.715861	0.937629	1.10402	3.84167	1.04511	1.54757	1.1566	1.41032	2.69274	1.26637	1.20826	0.92596	1.48618	3.41703	1.61306	3.50017	1.2768	0.222547	0.937876	3.51982	3.55004	4.07942	1.99593	2.34453	6.69977	0.43244	0.288922	1.14056	0.069598	4.15064	2.89669	0.88003	1.07945	0.655993	1.54702	2.73609	1.03382	4.36785	0.62552	0.957165	0.958158	0.0464818	0.723512	0.474858
756	12.67	16.8692	13.3161	13.3172	10.11	10.3148	15.5474	11.526	15.3285	19.079	16.4347	20.1781	5.28995	12.5656	8.65246	16.2865	13.5219	12.7035	9.92425	10.3463	11.5432	10.5959	11.0754	6.88845	3.89258	4.32017	10.8279	3.84224	3.11982	2.51258	22.4324	23.3063	20.9963	9.25132	11.6198	9.18629	0.811779	2.14122	0.412668	8.73165	12.1668	7.61452	7.06737	9.90092	5.69816	16.9688	7.17161	12.3823	4.87512
757	8.95388	2.76115	9.45492	7.55005	11.7017	9.7719	10.7149	14.6667	16.8703	16.3944	17.6111	17.4195	12.6948	8.43764	9.62273	13.1281	15.9818	15.2866	15.9368	15.7625	16.6328	9.639	9.40292	7.58633	20.2449	13.8696	9.60317	26.8714	22.3394	25.034	24.2321	23.3939	26.3831	9.16758	10.0861	9.0572	29.6337	28.2703	30.2592	9.88775	8.30476	7.72424	13.6841	16.1969	12.5758	10.453	9.91068	7.4543	6.6947
758	15.0647	14.5858	13.7952	13.5714	7.78611	10.7029	16.5952	18.1418	16.3377	22.1681	20.9832	18.447	13.9928	10.5583	11.5934	13.927	11.3702	12.6743	14.3494	15.7997	16.1038	11.1259	10.5855	9.70747	21.2175	30.785	25.3915	22.7898	31.706	23.29	13.2617	14.5351	14.8881	21.2341	21.9813	23.0075	48.8972	44.094	50.7282	16.1222	14.094	15.0492	14.35	13.2543	13.614	10.6149	16.1383	16.1288	12.194
759	48.2149	52.9437	53.3767	55.7248	63.6423	62.1107	47.941	45.0321	39.6882	31.19	30.4532	34.5343	57.371	56.643	61.4298	44.0268	49.8876	50.5733	43.9	44.2955	39.7433	59.7752	60.1134	67.2617	17.7587	17.0807	18.7685	21.9005	21.7075	20.5645	35.7133	34.939	31.0965	46.564	42.2075	44.686	13.6315	18.2608	13.5199	50.8644	56.368	61.5284	52.5538	52.6	59.1392	53.2804	56.1102	50.7356	61.9108
760	17.0925	22.8683	12.4126	26.4719	23.7324	21.3714	25.7844	19.1075	20.578	24.4099	25.2701	19.7434	17.754	22.0919	21.4257	21.6694	23.7099	20.0599	20.887	21.4436	23.3999	27.633	26.2834	28.2042	33.0726	31.481	3.27866	56.585	49.9762	47.0435	23.2006	25.6718	26.3767	24.4974	23.8003	23.2633	46.8323	43.2067	47.5444	20.6845	29.1663	29.4365	25.5667	27.0384	27.565	23.8687	19.7889	22.8402	36.4481
761	10.4717	17.5403	14.3416	12.919	6.76152	14.5987	16.8155	12.8912	18.3453	13.6401	14.4137	15.9414	17.4926	15.2463	13.1769	12.1493	17.4843	13.5052	16.4271	18.6047	21.7064	10.1152	13.4525	14.91	16.2316	15.3045	38.6655	11.2414	13.9884	16.5301	12.6298	16.7657	12.0196	19.0256	14.493	14.3506	11.2845	14.2018	10.7629	12.1559	16.4984	9.70485	9.25613	11.6801	12.3095	10.9573	13.9447	11.2665	9.67683
762	16.0572	18.924	17.4848	11.7757	11.9162	10.1415	0	11.159	6.11566	9.65238	14.445	15.8078	12.9407	15.5532	15.5228	13.6192	11.6797	10.0569	10.0017	9.92617	2.19192	18.4881	11.4887	13.6569	7.3743	10.2147	13.0891	0	4.86901	5.09005	4.80991	11.4986	11.4768	7.46568	3.64684	10.0141	7.20395	7.02989	8.01157	13.1954	8.85993	13.028	14.7558	8.52766	12.5522	17.3731	12.0699	14.1557	12.8648
763	9.88379	3.84108	15.664	6.46023	11.6184	10.9712	23.8083	9.04932	17.3511	11.7591	0.926957	0	9.93481	9.69434	16.7955	9.01366	3.6237	9.87407	7.28038	6.20764	13.1802	13.0467	7.84629	7.76537	4.4137	6.46089	9.93534	12.9519	5.53005	5.2905	6.16043	7.76882	12.3096	3.33816	14.2498	5.79872	5.81514	4.13919	6.54325	8.7555	7.39772	6.05299	8.77378	11.798	8.53672	13.5306	0.0240359	9.22383	10.2881
764	6.30426	6.61727	4.77186	8.78538	4.30382	7.74826	3.22523	13.1499	3.60556	7.07129	15.0276	9.96658	4.69717	7.9334	7.56718	8.21203	11.9573	8.4005	6.90468	7.72957	6.02003	7.5271	8.67026	0.735698	7.18273	6.33151	7.33341	1.60108	7.47654	5.61235	13.1966	10.7819	8.91791	4.58703	8.4389	7.67213	5.84363	5.35226	5.45806	11.3377	7.0125	7.46829	11.3108	11.7206	8.36277	4.46994	19.1875	8.59103	9.12919
765	10.0784	6.92994	7.74314	8.56904	12.4977	12.9393	11.0429	12.504	7.73223	5.06099	5.20937	7.78388	6.56252	6.77465	3.84993	5.78534	8.37062	9.5715	11.4252	7.05176	6.90723	5.99159	8.57534	10.6518	6.87535	6.57248	5.43037	4.34008	1.97176	2.72898	12.6542	5.71884	3.91576	6.90318	7.86809	6.89199	0.387328	4.64873	1.06692	6.68776	12.3032	13.2377	9.71552	5.80155	5.29062	6.9301	8.13688	10.1141	4.92622
766	4.58414	8.17333	9.02239	9.13645	10.2921	10.1165	6.59887	8.34311	3.94133	6.1896	9.15741	8.3335	4.81798	8.8441	4.48282	5.60766	6.53851	7.40874	11.4235	9.44754	9.63537	5.83751	7.94525	7.45429	11.0057	8.42423	9.5805	2.8886	5.11284	5.1471	8.85946	6.18189	9.89703	11.3002	8.0381	5.64831	10.417	8.68869	8.89721	5.45543	4.84407	5.0279	4.76254	5.39985	11.6937	5.14294	9.17336	11.8028	5.42683
767	3.45638	3.56659	4.05484	5.09579	7.65352	5.77109	3.9134	5.06669	10.6725	4.83614	3.2659	9.93257	13.8854	4.16971	8.08285	7.98077	7.13571	6.42647	4.34751	5.92192	5.15232	4.55259	4.77821	5.20665	6.39988	5.58529	4.46238	5.10266	3.18466	5.0406	6.46304	9.30822	3.87278	3.58633	5.28086	1.96727	4.60727	4.1963	3.24227	8.09496	0	8.33198	5.47625	10.3091	1.53291	5.62402	4.33185	0.011173	3.9046
768	11.7925	7.88284	4.73632	7.80712	8.07509	2.93919	4.85094	6.65892	6.06137	7.37355	9.65667	3.3958	7.48047	5.1939	9.0964	6.55828	0	8.46886	6.18358	6.53872	6.97204	4.21686	6.33972	5.28442	0.0779107	3.09095	4.03999	4.04847	3.39906	3.28922	6.4637	3.66704	5.72845	9.4533	6.29408	21.558	3.98267	4.01731	5.11874	10.4286	8.68056	5.2805	5.56061	3.22812	6.07657	7.32981	5.3443	8.68651	7.33523
769	10.2791	3.65639	9.76846	2.97938	3.14919	3.4029	3.96046	2.07023	5.59697	10.007	2.62728	9.09508	4.43447	4.49849	0	9.40429	9.50019	6.22792	5.11929	7.12841	4.8346	2.59134	4.62029	6.13069	7.3663	6.53447	4.18476	1.24073	4.49144	4.22758	5.56224	2.63715	5.48539	9.8431	7.89009	2.8355	3.62623	4.51919	3.35472	3.20421	5.23731	2.43127	4.82184	4.49658	6.07998	4.77343	7.99855	3.30823	0
770	5.25306	6.0607	5.8357	5.36532	8.02679	3.92671	7.8616	14.6405	5.91903	9.7607	8.86641	4.52321	5.70422	2.19156	7.65286	16.7943	6.1858	5.45601	10.1272	7.6866	10.4028	2.98806	11.8269	4.62716	11.9833	8.81327	8.08555	11.5435	16.6478	9.12751	10.7525	8.92055	6.98764	9.79784	7.00148	6.49651	7.16424	9.87059	12.1031	3.49056	16.4818	9.03462	21.8593	6.08513	7.92502	7.78898	2.03627	6.18215	16.396
771	6.50099	5.97366	2.64369	3.20659	0	14.7267	11.858	2.94762	1.29473	1.90938	0	2.31402	4.02953	7.97628	12.9444	3.10087	0.826633	4.28281	4.26727	12.8549	10.2319	7.52148	3.95325	6.74658	9.73414	4.51119	11.3622	5.76417	6.04499	7.88083	1.95723	9.3301	0	11.5912	5.74816	0.056827	4.49072	5.02459	5.07165	6.5893	5.92993	4.4446	6.31089	4.81125	6.2355	17.3039	2.00077	2.86728	14.0493
772	6.87789	10.3664	7.52847	10.6248	9.00289	7.71742	0	5.94712	15.3267	9.52822	17.0228	11.4107	13.4315	13.3327	0	2.59546	9.46088	7.54801	13.2252	12.2276	7.79794	9.04523	6.62767	4.05092	8.34316	11.3945	2.5695	11.5321	8.80317	5.01482	5.90253	4.37117	8.58657	7.3213	17.1639	18.1334	14.9334	16.5544	5.30357	6.76278	4.75577	3.66084	5.92255	9.85825	3.53725	1.75502	14.4298	12.3016	5.98403
773	10.6777	17.4443	5.04547	8.04084	7.21789	4.81999	5.99037	9.3091	6.92905	4.81776	8.56976	10.298	5.51465	7.46627	8.69617	2.05896	3.02762	4.6393	13.1815	5.54054	4.77302	5.96299	6.69041	4.80567	13.819	6.39318	16.2905	3.89651	1.26605	7.70493	6.38231	1.17609	9.31905	5.8134	3.39966	7.61832	9.64368	5.04455	6.48202	7.72665	7.89803	17.5159	2.77002	6.11035	7.03998	12.4744	0.312218	9.72557	4.96572
774	6.60531	1.96699	6.8471	3.78135	14.575	7.07072	13.8348	7.8114	10.8422	9.28193	5.98195	9.34744	8.20657	10.0425	12.8266	10.6038	5.70988	3.83024	4.91487	7.22426	9.78695	6.05562	4.55936	11.7464	6.20789	5.04129	6.42711	4.85455	7.68099	5.56427	5.3241	8.29791	3.5278	6.04164	10.331	4.68507	10.6525	7.08392	6.32436	8.26952	4.69524	4.18972	8.35924	6.2161	6.97862	11.2328	14.4048	1.81417	7.24792
775	0	2.90185	6.98072	9.30549	7.57507	6.77764	13.8534	8.34727	6.02854	12.9398	5.57274	6.89176	0.921779	17.2712	14.442	3.31845	10.6893	8.04099	15.0389	18.3331	16.4044	2.11117	2.38874	6.9658	7.60836	13.1913	5.2866	7.12102	14.4034	4.6993	7.16756	7.44836	9.95519	4.75115	10.9219	5.44416	8.20894	9.8666	7.71859	7.92107	8.04614	11.8283	0	1.03715	15.99	1.92576	6.70905	4.63463	11.998
776	17.7783	10.0868	22.8204	12.3373	8.16686	15.5963	11.9115	8.29744	11.726	6.55238	5.87517	17.5566	15.5875	7.00801	0.0107103	22.163	7.1774	6.79409	1.38259	2.70199	6.43002	29.3804	12.3471	10.2925	7.43347	9.15424	7.35428	6.46719	9.65488	6.01035	14.7555	6.55675	6.78373	8.76498	3.95918	11.7176	8.27951	10.8993	5.60061	10.1853	3.28254	3.13579	16.7793	14.0049	10.9272	17.3899	24.1166	18.8869	12.227
777	22.1357	23.5603	20.4808	17.1707	25.4198	24.3079	12.6463	24.906	28.1961	27.6507	25.9828	20.4926	20.5955	16.7195	22.6448	21.5756	30.6637	29.5817	15.229	18.3857	8.78567	20.9504	33.535	26.7968	16.5508	14.2741	10.9986	18.302	10.5863	11.9192	24.4346	26.1351	26.1787	24.5124	18.7895	22.9469	8.06339	6.06124	20.0627	26.7161	26.2703	26.8084	14.8251	23.2859	21.3089	16.7975	22.5216	21.251	10.9624
778	18.8512	6.78667	13.3555	15.3456	14.1469	7.01982	8.54575	2.17897	3.53506	8.11386	11.7309	9.38782	14.3193	9.57678	9.58639	10.7629	18.8108	18.0249	20.061	7.74414	13.8003	10.0858	12.131	16.0424	11.2458	17.5826	24.0769	18.5139	15.3381	33.5742	15.455	15.2808	17.7096	14.3053	13.9582	13.0962	18.3126	14.3624	21.9058	17.6749	16.7417	15.519	13.3518	15.4971	10.9848	7.73787	1.00845	11.408	10.1471
779	5.31981	14.8522	8.46211	14.8221	5.86886	8.03682	13.4981	15.6146	10.2026	9.44531	10.3975	7.77785	11.6894	8.41522	11.1961	7.02669	7.448	11.8019	2.57244	7.3012	11.587	5.89893	5.94049	7.92568	7.0742	9.64438	7.54884	12.0051	9.57431	8.50462	7.86873	12.4831	10.9516	7.1008	8.72705	9.8051	10.2511	15.2324	9.42762	4.66381	5.8986	3.8629	9.82175	13.0939	9.07278	5.59376	12.4605	10.9287	6.02263
780	0.016475	0	2.4543	0.33305	0.171891	46.7974	0.337213	0.0827251	0	3.09298	32.0726	0	0	0	0.0264629	4.83565	1.54769	0.00704166	36.503	3.24525	0.318125	1.46861	1.91505	1.63406	5.4833	2.25626	3.7249	2.62863	3.51856	3.40917	2.38449	35.6187	39.2292	29.2407	32.6346	34.0514	2.76769	2.48834	1.22545	0.274301	1.47098	37.6557	1.8684	1.47411	0	0.890823	3.59039	35.3183	0.0605706
781	41.9441	34.3978	34.9622	48.1872	52.6123	15.7953	39.0839	33.0829	33.5987	32.3657	11.0378	35.4877	37.9101	40.2941	40.1991	34.4806	38.9638	41.7419	7.7614	41.156	37.9411	43.445	44.5977	43.5041	4.05636	0.509567	0	0	0.0257242	0.287874	48.3549	11.8657	14.1406	0	0	0	0.0168122	0	1.94393	34.6667	31.6934	13.7141	39.7943	36.8935	50.4105	56.7591	47.0491	0	38.0407
782	12.0328	16.9139	16.1076	19.59	19.018	8.49512	6.55084	22.7895	16.5208	12.4219	7.55011	12.4883	26.4447	18.6736	19.8936	15.6171	21.3619	15.278	10.112	9.06809	17.882	22.007	23.3021	22.1727	32.0466	33.1875	34.5997	65.9235	49.6038	61.5023	18.66	15.2083	9.68927	19.5103	20.5861	19.8244	50.3592	39.7746	48.6238	15.5842	21.6803	7.63997	20.6918	20.2158	6.8661	4.99865	8.85216	21.8912	15.1771
783	8.76309	8.81739	9.08245	3.80161	6.33628	4.71232	10.9032	9.99093	16.4328	9.54478	5.28614	15.1712	4.19922	14.7102	9.90025	13.5295	6.65867	15.2159	11.3062	9.97389	10.3926	6.57942	5.79616	6.19375	23.2337	26.0461	15.0577	5.57291	19.4381	8.11188	5.42308	7.13673	0	6.08203	8.19886	7.0159	18.3533	16.3619	19.9532	8.33398	8.58619	6.28714	4.48153	6.28347	8.42985	8.1383	7.87138	9.5682	10.9275
784	5.39628	10.7779	8.02056	5.49083	4.77685	4.56773	7.70749	6.2979	6.50389	8.7093	11.67	7.26167	6.15829	6.49801	6.80845	5.6547	7.00471	5.17887	5.70196	7.92533	6.51362	4.27733	4.96085	5.14549	6.03531	0	11.3669	6.13996	2.73534	5.09865	4.72645	5.70759	15.561	9.87938	8.07737	8.1503	4.8786	11.9738	7.47353	5.79006	5.49359	7.06489	6.64734	7.18446	6.06233	5.30077	7.69792	3.39313	9.21033
785	4.62965	2.4831	10.4529	4.14943	4.16437	4.47064	7.26533	4.80589	7.85076	6.64344	6.75129	4.62012	6.54986	5.81377	5.11622	4.97838	5.30974	3.92789	7.24593	6.21179	1.04374	5.86402	4.59383	4.73101	6.46464	14.7299	11.9093	3.72631	6.06194	5.25077	2.5981	3.28064	0.633703	7.57474	4.98679	6.80439	5.15175	5.94136	5.40806	12.7278	5.52221	6.08153	6.53154	8.43857	7.62491	5.27081	4.5578	11.165	6.1758
786	13.029	11.0697	7.901	6.86777	4.25885	5.35434	10.3346	10.6245	7.19276	11.2436	10.3165	10.7609	7.38691	4.71208	5.59411	10.4034	6.49934	6.34616	9.18689	4.64548	7.22491	5.71552	6.87031	6.10191	5.27093	3.85529	4.74078	2.15958	4.87337	4.00527	6.70094	7.5352	7.49794	10.7231	9.90559	9.94016	5.24651	5.01128	3.72957	7.68454	9.37425	7.64157	7.98628	5.12199	7.11677	7.0085	6.96436	5.05014	6.70065
787	5.49029	6.57802	3.67622	3.85148	4.87192	2.63976	7.53212	4.82627	4.97884	7.33829	6.50779	6.40044	4.73923	5.33902	4.22769	3.07633	3.99161	4.52495	3.72592	6.25617	9.84808	4.90421	3.98221	4.98537	8.01008	8.09672	7.84207	6.25427	6.33594	5.85106	4.46782	4.71993	5.45386	7.34369	6.53794	6.3171	5.87707	8.21078	4.68541	6.60137	6.31075	5.71192	5.56939	5.39626	6.25843	5.82979	6.42554	4.38116	5.21614
788	3.45133	4.8218	4.25598	3.25066	1.96627	4.67617	5.80963	5.13	5.38239	5.30476	5.25885	3.25416	4.8952	1.73205	3.84133	2.65055	4.6643	3.08438	3.30195	4.63116	4.71638	3.68667	3.13767	2.58807	6.30693	5.41567	4.55841	3.01133	3.36149	4.43603	3.63499	5.47057	3.94559	5.67164	4.77697	4.29444	3.83996	5.24433	3.3757	5.02742	4.85617	3.61095	3.87971	5.53822	4.93795	3.07931	4.43925	3.35507	3.59247
789	5.24693	4.14034	3.08684	4.47798	1.82328	2.49118	4.4757	2.36942	1.53913	3.33524	3.54895	4.55555	1.71654	2.22714	4.39285	4.77376	3.99829	4.69489	5.15465	6.88685	4.11948	2.05218	0.844088	2.9435	3.09213	5.90287	6.20024	4.58355	4.04571	2.04701	3.04922	3.45665	3.84892	3.97447	4.29578	3.60194	3.50917	4.99363	3.58133	3.30961	5.01211	4.59227	2.54975	3.45362	2.29314	2.72397	2.55206	5.87775	4.89874
790	13.0368	4.43798	7.9398	11.4239	6.7602	13.0757	8.36129	8.41659	8.17304	12.5345	3.85582	6.62752	5.55712	16.1109	14.3951	5.10961	5.81544	0.69852	16.1784	5.57177	8.51147	7.49765	13.3414	13.8862	21.7425	11.0753	10.9883	0.565883	4.53578	9.07775	5.25894	2.41739	1.54195	7.49706	13.2808	10.7664	2.02666	1.42825	1.90185	7.33508	6.18457	6.55803	9.74823	1.40354	10.0806	11.5134	14.6705	0	12.3416
791	6.78383	10.4362	11.4614	5.22895	12.8	10.8311	7.68024	3.11878	8.41486	2.25187	4.31989	3.58145	11.9328	10.5584	7.31578	2.21717	4.3986	11.1588	7.01949	8.52641	9.19901	10.3212	9.56525	5.30811	5.56605	9.28253	8.66447	24.223	12.967	6.30366	0.650607	2.61058	3.21738	9.76303	7.51906	6.04091	1.81982	2.79256	2.01299	2.94948	11.2191	1.56053	3.3449	4.97229	5.12692	3.50309	1.33211	10.5717	0
792	4.4239	10.448	5.619	3.68627	1.24852	2.90756	5.26919	8.64427	1.96812	3.48638	4.4093	3.35889	4.20256	4.40673	5.10916	5.75624	5.79488	2.01422	3.10767	6.8566	0.077377	9.4102	6.4085	8.59533	10.8756	6.24751	11.8963	6.11117	7.8503	3.05167	1.27893	2.01535	2.65863	10.0086	4.27706	9.25983	2.36196	0.876726	1.54658	5.11607	6.93553	7.06819	3.55266	5.00607	5.08018	7.08223	8.29771	8.55695	10.0592
793	3.03204	5.954	4.86542	3.61938	3.59843	3.5465	4.59626	7.81944	4.21538	5.91081	2.14376	1.73278	0.56309	3.45691	10.6087	5.4283	4.10659	0.969302	4.99761	0.883085	2.53713	3.81304	3.54339	5.2056	7.48874	16.8616	5.95278	5.60342	7.48927	5.55161	1.51269	1.09845	1.2229	0	5.0634	4.14329	2.76077	1.91343	1.04598	4.05149	0.221168	7.19335	4.54337	6.07846	3.28743	3.58693	3.52858	5.75862	8.34849
794	13.8803	12.5501	9.0814	12.7999	13.4994	15.6043	10.8124	15.8559	15.3716	13.09	18.8326	22.8156	15.1074	8.45786	13.9536	13.7076	17.2325	14.0577	16.2913	17.9973	15.2894	10.3622	10.9085	14.0547	5.20944	4.90867	7.29272	5.65701	0.205798	3.09975	22.8609	24.7999	25.8084	12.9297	12.6369	10.6506	0.510382	1.78946	0.81954	15.4521	15.3913	13.3208	17.7073	14.6325	13.461	12.7899	19.2785	12.0647	5.78752
795	4.75812	5.70302	4.42728	3.70415	9.92985	5.59516	5.52838	11.7908	6.9029	8.33494	6.19059	5.4914	5.83216	5.60139	5.19949	9.49908	8.42675	7.57563	4.75719	7.90401	16.6533	4.05911	7.16325	6.52527	16.5919	12.885	9.12001	17.8026	21.951	25.2095	6.45756	8.14751	6.15009	5.75903	4.72923	7.76452	30.2753	29.8305	31.133	10.3215	0.920263	5.38951	6.8476	4.81437	6.13572	8.15655	4.87325	11.9478	5.61347
796	6.5754	16.1153	11.2428	8.81546	16.2129	8.10901	20.347	4.94427	1.86254	3.651	4.80383	0	9.74666	7.73189	6.77979	3.97643	3.41888	3.39078	0	6.33336	5.2635	5.52649	4.72752	0.912975	6.88356	6.86924	13.3091	8.18668	7.33286	5.28891	4.87623	5.45903	6.63783	9.01337	6.17221	21.2977	7.03016	9.44625	8.31485	23.636	29.1027	10.391	4.39806	10.7487	5.60839	12.6222	7.18326	7.79033	14.239
797	25.7573	10.4639	1.62555	19.184	2.18964	17.6838	7.52861	27.2352	22.0292	20.951	28.0615	31.9833	20.4638	25.3328	11.977	15.4724	25.233	25.2272	24.9334	14.3244	18.1598	13.3073	17.5588	14.6664	0.0641189	9.70748	1.4292	0	6.50908	2.57778	30.0472	30.9641	25.1142	11.9202	15.6337	0.0448505	4.39612	6.78551	3.80904	4.18252	2.64537	12.655	25.8589	22.798	28.9158	14.2035	17.6303	10.1954	10.3861
798	4.03065	4.77587	20.6992	11.5046	12.6397	7.22608	14.6191	5.7438	17.7773	15.9882	13.0895	7.27674	8.05034	0	9.80307	16.3671	6.2702	9.06465	12.7535	15.8332	9.8432	6.32892	0	8.21048	16.7271	12.9936	19.0167	29.5299	19.0292	26.2998	13.0247	11.2134	13.0364	6.65559	9.55917	14.3993	38.3518	30.7448	41.308	10.847	6.39201	3.02944	7.91174	16.1696	9.14759	8.74084	8.61007	20.0679	12.7377
799	17.7217	19.1157	23.0382	20.0334	21.1214	15.4207	15.2576	6.43089	13.2851	13.8014	14.2932	17.1324	18.544	18.3432	14.8583	22.466	19.3032	25.8431	9.96138	15.7698	14.4658	29.3739	26.7834	22.6349	8.85104	9.16905	12.3303	2.3203	12.1297	13.5396	14.0322	11.2743	14.6123	26.4534	21.1284	15.6326	10.467	14.3925	8.10812	16.1086	20.9881	32.8342	16.0872	13.3766	13.1564	17.8014	14.5957	13.0466	20.487
800	0.972094	3.57155	3.5233	2.63905	3.7681	1.9574	3.03963	6.19587	4.5179	6.83594	7.10283	5.41346	1.82327	0.016958	1.33584	2.72897	3.69211	2.33158	3.04768	5.62639	4.43596	1.49186	3.34487	1.88978	8.9896	7.12639	7.63232	4.33497	4.042	5.41495	3.06049	4.79686	5.39868	3.52837	4.14204	5.00497	8.91077	9.18272	9.46801	3.522	3.11327	1.90254	3.62771	1.77995	2.36332	2.63939	3.60916	2.20471	2.28036
801	5.50064	5.97231	2.44584	3.09597	2.26714	2.23789	2.81063	1.79593	2.66031	4.76843	5.72262	5.4865	0	2.5692	3.47933	3.23064	4.69954	3.91292	1.50571	4.77808	1.93831	1.18742	1.78638	1.60257	3.44402	3.44055	3.9434	2.00723	2.86761	2.33684	2.58223	2.55708	4.27353	3.09913	2.56889	2.9581	5.39813	5.38483	2.72267	4.24754	3.60331	0.735656	2.05064	3.19334	2.55773	1.81174	2.34101	2.3976	1.69175
802	0.0210467	0.00202699	3.61772	0.00717	1.38373	1.02097	2.04431	0.559126	0.862927	4.05476	0	0	3.7247	0.00213546	0.323108	0.983076	2.16028	0.321935	3.91642	0.0197039	2.189	3.02391	0.827014	1.7984	4.59924	4.16639	2.94707	1.44139	1.47069	1.92139	3.31124	3.26918	0	0.807368	2.84276	0.0637267	2.83573	5.16116	2.31103	0.104308	1.33619	1.05371	1.06929	0.917385	0.983498	1.3286	2.63427	1.16283	3.13943
803	35.6142	37.4451	40.9004	46.8445	46.3382	49.8346	31.1171	36.6211	37.3674	28.3841	30.3249	38.6029	37.4062	42.2358	40.0858	37.9492	39.7434	39.7021	35.6755	30.3495	34.8377	41.1502	47.2147	43.0397	1.91575	0.579453	3.98833	1.85777	1.33936	2.81179	41.6765	38.0802	42.7592	35.6329	34.1693	35.5145	4.05008	3.75116	4.93917	38.1325	38.0224	45.5725	38.4239	39.2312	38.7992	41.7472	40.2147	39.4517	36.8039
804	14.5957	14.4031	13.5415	16.1967	15.879	14.5713	18.7174	16.0204	17.5527	12.8214	15.6963	14.168	15.3102	15.2257	16.772	17.1337	16.114	16.9616	17.0006	16.7273	14.8578	16.2824	16.7704	16.3353	31.887	34.9031	29.2461	53.8133	48.0743	48.8133	18.0318	17.3927	15.3602	16.5658	13.1482	12.2267	42.1019	30.0838	44.9974	17.3723	15.7154	16.2964	17.2094	15.352	16.3811	16.5504	14.8387	15.275	18.1127
805	10.976	8.18537	9.86172	10.4473	10.9091	16.9237	12.41	10.074	11.2244	8.09862	10.4906	10.2211	10.0827	10.4198	18.3169	9.93652	9.34613	10.9301	8.32212	9.15504	11.6132	12.0916	11.2187	9.3183	16.2918	16.869	16.8239	12.6486	15.0445	16.8236	10.904	11.3371	14.6429	5.88347	13.293	15.9452	13.9888	19.2911	9.47826	10.1133	9.40863	9.17048	10.8334	10.2311	9.40376	9.41402	14.3141	14.0999	8.81164
806	15.0155	12.8327	9.31749	7.18336	6.40881	4.13999	6.89953	11.1446	9.81979	14.5122	7.93726	7.91266	12.2559	10.217	6.36548	11.7252	9.5027	7.84957	5.55382	12.8701	8.74624	6.92056	6.45395	10.7074	12.3889	12.6904	12.6338	9.1897	12.5463	7.94953	6.087	6.07869	5.66364	10.583	9.27649	8.3643	7.9416	9.57256	12.6643	7.96792	10.1509	11.6992	10.4053	11.2347	6.48001	8.1053	8.09069	8.8347	11.6439
807	8.33157	6.7004	7.05195	7.33964	4.52058	3.03795	6.55666	5.42206	6.17816	8.30688	7.89581	7.5473	5.6015	5.20662	3.27239	4.10644	4.8941	4.64532	10.7124	5.51853	12.9776	8.88944	4.65085	4.78616	9.76383	8.88349	12.1711	6.9079	5.6424	5.64353	4.07357	7.41883	2.46306	7.47587	7.39752	9.26392	4.74016	5.41922	5.68471	6.31098	9.86319	4.88334	7.02221	3.57093	6.04931	5.45265	5.2502	6.23273	5.72497
808	5.18859	7.11094	5.15656	3.41716	6.3262	3.60129	11.5912	5.02357	4.64548	7.24531	11.3368	6.20757	9.44949	4.11766	4.26848	6.62493	6.08932	11.8514	9.43297	6.808	4.89002	5.20876	7.70471	6.09338	5.06249	5.50175	5.33593	4.32649	4.36133	4.52491	6.14631	5.2812	7.03945	7.9018	5.63127	7.43057	7.63101	6.99618	4.12853	8.12077	5.25189	5.26707	8.26026	6.72661	11.4385	4.7983	4.23591	6.4185	6.39757
809	3.7846	3.77655	4.58356	2.82905	2.19909	2.67498	4.81344	7.14341	5.17084	4.97236	3.49289	4.44058	4.34596	9.98916	5.78068	5.5814	3.75839	1.49341	4.83278	8.14724	3.51413	3.7539	0.0283881	4.42903	5.65742	5.8394	5.27803	3.47268	4.61157	3.76024	4.12684	3.7881	2.39937	8.52229	7.53059	3.22807	2.40188	5.15722	3.60591	4.1083	3.53488	3.41915	1.09788	7.76269	5.54362	8.15246	4.47126	3.92228	5.39386
810	18.4493	16.9394	17.986	22.2972	18.5211	24.9132	19.664	18.5196	23.6258	19.2283	21.926	25.5912	16.0348	7.29803	16.6241	17.9208	15.2069	22.1166	11.0522	15.0576	16.1278	22.2093	17.1621	16.2358	4.59959	4.47973	7.73085	2.59338	6.37147	9.2458	17.492	11.4662	16.5883	14.7226	17.7316	18.669	5.71427	5.0428	9.93698	14.3098	25.2408	13.4983	21.0348	20.7402	14.8437	16.1573	16.6124	19.34	17.0005
811	12.8283	16.9187	14.9584	10.4269	16.9574	9.81862	17.6267	20.0049	13.1579	9.42735	9.80508	9.36479	15.2881	14.8161	17.1832	13.7903	15.4996	8.4276	11.771	15.8616	11.4422	14.3229	23.2613	14.0409	23.4481	21.4866	22.4846	18.9183	14.9283	12.1765	12.6901	8.4867	11.1666	11.6717	16.2143	11.3303	25.4238	21.2347	20.2789	13.588	8.94699	16.8054	16.1634	9.49375	14.8243	13.6831	17.912	15.1328	13.9587
812	8.18981	10.933	7.81984	13.2719	7.61034	17.4532	9.08152	14.218	11.9262	12.9747	4.61232	8.68315	4.86895	8.87071	12.5147	8.41555	16.2917	8.78743	13.7583	4.49047	14.3173	12.105	10.7539	14.3013	10.3097	14.6182	12.1997	10.8454	14.4196	10.7661	11.3779	11.6001	9.48245	10.4215	12.4462	13.1483	16.7831	12.3185	12.7527	14.6743	9.76954	7.66309	16.7692	13.8602	12.0366	4.41718	14.4127	5.56944	7.4419
813	8.85729	9.87617	10.8653	7.97527	7.06736	5.8537	7.41961	10.4866	10.5847	10.5222	14.2239	8.10521	15.8063	13.2087	11.8116	8.81962	4.77716	10.9592	15.3461	9.11703	13.8252	12.5573	11.3122	12.3236	12.7626	11.9021	7.04939	16.6261	16.069	22.7212	9.8962	6.82133	14.2484	15.3944	9.42021	9.35572	9.29971	15.2875	9.90483	8.14515	13.3931	8.77104	10.7742	3.01418	12.3973	12.0906	10.4286	13.1085	15.1728
814	14.2985	8.38809	6.91575	6.19114	5.10888	7.04482	20.5386	7.37574	10.568	6.59899	5.68319	9.16073	12.1586	9.50485	6.3026	13.2808	5.30854	12.5359	5.38467	18.0897	9.21162	8.75391	6.62849	8.48545	6.84294	8.95181	13.0988	9.59895	10.4003	11.1568	7.84136	16.0176	7.1834	9.43221	8.15131	11.0616	11.1356	8.2282	10.0875	12.7189	10.3194	8.51565	9.56923	16.5567	7.44437	13.3014	17.346	9.24903	7.71154
815	6.57008	12.6507	16.8392	3.67042	3.16171	4.65536	7.55225	7.24929	6.66087	9.26751	13.7237	7.20489	9.6842	9.65049	7.23595	9.30638	8.93921	9.20169	9.67543	7.68639	10.2727	8.95435	5.10688	8.88201	9.55268	5.39667	7.24052	10.4399	13.4826	5.51576	8.60872	6.35115	7.78514	8.84117	7.9811	8.8837	4.02136	8.13173	6.99019	7.46789	0	6.46361	5.51444	4.85186	8.08363	8.26297	5.37364	3.97355	6.28995
816	10.015	5.96413	7.13012	6.82152	9.80223	6.59148	6.11026	4.21248	4.36387	6.85366	4.3607	7.45813	5.88281	4.71117	3.12173	9.21398	6.16522	4.87903	2.04886	5.03124	1.12589	12.5221	5.31712	2.14057	11.4243	5.81517	3.97566	6.65053	8.31314	7.47858	2.15405	5.62215	8.6855	4.33134	4.64838	5.83011	6.12325	5.86068	4.64519	6.41369	11.2553	8.29385	5.98976	6.19049	5.54871	0.0878652	0	8.70552	5.79588
817	13.8009	7.79688	5.35738	15.5495	10.895	14.75	5.83135	6.13419	7.1919	6.79594	16.8254	8.58644	8.63912	11.9751	12.1239	13.7887	8.27374	3.35034	12.7153	16.5421	8.11987	4.76634	3.70839	15.4072	6.80442	16.2567	5.71725	7.02833	6.17499	6.77867	14.6356	10.122	10.1292	4.79922	7.68071	10.5677	5.39827	0	5.10139	7.38837	9.40559	13.6337	6.15217	8.88466	6.56331	13.6399	14.7349	16.3492	9.98165
818	6.95312	6.32004	6.0677	11.743	10.5285	8.91957	5.93159	3.47173	6.86959	11.0299	3.92424	7.12114	11.6371	4.36113	3.16639	1.21489	8.21663	11.8818	11.416	3.41361	8.01714	3.80875	3.28598	8.1556	8.93287	0.750793	7.29635	12.8971	5.0457	7.55523	1.03279	7.22802	4.16047	4.80191	9.94056	7.43636	11.3664	16.982	10.8698	5.467	2.2753	3.1665	8.02434	3.93384	7.23853	6.82645	2.82538	1.1096	5.56002
819	0.0377345	4.21297	6.06027	2.05308	10.3475	0	0.244138	8.32733	5.05106	7.30148	4.91551	8.72436	0	15.6037	9.9159	4.24895	11.3212	7.86048	6.83213	4.71032	7.54017	0	13.4637	0.0276025	5.32282	10.3422	13.2069	4.40195	4.7949	6.60527	14.2713	16.2847	10.5705	15.5839	5.7856	3.71717	4.73423	6.91385	9.43256	9.82698	9.39401	13.1888	0.00841898	12.4741	11.0196	11.5332	0.354448	7.4623	11.0871
820	4.14807	6.23122	5.45104	7.72141	3.29502	5.88824	4.23995	4.36309	3.76535	2.14117	8.00047	5.89146	6.24317	3.01234	6.68801	2.61406	1.42357	3.48299	5.46695	6.37263	3.50206	7.00742	2.68432	2.82478	6.66126	3.21069	1.67922	2.8001	1.34523	6.05826	6.54961	1.89608	2.90663	3.28393	5.16897	4.40555	1.92566	4.72055	4.06401	1.99508	3.47481	3.42489	5.08084	1.85569	1.52888	0	6.56563	5.91417	3.40926
821	3.85517	4.99425	3.76433	2.38784	3.009	2.98382	2.19946	4.54347	3.56219	2.43437	3.75896	0.0205589	3.03836	3.88453	0.0216976	1.51095	3.99715	2.71592	3.3013	1.98089	0	0.191851	1.04803	1.26634	5.23848	9.40829	4.11208	6.89571	5.21898	4.1041	1.28488	2.01389	4.00034	0.556524	3.25589	3.64782	6.7335	7.12097	2.40641	1.07137	1.51838	1.49769	3.39461	2.61024	1.36776	3.24354	3.29	4.76869	2.67251
822	4.54239	0.114263	9.75606	5.45721	1.11314	0.997874	3.17076	5.01085	3.88857	5.47025	9.29504	4.36337	4.2292	1.01677	3.18838	3.01384	3.98506	0.44388	9.1129	6.27843	8.14222	1.67214	1.98055	3.01474	5.57284	4.54701	6.25805	1.23414	3.68641	2.62507	3.39637	1.87337	0.0139663	13.3594	5.35626	4.5034	1.67484	3.99639	3.32898	2.55948	1.38433	0.646089	6.07225	0	3.43734	2.33197	0.789703	0.926801	3.7345
823	11.9855	10.098	2.49355	2.51888	5.21008	6.31436	11.2824	6.82898	7.28138	9.01196	2.11371	8.76212	3.29276	7.81193	7.23783	7.82998	6.2171	8.54738	5.10196	9.4914	10.6008	5.27825	5.52134	7.15635	1.70905	4.30395	3.97285	1.592	3.00827	2.37874	6.31043	8.11605	9.25806	6.80951	5.85221	7.20692	4.51222	4.81007	0	7.2403	6.0482	8.10549	3.27235	4.78525	3.19679	7.56738	8.71158	6.50698	5.32706
824	7.55641	7.02277	4.25593	3.05975	6.20702	4.56801	6.81669	3.85588	7.05253	12.7134	5.6583	7.33918	2.56763	5.35614	5.05901	5.02582	3.6823	3.39043	2.8375	4.27087	4.34014	2.4802	5.684	3.04299	8.43625	5.34848	6.10395	8.36243	4.50923	5.74771	5.13263	3.59761	7.19213	4.0572	4.12897	4.66601	6.20739	5.39549	9.55219	5.88613	5.05828	1.75537	2.81647	3.64628	6.87722	4.52772	1.98894	4.5514	1.73468
825	5.74414	3.16911	4.53693	1.18838	2.37544	1.61528	1.94286	2.47023	0	2.89435	7.33395	3.96398	1.64315	1.9021	2.72915	4.56073	2.85459	3.22971	3.1089	2.03173	0.00806378	2.2438	0.251423	4.56053	4.5841	5.79017	7.21831	3.1361	2.89218	4.13709	2.79847	5.84699	2.47435	1.33831	3.44213	5.42482	4.62253	4.29264	3.34921	0.492853	2.4546	1.34106	3.21353	2.71649	2.38581	2.69903	3.89058	0.917502	3.04343
826	33.604	36.0873	38.6677	46.8386	47.7392	47.4503	39.4365	36.9397	2.33141	35.7569	35.758	39.1284	48.7082	47	40.9014	39.9504	40.9255	46.1305	37.0398	37.4438	36.4375	44.9306	50.8306	47.2898	3.46154	4.37408	6.80805	2.3086	6.32517	2.22592	44.8769	41.668	40.7394	39.389	38.4312	37.7294	2.2349	3.66293	3.07617	43.8763	41.5134	47.0643	42.2522	2.26682	46.641	42.1391	43.6379	45.8568	0
827	13.9515	14.2082	13.7432	17.02	16.3583	16.4324	16.4689	18.1701	41.9204	12.7402	11.3867	14.5506	17.9952	17.0796	0	15.3116	17.5735	17.4562	0.425463	14.467	18.1538	19.3812	16.9084	14.4375	36.6569	38.0636	6.93787	52.0456	52.4971	50.4481	13.5158	15.1067	17.4331	16.6516	15.0943	15.0409	48.8226	39.4001	50.1712	0	0	21.0882	0	63.5627	0	17.4051	14.5238	16.5064	61.4702
828	7.8747	1.95715	8.91103	7.99014	7.72881	9.45586	7.28601	10.2314	19.1541	6.22153	6.94274	5.24268	0	12.7591	26.3041	9.44923	10.6847	9.58593	26.8616	11.6486	9.45313	10.3035	6.57178	8.77625	17.3104	14.2037	46.3988	14.4724	14.6498	15.2672	7.38422	11.0482	2.23679	6.86112	12.1819	10.5927	14.1883	18.9908	15.8177	29.8825	20.2893	10.2681	26.6503	10.5657	27.162	11.4561	8.3085	9.31063	9.03706
829	6.73814	16.1177	8.42026	5.81779	6.96396	4.29383	7.15651	7.58628	11.0441	10.6159	9.7521	10.7376	12.2823	0.177519	7.87043	10.7334	8.65652	5.01702	6.7437	6.01466	9.36241	6.51113	8.51958	7.63071	10.3691	10.75	10.5109	7.15298	5.86767	7.00779	8.75068	8.83309	13.7452	7.69337	7.08819	6.78245	9.07812	7.6101	8.23406	6.99596	18.2588	4.80876	7.24746	7.99081	7.40319	8.62999	8.29333	4.74064	9.57127
830	0.00961473	8.05367	13.7119	6.05037	8.80025	12.2438	11.6869	7.74081	13.9258	0	5.21381	10.5456	22.7991	17.3567	10.6094	8.20138	11.6885	8.10979	8.58366	10.6176	16.7341	9.87673	10.3187	11.2152	21.2536	27.8965	16.3983	21.7763	16.1834	21.973	7.61409	5.71758	9.52331	12.9863	7.62981	8.64843	9.8686	9.12284	10.2785	9.00916	0.529095	19.4387	7.14958	11.3293	13.4673	11.0983	14.2474	21.5633	18.0687
831	23.0118	10.6349	5.81811	7.67471	9.23227	6.59915	9.67956	12.5013	9.4076	14.8115	6.44394	7.6564	9.28972	15.5639	11.7233	7.60356	12.0012	19.3414	13.7372	13.588	5.06736	16.9528	10.7876	13.1202	13.4406	9.62805	10.7653	7.3495	8.22599	8.64802	8.4037	5.92834	7.4529	11.6222	8.56853	10.8125	6.2272	6.52521	5.92462	9.4901	15.6768	12.1393	8.29948	10.7593	0	8.80672	13.3124	0.162355	14.1709
832	12.7616	6.81441	14.1821	11.5167	10.6301	6.69221	16.8315	8.29458	10.3173	6.06524	7.75417	7.66845	6.51094	10.5806	7.53225	22.3824	10.294	6.90784	6.90722	12.1723	7.95589	5.69536	12.7098	8.52735	8.33735	5.75057	8.77027	8.98166	10.3406	8.7113	4.74837	7.2367	4.61804	8.07043	9.51993	10.0394	2.11174	4.47826	4.49863	12.8422	17.3407	8.81161	13.8173	10.0551	9.57956	8.71073	9.38821	15.4861	7.30017
833	8.06742	7.15333	7.09998	6.76776	5.92828	8.76498	7.62222	7.56155	6.82883	6.65826	7.8397	3.88414	6.06587	6.05516	7.00582	7.46492	9.3502	6.53567	7.74733	9.47865	10.1358	5.77839	8.34529	5.25723	6.89157	5.70932	10.7181	5.65024	7.39354	6.63863	3.533	6.08097	5.60525	7.43951	4.91808	9.54375	4.42553	4.34864	2.99257	4.58734	7.43197	0.824984	6.44104	0.461881	13.1264	7.07055	8.16913	9.82742	8.84685
834	7.51697	10.8839	16.2626	13.8609	9.59047	13.671	8.42347	6.68848	5.33333	8.82171	13.6376	3.21838	7.75186	6.86889	7.01329	7.25827	5.96259	12.0269	11.9662	9.12159	6.3513	9.6155	3.53169	5.83487	5.70359	5.76568	8.29512	4.38363	3.16172	5.09189	1.85998	7.07554	4.98747	10.8545	8.08501	12.8336	1.96837	2.85448	2.94914	8.61087	12.9086	8.89447	5.00696	18.4866	6.81261	0.973137	6.12221	5.8126	12.7213
835	9.79108	5.04163	13.9592	14.597	3.24941	8.4553	0.104889	0	5.29206	6.47181	0	0.227869	1.6565	8.58887	15.6911	10.4963	0	0	12.4898	11.2761	7.12005	19.5371	6.02517	7.49148	6.94905	10.7232	14.7266	5.41251	7.53866	4.655	7.60402	0	33.8958	8.30663	9.31702	12.1392	7.96274	7.49786	2.37351	17.7862	14.6205	15.9823	20.9951	20.4986	22.7658	26.8051	8.7594	15.448	14.002
836	8.48653	18.8333	7.19399	0	23.2017	16.084	17.7356	27.6062	15.2778	19.8335	25.2865	32.4432	18.554	11.0508	7.70847	9.43772	26.746	16.066	12.2776	6.38399	14.7363	0	25.3129	16.388	16.9209	11.3896	4.91036	4.73479	15.9986	22.9321	37.1207	37.5311	7.60452	16.2322	19.6704	9.11345	0	0	2.20166	6.73811	9.8548	10.3478	12.3063	3.60134	6.99697	10.777	11.9783	4.29127	4.03313
837	9.39884	7.40831	9.19191	23.1575	11.6565	10.9515	12.6071	8.67523	12.9756	13.0073	13.5447	7.46012	8.35892	10.3436	7.81085	17.2284	9.71027	14.8401	6.54145	11.8309	8.50515	9.65136	4.80921	11.3343	8.77457	9.30677	9.73653	18.665	10.991	0	12.894	19.6318	9.55826	7.23408	17.2981	7.36216	47.7602	40.8878	45.9448	15.059	6.52742	6.17166	6.27447	7.64659	12.532	10.37	15.2234	12.4372	6.05207
838	12.764	16.5272	9.06229	7.06355	14.1755	7.5282	10.3531	14.4109	10.9548	13.0674	13.7022	6.85874	9.03725	7.06346	23.2313	9.25361	5.01377	11.5541	9.77386	6.59524	7.50442	10.0411	13.787	9.07255	5.13979	8.44633	9.28689	14.7897	13.9383	14.0377	10.5079	6.40127	9.78297	12.4486	5.29799	9.40049	13.2334	12.5764	12.0367	6.85495	7.29011	9.74261	9.2486	10.8556	8.14759	8.90908	6.63251	5.83661	8.46596
839	8.19219	8.6494	3.51796	9.31156	3.53556	9.00976	4.95558	6.52105	9.68703	11.2633	6.57728	20.037	9.97587	6.52796	1.67422	0.673425	9.23336	4.6181	9.97562	8.93557	15.8897	12.8516	4.37269	11.7588	6.58906	5.38397	6.39259	8.25665	6.22824	7.31234	5.71424	4.39665	6.97148	4.80552	9.69504	10.107	6.44226	11.7084	10.7999	9.02202	7.82003	7.64664	10.4611	6.30566	6.57176	6.47942	6.16704	9.13519	6.33887
840	9.94145	7.81738	5.98579	11.4828	6.7044	15.5901	23.6126	9.9914	5.96203	7.74142	6.74467	0	9.01997	6.02966	10.1562	12.0859	7.73323	2.73634	4.809	5.67025	8.56076	7.64432	10.4636	8.02377	9.9158	7.42946	9.9347	11.49	8.34083	14.5961	4.56567	4.45596	7.49223	9.55939	15.6577	0.215404	9.99374	5.37869	6.14188	7.63253	8.64895	10.2522	0.0314706	5.7204	1.49134	23.4659	9.43179	4.93475	8.78573
841	11.2312	9.05002	20.4655	14.3563	16.8261	15.3592	15.4053	15.7834	21.7278	24.1463	24.0231	26.4414	15.8648	14.739	15.0987	16.6079	21.3849	21.8295	16.7034	26.6309	18.7765	8.65109	9.9873	16.116	7.58497	6.42502	14.3761	4.81957	9.17475	3.75289	35.4106	34.2756	35.373	11.9006	6.80747	19.1276	4.97609	6.57933	3.82768	19.3707	12.2835	12.3288	21.4907	17.8695	20.0447	11.6153	19.3166	16.9869	19.2054
842	9.3106	10.6763	7.3248	9.55048	8.06064	5.78511	6.13994	10.2934	9.92378	10.7746	10.3414	6.567	11.7408	10.5315	10.5967	6.60488	5.10142	11.9449	14.7373	7.99718	7.93753	5.39475	8.68501	8.29275	11.0518	12.9375	11.5293	23.8915	18.0244	35.6422	7.68621	8.98415	11.5806	11.3866	8.1032	1.3381	47.2991	40.5119	48.7752	11.3114	9.87387	8.26352	8.47073	12.1145	9.58549	18.3713	13.7023	4.01838	5.18463
843	12.3623	11.0836	7.29774	5.89489	8.97242	2.88552	8.31305	7.36833	7.06746	4.46361	9.32183	7.59695	9.35297	7.55927	15.7194	4.12429	4.96673	4.10704	5.77847	8.26288	9.27364	12.498	9.9471	4.11857	9.10694	12.844	10.5273	8.30932	8.13276	5.64744	5.99916	7.50693	7.82887	6.66469	10.6991	5.47566	10.909	12.3948	8.50462	7.88561	5.37688	4.08784	10.3665	10.751	14.1737	7.57143	9.8559	23.0237	8.1332
844	4.89933	2.72466	5.89317	12.4562	4.24263	6.95392	9.45789	4.32299	14.6352	4.69891	3.99175	7.49679	7.36926	3.69454	5.93247	8.42587	6.40682	4.23946	8.60391	5.20225	8.16905	6.49309	3.33403	8.70464	15.8024	18.3254	9.85128	5.35009	12.0507	4.94951	8.10034	4.3977	5.53346	10.6172	11.6801	3.88002	5.25023	8.22337	6.9237	0.0162186	10.2131	11.2575	2.05585	7.49979	9.31763	1.82445	0	3.87978	10.0513
845	8.42043	8.07778	5.24584	10.6069	11.3208	2.14941	3.32582	21.4961	2.50626	5.53628	5.5333	3.28847	7.20642	13.9048	7.05206	4.9378	4.09162	4.07086	0	9.01357	8.00145	4.60931	3.74287	7.02472	5.69288	7.34506	10.5628	11.2709	9.52962	7.8505	6.53468	4.00189	3.00866	4.16463	6.7033	14.0166	6.19769	7.57689	4.76044	14.6288	3.88899	8.6573	5.70816	2.77615	5.47565	5.69388	13.5681	2.36057	15.3822
846	6.59766	9.54396	9.31702	3.25212	3.61002	5.13398	2.29089	2.43968	7.92797	8.31528	7.37836	6.78973	12.5574	5.65818	1.60632	7.52637	13.137	4.82797	8.66352	6.02681	7.25739	7.96848	5.22209	8.37903	5.1652	8.05447	5.78094	7.89901	6.53612	6.46708	5.75982	9.09445	3.57891	9.98032	7.46182	8.85557	3.62643	2.81526	6.6211	5.30347	6.32338	9.44603	13.1756	13.9561	5.73948	7.42188	7.60694	7.82314	3.99217
847	2.93665	0	0	19.4438	3.18642	7.88135	14.3252	16.2854	6.97815	5.65759	19.8259	20.6478	0	17.5721	16.0417	0.331469	0	2.40301	14.2126	4.17932	0.013252	6.4882	0	4.69393	20.0585	5.99086	7.39565	0.655924	9.10631	4.63988	17.417	16.2501	0.975412	12.9704	12.1424	15.8761	0.27644	6.72155	2.97356	15.0589	0.0363906	0	0	0	17.7914	3.94096	14.8116	4.57345	9.76998
848	21.0094	30.7824	28.2576	0	21.1521	30.9488	1.79523	6.67257	9.57163	28.666	6.98177	12.0374	19.5065	0.947399	12.3803	21.6251	25.2395	21.5924	18.8686	20.9734	13.0567	27.4507	36.7962	18.6904	8.52952	0.441768	7.17416	6.21424	19.1045	3.64307	0	0	18.0152	14.822	12.9491	15.7497	2.2575	5.27974	5.41214	6.22388	25.5548	25.5941	22.5891	18.2955	6.33259	12.025	11.4438	20.7617	8.76776
849	13.291	10.2439	10.2125	12.9566	15.9245	7.31258	15.3341	5.3468	13.6997	0	5.85788	9.1345	7.38181	19.3635	5.41601	17.7304	11.9388	22.2486	7.62328	6.04347	18.9538	12.8021	11.8218	15.9562	7.09197	20.2065	12.8678	20.0994	0	12.8113	8.52651	11.0333	6.61364	7.93424	7.79586	15.4653	9.21377	4.51844	6.0597	12.5684	17.8002	10.1127	16.1119	11.0171	10.048	8.06994	0.262995	11.6377	10.7276
850	5.65672	3.53704	6.36065	0.0772583	1.20662	2.0171	6.61461	3.44552	3.72922	7.181	5.88921	3.15983	3.19488	5.54701	1.95538	2.40044	3.39052	1.00498	3.35888	2.90204	1.47943	3.8579	2.17125	2.40852	6.93357	2.90333	4.49094	3.31743	2.9378	5.65694	4.91405	4.09038	1.51265	3.30811	7.22717	3.35665	5.85266	4.06953	4.11057	4.21006	4.79215	2.89123	0.0180063	2.41149	2.34745	1.53712	2.62682	0.00487146	3.75085
851	34.542	0	1.07792	51.4148	51.516	47.5902	0	35.0129	35.6301	35.3382	31.2519	40.8211	39.2144	38.7324	43.8761	37.9209	41.1633	40.9864	33.6173	37.0812	35.7645	40.9462	43.592	44.0998	3.57412	3.7903	3.58211	2.56546	2.44801	1.56338	43.9657	44.6072	46.9426	41.1043	41.254	38.1949	2.54771	8.27276	4.2322	36.475	0	38.2088	45.5441	39.1647	41.6087	46.3246	41.4076	40.2598	0
852	0	54.9858	53.3148	16.0677	18.3944	18.3681	50.6911	16.4116	16.3982	12.8293	0	0	17.3668	15.9562	17.427	18.5344	19.3414	18.7589	14.9249	0	15.4721	17.3722	0	0	34.6867	37.31	3.98161	52.1532	49.7526	48.1691	16.8362	14.4025	18.8049	13.7288	15.2073	18.6089	48.5173	38.8033	49.8377	19.4156	38.3263	17.4696	0	18.63	0	13.9864	12.8468	19.1542	38.9272
853	22.569	8.64417	7.60357	7.5382	6.98156	0	9.93215	6.55176	10.6884	7.42647	21.4694	25.1314	10.1023	10.8212	6.79505	5.56039	7.74508	8.3062	8.76722	24.9799	10.397	8.68855	19.4573	18.1413	16.8926	17.9316	31.1384	16.0131	16.2728	15.6217	6.48906	8.05066	7.20734	7.2141	7.95446	6.86737	15.5969	15.9619	14.4735	6.31956	27.3486	10.9841	18.1064	0	19.5143	7.21903	9.34892	7.9169	17.9684
854	7.00076	3.38623	5.89578	5.26187	0	12.7641	8.70889	7.10521	7.37952	5.2075	7.5707	4.2655	6.71844	7.13808	5.2962	7.25326	5.03623	7.22066	9.05378	5.93017	7.68999	5.04762	14.608	14.9095	9.43248	9.1924	25.7788	4.9605	7.22248	7.009	5.81265	6.61559	0	5.86594	8.02958	6.85207	5.65491	8.33197	6.6939	6.67656	0	9.52299	10.1775	9.98154	8.7266	5.71375	5.7984	4.35945	8.42607
855	6.28434	5.56857	4.71921	3.58713	7.12194	3.51937	6.57507	5.93478	4.94556	5.43719	6.36962	7.83551	4.2805	4.32882	9.53219	6.73187	5.47624	3.70767	6.0191	7.31495	5.62315	4.11805	4.8208	4.1055	7.62583	5.39764	0.444924	5.79572	5.72788	5.66524	3.51479	3.99636	9.2296	2.4308	4.96078	4.91176	4.07904	5.76748	4.16729	9.42105	8.66273	6.49071	5.57144	7.51281	7.42343	5.42596	7.10961	6.21112	11.1412
856	8.07439	10.8722	6.0081	3.58277	3.88765	3.6557	4.97768	7.10521	4.71636	6.54548	3.63297	8.13972	5.77751	1.55329	4.86288	5.56087	3.98856	4.86379	7.24033	6.62797	7.59088	7.85722	6.74012	4.6722	7.19938	6.39325	8.39883	3.95614	3.40219	2.93072	4.36039	5.15384	4.39472	4.90905	4.20701	7.14519	4.4612	3.50979	4.10307	5.37985	6.844	0	6.70653	9.81425	9.08856	11.4843	3.34491	6.16984	4.2268
857	3.11345	0	3.98299	3.40972	4.20728	2.70251	3.62859	9.97226	5.8119	8.83824	6.68657	5.26712	6.86863	6.28966	2.15155	3.68899	4.11015	5.25048	3.55131	6.42994	6.7403	2.5656	0.68015	4.7759	4.96229	5.41426	9.44394	5.49898	4.65136	4.62375	4.5742	5.44401	4.69831	5.71683	5.16057	5.28111	4.37279	3.22497	4.77287	4.34992	5.02981	7.51908	5.02715	2.9253	4.31027	3.47167	7.73316	6.98055	4.84208
858	7.98677	8.40036	6.16941	7.25328	1.65506	3.57576	8.87186	0	4.34113	4.51083	8.03793	2.02706	3.41728	4.53598	4.17573	7.53974	3.47849	5.01125	6.47435	4.31531	4.7483	5.34153	4.88553	0	3.43451	4.16569	8.74993	3.39713	2.8692	4.17804	4.94315	4.60043	2.71655	12.0715	0.720774	4.45115	4.44213	5.16032	3.13846	4.10414	5.46051	4.36322	5.28574	3.06407	2.6968	2.92436	4.9528	4.4888	4.46481
859	4.7726	4.60564	4.86762	1.80733	5.02945	5.80721	0	8.4607	6.35967	6.68577	9.09169	3.35274	3.05927	5.09729	3.92793	4.80912	6.27004	4.88967	6.99287	4.41846	4.49441	4.20519	3.04479	6.88735	5.25856	7.50156	3.99054	2.34234	4.71563	4.58209	4.58983	3.03902	4.49338	3.6505	5.27833	4.33089	4.47537	6.89794	4.47042	3.64826	3.53591	2.55034	3.56304	6.4958	4.28384	1.91281	4.83096	4.45444	6.25267
860	13.2328	19.2661	7.353	4.7495	8.73821	0	15.5612	0.224443	0.00563299	3.27284	13.1475	15.8884	10.1934	9.75651	10.9721	6.49176	0	16.4263	6.72025	6.6078	4.95253	18.0495	8.77985	11.9556	7.28815	7.07765	19.8104	8.68196	10.3572	8.05335	13.0465	6.91303	10.5367	10.4442	7.04841	15.1471	5.39908	8.14523	8.6186	11.38	19.5201	0	15.2451	8.67187	25.607	16.87	7.22156	9.37733	7.95969
861	0	0	11.6923	14.9778	14.2851	13.6098	11.6752	14.9412	18.5335	10.676	9.16062	8.12381	8.15962	8.23373	19.4917	14.0256	22.2058	8.32242	8.06684	18.6059	22.9082	3.79753	20.4446	8.31603	11.0323	9.54242	0.00403965	4.19639	7.20409	4.60215	8.68209	8.34951	9.59076	8.028	10.7131	5.33716	9.71046	8.22274	4.88745	10.9819	7.46206	11.9973	13.6068	11.9026	1.74841	6.96027	9.16886	14.7416	9.27723
862	12.8693	10.8806	14.1309	15.904	14.5012	24.0859	9.86867	5.97757	13.208	8.78162	7.62313	8.78108	6.8226	12.4187	12.6836	11.5652	10.3235	10.6956	10.5552	11.2464	12.9292	10.1067	8.34354	8.83159	26.3078	15.1366	20.9405	10.4934	8.08257	17.0423	15.2533	23.6674	19.496	5.68171	9.25159	14.4255	20.1344	18.9062	21.2715	11.2523	0	17.2487	12.0566	12.2799	10.3057	11.2343	14.162	10.4803	9.06863
863	10.842	7.60567	8.0539	4.70465	5.77379	0	9.5552	15.088	6.01507	5.21335	11.514	9.28463	12.1234	7.73596	0.151073	8.45206	9.40408	7.85874	9.56771	8.95247	3.84109	10.1094	7.535	11.3234	8.51427	9.67935	8.52719	10.8288	11.7297	6.62914	9.92492	8.9857	3.4794	13.2168	20.1309	7.88707	14.1135	11.6888	15.4362	10.2345	16.0553	6.7502	7.41594	13.168	12.1989	8.55856	8.41035	5.50733	5.64993
864	7.04631	18.438	9.54113	4.68345	4.2377	11.9489	3.69691	9.42054	14.9286	10.8436	10.6555	9.99115	6.39533	7.51444	16.3829	4.91705	5.41306	9.28022	14.9463	9.78048	8.8504	3.01403	5.67628	4.0849	7.45152	8.22017	3.08831	26.0152	16.7054	17.1655	12.1607	7.04684	8.78657	10.9404	6.08139	8.26123	6.25353	10.974	5.09847	8.76062	8.24353	3.63803	7.10301	9.89383	4.26316	5.87153	8.73214	13.5859	11.3571
865	13.3383	3.07856	14.7557	3.90749	5.56998	3.86641	9.67556	6.08028	4.82145	9.48766	9.54393	11.284	7.64344	19.7074	5.93493	12.7556	6.0483	5.56875	8.15129	4.30487	9.18832	7.30818	4.85997	8.63776	5.56132	10.3134	5.53129	0	7.66727	8.0354	8.05267	7.15557	18.555	8.08705	8.4937	7.15272	7.085	5.87904	11.3704	6.71673	11.833	24.1127	9.06223	2.93225	7.20496	6.49137	15.9901	7.13359	23.3628
866	8.16477	8.3799	7.77997	14.293	7.74427	7.19149	14.7385	6.27401	16.2127	17.6317	11.0133	11.3101	18.2886	10.1859	10.4049	13.4496	11.3915	20.1956	8.91249	13.2026	11.1945	12.1679	9.99515	16.2937	5.95553	7.08264	14.2872	9.3712	3.50213	8.45875	6.89007	10.2033	7.04073	14.1385	10.9141	12.6689	9.6794	12.0067	4.2645	9.91355	10.3286	6.37205	12.4868	9.35703	16.4486	11.6195	11.7558	6.50619	7.98868
867	5.47238	17.0233	0	2.69039	11.5826	5.27994	6.72639	14.2618	8.89294	8.2246	3.39288	4.17516	9.6304	6.40761	5.17757	6.99717	7.88494	4.29389	7.63987	6.73702	5.29517	9.81539	7.55739	7.13983	8.531	9.58878	6.56746	17.0051	11.5139	9.69411	4.43519	0.504685	5.15805	0.33801	5.21067	10.0572	7.55741	6.41613	9.01564	7.78179	7.33206	7.21161	3.79348	4.31344	6.57877	9.87712	7.61007	10.2269	7.82216
868	10.7134	0	19.1565	19.7583	14.7329	21.1222	10.9595	9.89926	0	6.94868	10.0484	9.79915	10.7544	11.2543	14.5592	9.46721	9.59484	13.8036	12.7704	11.6779	11.7229	15.3329	7.93212	15.8943	6.60901	8.8164	6.94214	4.04121	3.7953	6.94319	18.2603	16.2292	11.5514	22.5389	11.0815	9.22361	0.0792019	4.95948	6.03264	14.09	8.13224	15.1432	11.0035	12.2623	7.51696	14.1894	8.55975	10.4193	17.0206
869	18.3206	15.3279	7.53665	14.3314	12.8342	12.8953	7.54289	17.8328	17.3821	18.92	13.9007	11.3625	9.9888	6.78541	4.24203	11.8788	17.734	3.55487	12.6696	8.88467	9.11766	10.2984	18.8761	7.52291	12.7491	14.5426	14.3014	9.36666	19.4424	13.3762	3.29419	10.9447	5.80545	6.58659	11.0745	9.83945	19.9881	12.8017	14.0046	8.8886	11.0931	7.52612	8.22651	15.2188	8.12755	8.32793	8.38932	12.0215	0.493151
870	3.91996	3.99076	3.26524	3.33598	3.63059	5.022	4.14644	3.77967	3.97925	3.7953	4.0712	2.10348	3.53351	6.17869	5.00738	3.88955	0	2.51707	6.58808	6.35406	1.74335	4.01016	2.92739	3.03811	7.31303	8.60289	9.70026	4.18338	0	5.21609	4.17491	3.8453	4.39873	2.91457	5.83726	1.98525	7.82112	4.95703	4.99361	4.74549	2.12643	3.35326	2.92542	3.98983	5.27847	3.63602	3.93207	6.49536	6.241
871	3.56998	5.94784	6.22055	4.56652	6.08529	0	4.74113	2.64919	4.00969	5.45371	3.53681	2.09848	6.60012	3.74566	7.66698	2.13586	2.47659	2.04167	2.33791	4.36246	4.69633	3.90635	3.09669	1.59671	7.16035	7.08491	7.96615	5.95022	7.60837	9.09938	2.92704	4.12514	4.15482	3.77357	2.17301	4.80914	1.45114	5.30775	3.21309	3.52231	2.57053	2.26255	2.84513	4.25281	4.75761	2.99836	3.72996	5.88364	2.26829
872	2.76399	3.68211	3.6454	0	2.89746	5.57997	3.80294	3.89497	2.38855	5.56342	4.91858	5.63585	4.00647	1.16314	3.90608	4.50232	2.14456	5.12124	4.55352	5.616	8.6376	2.03612	3.18283	4.14683	10.8334	3.81965	3.78604	5.94309	7.89268	3.99858	2.98074	2.72936	0.0889526	4.44926	3.94271	5.32861	3.68224	4.68923	4.95359	3.11559	3.88063	2.36627	2.38954	5.39216	4.28123	5.7188	0.367855	1.04666	3.84097
873	4.47579	0.946304	3.73445	4.95849	2.22066	2.3018	1.74522	6.24059	3.9703	2.4553	6.90462	2.26395	4.42482	2.75625	3.30459	3.15856	5.13071	1.95869	4.14505	7.37229	3.35629	2.28863	0.833663	2.04801	5.16854	12.0816	8.03387	2.11414	2.37299	3.13911	3.73812	4.73503	6.94115	2.36469	5.61437	2.42898	5.79934	11.8486	0.730828	3.01114	3.43547	3.74446	3.14908	3.27372	2.65695	1.72995	4.72239	7.67463	2.68888
874	8.2175	12.0831	10.5196	5.48728	5.64358	6.24447	7.1407	4.52106	8.2196	8.98514	9.15795	11.4926	7.82599	8.24556	5.16671	10.1096	8.61874	10.3065	7.7756	4.49582	6.80184	7.34784	7.57918	5.78166	5.62484	7.66694	8.18585	3.96351	2.17374	2.34765	7.80924	9.33185	8.90981	12.1814	7.20948	7.21354	4.3684	4.07104	3.21586	8.42599	6.96444	8.72347	7.5059	5.39447	6.323	6.04474	6.22404	4.79743	2.10256
875	6.71566	5.9525	6.12107	3.18947	2.06754	4.00942	4.6654	7.29044	5.57703	8.87185	8.42837	5.20988	3.91895	1.59524	4.24435	6.37847	4.72768	6.35176	4.48331	4.91636	6.68217	3.52978	3.32747	1.89054	6.27689	9.39539	7.29319	5.72121	7.49553	7.47677	5.66989	3.40324	2.30167	0.00166633	6.21343	5.74442	8.55918	6.48613	10.0755	4.89355	3.3347	4.77487	4.40421	3.21718	4.88834	5.14452	5.69205	2.23697	4.55723
876	1.82152	2.93495	2.93031	2.91846	3.59582	3.00983	8.76616	5.40739	3.83109	4.01969	7.82533	3.34694	2.81059	3.19426	1.26341	7.21632	4.19646	0.839772	7.31762	3.81789	3.85746	1.84008	3.23451	3.89511	8.22346	6.18952	9.06783	3.97915	3.40286	5.76839	3.9692	2.66564	5.68517	7.47198	3.95423	5.45902	4.71604	5.11535	3.31142	0.31045	2.8792	4.81852	3.75513	1.41883	2.64278	0.961873	3.71565	5.50098	6.14575
877	8.08569	3.58421	4.18909	0	1.7896	3.44385	4.97378	4.01127	5.71264	14.1113	6.17849	4.66374	3.88009	5.884	3.912	4.37539	7.72909	5.72499	1.11085	0.352694	5.6276	5.98735	3.47487	5.17119	5.11895	7.85918	5.76011	3.14473	4.52148	0	3.96773	6.14283	3.44305	4.98082	6.46536	8.10485	2.77938	10.982	2.07583	5.21455	4.42492	2.78007	3.39366	6.55137	1.30233	9.68576	6.89083	3.98334	1.78353
878	39.6151	40.9723	42.1342	58.029	50.6015	52.9923	38.3872	42.227	41.7995	32.2923	32.703	45.4638	45.4037	45.812	51.2709	39.7803	46.0588	45.7361	43.8612	47.7191	42.4977	47.5985	50.8157	49.4742	6.15814	4.56571	5.48869	5.30563	4.18492	5.19793	49.8131	46.4475	47.7749	44.1657	44.2799	40.5848	3.52134	4.74364	4.01471	46.3979	49.2277	45.5004	46.1335	40.9041	46.6522	46.8754	44.8605	41.6031	47.5831
879	20.8148	19.906	17.2401	17.5148	21.468	17.3964	21.631	19.9785	20.5123	14.4521	16.2756	17.7212	17.5958	21.4252	14.2576	18.4537	18.9174	19.4022	17.8268	14.9934	16.0996	21.4552	21.5277	22.9576	38.1224	32.7343	34.718	59.6949	60.3474	57.7561	14.9501	16.5741	16.3017	17.6964	14.3102	18.3414	57.3018	41.7993	63.4155	20.363	21.156	21.6762	23.4984	25.6056	21.2171	17.2046	19.8646	20.7779	22.7887
880	13.1272	11.2592	13.4543	17.8528	19.8731	28.4096	11.9479	11.8892	15.6165	11.8402	9.67199	9.12532	16.4208	17.5107	15.2015	15.7665	17.0338	17.4332	9.69975	13.2991	10.0007	14.56	13.6386	12.3487	21.8719	17.9503	17.2937	21.832	18.1832	23.6703	12.4769	10.6195	15.0518	11.7693	11.8055	16.1199	12.9983	12.1492	15.3236	14.8544	14.1575	14.6848	16.7608	17.3507	14.0163	15.4917	16.1737	11.1402	19.3811
881	14.14	13.8032	9.84577	18.7471	10.5248	2.33267	12.7166	12.7779	13.0916	15.3859	12.988	10.5719	13.0107	15.0114	16.9677	18.5895	10.837	15.1336	13.4693	14.1556	18.5666	15.3238	9.49935	18.4115	20.2759	10.1801	13.1639	11.2513	16.5137	9.64498	8.78503	14.2625	7.97025	17.8175	15.1359	14.7312	7.093	9.27449	8.20754	11.8845	13.5772	11.138	12.1133	11.7635	13.0667	10.4993	13.9757	25.6811	14.0434
882	15.4903	16.1782	12.85	14.6119	14.1456	15.8259	15.8589	14.6081	17.7574	16.5109	17.7526	18.4411	12.1778	10.2033	16.3288	11.3764	16.9345	16.3005	15.3496	11.6251	11.0097	11.5323	24.0095	10.1636	6.90782	17.2837	10.2274	14.0308	9.39172	9.33606	26.5845	26.0614	25.8712	12.3715	18.0747	13.7195	5.12425	4.73827	5.73996	11.4435	22.3614	13.7123	10.3518	14.7216	22.7035	15.9858	12.82	11.3772	12.9658
883	8.26212	8.38218	9.2838	6.51476	12.8079	10.2572	14.3911	13.8345	13.7736	10.1345	15.5753	15.7625	9.45934	11.4174	10.386	12.0026	8.14209	13.1881	13.0885	16.5972	6.8755	14.2325	4.5978	10.424	11.872	12.3263	16.9976	11.065	8.26183	9.0161	12.6843	12.139	13.9763	17.8492	10.5703	13.6217	36.0012	31.9127	36.3598	23.8274	12.8949	10.6454	8.89684	12.4834	7.3332	12.1113	15.4112	8.49328	9.24141
884	6.53527	6.52021	18.1156	14.2464	7.34441	9.73261	14.8997	7.58259	6.94154	7.25812	7.77813	10.1355	6.3781	5.84083	10.2152	4.59665	16.8433	7.7443	6.85256	7.69544	11.2697	11.0463	10.6651	8.67977	8.36068	5.25498	6.91063	5.38791	15.3191	6.12608	6.66018	5.98049	8.95184	7.11911	10.4349	9.05548	10.1359	16.436	11.9054	1.4146	5.9012	8.69451	12.0541	7.5366	7.80536	8.72794	9.91313	8.44851	9.15692
885	15.2846	10.4166	9.92708	0	6.61394	7.18113	0.0189276	10.0552	7.21561	6.32661	5.75971	12.2918	13.0339	9.65028	4.52878	10.9554	3.93194	3.68285	9.33343	5.86296	17.5167	7.71099	9.76014	5.50378	6.50022	10.827	6.41543	10.6758	6.84231	13.1622	5.80029	7.52326	3.61084	5.80104	7.35184	3.77746	13.5337	4.57795	5.95189	8.43199	9.18813	5.86123	8.5391	5.27015	7.34651	10.3469	5.75536	6.19771	5.79686
886	6.4079	14.4551	9.69788	6.66853	9.75764	4.87503	15.1507	9.5679	7.81951	7.52701	8.07249	11.3244	10.992	10.8111	9.09717	9.32256	8.81015	14.1284	7.36796	10.0074	8.14998	5.15182	9.73177	11.5721	6.88458	5.59668	6.80531	5.27053	4.8781	6.82544	9.84652	6.46752	7.74194	9.18455	4.06359	11.3623	4.31184	4.34568	5.70274	7.17802	5.71508	15.5182	12.0564	7.33215	8.90269	9.14148	6.49644	12.5527	7.87688
887	9.32642	8.39895	6.66522	12.3652	4.84923	13.611	7.02661	6.85876	10.5394	12.1979	11.0811	0	8.06127	5.25646	5.66207	7.07321	7.0177	4.32334	13.0214	6.82939	4.10031	7.56976	5.95485	7.61175	3.00843	8.12993	12.2174	8.67776	6.03746	4.35312	6.68869	4.53742	6.09783	4.90794	13.1027	7.86756	3.71729	5.59071	0.0636661	7.05564	8.3477	0	2.75669	13.0183	7.58424	6.49643	8.00522	8.82791	13.8878
888	6.81747	5.25165	4.49943	4.74749	6.36722	4.46033	3.50269	7.00452	3.75347	6.45493	8.45094	6.35526	6.81424	10.629	8.12929	6.18669	5.79625	3.54634	8.05567	9.77433	6.35512	7.33032	6.23286	6.80034	10.7435	8.34482	5.8842	6.41884	6.88344	13.6008	2.87238	6.28953	5.29012	7.50353	3.49185	4.411	3.05333	6.61824	4.54661	7.62898	5.32215	15.7359	10.7478	3.89035	5.7859	7.29595	5.5642	0	3.9114
889	4.60878	5.33468	5.66092	4.24574	7.71617	3.31445	4.48677	5.82139	3.49142	6.36394	2.86974	5.99217	3.65194	3.66952	3.48355	4.13045	4.6533	4.51944	3.76176	4.15356	6.15569	5.54223	5.91007	8.48438	3.57498	4.10614	4.08448	5.39005	7.68914	4.26479	7.60131	6.11943	5.43787	5.67638	5.96861	5.33386	4.03117	4.35669	6.19872	6.28098	2.53482	4.00962	5.72322	6.63343	5.45557	3.90325	5.88498	7.28125	3.7384
890	10.487	12.6422	19.6298	17.2367	11.2516	15.2004	20.2363	15.8667	23.8361	22.8062	16.7	30.301	12.8539	10.9893	16.1768	23.519	17.9661	20.4973	21.3124	14.0157	12.6825	12.0187	13.9245	10.68	7.05044	10.8969	8.96539	7.18248	9.25821	5.40792	35.8399	36.6632	31.7322	10.0251	11.007	12.5617	5.46697	2.36039	5.38542	19.9824	14.5903	12.7705	19.0705	18.2205	0	13.7993	12.2487	14.5355	8.38303
891	7.31705	13.8184	5.49532	9.77676	1.24762	4.7321	10.7601	7.81912	5.75695	0.854908	4.28535	7.82992	10.4304	6.78963	7.81833	0.287173	5.67663	0.983315	10.2079	10.6679	16.4571	8.96207	5.4557	0.186692	13.6368	8.28488	8.86943	15.4945	16.9121	14.5561	13.1545	9.56123	13.1867	8.25935	7.06796	1.30163	43.4909	35.1204	51.046	7.15916	11.9335	11.7506	0	6.06236	17.0687	22.4831	6.84635	4.36974	4.56664
892	11.3723	6.97192	7.68489	8.44519	20.9651	9.54417	2.06809	13.8868	8.49039	12.9252	10.3316	7.5588	0	19.0843	6.01707	15.8694	10.5402	13.0102	14.0786	4.58264	8.09084	3.34486	11.6113	13.6001	0	4.51632	13.3052	7.55053	12.1956	8.49978	5.40757	11.4291	9.24939	12.0951	10.0341	21.6665	9.15894	24.093	11.2216	7.22255	7.29892	14.4754	12.4175	11.7205	16.4628	7.00717	9.84888	10.407	14.5837
893	14.9851	12.4385	6.54127	4.62951	0	7.75522	23.0739	5.64524	12.2493	5.82605	16.0047	7.4874	10.7863	8.88612	16.0085	6.58983	6.28332	13.9283	8.29374	10.6329	5.19655	19.0602	10.3642	12.0066	9.70509	14.2645	14.4625	12.5509	8.09028	9.25778	7.59783	1.95409	7.94336	6.44204	7.04792	8.31859	9.66365	10.5084	5.4342	7.29162	5.43698	11.4646	11.7814	8.97944	8.42086	9.69368	4.06352	7.80671	13.6741
894	11.0725	11.7558	12.6798	7.87722	13.5267	7.79319	2.58618	6.38332	4.14216	13.9007	8.68739	8.81635	11.289	4.00869	7.97331	14.4441	11.5989	7.18714	0.474068	11.5515	8.13448	3.68698	8.09882	4.95274	11.9781	7.6462	6.37868	8.8124	8.83863	4.02176	8.08873	9.50554	6.11669	7.75394	11.9911	0	5.71959	3.3919	5.71645	23.8606	12.3681	12.2315	9.99559	10.894	9.95522	4.04155	16.0206	7.45976	3.28081
895	11.795	8.47535	7.90282	5.62819	5.91838	13.8568	5.02926	13.9773	6.90272	0.29612	6.11039	5.58923	12.8598	7.18719	4.77488	3.96598	4.12525	3.69983	12.7448	10.7957	8.27711	11.4337	11.2635	8.51501	13.4892	8.35707	7.17217	9.97128	10.4097	10.6751	5.47789	7.28286	6.0909	13.1009	5.78792	13.1885	2.93306	3.36328	1.74454	9.45923	5.53205	0	6.12869	6.5679	9.08729	9.79599	0.0935106	14.2061	14.6849
896	9.70284	14.1919	5.4061	5.95973	22.0875	19.5748	15.0054	7.03867	14.2279	9.27113	8.51525	9.84391	5.46967	10.0577	5.63926	8.35031	11.979	18.7351	7.22042	13.0512	8.92967	12.9699	11.3477	13.4082	7.24696	11.8361	7.55459	14.138	0.592762	7.19168	6.02951	7.27078	5.34046	18.1107	9.59321	9.23348	5.93421	5.0419	6.93099	0.925202	6.36895	16.168	13.3164	12.3665	13.9047	10.2764	24.7644	17.3893	14.4132
897	8.49693	5.20641	13.4352	16.8913	8.84537	10.375	8.93033	13.9025	9.94951	23.8168	10.2137	6.91719	11.3569	11.4132	13.0322	10.6381	18.5555	10.8061	8.46485	10.8291	22.1353	16.8578	13.4347	19.1762	17.0238	6.73446	15.5518	10.9072	25.4012	16.0118	6.37716	7.46077	5.35966	8.26051	16.1411	15.6548	6.43522	4.17164	6.70907	15.05	10.4489	7.88483	9.67013	7.25275	7.28635	7.11325	10.0458	12.4459	8.49233
898	5.98772	7.35421	9.55012	12.8118	6.52697	4.54003	3.60926	2.866	6.4519	6.05856	9.85788	3.18237	7.72477	8.65401	15.1504	7.32798	7.12318	0.177777	13.8788	5.35899	10.0313	4.12004	11.1871	9.65831	11.2484	20.8068	9.54475	8.41498	0.102793	4.49824	8.6244	0	5.72929	7.41001	13.6467	10.8845	4.07811	6.91294	4.07782	5.70271	10.7501	6.11428	11.4096	9.51884	9.733	11.2034	5.03249	1.56735	9.84877
899	8.78356	7.14526	11.6746	10.7436	9.63079	6.62825	8.70111	12.6144	7.99301	4.24439	9.29373	12.4738	17.2293	12.9299	7.40926	9.00806	6.15198	10.9749	3.32444	8.51447	0.0651644	7.54584	3.31243	7.81607	8.62123	6.65678	8.19554	4.97784	8.19868	19.8799	3.4025	8.87249	9.2514	8.54236	7.68301	7.19036	7.11936	5.03608	1.73395	3.34665	15.2721	7.14031	6.21012	8.41715	8.08112	4.58611	11.0357	9.81255	8.07239
900	4.45186	3.41385	4.0185	1.52685	1.83892	2.77951	4.48139	2.08397	4.38258	6.32585	5.36017	3.96069	0	2.76411	4.66007	3.08181	1.63872	3.36211	3.73288	1.52544	4.56381	2.033	3.40961	1.30656	3.21954	5.01957	3.10347	3.65467	3.12018	4.27272	2.58155	2.00866	1.53565	2.97501	4.42308	3.54115	1.8995	3.55183	4.15801	6.06291	2.86965	2.42638	3.40826	4.59692	2.82803	0	0.654892	2.61249	1.8601
901	5.00964	2.76707	4.55447	1.56333	0.571243	1.33826	4.3178	2.58325	3.02254	4.66106	1.7738	0.0842898	4.78836	2.0051	2.37681	1.53856	1.30122	1.32652	6.12066	5.7518	4.45196	1.6377	1.71083	1.16623	4.16563	4.76328	3.1123	3.95236	3.448	1.16978	1.86144	2.4374	5.01739	4.34834	4.30977	3.44199	3.63188	10.7883	6.36032	1.56537	2.57417	2.63118	3.80552	3.35539	4.5169	4.60608	4.90371	2.45847	2.85146
902	10.5287	9.0083	7.00545	6.42665	5.5345	7.64394	5.5358	5.92606	9.54277	9.65888	7.64565	13.7195	6.62473	5.27324	4.24731	7.69497	8.27379	6.84951	5.11369	6.67938	5.38772	7.63501	7.01895	6.75361	9.94085	8.4538	8.42262	2.79287	7.01022	5.54148	9.99793	11.2175	9.46844	8.12382	8.67213	7.05523	2.16615	3.52243	1.9134	5.34316	7.92582	5.02218	4.99322	5.4855	8.31181	5.4514	7.62039	5.73227	4.82294
903	5.42066	5.4361	3.95378	4.24511	2.70935	3.50475	3.32011	6.69546	4.047	4.91297	7.79162	0.289969	3.56091	4.46621	3.07936	5.06211	6.46662	5.18122	5.44524	6.96241	5.2351	4.48082	2.94408	3.44453	11.988	8.41914	7.98924	5.1547	3.9488	6.91968	3.76637	5.34192	6.15327	5.78857	3.86122	5.29922	9.59133	12.6597	5.4787	2.49099	3.4849	0.720205	3.61703	0.461637	4.73128	5.84307	3.04209	3.68786	6.63741
904	3.49417	6.72747	3.42131	3.26593	5.06465	2.86837	3.09573	1.92532	1.2729	4.19848	3.38706	11.144	1.88647	1.4378	1.22931	5.06347	4.2189	2.40864	3.94959	1.63318	0	3.17372	2.06753	3.01308	5.34714	9.08329	2.91473	2.06319	4.06814	3.56796	4.10039	5.86668	2.62624	3.9466	2.41203	2.53177	4.13005	6.59967	4.41513	5.4777	4.1102	8.04793	3.68482	5.35054	2.71051	2.07382	4.84789	5.78739	3.6938
905	7.13362	5.42093	4.07481	3.44769	4.49992	3.0728	7.41024	6.48937	2.86949	5.29241	6.48566	3.43415	6.6847	5.19348	3.77108	0	5.36714	3.52196	4.8563	7.5992	4.98892	2.19084	4.50094	3.71374	4.0545	9.39747	6.36625	7.62596	5.40878	1.36636	5.06684	4.12826	3.40064	1.94286	6.71559	4.00531	2.68389	6.68437	3.10388	3.38336	7.45565	3.29766	2.75105	6.52258	3.39817	3.29235	0.361424	5.44939	3.15936
906	32.2354	34.0675	39.62	48.114	52.2678	48.3256	37.9582	35.6563	42.0768	32.239	35.7902	43.9884	45.0314	43.8668	46.2951	41.5827	36.3041	40.1497	33.4197	35.1992	41.3881	49.9721	44.5144	44.6637	5.59682	5.05156	5.69789	5.64629	4.28272	4.60535	45.2825	43.271	46.9873	41.5917	37.7799	40.4256	4.41459	5.2596	2.67797	39.5355	34.4281	40.482	40.4656	38.2079	40.0783	52.279	40.7737	42.5775	40.4922
907	15.1879	15.7932	16.1225	18.0303	15.3572	15.9965	16.843	19.1214	17.4408	12.9236	16.479	13.7197	15.8225	17.1039	18.2724	20.0379	20.9768	0	15.9566	17.0861	12.4311	18.7055	18.6619	18.4417	28.1165	28.0332	37.9747	46.0849	46.8934	45.8783	14.652	16.2558	14.4082	17.8827	16.3906	17.739	48.0572	36.2993	50.0125	17.9963	20.7557	19.5535	19.7293	0	20.6325	14.1787	17.3939	11.1233	19.9021
908	0	9.3903	9.07445	6.55438	6.12408	7.79842	10.2296	12.1059	8.157	9.96925	7.3678	9.65933	7.92341	10.7216	9.5811	11.7394	10.2517	30.2442	11.5371	13.105	12.6039	10.1714	9.15647	11.006	17.6152	14.1783	14.7746	16.456	14.7416	21.2155	5.78307	3.81257	7.64173	4.54785	9.3284	8.48184	15.8208	13.354	15.4264	0	9.37119	10.8627	9.8054	21.0182	7.11502	7.11142	8.26117	11.6501	9.26468
909	16.5381	7.97528	8.15476	6.82574	6.03238	6.67186	6.80815	7.41301	7.18812	9.81844	7.91907	0	7.67747	7.16774	6.48743	4.19895	5.20091	6.9562	9.86828	4.4583	8.94939	0	6.01533	6.49085	9.95584	7.60038	9.64417	6.56905	7.07822	5.46285	6.90795	5.66023	2.7611	8.85254	6.10734	7.47893	7.60468	1.28077	6.45369	18.1447	7.02463	6.95623	7.73979	15.0013	5.6775	5.16416	12.1409	8.92113	7.31592
910	11.4923	12.1699	12.2495	7.7724	5.58138	0	10.1602	7.59935	9.86063	11.8297	11.1853	14.6408	13.4174	9.55922	6.70804	19.4756	9.25522	14.8028	0	6.05809	12.3776	15.0348	10.4602	9.94362	7.16448	11.9678	8.09486	9.55252	5.07878	0	8.07919	15.0581	13.9132	10.2568	8.1586	7.16588	10.883	19.8696	11.5227	10.8722	12.2163	9.79853	12.2329	12.4644	13.1727	15.5763	11.6726	22.6449	10.1873
911	13.9095	10.087	0.241771	3.56468	3.10443	7.60285	8.49063	15.6023	15.4524	6.39587	4.57584	12.2881	10.192	13.2668	11.0425	15.8126	13.3229	0.802406	23.0292	7.00304	7.80098	18.9321	10.8867	8.36772	6.78492	8.81718	4.74429	7.37485	13.0735	11.7428	11.5292	7.72104	8.98371	10.9343	10.1563	10.917	7.75466	8.5588	9.16801	20.1079	8.33448	8.37726	0	7.0851	7.82362	7.09912	7.34611	1.60185	13.6353
912	8.95351	16.3821	18.7497	14.5682	11.6025	9.01587	16.668	10.041	13.0973	9.38628	17.3371	9.45403	11.2314	12.1131	11.6493	10.6251	16.3374	24.9426	10.8284	15.7802	10.9646	13.6958	13.733	13.15	5.99449	5.61427	21.0692	6.30481	5.95474	21.1305	6.49001	16.0035	16.3097	11.1588	23.3759	17.7253	0.46766	2.1518	0	9.79495	9.26785	17.3898	18.9441	14.9303	14.7329	14.1392	12.9781	14.8799	9.86102
913	8.50216	6.98426	18.7418	17.1856	15.3911	15.7088	11.8381	11.3375	10.6267	13.0545	9.7364	12.0176	9.29458	11.855	10.2936	0	16.6911	10.7288	14.8275	12.8107	8.18635	6.98253	10.5424	9.49168	9.37927	8.81822	9.27907	13.9715	12.6074	13.0587	13.4265	9.4838	10.6061	12.8593	7.08438	9.51924	8.11625	6.23951	18.8218	11.5026	6.56675	9.39086	10.4419	21.8317	12.1091	8.13652	7.26871	18.8996	10.3402
914	9.79537	7.02541	0.103898	7.45499	19.3365	9.46009	12.0734	11.563	8.3075	15.6138	5.97078	3.65164	9.46062	9.56671	11.445	16.7515	2.59348	3.48922	0	7.90416	6.54444	3.99185	4.76085	15.4183	7.25439	14.581	7.54609	10.0577	7.99054	9.07424	0.0455936	6.80116	3.33413	6.47499	5.63736	7.35284	13.1195	12.0727	0.975286	7.08749	17.5517	9.70499	12.5385	7.84503	5.37947	9.88155	10.4147	6.59109	12.671
915	14.9748	9.57686	17.6372	10.5481	6.74234	10.2733	7.20594	10.8021	7.39117	5.7561	3.69052	10.522	12.7312	15.1322	9.14632	7.72326	16.7052	11.2184	12.356	11.4926	13.001	9.76113	7.09194	9.04054	7.58047	9.21296	16.1867	5.5416	10.388	0	9.63912	17.4947	9.11435	15.1687	13.1692	11.447	9.83502	8.70982	7.14326	12.5901	7.23789	11.4156	9.40641	5.86025	14.4593	15.4867	13.3914	5.84583	7.89802
916	6.62555	11.6696	4.5257	7.76242	4.1469	11.2238	0	6.48494	5.65852	8.69333	6.48453	8.4298	9.11158	7.32996	6.58093	7.14987	7.43249	8.29567	9.96946	7.5643	2.09857	6.21645	18.8679	10.444	9.24781	9.41162	0	18.0172	10.84	15.9105	12.5848	0.176517	4.60357	4.66336	5.75909	5.6498	12.5608	6.96883	19.8721	9.12535	9.83262	10.465	6.7731	6.05963	6.93742	5.44152	8.93249	6.79362	5.12209
917	8.56583	9.23967	6.99912	2.22073	5.26138	0.0122482	11.7595	6.94278	6.38058	8.01577	11.116	11.7353	9.0576	0	13.8285	5.06512	2.05355	5.47786	5.02559	2.55337	3.50294	5.8017	6.42102	1.11559	13.1857	11.3129	10.5267	0	7.74429	4.87474	9.66647	10.4428	7.59871	5.37448	3.72289	10.0939	11.5351	10.2307	0	5.53128	4.69398	8.63743	10.0066	5.18355	5.31523	6.552	8.38127	8.98016	7.33541
918	10.1632	13.4396	12.5628	18.955	18.1017	23.3729	12.8997	9.77475	15.1151	13.8527	20.041	7.76992	9.853	12.1064	7.90454	9.32189	10.2789	10.1163	14.0015	18.6119	15.4555	11.4932	6.28692	17.9386	19.743	8.60766	8.86452	11.9549	11.4289	13.9623	15.2427	10.9389	13.3983	14.5944	13.3806	10.4789	11.9543	9.59662	10.1885	8.26122	10.2423	7.39775	9.71053	9.49237	9.38416	6.68222	9.79897	6.73453	7.81841
919	7.01772	3.42553	8.18842	9.96788	10.7317	13.3302	8.90456	9.85214	8.11013	7.40203	9.86252	9.49068	5.65065	9.07053	11.4011	8.07502	5.32975	10.1259	9.96231	10.2216	20.0681	8.09053	10.9491	5.08993	13.6654	11.6564	13.6885	17.2249	14.8937	10.2463	13.2964	5.87949	12.1382	8.51494	9.55569	9.65011	13.7737	15.6015	22.3084	5.12689	14.0561	7.42274	9.94594	9.24767	10.686	11.0048	9.81567	7.02849	15.1313
920	9.84346	20.7894	10.4612	10.0446	8.69131	10.8533	6.45561	0.255292	6.09882	6.49609	3.32668	11.0549	10.3281	12.6199	7.01155	8.26562	10.867	8.74893	10.2602	13.5633	0.0401574	8.3823	4.93716	15.7522	18.8337	8.63554	12.2891	13.6145	8.41646	9.16339	15.3101	19.0534	12.2078	3.61755	10.1176	14.3073	23.1875	12.9226	18.3139	17.2702	12.3084	14.5813	8.4844	9.72903	1.63137	6.30682	4.77914	9.65581	8.17585
921	11.5218	6.09049	1.24502	5.42013	7.41736	6.55765	5.56119	8.63489	4.68708	3.78012	7.72341	4.98968	6.84467	6.99308	14.7175	6.6938	11.808	9.97048	11.9781	6.90734	7.15208	7.7565	6.12898	4.2298	6.50324	9.09585	9.33676	8.60074	15.2813	14.5375	5.42483	7.32039	7.851	7.55527	5.16258	8.9495	7.05212	11.1347	9.14439	5.77391	6.6491	6.14827	7.71505	4.82338	8.02678	7.33595	10.0547	10.9674	8.49701
922	13.6867	5.09637	16.0475	5.79378	5.98032	7.6806	14.6622	8.16009	9.95959	17.7847	8.56375	12.2349	7.40223	8.02404	6.63387	16.8631	7.83427	2.27084	0	4.4467	5.56044	9.11566	9.47783	6.88855	7.76999	14.0797	19.1408	10.8462	8.94653	5.67858	14.1203	5.89729	6.11428	8.42391	7.93401	7.51254	5.52958	7.81871	7.08134	7.84388	6.48954	0	4.22952	6.61384	8.89102	20.7478	10.1884	9.90014	4.46887
923	6.7116	3.33023	14.1545	11.0997	5.57453	6.12204	5.41602	2.77896	4.07147	0	18.2812	4.83006	3.56282	6.91231	4.88829	8.23776	6.78984	10.078	8.40451	8.6476	15.5938	5.83618	3.96511	6.38585	5.98623	7.711	8.05501	7.90401	6.28258	8.17091	0	8.60404	12.4658	9.25698	7.03178	3.66584	5.23911	11.6473	5.86344	13.2306	8.44461	16.96	5.71675	8.87717	0.34749	0.442141	5.28225	1.50519	13.4611
924	2.11097	11.4693	13.749	9.85925	12.9417	14.739	12.0123	13.4431	15.7933	16.077	5.02501	10.6805	21.3669	13.994	9.10157	8.88734	15.1274	20.5838	17.0784	6.99182	6.38041	20.7975	12.5407	11.864	12.709	11.1398	5.8336	7.63149	3.93441	3.73478	18.2412	9.54753	7.72621	4.84884	12.1748	18.6451	7.18459	4.90181	6.22819	1.07478	8.51731	13.7955	11.3427	13.5668	15.5663	22.4408	11.7707	23.1572	8.56546
925	18.7765	9.1023	6.21045	3.30403	5.06098	6.08724	6.06124	6.98591	8.73353	0.0153804	10.8782	5.3527	0.0820522	8.52213	8.62023	9.65682	6.22518	8.12419	7.40158	5.87926	10.537	3.44387	23.9588	8.9918	5.17701	0.0251994	7.025	11.8774	8.67214	19.154	3.8096	7.17915	5.35544	15.6518	13.1308	9.47773	9.98144	8.46539	10.077	14.6664	7.98871	5.45701	5.03509	2.87196	11.0222	0.733035	16.2451	5.07383	8.5903
926	11.0697	9.10447	11.7898	23.6913	18.7682	17.0436	7.70288	12.7126	16.3573	13.2271	11.6817	23.9957	10.3868	8.96554	10.7529	12.1119	9.85097	9.9747	12.7926	13.9273	15.8055	10.4261	8.60528	7.56005	11.3991	15.4948	8.7018	2.03295	12.6961	0.41435	9.5106	10.3194	10.1048	7.87164	12.744	11.7959	0.491916	11.1879	8.76515	12.2611	19.8434	10.8271	12.8487	28.961	11.8039	10.8639	16.3924	11.423	19.0207
927	10.6709	7.11696	8.29428	5.87193	11.3611	11.5066	14.7084	13.5008	14.2443	6.90446	12.6404	6.43098	19.3921	8.23301	10.9196	4.51352	12.012	12.3814	5.9475	15.9228	13.3282	13.953	10.7484	11.392	13.8278	10.5882	11.8959	9.36775	12.8923	11.9235	6.07371	8.42236	6.1809	16.1394	8.88628	7.96831	16.1469	16.4917	17.692	2.23543	0	10.7327	21.745	8.19474	10.5789	10.3537	7.51755	15.0161	4.60183
928	6.05113	12.9303	7.89925	10.5295	11.5846	7.99921	5.73425	16.4526	4.71777	8.36719	14.1571	5.74064	8.70703	7.19128	13.0701	5.10739	0.743819	10.9825	13.8949	13.1515	4.49817	9.60549	5.8994	10.5269	9.89702	11.2132	10.4247	18.1702	7.58479	11.8974	15.8002	13.4145	19.5723	8.57933	5.34551	10.9815	11.3691	6.88386	10.2565	14.1344	22.7004	13.2222	14.1458	4.8216	20.722	8.30586	0	0.328632	11.9456
929	9.55724	14.9702	10.149	14.3858	12.62	11.4107	21.6859	17.0757	15.3368	27.3479	7.7225	14.6899	11.9273	18.5447	14.2845	19.6627	18.7414	6.88527	12.2422	10.5624	21.1043	10.6835	13.7384	16.4088	7.89687	12.0167	7.2973	9.95475	15.2935	15.3256	11.7094	10.2418	12.4216	18.0553	17.4726	6.69619	13.8177	8.54601	6.5782	11.5093	7.05845	8.27597	8.73699	11.5405	11.41	12.47	17.7697	12.9728	12.6733
930	8.64236	6.97337	8.58487	3.06518	3.75177	4.90376	2.26745	4.62953	8.31208	2.45902	3.79073	2.43683	5.89969	5.1147	3.51239	3.25591	4.03609	4.05563	8.91617	0.282632	2.8635	4.57884	4.9878	3.28557	7.35422	4.28975	10.2366	4.20839	7.84069	5.1643	2.70193	3.54984	2.23476	5.21579	4.69575	3.88155	3.58273	5.53825	3.61961	1.98653	5.3352	1.88311	4.18714	7.74048	4.69535	5.98716	9.97553	8.44778	0.94083
931	3.5625	3.26041	3.01429	5.85198	3.44179	5.13324	6.48494	3.09114	3.79542	6.27087	4.67436	4.45463	5.27033	4.54864	8.57649	3.74671	3.8345	1.75038	8.84852	6.8488	3.9323	2.70561	4.2582	3.10506	4.95248	12.6907	8.80476	2.87679	2.47236	4.64466	4.55791	5.38367	3.11697	3.44481	6.48801	3.84233	9.04227	4.62715	3.49374	3.93431	2.81812	3.2677	2.92179	4.94724	4.65257	3.84984	5.85961	3.42142	3.94262
932	8.9711	10.2827	7.27657	7.73805	8.22913	6.43017	6.83872	2.29962	4.32137	11.0802	7.4994	10.6708	3.00229	6.02295	4.55591	7.92076	9.92821	9.10292	5.7624	9.89963	3.82828	6.44598	7.11929	9.97313	5.38504	7.18278	5.49219	3.10494	3.55261	4.97307	8.13524	10.598	9.17217	12.8801	8.02824	13.3888	4.42038	9.57809	2.73623	5.88986	4.83526	5.85057	0.381616	4.73242	6.71715	3.22591	8.3551	7.89443	3.83552
933	8.11446	7.20247	3.80376	3.33326	0	4.61921	4.96236	6.22279	6.26659	0.0101864	2.77733	1.08375	4.47833	6.19434	4.07429	10.3439	0.816497	3.104	0.354239	6.56058	6.9919	3.09637	4.58003	1.07556	6.29911	19.0455	6.41322	7.78663	3.50257	6.33292	3.42893	0.690405	1.60808	0.265505	5.18627	2.82691	6.09698	0.159796	7.90096	0	5.11516	7.35616	7.49611	3.89011	4.0016	4.96641	6.04914	4.43635	8.56763
934	5.78641	0	7.78033	3.83647	6.26464	3.68816	8.84266	9.58903	7.86033	17.213	11.8445	9.93208	3.72841	2.89905	5.17119	5.75022	9.24127	7.23319	9.00045	6.93965	11.0869	3.14239	2.55918	5.48289	11.1454	0.33203	5.03234	0	8.67987	4.27463	13.4436	15.7952	14.6553	9.13104	4.80252	4.11365	2.63218	14.8634	2.8317	10.0786	6.73479	6.45126	11.7609	8.75025	6.89125	6.5736	2.2638	4.48746	5.12983
935	3.62001	7.7003	4.27539	5.17484	4.9139	3.92225	4.82443	3.49246	4.57752	9.16626	9.33338	7.02892	6.53141	5.73894	3.76134	5.35271	3.77968	4.6899	7.74857	9.13652	9.63813	4.05351	2.52308	5.78533	0	7.28381	6.7711	10.3819	8.1045	6.45887	5.4537	6.32706	5.99146	6.86624	5.98618	7.71848	22.3296	19.4175	26.5893	6.87859	7.37442	4.60121	4.42306	6.055	4.2979	3.93816	3.78197	3.71959	4.70909
936	1.45306	4.73314	0.250961	0.907907	0	0.0338209	5.11254	5.27576	0.415068	31.745	0.0598712	0.0290762	5.07941	0	0.69136	0.0107957	1.49475	6.49338	0.00649543	0.416603	36.3892	2.02247	0.290731	0	19.7679	4.88579	4.41421	4.21887	6.13019	10.6751	2.0434	1.35746	3.66793	0	0.315607	0	5.68701	7.54971	8.08081	0.861156	0	2.10816	2.0277	0	2.50818	1.63462	40.0103	1.10463	1.23162
937	34.2685	35.2287	39.5571	47.4046	47.706	47.6756	31.1516	37.4578	35.7315	0	36.7909	45.8997	42.5363	42.8912	41.3289	35.2412	40.6606	37.2518	30.6304	31.5796	13.2023	43.9598	47.0209	44.3745	4.05437	4.00607	2.7421	0.431741	2.81865	0	39.8001	35.0456	39.614	37.1907	35.2326	36.5058	4.95436	6.40488	2.15547	34.1042	36.6961	39.7904	34.7733	36.5383	35.671	47.8897	15.0024	36.9234	40.4307
938	17.952	24.5174	14.6196	20.6675	16.1885	16.377	12.401	19.5653	14.9824	13.9223	15.3735	7.94934	15.5139	16.6374	23.0262	18.4988	13.5715	17.0299	22.1691	20.7391	8.03863	25.4975	15.6161	17.6653	25.9557	26.0674	28.1754	46.6802	37.1808	35.2609	16.9642	15.5226	19.3638	15.2894	24.5765	23.0931	29.9817	18.0204	33.5292	22.0368	19.8689	19.5901	17.3751	17.1092	16.9951	13.5597	0	24.8517	23.0899
939	7.62965	0.101479	10.8371	2.02019	9.50425	7.21672	17.1143	8.37656	13.7378	8.13317	7.85605	10.5149	7.95995	9.95281	5.30198	9.87905	12.6369	9.28888	6.56371	7.59689	4.02891	4.49751	11.0447	9.25267	15.0859	14.2162	21.9181	20.3106	19.7178	22.2155	3.47094	5.73027	0.575522	9.71634	4.6883	4.62939	11.2727	13.8409	9.06307	14.2299	11.222	9.10135	14.6534	10.237	13.5699	8.37481	8.70222	4.71322	8.12231
940	11.0494	11.9701	10.7838	13.4958	6.12706	11.3863	6.9416	7.24772	7.90893	8.54042	5.818	5.77163	8.12524	11.5406	8.28552	11.695	11.3311	10.6769	14.3225	6.00781	8.98152	5.64408	7.02644	13.6408	18.8464	15.8284	10.6247	4.56342	3.60861	1.53876	5.77817	7.95613	8.53589	15.6443	8.00045	11.625	6.04846	13.8555	7.94513	8.64789	13.4449	14.2288	10.4522	12.3465	10.2073	7.76075	13.3958	8.99914	10.9106
941	11.2871	8.01852	10.8652	7.08154	6.53576	8.17002	9.94901	12.7014	6.28104	17.0945	11.3393	8.66531	10.2136	9.91834	10.7966	7.95762	7.77518	13.0441	6.19818	11.353	5.89344	17.7167	6.73374	16.9731	2.41503	5.28035	5.98726	5.44772	5.64595	14.0741	7.63339	7.68673	4.87106	13.2061	18.2886	7.62214	8.27744	8.70501	8.83707	8.64153	8.47985	13.3507	9.97455	13.7635	8.92912	8.41207	15.3283	11.4192	5.20316
942	10.4366	11.7396	8.26506	7.0046	10.3297	8.96723	10.7349	7.41155	5.05713	4.8669	8.31228	13.9107	8.21452	11.5831	11.3915	18.202	10.8779	13.6351	5.48583	7.03196	11.6555	7.57409	8.64682	6.17089	11.1202	5.48279	9.06517	15.6615	4.21143	0.00189165	7.75882	7.7708	10.7579	6.2766	7.86532	9.84055	3.9311	10.6376	7.01471	15.5481	12.3303	11.7835	6.3276	6.98985	9.37259	10.1489	7.09192	12.3005	15.4742
943	15.0159	4.60313	10.9359	10.8309	15.8224	8.70757	9.64275	5.24479	19.1392	5.30997	5.09839	5.23709	11.7541	7.30802	8.05153	13.1191	10.0106	11.1	15.0166	9.9348	6.39823	7.90602	9.80329	7.64969	6.57376	0.0223773	6.81012	7.5724	13.2576	6.51759	7.43302	11.2199	4.62963	17.1325	7.03292	7.22737	10.2845	6.90561	7.93667	11.8183	14.5497	7.82926	12.6824	8.26173	10.3484	11.8891	7.5276	12.1751	9.17887
944	4.00818	13.9231	7.89486	11.9904	5.70339	7.71266	7.81519	9.11972	8.93598	8.61165	14.6402	8.66631	9.99421	10.8632	11.434	0.875374	11.1291	5.88714	9.18045	6.46668	8.15317	8.7601	8.37574	9.8406	7.43489	18.7522	8.00606	4.35188	5.18648	9.64954	8.6356	5.00992	5.94065	8.03895	7.75478	15.7084	6.65503	0.00786312	4.08817	5.70244	8.76316	6.05795	7.59909	4.97739	6.09312	14.2117	7.17747	9.20429	9.92444
945	11.5104	6.55373	8.32901	0	9.3355	16.5195	9.15735	6.17078	3.47018	6.46982	4.31802	6.24966	7.83935	7.32456	9.41982	9.12267	0	7.66687	0	9.03108	3.41959	8.26184	17.986	5.66676	9.12974	7.05864	7.29683	13.2233	5.05678	16.9776	2.35103	3.39185	6.35023	7.45157	8.50058	5.02009	7.45441	8.10456	5.72327	5.71441	0.58526	0	5.30745	6.3622	7.65739	0.0041012	7.71059	15.4087	6.10321
946	9.95713	12.4621	10.4192	21.2688	18.4183	14.0321	13.7309	21.1283	19.0418	20.0899	19.0201	19.5355	10.906	12.91	13.7641	15.9569	22.4961	13.3352	22.3421	20.1154	30.5157	21.2181	13.6717	10.6221	5.11283	7.25095	18.1587	7.03366	5.45163	4.43593	24.2214	19.5396	25.6903	8.81603	12.8687	18.5858	3.99364	4.54024	3.23622	17.3233	12.2174	11.8276	14.876	13.0011	23.7553	17.9871	15.5307	9.01602	17.6205
947	16.3101	9.8879	10.8374	13.1746	12.0981	13.3736	12.8011	5.29152	9.94641	13.5541	10.3542	20.2923	10.9972	12.8599	7.36392	8.59955	13.134	5.27315	15.0074	9.90274	0.102549	0.404711	1.90837	8.37041	10.7226	16.0008	11.5792	10.538	16.081	14.4142	14.4551	13.7372	6.10298	8.2648	10.6383	15.6294	31.0169	21.2412	36.3561	6.25975	7.49545	8.31773	10.5182	8.37348	3.63389	9.76905	3.18424	10.5657	3.97666
948	0	9.7905	12.8652	9.70286	10.2186	0	10.5726	13.1318	12.1469	11.1424	10.1205	1.81637	8.15772	9.55989	14.0551	8.41443	8.42853	11.6395	6.66868	9.90369	18.3507	13.1322	17.0739	14.1663	12.3879	6.74361	9.77535	6.26047	16.3826	13.7364	14.5191	17.1186	21.3848	9.6114	8.38511	8.10956	11.1736	9.73222	6.99737	12.4241	16.5823	16.7133	13.3184	21.7754	10.5792	10.072	18.6524	10.2604	11.0752
949	10.4251	11.0513	8.80428	5.45057	5.41116	11.131	8.65461	12.5524	8.0724	4.32041	10.9791	9.85514	13.7982	6.1324	5.4379	6.05728	4.81758	7.74209	5.77823	10.2528	6.52959	9.38224	8.77401	6.89935	16.2566	17.5798	12.6965	25.3477	25.118	18.654	7.21443	6.56924	5.73652	5.55779	10.6653	0.63163	11.165	16.2702	11.8653	7.92016	5.55157	9.89107	8.94418	4.14883	9.42368	9.74521	4.40099	0.6509	10.5332
950	14.3344	12.0141	6.43115	10.1307	15.112	11.4909	11.9384	13.3325	12.7814	11.8768	14.6299	11.5204	2.34305	16.0622	8.65284	16.3717	10.7263	11.6831	9.76923	5.96634	12.2452	9.0944	12.9174	12.4278	20.4218	10.0396	14.9408	12.6573	10.9897	12.9896	7.02159	8.33313	6.22253	16.5653	10.1945	18.6577	9.78803	8.13694	25.5161	12.8129	10.6426	4.56538	6.71782	8.3194	23.7661	20.7116	14.4416	18.2912	5.1678
951	7.30837	1.89297	8.48102	8.8743	0	8.46482	8.5793	7.46084	15.798	9.32404	9.10981	5.60874	12.622	0	8.19358	11.9916	7.76948	5.66474	19.1162	18.1377	15.5055	20.0316	4.89284	9.43205	7.18135	24.873	10.3111	4.83793	7.20742	9.16578	7.27553	9.37518	7.50821	6.37418	8.84918	1.862	14.7672	9.8839	8.52867	10.0157	5.71693	3.21665	6.93605	5.16014	7.63622	3.11373	6.56946	6.28472	15.4392
952	7.96458	11.2546	9.0151	12.9192	13.4535	12.6942	11.0717	9.20864	9.91487	6.45882	12.0552	11.5417	10.3284	13.1255	6.61279	0	6.12585	11.0009	8.79325	10.1644	4.63814	7.4865	15.9069	13.5088	15.2623	6.48442	15.6998	17.9838	11.2217	7.95099	19.5979	16.9313	23.2465	8.72668	5.94768	10.3229	0.126095	1.73449	6.57669	11.3894	5.94534	11.0279	6.88652	14.6797	7.87713	6.0504	5.9956	11.1452	11.9211
953	12.7014	9.1367	6.10425	14.7422	5.46335	11.9828	13.7442	6.62888	10.2409	8.69004	8.47347	9.16857	23.9371	15.2549	9.53557	12.9637	17.8244	9.28144	8.72953	0.696535	14.5468	6.48191	10.8142	10.9652	6.04036	12.0412	6.4756	10.6439	17.113	14.0229	0.190233	12.8461	0	11.9536	9.21333	7.39285	38.0947	21.9859	11.752	3.0671	13.8738	17.4238	8.87209	10.2521	10.1771	20.6825	14.5325	3.48696	8.63301
954	9.9703	20.6153	19.9098	9.37413	11.8083	11.0069	6.15141	20.3408	10.8459	9.67987	0	6.99432	0	14.5669	12.5558	8.64599	4.11214	4.69312	7.71794	15.1489	10.514	2.79035	4.02987	19.9834	8.76498	0	15.4661	15.5487	15.753	7.65488	10.5898	9.32987	8.93437	0	16.6903	14.9696	4.41486	16.456	6.21884	22.9016	14.6386	6.48203	11.1534	14.4859	7.84892	3.98037	8.19588	10.3835	15.8581
955	2.24329	7.45861	9.13027	10.6714	9.1555	4.34328	7.14038	6.80573	4.48902	14.0083	16.5131	10.3215	13.0746	6.06104	14.7601	16.3705	4.77042	14.2951	4.48172	14.3512	4.99021	16.1297	11.057	4.5209	11.1426	17.9219	12.2454	7.86627	0	11.6388	5.0019	11.1922	10.5627	17.7582	11.8326	6.04446	3.31861	8.42923	11.7901	7.58967	11.7364	9.46441	2.60346	11.0338	7.10781	3.93133	6.21296	11.4541	8.76926
956	8.04377	0.118291	9.37496	3.69626	7.34839	11.168	16.3877	10.0187	10.4553	10.8711	6.84746	6.5711	10.8457	12.6702	0.395799	4.55179	13.6373	12.5104	9.61804	7.57855	6.4006	9.92707	16.9444	5.63704	6.62763	0.345902	8.39834	4.67552	11.1946	14.4156	22.9885	8.52598	20.9153	1.08417	7.89218	4.57477	7.89636	0.594992	8.95881	3.80746	14.1578	10.5433	17.1486	7.24764	4.12823	8.31312	6.72266	9.44949	13.4782
957	22.4627	6.44684	9.28393	9.72142	6.21895	7.99742	7.4631	13.8705	2.6047	3.00663	10.9243	17.071	10.7163	4.77474	13.1805	8.59935	9.66636	6.17151	13.8781	12.0458	13.4091	7.05828	4.40719	3.79745	12.3364	10.6241	2.95226	5.61837	12.0125	6.00335	0	3.20832	7.23559	16.8636	0.00992816	9.18702	5.41975	14.1604	8.23031	5.58054	0	2.19118	12.743	11.8121	13.9949	7.24555	11.7785	2.7742	8.96194
958	8.28105	19.8445	8.41675	8.35336	15.6539	10.7101	9.7733	0.0744507	15.0103	6.15466	9.04912	10.5396	6.42777	8.30237	17.2452	13.9596	14.1799	11.0756	5.57603	2.44662	7.52985	11.1543	14.1786	11.1889	4.75806	12.3278	7.17775	5.88951	5.76856	10.9801	21.5015	20.2579	12.8586	6.32799	19.8499	17.2073	14.2937	12.9457	5.25059	12.4814	17.1552	14.2578	14.7241	11.3375	6.28313	17.2334	19.9005	18.1716	5.26204
959	6.69014	11.2181	13.8528	11.5171	15.786	10.1416	7.75043	12.2589	7.85953	19.9297	12.3976	10.663	9.70507	9.18216	8.86788	6.54576	11.1878	13.6242	12.32	13.464	10.2206	9.84586	4.85155	8.53852	7.46453	5.34205	6.33296	14.2787	8.73951	5.17803	5.83308	0	2.51618	14.3463	9.5204	9.78141	1.88061	5.67236	7.17787	10.3541	6.13337	20.8275	12.2149	5.67165	11.1804	8.73797	5.65028	8.55899	6.50934
960	5.26034	2.29007	5.22462	4.82754	4.56299	3.96673	0	8.20161	4.28179	3.11061	0	2.30038	7.89143	4.07803	4.1119	3.43589	2.958	3.9027	4.69757	6.85347	10.1596	3.41263	1.36899	2.78084	7.66098	8.29387	14.5521	6.41742	4.26268	7.73284	1.82457	7.39364	5.73973	2.33512	3.22834	0.188079	12.7734	6.11098	10.2986	5.17649	5.78527	4.68608	3.97562	7.47942	6.52161	2.5418	2.99388	0.501977	3.33593
961	3.52258	5.42218	3.71472	4.58097	1.85928	3.30179	3.75023	5.33104	2.54563	3.84597	8.4114	5.8352	6.35443	2.56337	4.65297	6.86683	8.33382	5.23764	6.34164	7.78936	3.53982	3.78873	3.76351	3.91601	11.4388	7.94025	4.03	4.14393	11.7898	15.3073	5.52341	4.01158	3.58219	8.27604	9.77838	5.10746	7.09111	9.14363	11.386	6.39972	2.08152	3.41062	8.33842	1.20268	7.35756	3.5907	6.40551	5.42998	6.24288
962	6.46418	8.17874	4.81105	3.02686	2.17953	2.10141	19.3098	5.16156	9.90753	4.0711	0	2.61937	3.77183	5.79035	3.0523	8.38615	1.82397	4.45221	3.19587	3.37546	4.25585	3.50665	5.46339	3.6447	8.00401	7.67869	11.322	14.4372	13.6379	8.62056	2.93813	2.24788	3.47551	5.08307	4.39819	9.29374	5.35734	13.8727	10.6702	3.63448	3.66545	4.87677	5.88107	3.31746	5.23025	7.91595	3.38971	5.39258	3.88215
963	6.74019	6.20837	6.50286	5.59522	3.80217	6.18187	5.94713	1.59606	1.04387	4.77297	13.7089	3.95904	3.86497	3.8751	3.66623	8.81567	0	3.83814	8.02043	6.74709	12.0567	1.53867	4.81067	3.1765	14.9301	10.262	10.0562	15.3542	6.96722	4.99514	2.14011	4.41837	2.63559	5.06107	4.80209	7.16015	4.87879	11.8617	7.4216	6.09793	2.55234	3.09912	4.10589	3.88068	5.30304	4.7468	0	2.58885	3.68246
964	8.99911	0	15.7201	13.3855	9.00245	8.26768	10.6937	8.67018	16.8129	13.6488	13.0651	4.82648	10.8461	6.69923	8.21585	12.4268	18.4448	12.5875	2.78019	12.2403	7.53155	12.8298	14.1238	14.2801	7.82286	6.3399	4.15766	9.3152	6.58178	7.88083	17.3029	13.7427	16.4798	14.5056	13.24	9.70947	3.9149	13.7882	5.51788	3.60793	5.94797	14.449	4.81926	8.76417	5.51328	10.2389	18.5989	9.88354	9.30887
965	5.59787	19.5696	6.81617	5.87816	8.54808	4.30443	7.91857	13.5858	9.23121	10.598	4.79282	14.6848	7.80056	7.02322	3.72463	0	5.51382	9.20408	11.3389	0	7.29764	9.93528	4.84297	0	8.50892	5.16442	10.1679	0	12.3343	8.63936	4.40358	7.71507	0.213854	10.486	6.94512	0.0203459	21.8445	10.4363	17.0813	8.80763	20.6724	4.46849	8.3574	15.916	7.70983	3.97008	4.9864	9.04113	8.50366
966	10.1513	5.05859	7.73452	3.48229	6.68653	7.27879	4.52563	5.88644	3.35539	5.06232	16.8161	4.95796	7.12316	6.57141	7.27218	11.6661	7.26542	5.63024	5.6918	11.3999	5.82682	1.79474	5.57552	9.79826	9.58297	17.3503	13.5473	31.0571	20.5141	13.961	5.7209	6.42026	11.9583	5.23299	5.93552	19.3366	12.1673	6.68525	0	6.61062	5.44691	6.76903	5.64856	8.99937	13.0972	1.58194	8.89034	7.20101	10.166
967	8.14595	4.66957	4.07923	3.57686	2.901	6.24038	2.95911	3.23762	8.19878	14.9614	5.61403	10.8561	4.02253	7.4492	5.01957	7.26832	4.12028	3.94818	6.58397	10.1278	4.06447	5.9553	4.91959	5.08103	12.4807	0	13.833	12.1096	6.98919	12.0763	4.59882	2.83285	4.13924	3.88436	4.89304	2.92788	8.21542	6.228	21.6629	10.5219	0.324531	3.49992	7.27963	5.15189	5.86713	6.71846	3.87005	5.06479	6.53169
968	2.92561	3.34192	5.08286	1.92053	4.4527	3.58629	2.67493	5.00143	4.24915	4.89274	0.68298	2.23219	2.73274	5.58172	6.20854	3.05375	2.6239	3.94422	3.42841	5.23576	5.76005	5.0676	3.4836	5.41994	10.3917	36.9706	8.50989	4.73416	8.23186	11.8467	0.392255	2.31844	4.15024	1.90998	8.48037	1.10076	10.0893	9.25688	13.4302	2.58589	4.18579	2.99141	4.52991	2.10575	4.09169	2.42778	8.8331	6.10702	4.40747
969	42.1928	45.261	40.3139	53.7261	56.0053	54.7706	42.2209	43.3283	40.3738	35.036	36.9086	47.7285	45.5922	50.3684	54.0758	38.0804	48.916	47.2551	47.9213	36.2308	39.5075	52.1706	51.648	51.9027	9.17891	0	9.82406	2.4312	8.69116	8.93998	55.1553	48.8992	47.6255	43.2258	38.299	45.1555	13.6681	12.6163	2.53128	46.5575	49.3378	51.7496	47.0642	43.1826	39.3084	56.2676	42.0321	48.7891	43.9388
970	21.1215	18.4233	24.7699	29.8888	27.9574	32.1263	18.1301	16.7708	18.5649	19.3546	21.276	25.0305	23.9554	21.4721	26.6555	24.011	26.4075	23.1309	24.362	21.4434	19.9229	25.1656	30.5267	23.4218	23.9551	21.2264	27.5744	39.8793	42.9184	32.4708	25.7516	25.2386	25.1734	20.6801	21.602	20.2902	37.3582	19.2639	43.321	22.8946	24.3123	28.3134	25.6927	22.0028	23.5558	22.2257	24.3983	19.2559	26.8036
971	12.6861	11.8843	13.265	10.0848	10.0481	9.21739	8.58944	16.4117	11.9767	11.6882	18.8953	9.88705	11.6254	9.44338	15.0919	10.2983	8.99352	18.9807	9.38198	11.2714	11.1418	14.7894	12.5191	13.3886	11.0394	11.6325	15.1591	13.9244	10.6406	11.6983	13.3055	14.0068	15.5685	10.5563	12.066	16.9611	11.0451	11.8539	13.1341	18.3395	12.9547	13.4599	11.7039	12.1285	11.9472	12.1255	12.0462	17.6583	9.92272
972	10.3119	6.56048	11.7241	11.5499	14.8089	9.26913	7.51838	7.4217	8.89273	10.8464	0	9.17642	9.48341	18.4332	10.3152	8.29113	12.914	5.75071	9.71178	18.9135	2.48434	9.42956	8.80716	13.0448	9.47131	6.50196	9.57664	11.2534	6.31758	14.1014	12.9065	10.0276	7.81355	11.6041	7.57189	8.0001	9.08823	10.0483	6.14125	9.74017	9.25864	9.18249	14.3445	12.2921	6.41481	9.93147	8.04005	7.15062	9.28338
973	6.73116	19.5634	2.45777	6.90095	6.83236	3.40927	11.645	7.85133	10.6969	9.12603	12.2299	8.2865	6.2878	6.33112	8.16255	9.65366	5.64166	5.68453	6.74052	7.54992	17.3598	7.25432	11.5891	8.31322	8.36481	10.8024	5.83014	7.01496	5.6014	7.59724	6.09047	8.25423	7.22318	6.60972	10.2287	5.56298	13.0147	9.95495	7.90577	6.80608	7.4653	13.0595	6.46417	6.96799	13.2679	10.6689	5.97428	6.31664	6.42348
974	6.27196	7.97211	7.69072	0	7.45464	6.18188	10.2141	7.95796	12.5933	5.93469	0	4.94379	4.2969	10.1034	5.81141	6.5876	7.81378	6.42885	5.32969	4.94242	8.87227	8.01098	6.13147	6.4901	4.56715	4.99859	9.41623	2.72524	3.52808	0.549564	8.65869	6.31093	3.28963	13.717	8.08074	4.89589	3.96535	8.64475	5.28777	6.94668	7.7787	6.20978	5.97936	4.93097	9.31738	4.48576	8.74243	3.89651	11.9465
975	12.3474	5.79716	8.41462	9.07031	2.76076	11.7746	5.78093	11.4051	5.92951	7.97577	13.6702	8.12462	7.77984	7.51928	4.71225	3.87948	7.53846	7.09969	6.10871	7.22186	9.51588	4.3438	3.90567	6.29689	4.14032	8.19304	5.73165	4.83735	10.7691	11.6825	7.26236	9.78638	8.03184	4.24541	3.92848	9.88118	5.16969	4.49319	6.8907	7.09566	14.8845	4.82836	7.34394	6.54719	0	3.29817	1.90668	13.4449	0.83465
976	10.3788	9.8446	7.31024	7.38655	7.9497	9.01758	7.21784	9.06852	4.12763	12.2788	10.0624	9.62514	8.48725	7.14435	11.1446	14.7128	11.1999	8.34932	19.3345	3.84813	8.77911	8.73489	8.47621	1.54812	4.82656	11.5022	6.2531	6.97322	3.04711	6.61413	11.2597	6.89538	6.08387	6.64808	13.1959	5.82183	3.36374	4.57071	4.87986	9.34318	6.55403	5.24844	8.00598	12.2183	14.9639	14.3247	17.1988	8.3393	12.1005
977	5.76771	8.31509	10.974	7.56774	9.40695	5.6186	9.38254	6.44423	10.5516	8.81146	7.02097	5.71834	8.59396	7.09352	4.39343	5.90342	5.7001	9.63815	4.22776	8.18815	9.02492	7.24697	5.88391	12.4632	11.7137	13.857	6.77347	3.83568	5.60583	4.01876	6.20562	6.47435	7.78593	5.14443	9.1264	9.91654	3.13559	4.72037	5.19568	7.12526	7.24296	9.94725	6.11525	10.4208	7.40679	5.52788	6.39834	5.58271	7.46131
978	5.52762	9.16116	5.48406	5.86995	4.96497	5.36282	7.84524	8.3288	11.356	3.54114	7.5223	10.3566	0.995214	7.74785	5.05948	13.1063	5.07225	10.5973	5.72122	9.0523	7.08148	6.7789	6.40453	5.88144	4.63317	5.6502	9.3438	5.22113	3.1022	6.8938	1.11866	0	11.5012	8.2533	6.70408	11.9206	10.7323	8.11032	2.8491	7.25503	4.91265	4.40724	14.3502	5.01196	4.36317	5.73821	9.51871	6.42198	9.24443
979	8.85576	2.47842	7.90954	11.681	7.81627	8.02246	13.6764	8.33991	5.31078	10.4429	9.32291	8.85111	18.4948	4.71183	8.65364	3.5563	8.71881	4.33991	9.08186	7.56893	5.81749	8.2456	5.75622	9.15176	17.2885	5.63559	4.34147	4.33539	8.46968	4.37359	7.44083	13.0058	7.52884	12.5415	7.49575	6.74956	3.1271	18.3396	4.39476	4.4539	4.63624	5.34359	0	7.47946	8.76309	11.6736	5.77626	11.9331	5.97944
980	4.33195	17.2627	4.55286	4.76783	6.70775	7.04479	11.5228	10.4268	8.88036	13.5988	10.8139	15.5744	5.99596	14.7131	10.6677	8.97248	14.0912	8.73366	10.5569	8.45009	16.8327	9.68078	10.559	5.94761	8.41791	8.36927	10.4759	11.1304	8.84564	5.15864	16.3654	6.71868	10.077	8.38631	7.83718	9.93408	17.5094	0.509673	4.93396	4.88567	9.24772	5.73532	15.4679	9.11549	6.53826	6.8613	5.47507	7.85101	4.4236
981	4.39303	9.31649	7.815	5.80558	3.59814	9.13935	4.38712	9.62585	5.30646	8.0926	7.24194	9.68078	3.17173	5.83668	5.65321	12.1701	3.85149	12.3126	14.2622	5.40861	5.64348	7.85321	10.3837	8.81581	7.81048	7.76206	8.19757	8.47173	9.04628	20.6377	3.35299	4.3554	4.13933	8.35966	4.94274	7.90287	0	17.2028	17.6142	10.5059	6.51383	7.61161	6.33405	8.3088	5.14407	7.42801	9.96858	14.2674	7.53077
982	10.6782	5.80371	14.8607	10.6452	16.6009	13.4553	7.98317	13.6651	11.0513	6.64256	18.6198	10.7932	8.70385	8.3263	16.9255	15.042	15.63	14.832	10.4917	12.0369	10.5667	11.2662	7.20302	12.9058	14.9388	7.96334	11.5137	7.63338	6.44821	0	7.90145	13.4782	9.07587	8.67716	16.4283	12.8836	16.5549	9.48834	5.61908	9.76532	14.7556	9.95477	13.198	10.4568	16.8411	6.50072	11.6729	6.46957	11.9227
983	10.5268	8.74664	11.4253	7.22231	20.5563	7.12562	18.8486	0	15.012	10.4209	1.08571	13.8122	13.2277	14.2135	11.3757	9.98802	22.9381	0	20.1396	13.3797	12.0498	16.2527	15.313	11.1773	7.02305	12.5874	11.9273	7.14219	4.647	8.81949	16.8442	13.507	12.8289	7.29526	11.8372	12.3383	8.13433	6.95485	9.13567	16.7408	8.16414	12.8653	17.4888	9.93298	16.8269	13.8108	14.5775	6.43086	11.9185
984	17.8676	11.673	12.0686	24.5823	8.28454	26.798	13.0234	15.9831	9.83917	15.7793	8.3979	0	19.439	9.21367	8.96134	11.0776	5.6685	11.7915	6.94452	10.9088	13.3957	10.269	12.6107	8.99894	6.60537	8.52442	14.113	11.5243	18.8642	8.78958	1.68291	10.7118	16.8285	12.8312	0.351101	9.40196	18.677	17.7353	21.896	10.484	20.1937	10.464	0	13.9533	11.8886	16.598	10.8415	10.9243	12.0905
985	9.59919	18.893	10.0034	20.6459	13.995	9.66731	12.413	17.1364	13.6018	16.117	17.3625	11.494	9.2929	6.81923	5.20942	9.96967	7.1658	18.5988	8.91851	12.348	9.50551	8.2901	10.8687	18.6006	13.9088	23.5198	7.80006	7.62266	14.2961	8.99238	10.2885	0.300846	6.84353	12.0295	22.567	7.71686	8.09724	11.9996	8.98196	8.70663	9.76877	10.5332	19.1064	12.1511	12.9566	9.96316	7.30835	13.2979	8.72986
986	14.733	7.33509	9.71938	6.18993	9.71493	9.51498	14.4538	7.44159	16.816	8.02322	10.9176	15.1002	18.0877	9.86642	8.93005	7.4995	9.18971	8.60833	10.9038	8.86931	7.01815	6.49096	14.4087	9.34375	11.7086	13.0398	12.3384	14.7196	9.59042	13.5596	17.8391	24.744	14.2387	20.3983	4.68794	8.23725	9.31738	13.4205	9.23822	18.8083	11.7525	15.7104	0	11.3771	8.86039	16.2212	12.7454	0	8.7486
987	8.19076	7.13553	12.2959	5.01514	0	4.16583	3.84328	8.89352	0.0367083	6.41592	10.1425	10.4946	9.13406	17.1219	13.6094	12.0396	4.82075	10.4743	9.32227	5.67376	10.3731	15.2888	5.18593	8.70434	5.52865	2.95123	4.98733	10.9376	11.4574	13.946	9.5258	11.8697	12.3452	7.87873	11.0999	9.27265	11.3888	8.79097	8.55033	8.14423	9.37308	12.1188	14.0053	8.75319	4.189	8.69071	6.72199	26.1155	15.3637
988	0	7.59948	10.6973	10.2505	10.2704	6.79465	10.1484	4.98054	15.0871	7.43609	8.22391	8.47092	6.5924	9.34023	12.402	6.61165	11.0475	6.59311	4.63791	12.4013	7.60999	2.6922	5.06984	7.46133	17.4615	7.25344	11.0282	9.03777	9.25647	10.9325	8.74556	7.40409	4.02617	7.562	12.6175	9.23477	8.27442	6.73573	6.84167	6.74071	4.18495	8.32207	4.92246	9.94511	11.4784	5.571	11.1704	7.94019	8.57067
989	19.6794	6.23429	6.56169	4.87526	10.2721	6.29409	3.37653	11.847	4.36906	7.47367	7.19422	4.57981	6.35467	4.54906	6.26563	6.62941	5.59696	8.05563	3.8226	10.5235	7.00491	11.9161	8.39749	8.04457	6.59684	8.0292	7.61853	11.7803	7.54831	9.16414	7.45416	6.91031	9.59677	6.58185	7.63104	13.0777	2.0466	7.16223	7.1889	5.21846	6.04568	6.68451	9.47706	6.00609	5.27663	8.35502	9.51828	6.70332	10.7011
990	10.4247	8.15473	4.39528	3.98757	5.47284	5.76829	12.0594	9.17316	6.62533	10.7794	7.45221	9.48506	4.0119	4.08396	9.39265	5.62864	4.77963	7.05537	9.98277	12.0018	7.26863	16.0871	13.9746	4.24393	10.9984	14.9688	6.67812	14.4052	7.06566	14.6278	2.74016	3.78745	9.29199	6.21298	8.39239	5.16793	10.0432	4.9565	7.12581	13.3729	7.85445	7.58847	6.15289	6.35139	8.40682	8.75771	7.35911	9.08234	9.44304
991	9.42802	8.34818	5.40234	4.60487	7.13648	6.53008	9.6696	4.06107	8.16355	9.25794	7.25904	4.16703	5.98255	9.8828	4.09304	8.89632	4.7552	3.38356	12.3904	7.43145	13.312	5.4155	4.72549	7.97372	5.61943	7.28719	13.0196	10.1611	9.47015	11.8895	5.56871	5.89151	0.703942	5.7179	3.71621	16.1458	3.89593	5.43792	7.26187	3.47536	13.1515	8.6993	5.67159	3.72016	6.79262	7.68233	14.403	3.93683	4.71547
992	11.4549	11.1918	16.5572	27.7576	24.4965	16.7048	14.271	17.2191	20.6233	14.1846	17.7976	19.0962	17.993	14.4496	11.3621	18.6454	8.91918	20.5684	20.9309	17.0196	15.7406	15.9549	14.4522	19.3078	8.45589	9.82757	4.03257	9.74305	11.6798	14.8609	28.9265	27.6611	25.0144	14.4549	15.8533	15.1117	5.71602	5.40883	5.27166	11.2348	12.1648	10.2647	17.7809	27.7264	18.8206	16.738	13.9055	19.3303	14.5815
993	11.9772	10.677	8.84689	8.35969	9.74127	7.57688	2.92585	9.00732	2.97163	0.101354	4.77593	14.6948	9.44469	4.94654	15.6791	10.5073	9.98163	4.78064	14.1634	10.3671	4.09265	7.41918	5.25872	0	16.2473	9.33467	10.1655	15.425	11.3809	15.2339	8.40373	6.93452	6.44432	11.1307	7.84475	10.6576	35.0937	28.5333	38.6348	8.13107	8.89068	7.37718	9.4593	5.42838	7.032	8.99743	10.9179	1.58674	5.22014
994	9.21792	10.4433	8.55828	9.67783	9.06304	15.8372	16.046	4.91562	5.69655	13.8507	4.67479	4.76866	8.87139	12.073	12.0848	5.6877	7.47347	7.22441	0	6.00278	10.4567	9.93516	7.0869	8.21102	12.4004	6.54492	9.00383	7.11162	13.9345	3.73999	9.82571	12.1933	11.23	6.1957	7.41987	0	9.09428	6.95031	8.66593	11.4784	15.7899	8.90522	9.3107	9.72195	7.46002	5.03355	4.45916	7.9808	9.03761
995	11.9817	10.6606	6.35133	9.43696	6.04959	5.82706	11.0828	12.4221	12.5908	13.0383	21.2865	11.7052	6.63102	15.1132	11.85	11.0361	18.4247	11.0122	11.8763	9.73129	5.04275	8.59984	9.13094	20.6914	10.3477	11.3201	17.5201	7.22907	14.9114	12.5034	10.244	6.57835	6.97246	11.2764	16.3519	12.5898	6.54591	9.64443	5.16459	9.37277	5.06084	8.55633	8.66975	10.3325	10.4878	16.3457	7.51771	13.8047	9.98147
996	8.47068	5.96398	6.06718	7.43228	6.66504	4.99291	6.16727	10.6561	12.2732	5.14453	7.17037	6.51369	9.89598	9.04161	9.23942	7.77884	9.31066	12.4385	11.2254	7.1471	9.13213	7.86372	15.1345	8.04833	5.04772	20.0542	9.65671	11.9896	14.3017	5.41642	12.4087	6.40331	13.9082	7.02915	9.80418	13.9047	8.08013	6.69115	8.90158	11.4495	11.3034	10.6865	12.3953	9.73675	13.5578	8.94635	9.65863	12.6087	7.7239
997	2.73651	3.68322	15.2146	8.50662	12.3785	6.91809	0.00101996	7.68634	6.09021	8.38674	10.6843	9.58855	7.70341	6.19887	3.47424	9.68562	6.77123	7.63328	9.23978	6.65382	16.9819	6.90996	4.29375	4.92717	11.8204	12.655	11.6586	10.2017	3.94363	12.5113	4.95917	4.07572	5.19154	12.9131	8.11199	6.08473	8.14541	13.7637	4.93704	5.2431	6.05225	10.09	12.0595	4.90287	7.39761	12.6512	12.2123	12.9073	13.304
998	12.8449	6.57118	8.07931	1.6341	0.390543	17.8802	16.6853	14.3981	6.60204	7.43045	5.51959	5.91434	10.0086	13.3739	10.8262	4.2777	12.1485	4.97146	7.34189	6.14082	5.43255	8.94063	7.07911	10.0104	11.2688	0.837328	9.29364	7.18385	5.46002	2.93846	1.17512	4.40369	9.28469	11.9751	8.63667	9.31354	6.52056	6.99784	9.65418	9.70157	6.98153	12.9196	7.28475	15.1218	7.97518	0	4.22544	0	13.4405
999	11.4634	24.306	20.5276	18.6025	18.6062	11.9644	11.0918	10.4612	18.3634	17.826	13.3797	14.0665	19.4574	10.8365	11.9985	17.8563	17.4357	20.9321	2.84914	17.5041	12.54	12.874	18.8638	16.5862	7.79389	7.17022	8.9714	6.54981	7.85236	6.27839	15.7482	22.071	11.9585	13.0941	13.8687	11.0242	6.86493	11.6161	4.38253	16.5405	12.7507	14.9127	11.2152	6.95773	12.0695	14.8477	15.3413	18.7622	12.5524
1000	5.53804	3.82788	5.90579	3.84236	6.05872	2.74892	4.86009	3.98757	5.65413	3.76018	7.12999	3.71745	3.19704	2.19921	6.3037	7.58836	4.00554	5.66595	6.90139	4.57037	2.37112	7.23959	3.959	4.98393	10.433	10.2967	11.2843	6.44653	4.76623	13.4671	5.73465	5.85717	8.0425	7.5566	5.13526	5.6075	11.7745	10.2281	8.98941	5.20729	4.75581	4.40501	5.07241	3.75244	6.25227	14.0329	10.9669	3.64245	5.61118
1001	5.9061	6.12953	5.87582	3.77114	5.68963	5.0472	5.21939	2.55898	5.74623	11.4448	4.76875	5.50993	5.8806	6.30431	6.60942	6.55369	4.08089	4.72551	7.52656	7.23189	10.7638	1.77217	1.67441	2.23657	14.6014	10.782	4.19111	5.20875	6.46767	8.69685	5.3756	4.49132	3.7823	5.67008	5.09485	4.06164	0.774054	3.89144	7.67332	5.90708	9.15642	4.80059	5.44478	2.80009	4.17919	6.91581	5.08956	0.0374085	7.85255
1002	9.02911	4.96626	6.45965	5.09431	5.72018	3.57398	6.57677	4.44334	6.82529	4.24149	10.8343	8.60412	3.20723	4.76069	5.32565	4.21659	4.75999	7.52509	8.86082	3.57764	4.09675	4.71979	9.35874	4.43918	5.21216	3.15755	6.71325	9.11063	6.64331	3.01441	7.12913	2.49321	4.23337	5.00637	3.89764	11.5644	11.2151	16.8277	5.75995	4.53634	2.43151	4.85361	4.18235	11.2192	3.96204	5.08778	3.33007	15.7669	3.89376
1003	37.2368	37.1005	34.8318	48.8025	41.4952	47.108	33.4977	34.7252	33.098	33.6788	29.5113	38.1339	41.6129	38.3472	34.8873	32.2214	37.6017	31.2864	31.3004	37.5334	40.4232	39.803	44.7943	44.6753	6.63704	4.04364	8.83266	4.66986	6.64089	6.47728	39.4387	40.8617	38.5373	30.7898	39.7533	37.7008	5.13137	7.25271	10.0325	32.8596	30.1676	38.0191	2.39465	0	34.4498	32.5731	36.3653	30.5019	36.2765
1004	0	0	0.210931	0	0	0	12.1029	13.1338	13.6616	11.7058	0	0	18.4712	15.4835	16.6042	0	0	11.0623	14.1933	13.7892	11.1289	0	0	0	18.2472	10.6619	5.17022	31.567	33.959	27.8782	12.8236	14.1978	13.5074	14.9702	16.106	14.0571	31.0343	24.6612	36.7137	17.0787	0	0	29.2523	30.9796	0	11.8153	0	16.2822	0
1005	17.4812	15.3236	17.7185	22.3363	22.9838	21.3641	9.21595	7.08807	7.82338	7.15256	22.7198	12.0858	0	8.15139	6.76297	18.1486	19.1471	7.3096	9.83453	0	6.52514	26.6954	15.5261	16.2173	12.6516	19.4139	30.7691	15.6728	14.0494	13.0935	6.57566	0	6.93993	9.63838	9.22889	7.93543	15.2341	14.7165	0	12.4613	18.6995	18.8322	28.2448	23.1146	25.3713	9.91295	20.1885	9.02217	16.809
1006	10.2671	10.1757	11.7466	3.08613	4.22018	0	7.16773	5.3504	7.96988	5.95733	5.44563	9.82188	9.72902	8.45367	6.35709	9.59577	9.25841	8.11095	7.15333	14.9325	6.46611	6.0065	10.1806	6.51348	12.1781	13.0911	8.98024	11.5305	5.93408	9.72368	0	8.18309	6.30106	6.73783	1.05224	3.48215	13.0581	4.99629	20.2414	6.08394	7.76669	7.8184	6.53366	6.77846	2.8894	4.74771	8.29235	2.32021	16.4645
1007	7.83079	6.27155	7.89311	2.46532	3.83067	8.29438	6.67929	7.91137	6.62015	6.89861	5.81936	6.29337	9.37013	0.407163	5.51709	6.86105	10.0175	7.14134	3.35788	8.02765	7.17695	4.19017	4.46023	9.21134	8.18545	7.24903	14.2471	1.61295	6.28393	6.8557	8.54637	11.3685	3.45533	4.14042	5.64538	6.57267	3.06315	7.52108	2.33144	5.94083	7.0408	12.1025	5.31648	6.06186	9.50606	5.21863	6.75603	6.99501	4.95789
1008	3.64912	8.82089	3.67195	3.81218	3.76333	5.27028	5.44045	7.42198	5.25549	5.83925	5.03311	3.35565	2.9818	3.91732	4.16409	7.56646	4.62324	6.24729	3.67729	4.3159	2.87904	5.56265	5.26432	2.72314	7.34226	14.8304	0.000889015	10.5788	9.21498	7.17425	0.438572	2.3062	0.624668	6.69332	6.59881	4.55546	0.858273	7.48529	3.84001	2.45727	3.93183	2.67361	0	5.69246	5.17297	2.29564	4.08071	9.45129	2.96055
1009	3.06179	7.38411	5.68586	6.78973	6.23829	6.59313	9.23968	13.3792	7.34588	9.32115	8.73778	12.4779	5.55003	11.9755	7.46847	7.24805	6.50555	10.9256	7.19447	6.02141	8.1689	4.01067	4.78227	8.99979	4.51175	6.47382	9.81117	3.60215	6.04057	3.61904	13.9377	10.2411	14.5761	8.79706	7.48765	4.4628	7.85709	2.41963	4.41831	7.46771	16.0499	6.49493	13.5585	9.60131	8.21697	7.40027	4.93062	5.98054	5.17409
1010	12.0766	9.61266	14.0928	10.1482	9.01485	8.60611	10.9051	11.4118	9.86052	5.41171	10.3515	8.38187	12.7527	9.28127	13.4203	14.7686	10.9884	11.8504	11.8495	8.74148	8.67661	7.39796	9.1865	12.7312	2.84495	19.3148	7.67296	10.5054	22.1779	8.10523	13.1513	14.6267	16.0736	20.4338	8.44942	17.5594	25.0543	20.6723	29.6657	20.8614	0	10.6595	8.16753	15.5572	10.3514	10.8961	6.10403	10.31	11.1834
1011	14.8193	8.25399	0.149864	5.24453	8.58938	0	9.17006	3.94905	14.0584	15.0206	16.5917	19.0997	15.9641	7.42486	10.2621	3.55745	11.4713	6.00024	2.62885	11.8665	11.5901	9.11149	10.3705	10.6559	12.0084	10.2052	4.80136	16.186	7.66306	10.4041	10.8734	7.73221	13.2029	17.8403	16.0273	6.95238	8.1992	10.5682	6.74644	0	24.7505	10.0281	7.463	8.62407	9.42484	6.79473	10.8234	10.2334	10.4746
1012	14.2955	15.9954	19.2818	6.73815	11.6634	14.7465	7.34372	8.61483	11.1807	9.28085	9.11979	10.1212	8.69632	14.2698	11.3619	8.94601	15.1484	14.0208	16.894	8.95503	10.3729	13.4479	8.0603	9.15586	19.1077	7.17817	6.21645	5.41312	13.1186	6.13598	11.4267	10.2385	2.35652	0	8.44796	9.40843	10.6051	4.87839	3.83161	13.8668	6.42897	7.56507	8.59943	11.6926	8.90513	4.30933	8.15535	17.4283	13.7651
1013	0	3.10006	4.05844	9.43766	15.7285	8.31319	11.508	10.0221	7.71097	10.2714	7.19133	10.1256	7.03959	12.6621	10.713	12.9087	6.02988	10.6055	10.3069	6.69219	16.7496	5.40469	8.11563	12.9633	6.87877	6.24787	18.8397	4.62787	3.58851	20.3377	11.1789	7.18779	19.7825	10.124	2.56766	11.3453	11.6617	12.1211	7.05307	9.75552	6.84338	8.60632	4.62427	6.89667	11.2689	5.79364	12.9865	3.7935	6.96825
1014	10.3652	15.3564	11.3455	24.1855	4.84642	18.0334	5.10644	20.5664	10.1199	10.2425	3.84455	2.30131	10.0552	0.859643	8.35246	1.76616	5.56548	10.1785	6.84418	13.9983	9.04534	6.63634	13.4561	12.7388	14.4327	3.45104	22.0975	9.18	10.7609	7.65382	5.57205	20.2359	0.909204	6.98306	12.6383	10.31	6.45607	5.65898	8.89463	14.4224	12.0858	9.35724	15.9468	11.4828	9.5303	15.6211	15.8133	20.562	9.90171
1015	17.5742	13.1695	13.0288	8.6823	20.7993	6.74111	16.6659	0.781527	0.1677	8.82654	17.1351	9.33156	7.70065	11.43	10.5365	15.1843	18.4607	13.3798	13.1494	12.4529	13.0473	21.3315	9.86192	0	9.55834	7.05121	7.70142	7.43945	12.959	6.98579	17.2867	9.29165	11.2008	5.50019	9.69957	9.55628	6.41758	4.90624	6.16486	12.0128	11.9228	15.095	9.36652	13.1689	11.75	10.1413	16.6765	6.23888	10.3141
1016	0	4.48615	14.0607	11.0603	7.51214	4.53458	9.89106	11.5491	13.6484	11.9105	7.66831	9.37377	8.34333	14.8748	11.4423	17.2399	6.87628	7.06973	0.0877716	7.83671	0.035328	7.22009	7.98381	19.7415	6.81426	20.196	9.50899	15.2075	5.68149	8.84926	5.18821	6.64258	11.4409	11.7942	11.6764	7.75933	8.76983	5.18244	8.40421	13.0361	11.2389	5.10421	15.5507	10.2082	5.90451	22.4018	8.38211	4.35078	10.6998
1017	18.3556	12.3086	11.4946	2.20689	11.3204	18.9574	10.9049	13.8949	14.2808	11.2181	12.7782	11.1456	12.0418	9.33185	12.392	8.92109	6.81589	12.8442	15.1512	7.10025	15.987	12.0249	7.97564	11.2746	7.82761	8.00365	9.78347	4.23783	12.4453	6.65105	10.194	7.6255	8.76322	11.1757	10.5775	7.16524	11.2374	8.26893	1.76659	6.48817	9.78974	16.034	10.1083	6.6105	17.3374	7.1495	4.29573	16.0516	11.8896
1018	8.52158	6.84216	3.48321	11.8731	4.40094	7.56616	12.2482	10.4052	5.78215	9.87869	5.57112	13.8413	8.54773	6.80325	6.06635	8.9196	10.7527	6.12418	18.6004	14.1298	8.56262	10.0893	12.7692	6.2104	9.599	8.76664	13.3781	18.4268	5.36346	15.4427	6.46255	9.31209	10.4558	8.89026	10.779	18.7787	4.75549	12.4822	13.4567	1.0096	7.87732	9.3279	12.9397	8.12182	9.99347	8.97514	7.03489	3.57305	8.90678
1019	3.99198	10.8751	9.00421	10.4234	6.12472	12.5015	6.25667	8.80506	13.1904	7.9391	9.7484	6.27805	8.85853	13.0625	5.45307	7.78809	7.891	7.92655	4.48783	8.22678	5.93317	7.33598	12.2205	4.52841	10.9282	9.5854	0	8.77599	6.24185	9.43428	8.66616	7.1071	5.81454	7.25844	9.13691	1.16494	6.84336	15.2612	14.0162	8.54717	9.0626	8.22263	7.23378	7.63731	5.53405	7.91741	9.72817	7.45855	5.89668
1020	17.6426	8.72778	0.550488	14.4977	10.7767	8.62058	10.3499	7.59765	6.14137	8.37401	7.53437	10.0896	5.05633	12.9719	12.0148	11.7711	6.90188	7.12215	10.4467	3.48483	13.9552	12.1142	7.96664	14.9663	9.39256	8.93291	27.5601	8.05625	12.1233	4.71233	8.36881	9.97986	13.0429	7.99029	12.098	12.0643	5.63109	14.1687	7.87778	10.5966	8.31652	12.0444	8.00875	7.92777	8.04678	13.056	6.39339	7.24979	9.09146
1021	11.4383	19.0622	21.3297	8.66757	11.9911	13.0959	4.51916	9.32289	4.4957	12.0256	13.2653	10.0106	3.49052	6.68747	4.37123	16.7013	17.4964	5.0343	11.2237	10.9247	12.1259	10.5972	6.11348	10.4559	6.63939	0.0384614	12.1288	6.31877	6.545	13.0638	16.3213	14.1252	10.2679	0	6.06708	9.6648	7.36615	7.67622	5.68942	14.2881	11.1938	8.21536	10.9947	20.0067	16.9422	5.14121	15.0842	11.1574	18.2043
1022	9.65073	13.8344	9.94356	11.1927	13.1706	20.8165	15.092	11.9593	22.4064	16.4547	10.5165	6.72853	20.9645	13.3749	16.39	1.16592	14.9827	16.3349	12.4158	16.3081	13.2859	9.43071	17.1434	13.9304	9.06252	5.00886	8.25345	10.0303	0.787932	18.4484	13.7304	10.7967	8.0666	20.2551	13.0298	11.7538	3.99242	8.82539	19.0628	13.2678	11.3749	11.0565	20.5287	5.60681	9.97901	13.2013	10.917	8.49629	7.48501
1023	7.59432	0	5.62338	10.0542	13.9776	6.8059	7.2486	17.0657	8.10193	6.30629	13.4872	27.0042	10.7429	11.4771	11.5309	18.8755	5.83928	16.7254	6.82024	7.83408	6.92096	8.52272	12.8786	14.402	15.4958	16.6416	7.87129	12.6804	15.5401	6.08825	8.2723	14.5181	6.59177	17.2696	14.7978	15.4476	5.25184	9.11064	10.3368	6.44447	6.53983	8.1964	9.99584	10.0267	10.7212	9.32842	11.8609	10.9207	4.23149
1024	5.00751	16.6292	12.0176	10.9412	12.841	9.42679	12.9007	7.14934	12.1483	13.3617	8.33263	5.84634	16.6582	16.1831	5.56615	10.3853	10.9793	5.11568	7.76837	9.23693	8.64853	19.193	7.89127	9.5915	7.95095	2.96679	11.0422	8.31414	15.9085	6.23243	24.3947	11.8114	11.8045	11.8086	7.5696	0	26.0049	12.4117	10.0518	21.9148	10.1178	25.034	9.82791	14.6045	8.49827	18.8262	10.3296	12.7017	18.2599
1025	7.45115	6.76444	5.64285	8.63094	5.79574	7.52177	15.9008	11.6883	4.25177	8.70119	3.30068	7.06934	8.36707	5.61303	11.8903	11.6	18.5499	19.2601	17.3505	13.5357	13.3019	0.000349363	8.09994	0	9.29195	18.1189	5.40112	10.668	8.55914	14.9052	8.14546	11.6525	16.5488	7.83111	14.5362	11.9245	7.94378	9.65349	3.88845	4.61645	12.1339	8.71576	8.52091	5.58653	12.2291	11.0657	10.4375	10.8322	2.52082
1026	19.1078	7.54527	7.08124	4.78468	10.6283	5.06849	8.69512	4.54102	10.7963	5.38877	18.3061	8.32419	9.79072	12.0301	13.9768	4.74404	0.750238	5.70927	10.5567	7.43178	5.94053	10.2905	5.43845	16.183	17.273	18.0746	12.3052	8.41914	12.5408	6.99586	4.78429	8.70677	7.3883	13.9317	8.72608	12.0317	11.262	15.4179	19.2502	7.07102	11.9731	0.0157259	3.08829	4.01236	5.20801	6.63714	7.80271	13.8232	6.97794
1027	8.10088	0.880039	11.0223	18.1982	5.3492	8.29333	15.8376	13.1534	12.539	14.5883	6.26192	0	9.05958	2.30359	6.95177	9.17142	14.5301	8.29019	1.66335	16.6697	12.3673	15.823	16.1832	5.63437	11.8237	20.6758	6.44003	17.0284	11.9484	5.88801	3.34463	6.80283	5.84924	6.11249	10.3903	6.34846	11.2399	7.99975	1.00701	9.14093	14.5687	15.7255	12.7818	14.9042	9.81514	5.98508	11.6523	9.42066	14.9783
1028	5.37541	14.0093	2.28568	6.73189	7.83581	8.12458	2.94047	6.23081	5.96567	4.94371	4.58449	11.5077	3.86475	14.4488	6.4253	9.10682	2.86695	7.17822	5.93462	6.41764	5.72864	6.51458	0	7.9839	3.32614	9.12423	5.14812	12.0591	7.92236	12.6178	7.40754	6.84923	18.0615	9.18377	6.94528	13.9887	17.2626	7.67622	16.8763	6.43294	6.88239	5.36292	7.6859	7.11859	14.9746	8.44103	9.16815	6.82286	7.1393
1029	8.63129	12.5473	24.5033	6.30096	7.63391	12.2261	6.51571	11.2916	13.1535	9.85571	14.4107	13.4195	12.0054	4.90993	10.8827	6.47866	7.1032	9.22983	15.82	8.15649	7.72516	7.51376	18.2851	6.85265	9.74407	0.417816	3.84968	6.42545	8.12441	11.0479	5.23063	4.7573	2.37843	5.61742	5.83989	6.77613	4.04536	7.06001	5.95946	6.22675	6.89903	5.63349	8.56716	10.2058	3.58575	8.31785	6.35418	8.57509	11.1115
1030	3.5599	6.97555	8.88057	10.6838	10.9791	3.44175	4.26805	6.1917	3.94009	3.79249	3.65611	0	7.03594	10.4858	9.01631	6.63062	6.42496	9.05163	0.888159	4.10422	0.241942	10.0542	13.7044	6.42871	15.2376	12.9095	12.7792	4.6941	8.47417	6.34706	5.84267	4.47045	4.46812	8.54822	0.0750149	8.12156	7.65009	10.2901	9.89032	5.73491	13.5054	7.48421	5.68366	6.14052	5.44856	8.21688	11.8448	7.28393	6.44077
1031	9.16139	9.32856	5.54825	11.5316	6.76536	5.18748	5.56717	7.34827	6.6383	10.0975	8.23025	12.635	5.52443	6.16459	7.11866	3.34371	5.3195	10.2287	5.23329	4.94029	6.73445	0.104672	8.65133	8.88955	7.7423	11.116	7.26638	10.0126	5.92275	3.9554	10.6175	4.94849	6.83698	14.3015	7.77105	5.46809	5.90606	10.0896	2.97415	5.18617	6.99644	5.21559	7.86921	15.2447	13.5535	3.42059	10.211	5.96005	6.79781
1032	8.20428	11.8945	8.0336	8.64195	9.99775	15.7312	8.11431	7.71546	10.945	10.8024	8.91099	3.51011	10.4792	7.38074	4.53682	7.90321	2.40167	4.70772	7.43938	6.7569	24.4412	16.383	4.53661	5.92548	7.67096	5.86425	11.3355	8.49056	3.8164	10.9499	5.03319	5.82031	3.28142	6.38354	9.97606	6.47096	4.25218	9.61892	12.1554	4.08496	5.33485	12.7466	17.1488	10.7426	0	7.28671	3.15399	8.87756	16.7225
1033	4.21418	1.4273	9.84116	8.78676	4.01523	0	11.1575	9.04974	5.41026	0.331348	10.0063	9.46036	7.19842	11.0741	8.06925	4.70138	13.4392	6.29838	8.50365	24.2589	2.89898	6.41417	3.21306	2.41409	6.09324	5.76234	7.78238	5.7177	21.2351	10.4945	4.46035	11.6978	4.07144	9.25412	3.50008	4.09585	5.25881	5.33052	7.33475	12.7089	12.0576	5.21083	7.41045	8.0578	8.69281	3.4671	7.28633	6.01	8.8467
1034	4.43341	6.17054	15.8002	7.31005	19.107	16.9023	10.127	0.0197144	15.5497	14.0101	13.6533	6.65668	12.3074	7.65723	8.91546	10.1908	6.66483	11.3532	12.1643	4.55158	5.82924	5.5378	6.08429	9.299	13.1783	1.11587	6.9941	9.19072	11.1306	20.0291	9.49711	10.7655	26.2129	5.8307	11.19	8.45553	16.7204	6.84938	9.02494	14.7086	11.0808	9.97941	6.61755	9.10584	7.46755	16.959	2.58596	7.57184	10.2363
1035	6.47913	13.8133	0.23742	11.6059	0	23.3275	9.94251	12.2421	17.823	15.3611	2.77767	9.35827	19.8288	16.1984	10.7593	11.8978	17.8335	13.4024	4.45348	8.7359	23.3203	11.9632	12.549	12.0131	8.37538	21.7026	6.41317	15.352	12.9286	6.79475	9.96609	11.553	12.3139	8.80292	11.3617	9.47231	8.0057	9.1578	5.43692	10.5194	11.941	12.7737	14.2784	9.03886	23.3522	13.1985	13.0469	10.4573	12.2555
1036	20.2458	20.3852	15.9638	13.3344	31.2563	12.8084	18.1035	22.5544	3.09627	14.381	19.9965	21.9851	13.4994	11.5469	12.4347	16.0276	16.2144	13.4956	25.3769	11.3881	7.84332	20.9359	20.4337	22.4455	7.53984	1.03447	14.4176	9.40222	5.26909	10.5786	21.7696	18.0376	12.0358	21.7423	18.0091	23.2604	5.1276	23.8933	9.12722	15.0928	15.2815	14.7197	10.976	14.0593	7.5905	10.6914	24.6203	16.4406	15.8361
1037	12.1353	15.9008	13.5076	7.40777	7.7559	9.22756	8.88273	11.4574	7.16	17.1279	11.9118	11.342	5.31622	8.70941	16.6351	17.0685	11.7417	12.1512	18.9717	6.04733	4.58159	10.9291	6.13189	9.37089	14.6328	8.1406	14.3951	14.43	10.5312	18.0377	10.6553	13.8981	10.3777	3.61903	10.0157	13.8061	17.7844	6.08562	8.03172	14.1162	10.0239	14.3287	16.4146	6.38347	10.484	9.74132	5.18358	12.4599	8.73555
1038	10.6189	14.1043	11.4535	10.6297	4.01574	1.11867	14.6208	8.41121	15.3834	5.11075	9.39311	9.28251	11.4112	11.5502	11.1248	8.79861	12.3727	10.6231	1.32372	14.7504	18.0987	6.63756	16.4052	8.04373	9.03994	26.2319	10.7879	15.1103	13.5127	5.31068	12.0362	11.6313	14.7696	6.44116	14.3236	12.1201	8.94358	8.61647	25.7188	12.4237	6.42126	5.43853	6.92038	20.4543	9.98135	18.0446	5.53837	8.11375	4.94889
1039	20.9477	0	10.7339	10.068	6.10756	12.2552	9.21641	15.0101	14.054	8.98535	11.464	15.7699	7.39895	9.23269	11.3897	13.4378	7.58757	8.68808	15.6455	14.4663	6.01028	11.0405	8.29054	15.17	10.4897	6.12246	7.8287	7.59969	7.17938	7.50235	10.1221	7.17753	5.63212	15.0765	13.7777	8.72916	20.3512	10.0683	10.3058	5.4245	7.35723	12.1027	6.68099	0.772574	13.4296	8.97393	16.5288	16.8251	9.17989
1040	0.00368012	1.68055	0.0072859	0.228588	3.51546	0	0	0	2.08568	4.97353	28.7206	0.797838	2.59896	34.9466	1.44304	0.367301	3.49095	0.0202285	0	0	2.85171	3.35286	2.99285	0.414401	2.35901	10.6931	9.51581	6.39886	7.73742	10.2886	0.0551321	3.64398	0.276881	0	1.03938	0	9.79393	11.5102	6.01691	1.0048	0.264165	2.29554	0.0498735	5.38414	0	0.344597	0.510503	0.011709	3.31988
1041	30.449	32.5642	31.541	44.1515	39.5497	44.8876	32.2269	33.0624	30.6854	24.5273	0	41.6598	33.047	0	35.1087	32.3735	34.2153	38.7783	38.7609	30.8758	32.3233	37.7384	38.6649	41.5108	5.10758	0	0	0	2.37279	0.115164	43.338	38.0553	38.8313	37.0142	42.342	36.6901	0.292595	0	0.0338323	31.5926	37.1782	34.3527	29.4659	30.1672	31.3017	36.2054	36.3439	33.5082	35.8433
1042	21.8392	25.1723	15.6629	16.0324	23.9785	16.3244	10.3754	19.8382	22.2173	14.96	25.4485	13.3671	15.9371	20.8293	25.1352	19.8344	23.398	18.3327	9.91261	18.6527	15.9557	15.8702	19.825	17.6446	29.3766	25.4273	20.529	34.3332	33.1544	29.7182	20.6693	17.3009	25.8729	7.038	7.56515	12.4332	36.9531	21.7591	36.0345	24.5478	17.7774	24.5735	18.5112	14.518	16.8829	17.1962	21.6634	18.1861	18.9686
1043	10.1108	4.25727	13.547	13.9268	5.922	9.68242	16.0912	7.19164	7.63171	17.8364	10.6918	9.53101	15.2643	0	0.697674	8.81308	4.82612	14.7074	8.26144	10.7053	8.31047	10.4136	8.85535	8.83728	11.4367	9.99345	12.9383	20.8907	22.2226	22.429	6.24172	11.582	3.83505	7.58054	6.21306	10.2677	13.4759	14.2676	12.1549	10.5499	8.92324	5.90269	10.2839	14.0575	8.44465	11.3094	8.12955	8.19614	8.01977
1044	7.49073	4.68757	11.7101	6.01707	4.10851	6.99579	12.5697	6.03002	6.05762	4.50525	0.162875	7.72741	9.08902	8.10775	7.73075	8.41589	6.53016	4.86931	9.70483	7.9195	4.87533	10.3949	9.56135	6.73657	11.6816	18.0804	10.8547	9.66775	5.40205	7.12701	4.94516	6.61539	5.04044	7.09282	6.6808	9.71157	6.58338	10.1343	12.4834	6.61172	6.51094	7.24354	6.15022	6.33847	6.84762	3.68227	8.25598	13.1818	7.26956
1045	9.72272	4.9058	6.37635	4.12332	4.88574	4.85612	4.89308	9.53435	8.41447	9.26048	6.10494	6.65937	5.2082	12.2986	6.77257	4.67571	5.04449	7.10008	10.9297	5.87857	12.2892	3.74772	3.64204	6.64225	9.80117	10.3467	20.7498	10.8836	6.33971	6.62766	3.03402	4.05055	4.5276	8.30644	8.36225	4.77427	7.30397	15.812	8.35439	6.57156	12.7195	5.87519	8.63211	7.88667	13.7816	13.2562	5.60329	5.69251	8.00075
1046	5.34568	4.24621	2.59854	2.62096	2.76114	4.21387	5.45843	3.57642	9.56438	6.75248	5.98144	4.54882	2.4609	4.72464	9.42067	5.85681	9.74441	0	8.07455	5.35601	6.6606	5.50507	3.83163	4.94048	0.353078	5.29649	2.79255	2.7988	8.48247	5.5989	4.3838	4.14623	4.29984	6.22514	7.33719	6.82313	3.5235	8.86891	14.1626	5.16006	2.83858	3.75214	6.71777	4.83405	0	4.09109	2.56447	6.90386	6.70887
1047	5.17225	5.82479	7.0984	5.71191	4.77046	4.23553	8.3961	9.99016	4.09468	2.6061	12.6894	6.76231	5.78346	7.46458	3.51343	6.45695	4.45611	4.45785	5.68861	9.45868	4.46436	4.47799	4.76893	5.29243	18.7546	3.76561	9.64078	3.69683	0.299249	8.02278	4.75618	8.52395	6.2969	13.4712	3.96625	6.697	3.06243	0.0233632	1.9691	3.36319	4.00017	4.00965	7.21261	11.2332	10.625	9.35765	5.90571	4.18856	4.2681
1048	4.79535	7.33404	6.93855	4.03133	3.95743	5.02006	3.21208	7.0864	3.67894	5.33206	7.83851	2.50701	2.95109	5.09954	4.86157	7.5785	5.04311	5.16067	3.51888	4.34202	7.61999	5.84176	3.91507	4.65694	6.63459	6.19252	6.13997	5.07744	6.32265	0.329622	3.8269	3.15551	6.84977	8.98644	12.5043	3.50042	11.4256	12.2684	3.93659	5.72809	4.92989	9.50801	5.98271	3.51085	7.00711	4.55722	8.16747	5.37402	7.56083
1049	5.07059	9.32723	4.51993	3.15619	6.55102	3.7842	6.7771	3.69043	5.5699	9.24644	2.36185	6.43937	7.66004	6.52906	5.31639	5.6279	3.25127	6.57345	5.14846	6.81141	4.64927	2.65742	3.94289	3.32435	4.4951	10.2044	6.83911	6.25292	7.6667	9.74313	8.74976	2.92623	4.1694	4.28521	3.98963	9.10265	7.58566	5.35617	4.85369	4.87027	4.85787	2.487	6.99376	2.06988	5.10943	0	2.85581	4.75709	0.0403169
1050	5.15783	4.13086	12.9708	6.23672	3.39585	27.8023	11.6882	12.2109	8.76145	8.04077	6.85199	9.64602	6.916	9.97773	12.8361	1.10116	9.57477	10.3229	15.2177	12.5385	8.79302	7.05396	8.9248	5.11507	13.3828	6.98118	10.6629	7.88369	13.1356	19.371	13.1183	7.05684	7.62451	9.87718	11.2357	10.7831	4.96573	7.64085	7.89979	10.6343	15.7201	11.093	6.65172	10.9899	0	10.6714	2.63146	13.006	13.0946
1051	14.6832	9.77056	8.70016	8.41684	7.24396	6.10111	0.363427	14.2544	12.2513	6.15363	9.68287	3.4945	11.7783	4.64013	10.79	13.4821	13.9521	0	10.8152	0.00383566	14.8651	4.8456	6.24707	14.9672	6.87853	8.37221	11.9849	7.98981	0	3.97952	4.2043	7.2905	5.57745	0	4.00899	10.1996	7.6825	6.80992	9.57006	0.0895021	9.28602	0.186715	7.94348	12.2065	11.358	5.21287	13.3986	12.4695	13.9568
1052	8.2378	8.53276	6.49725	8.19864	11.539	5.14907	20.8247	7.13338	3.58554	19.1503	8.77621	10.0811	4.29636	5.26959	9.10566	7.4551	9.65632	14.2281	0	8.36532	2.11992	9.56579	9.49728	6.06817	7.65793	11.321	9.22665	9.18023	14.0171	16.5664	3.74719	1.11104	6.96954	7.44286	9.37318	9.67905	9.39062	10.8048	2.17871	15.7041	3.99528	9.80798	7.36282	11.0021	6.21456	6.23894	12.5771	0.12506	0.356539
1053	2.47723	9.0395	5.26056	5.08105	6.37162	6.22773	0	0.741867	6.97361	2.84592	6.85048	5.6415	6.19221	10.9928	7.87394	0	7.22445	5.28236	4.51077	9.70959	5.97789	8.39425	5.52225	8.56894	5.89152	8.53627	11.2415	2.50089	11.5632	6.10964	3.82178	7.66778	7.20863	8.33288	15.6393	6.41631	14.3275	5.26753	6.65179	13.7502	6.39814	10.1713	7.87571	8.78949	13.1336	12.8721	10.3931	16.7604	11.6755
1054	5.85884	7.79153	11.003	5.19111	3.65379	3.98184	6.35325	7.91423	8.40497	5.36269	7.15471	1.90028	7.10937	15.9981	3.91945	14.8611	3.21507	6.11896	12.7686	6.77403	6.29954	9.68449	7.61785	8.04408	9.15024	5.98632	12.1965	29.6144	9.56421	12.5851	4.9541	6.90337	9.25643	4.97756	5.82695	7.95279	7.70467	14.3102	7.45374	6.68875	5.90184	6.14169	0.653326	5.6826	10.4535	3.68521	0.219288	5.70779	7.85097
1055	9.15479	8.46524	10.6528	8.56578	2.58981	7.131	10.699	8.92445	3.49112	8.64252	9.49792	11.4875	6.35211	8.08698	7.33095	10.9394	6.08834	4.85799	9.78714	8.76065	18.7375	7.78836	11.4544	7.16889	9.7286	22.3906	6.44544	6.16699	5.68009	6.78524	11.8541	14.633	6.40898	19.1659	8.10612	0.168996	3.40547	8.75536	5.32714	8.87804	16.0464	17.717	17.1796	11.4063	0	12.3289	18.9476	11.0439	12.2007
1056	17.9893	12.0228	13.408	8.35104	17.4257	6.26302	12.3663	5.53821	8.96312	23.3168	8.00325	18.3726	22.5215	7.32884	15.3004	12.1109	12.8398	16.8758	9.59871	8.51414	1.70434	14.3817	4.72651	12.5318	7.77584	12.8618	8.32645	4.41998	8.73572	10.9402	4.71767	7.61182	5.99897	9.29678	13.9664	11.9317	6.3832	4.59828	0.374151	13.254	10.8446	10.3397	11.6472	0	24.576	0	10.36	9.30845	13.6877
1057	10.5905	7.28963	6.92597	10.0224	10.6831	6.12498	3.17002	6.57107	14.8308	6.73804	6.86146	0	12.2714	10.3541	5.8948	12.3714	8.668	8.19154	3.722	14.5287	14.8161	15.7682	13.2062	14.2942	21.8789	10.3783	16.7433	22.9896	6.16426	13.0629	8.18068	8.07915	5.46195	8.57814	12.5789	11.5164	4.86261	8.13707	11.8979	4.72935	7.58296	0.31964	6.86847	14.0633	9.86815	27.8279	6.79412	16.7202	0.239207
1058	11.0399	12.6101	12.4008	15.3455	3.8278	11.6228	23.5873	15.6129	16.8139	19.7493	11.7507	27.9572	2.3019	14.0842	9.808	15.8584	11.3137	15.8133	11.5368	13.2512	0.585773	11.3628	11.4675	6.4449	9.86121	13.1724	2.07701	4.48082	21.2097	10.5989	32.6592	25.0685	28.1999	19.5436	8.24858	11.4014	8.8803	15.4453	7.15586	14.1187	11.3255	22.7937	15.4604	9.43055	10.4373	10.358	9.00165	11.9608	10.1941
1059	14.8105	20.347	12.1808	24.5909	33.2693	19.5961	10.9478	21.0987	15.9242	0	24.5704	11.4193	20.2608	13.2675	17.1407	11.8204	17.4675	18.3091	22.0431	17.554	26.1008	11.1548	21.3361	16.7968	7.7944	0	11.0954	4.77356	9.9301	0.0010673	12.7427	14.5781	17.2936	12.7851	11.0159	19.9507	32.3974	18.2306	41.4909	12.153	12.8992	11.4292	18.3573	16.4292	13.959	10.8047	15.6771	2.89793	16.7439
1060	6.90845	15.6284	5.80882	11.6534	12.0278	9.88161	8.20537	6.13045	8.67103	19.8608	0	11.3693	7.48142	9.2722	7.2365	10.362	19.2931	5.64699	11.8256	10.464	6.9133	14.276	14.228	7.5251	11.5762	11.6037	24.9627	26.5392	14.0665	25.0156	14.139	12.0873	7.08283	6.99864	10.6682	9.27062	23.3044	10.5398	17.8566	18.6184	10.3107	15.9449	7.0845	11.5728	17.2712	9.22935	14.6363	10.2984	8.03243
1061	17.2955	15.604	8.56825	12.8984	11.7889	10.9266	6.81962	12.2404	12.9062	5.51403	15.2065	13.1279	16.766	15.3921	8.25263	20.3998	6.30844	15.292	9.43349	8.56708	11.7329	6.76352	6.6189	14.477	7.23965	28.3444	7.57985	7.4268	17.4156	10.5866	14.6139	13.6783	16.1889	24.1326	5.53648	5.43845	2.02368	19.8165	9.55159	0	6.89712	15.2088	11.7257	11.2691	6.29077	9.78306	11.9433	19.3219	18.6254
1062	1.9107	4.53905	15.798	12.034	8.62295	8.60448	12.3834	6.08502	8.33009	5.74785	11.5818	1.49094	8.40811	0.307923	17.2348	0	9.80776	10.9261	6.36442	9.57915	11.8944	12.5722	15.5753	8.54531	9.45675	7.63319	19.2293	12.4741	14.0694	9.78143	7.97182	8.44016	14.0914	8.58611	19.8056	14.895	17.509	8.06152	13.5465	18.5626	11.8779	9.62517	5.65399	13.7914	7.6919	14.4429	3.38875	6.90863	10.1102
1063	8.36768	5.3505	10.7615	7.57342	7.08744	7.57289	7.58956	7.97515	9.74683	8.75298	14.3487	7.10179	6.51325	13.2054	9.72533	9.70524	9.7485	9.46684	9.72432	12.1586	10.8424	8.63379	10.2113	6.32499	30.8159	6.09235	3.80741	10.0756	8.71433	3.49003	4.82203	6.6455	3.98337	8.62894	7.34725	5.52038	4.76788	10.0084	4.32522	6.30844	11.999	7.59659	14.8225	8.16521	12.3197	8.00236	10.5931	0	4.07102
1064	17.3867	11.452	9.8315	9.82261	9.32338	8.08398	15.6994	7.71629	4.71083	8.00878	11.1629	12.6611	17.1304	22.1076	13.2777	11.4446	1.82013	7.29518	6.39204	16.5487	9.77456	4.28349	8.10722	5.56326	6.8783	7.54539	8.94412	1.30127	7.19511	19.7516	13.7893	22.3701	10.046	5.14863	9.6554	5.41878	7.70967	11.2151	5.67712	14.4416	11.0451	5.3728	8.67278	9.12553	10.2232	4.25623	11.2341	16.2453	17.4068
1065	1.30569	10.6887	9.26975	7.38099	10.0814	8.07397	9.42441	11.0208	17.3777	15.1027	9.43126	23.563	12.8016	7.53872	8.47472	14.6133	12.7826	12.2403	12.4737	2.25855	6.87715	10.0809	7.02571	18.7559	0.0088041	5.31222	9.0661	9.24009	10.2792	4.40877	6.63662	3.04612	11.5102	14.109	14.6337	16.5315	12.4299	6.23751	6.63239	1.64762	7.89918	8.31223	13.8038	6.0424	7.77707	14.485	6.02173	10.0132	7.20521
1066	17.7998	11.182	9.61623	7.06219	7.70432	8.66852	1.65385	12.7312	8.96894	5.23584	8.27591	0.863051	8.4348	12.0732	8.79718	8.62377	14.3667	11.0343	17.2164	12.076	6.35445	10.27	9.41518	10.5358	9.17578	6.91994	8.96958	10.1246	4.66528	8.52677	8.7147	5.83545	7.5845	0.904855	8.11117	15.186	8.59117	7.79438	7.25549	7.94513	11.8618	9.10595	9.54178	7.9259	7.03372	8.14502	13.77	7.82334	6.86426
1067	4.80081	7.75187	12.3503	10.2945	8.02351	8.23331	8.46404	9.80462	10.1219	9.48711	5.61869	11.7407	10.6367	7.39312	11.398	7.76522	5.21506	5.19868	2.98248	9.61654	14.9147	15.0072	7.92162	7.77553	4.92876	5.98587	6.53974	2.62658	5.81327	4.55276	11.6212	6.65413	6.64357	13.2078	8.2462	7.91365	6.92718	10.1335	7.7137	16.0529	9.48073	6.53423	8.71476	8.02786	6.9951	12.8744	8.67448	9.41562	6.17065
1068	11.6142	6.0114	9.34941	16.7187	15.1182	17.9568	20.1939	9.3548	7.78009	12.9689	12.545	13.1856	4.9294	9.01982	6.78915	11.3012	14.0739	14.8941	16.1552	9.41982	11.2836	15.5442	12.1858	11.3005	6.84959	5.1467	6.4987	10.515	2.61349	8.05941	8.90426	11.8906	14.4116	9.7109	6.35923	14.1632	6.53089	1.46878	12.6466	0	12.1928	7.86303	15.5587	18.2871	11.614	8.11782	9.43416	14.2207	14.1507
1069	12.6104	11.7921	8.64625	4.56177	10.2221	11.9979	9.56644	16.9413	11.3864	9.32107	11.8292	4.89658	6.89825	3.68995	8.81405	5.78488	6.58387	8.00549	7.43245	9.31155	9.41255	2.56862	8.711	9.19657	13.0703	15.4162	4.40252	9.67678	15.1678	5.82702	8.78724	9.3523	8.45763	8.57252	9.63675	5.66251	10.2062	14.7246	14.7948	16.4234	6.43569	14.4363	4.42151	5.7927	12.7834	10.6639	10.3042	5.75286	7.3634
1070	10.2628	5.01135	4.71101	6.03306	5.846	5.02248	7.19701	9.47154	4.31689	6.66373	9.28053	7.09721	10.9427	7.87654	9.69237	6.97976	3.95562	4.94656	5.83649	12.7443	12.3051	4.30076	4.9354	0	10.4501	10.3627	7.32339	7.06404	0.132224	11.143	6.68415	4.88355	8.18621	6.07015	13.9136	3.82641	0	7.75323	2.36591	10.2917	6.4492	8.51847	7.82647	12.097	5.86674	3.72526	5.66132	5.05476	6.24642
1071	5.6104	7.36028	2.996	7.86013	7.92323	4.18376	13.3978	8.18806	7.50807	0.759503	0	10.5995	1.79933	4.52735	3.4843	8.61886	4.50431	6.0425	11.5564	2.88929	0.162426	7.37488	9.82531	11.6989	7.39238	6.64377	8.41733	2.32195	2.33426	4.2111	8.0255	5.06175	5.61533	7.55317	8.55558	5.26007	15.6387	11.2492	6.29624	3.41666	6.79638	8.2676	4.17816	2.77958	5.9546	5.40262	0	3.30186	5.30457
1072	10.7209	12.4807	15.5627	14.5266	16.0813	13.998	11.7802	11.9945	10.0619	10.6609	13.7285	11.6434	20.0091	19.8505	8.25286	8.6251	13.4329	10.561	18.0879	13.5001	8.67389	12.467	13.8364	20.0572	0.591231	13.5477	15.0654	11.4413	10.8612	4.83007	9.30706	17.8421	10.2231	6.7668	16.353	12.2635	3.66879	10.5695	6.34175	10.5534	16.879	15.9531	7.4585	3.71381	10.7687	14.928	19.5828	14.2702	13.1619
1073	16.2272	7.19943	10.8412	9.61413	8.16935	9.77553	7.40689	10.3877	13.9488	18.7051	11.4309	11.3035	5.87	10.256	10.2109	13.0663	10.4938	9.94008	2.44069	11.3484	21.7787	8.51276	9.79893	8.25515	7.0282	6.1916	7.37689	13.2489	13.1708	12.0787	12.9195	8.12271	10.4458	10.9197	3.85323	13.1497	10.0504	6.24428	18.399	10.3146	9.89502	0	17.5106	20.4799	9.68191	10.9227	15.5092	11.8187	11.2218
1074	14.59	14.0861	6.85887	9.33192	11.5281	16.3147	12.6793	7.81286	9.75689	0	12.5297	14.6377	9.15488	8.51879	12.2057	12.0266	7.15186	10.3861	16.1431	10.7692	11.4286	12.6358	7.18728	12.3631	19.8331	8.41936	8.23693	10.436	12.558	8.37205	16.4695	18.0697	7.22853	11.2784	8.78252	12.2179	13.2859	9.78394	11.9068	4.72584	4.5745	18.3766	10.3239	0	11.8853	11.1784	12.1578	13.2611	0.556185
1075	10.6822	11.1046	9.88394	16.6884	0	7.00681	10.093	12.4951	6.18263	24.9561	14.7766	6.2114	9.2552	9.83588	9.25284	14.5758	9.22292	7.55939	7.57355	16.7923	10.5453	11.4081	7.95085	0.807395	7.25524	16.0781	13.2079	7.74994	26.9826	10.7093	0.541209	12.2746	13.6302	12.1899	18.3679	6.20743	12.8478	11.9673	16.7269	24.4065	7.72224	11.1452	14.6122	11.3491	9.13536	12.6833	10.5872	14.2612	14.1399
1076	0	17.2195	20.4601	11.4375	26.0703	23.8035	15.3434	9.72303	12.3977	6.41332	0	10.0499	22.2806	11.9315	12.555	10.9795	15.7302	15.3957	5.0926	9.72552	5.47428	21.1344	15.3459	20.1688	7.29635	5.07422	6.24961	8.86953	13.6588	13.2744	21.2285	13.592	19.397	14.1131	6.70066	15.3001	15.26	16.048	22.5114	9.51419	14.6551	7.07782	10.7256	15.8464	11.735	10.2738	6.96477	8.38718	11.0189
1077	11.0131	12.8183	12.258	10.2365	7.19609	2.51287	6.72487	7.16674	16.5989	7.04958	15.0343	14.461	4.9145	9.02715	7.88797	8.96243	12.4228	12.9233	8.01557	6.2616	14.0726	13.6228	16.1026	10.3851	9.17712	12.0808	6.85909	15.443	8.10693	11.0274	13.435	7.48141	8.86606	17.3241	7.2965	8.6781	7.5582	6.60607	4.23906	6.97455	10.5458	16.9808	12.1134	17.2643	12.7629	12.0547	5.86401	8.62758	14.1443
1078	7.9831	7.09003	11.3412	6.87718	8.97391	11.6985	9.63752	15.0973	9.31711	17.6441	12.2818	6.43497	9.43496	3.70416	11.7945	2.71789	16.3616	15.3287	12.7178	7.4588	9.65663	7.20671	8.61327	8.76509	10.71	11.3868	19.4524	8.97312	4.55185	10.4717	8.54572	6.16208	12.1676	7.66053	6.06352	8.50678	2.8377	13.7336	5.54081	10.4178	11.8828	7.02027	8.5178	8.54622	9.66153	6.99011	8.67237	10.5544	11.3058
1079	12.9103	5.62974	5.08707	7.39457	8.21165	5.68384	5.73992	7.66308	9.91104	7.14766	10.9378	7.56133	6.3387	14.4721	14.6636	13.4478	6.72396	6.91676	12.5359	8.51049	5.90258	1.33677	6.40418	7.49924	20.2663	10.215	7.81108	14.4522	7.6434	13.8823	2.84382	6.51011	4.24026	6.12416	10.1135	14.59	18.8525	6.04495	5.67215	9.38475	10.6	6.66011	6.73342	7.92377	12.548	11.8412	15.0006	10.4629	12.9002
1080	0.642792	0.00670007	0.346113	5.58552	1.01102	4.01087	5.72115	2.98908	3.86956	8.40021	0	5.16386	0.663154	5.58107	0	0	2.70455	3.67935	29.5721	5.87054	4.70266	4.55119	0.000264509	3.6106	7.20657	7.35724	7.58092	7.34082	9.31335	4.38202	2.90638	3.44619	0.0139521	4.37129	3.90945	0	3.98378	8.41468	13.6327	0.0220572	0	4.95344	2.47152	0.0317177	0.0824882	3.40851	0.272602	4.40862	0
1081	29.409	32.3527	34.1722	38.1489	46.8053	43.164	26.7085	25.3994	26.2868	24.036	36.7244	31.7896	34.8701	26.7464	37.1542	34.206	35.0832	31.3229	12.2705	29.3027	27.188	37.8223	42.5828	35.4311	0.208416	14.3592	5.75173	0.193947	0.483963	20.5481	39.6151	36.5677	51.5839	43.2924	28.0201	33.2633	4.30712	7.86108	0	37.1644	33.6911	34.5656	34.4862	33.1542	34.0277	26.6178	38.0637	29.1304	31.2617
1082	25.9165	16.4622	15.2183	13.5481	12.2077	12.6562	17.1873	13.479	11.0015	13.584	8.20119	20.8633	22.4584	21.6474	21.894	16.1836	17.8857	14.7086	9.20953	17.344	20.9853	14.0393	14.276	20.0287	21.0087	16.383	32.8832	41.893	30.9075	15.0091	20.1401	17.023	6.32572	9.70292	10.5708	20.4695	36.6451	19.3693	36.3139	11.2086	19.7567	18.0287	18.7606	15.5298	13.1275	19.6451	17.4103	20.0372	20.4704
1083	3.48527	8.08892	13.6796	9.4849	6.85111	14.3005	10.4602	8.75057	7.70691	11.97	6.95774	4.08581	4.56752	7.03485	0	11.9717	4.0858	8.94568	10.4985	8.18617	0	12.1136	8.80287	4.85813	13.4672	17.5176	8.70295	9.55525	14.6497	7.24674	3.40478	7.99555	5.15433	6.83524	7.05544	7.30081	20.0134	8.6347	16.5915	8.02512	8.46368	8.54513	9.75396	8.20833	9.33672	5.43476	6.15006	6.17452	9.56019
1084	6.69455	4.32661	5.30033	5.5069	4.83065	2.61705	6.48183	13.0553	11.3242	5.63635	5.73039	3.85502	8.6108	7.49449	8.09726	4.02083	5.8327	5.69667	8.8235	5.63582	12.7968	5.92044	3.97148	4.82616	18.4653	10.0338	10.6951	8.30074	5.74243	9.68006	4.98487	7.25216	4.7321	0	11.2287	11.1214	0.00329011	15.038	10.2697	10.8994	4.55917	5.54765	3.32035	17.7334	5.606	0	5.79209	7.69466	5.46803
1085	4.20483	7.50318	0.0107017	5.39784	6.92757	3.84638	5.30164	4.85422	8.46562	6.99382	11.6266	8.03949	5.71025	4.31494	11.3225	6.1431	5.17766	11.933	7.8871	11.9776	7.60937	4.19122	3.7887	3.69922	0.00115787	5.24104	11.481	8.93567	5.78624	3.86068	4.38154	3.85972	7.76249	12.2038	3.47884	0	6.50912	1.30985	3.99723	5.1216	11.4799	3.6647	6.35506	4.66369	10.9855	7.74402	4.70352	2.38567	4.96999
1086	10.219	7.50988	8.7299	6.3712	5.91938	2.03816	9.54976	10.4651	8.42792	9.41996	5.18789	3.3977	4.16886	6.09157	3.6877	4.071	5.39054	3.16151	6.73778	3.46627	4.80286	7.33068	3.32594	3.73662	7.08461	7.18706	0.212181	5.99785	8.30764	6.86193	4.05931	5.72136	3.35804	7.53956	5.36772	7.208	6.47731	9.07275	2.49545	7.54634	5.66159	8.31873	5.10491	0.0998398	5.41676	6.99287	8.8346	8.37121	9.98296
1087	7.29335	16.0623	8.39855	7.48497	3.45213	13.5001	5.29895	8.08474	6.27536	11.4143	6.10309	7.87682	6.94582	9.99795	11.72	12.9469	11.7724	9.17514	5.05474	8.38837	8.17602	0	12.9414	5.82299	16.666	6.81061	5.9186	4.01372	4.12589	14.773	6.66974	5.2126	7.3263	6.78133	7.72739	8.55038	10.0719	18.5757	2.59359	4.43638	5.04236	4.92561	9.29365	14.2864	6.18651	5.86115	6.67438	6.99961	6.47859
1088	5.39774	6.96673	7.72569	8.47159	6.68546	0	7.12781	6.73412	5.3588	6.17349	10.2727	10.3911	11.0655	6.00574	6.12435	4.39175	7.37971	11.2395	7.56481	4.89057	9.35974	8.22237	4.78392	10.4652	0	8.40476	6.74765	13.3213	12.7127	5.2993	8.2485	5.24604	4.84504	7.86084	11.3665	7.47923	7.42432	6.25055	9.4494	4.85116	5.36648	1.30826	6.00841	4.85694	9.07823	10.31	4.89146	9.67419	6.58111
1089	6.73699	0.720778	6.41859	0	5.30976	3.86669	6.16283	6.18858	11.2833	2.37191	9.19598	4.53726	0.939593	5.08555	0	6.06516	4.68768	0.137615	2.38146	4.93795	4.37919	5.80892	5.52666	7.52125	15.8921	6.70576	10.0266	0.447751	7.97054	12.3391	5.58968	7.6757	8.89818	1.41264	11.275	4.60739	4.56466	5.4734	4.65651	10.725	5.97906	10.1422	4.44528	1.43569	6.15254	13.9857	7.20731	5.12397	5.22701
1090	12.1032	16.9462	15.7306	23.4619	13.0565	14.192	11.664	16.8271	9.84793	9.12165	12.9259	22.9555	17.7943	13.2564	10.5213	17.5426	14.9708	15.6975	17.0026	27.3217	14.8153	12.9903	12.9522	12.6972	12.0593	5.16972	8.44305	4.5111	4.77627	0.283652	16.7193	12.4098	15.3658	18.2346	13.8309	18.09	3.36616	7.38051	5.49513	15.0044	14.0439	10.8422	23.7969	16.0115	15.1115	14.1254	14.596	12.6777	12.7754
1091	8.95941	12.8004	13.1824	0	9.26796	12.1968	17.2897	15.5807	11.043	8.35894	13.5917	7.08149	10.7398	12.948	8.04374	13.4604	12.7822	11.0261	15.913	0	12.3343	6.72497	17.9939	4.6178	9.48488	26.0035	23.0011	16.0191	13.1845	15.4115	10.6229	24.979	19.1901	16.6824	0	6.51089	24.2534	16.2001	16.8618	14.4436	11.2431	10.7884	0	8.62786	13.6337	11.7222	18.2845	7.36812	13.1116
1092	27.2116	12.9064	11.0112	20.628	24.6813	13.7504	12.7434	17.1144	14.5215	19.9191	14.4003	17.4431	21.5138	24.0444	24.2988	10.4822	12.9131	15.388	9.01804	12.4216	12.4029	25.8842	10.5995	12.2604	8.18565	7.76143	8.92784	11.8251	9.68363	17.2665	17.5521	11.566	7.57281	11.5578	27.2463	15.4217	12.9158	8.1958	10.8754	19.7478	21.249	24.8669	19.681	12.7246	11.3598	11.9391	0	11.4469	14.6874
1093	8.78701	6.28301	12.7534	22.008	8.82123	16.0392	7.02313	8.58321	21.4113	14.9882	12.5783	11.0522	11.1639	7.75887	10.1206	10.5918	11.8588	14.8698	7.64496	20.1956	7.44893	8.32561	11.4199	24.244	7.94106	9.92945	8.03704	16.5756	20.9356	13.4744	14.414	8.33856	15.1205	8.13834	9.31419	16.7961	13.1717	19.1736	17.5599	12.084	11.5832	7.73987	13.9563	11.5321	10.8457	8.43244	23.9592	18.08	19.0613
1094	8.08813	17.8438	10.4461	10.341	10.2272	7.94921	9.94158	8.82269	9.79854	10.5903	13.4482	7.32549	9.73279	11.2555	9.90695	10.7461	19.0906	10.275	9.75399	8.01783	19.6513	6.36381	11.9965	7.8801	15.8905	11.8572	8.13216	13.6877	9.88636	8.57792	7.20658	6.17832	9.774	3.33603	12.0748	9.20628	9.85493	18.5646	11.4955	9.89843	7.62839	6.91542	8.31332	9.0605	13.8478	11.9619	11.3707	11.235	9.71193
1095	6.50567	7.55907	14.4869	6.03181	11.8444	12.7223	10.5898	6.24271	8.64487	6.97014	8.14446	14.4928	5.42412	6.57555	12.537	7.26612	0	10.1047	13.796	5.37821	5.87736	12.9422	7.89394	6.71535	16.4347	4.40865	9.02272	10.8466	12.1499	14.8434	6.44031	12.456	4.29314	13.498	0.164562	6.00427	11.5346	5.62935	7.64765	7.77245	8.89944	10.9832	10.3901	16.2528	8.92527	11.7741	10.7462	9.43979	9.85425
1096	5.58609	8.66324	5.5199	5.27045	6.26139	10.5041	11.9901	5.80439	2.8241	8.69978	7.84744	8.43502	11.1744	6.12904	7.42712	7.3143	8.46483	6.78267	7.65646	8.64539	7.91069	6.37523	8.39572	4.52477	13.4357	17.0912	5.92275	8.18981	10.7037	8.58305	9.41877	7.48136	9.91641	8.97625	12.9325	7.58371	6.07825	1.90737	8.49176	5.03564	6.9208	10.0344	7.78761	6.94354	8.07242	6.77689	7.6044	7.24075	0.0627831
1097	13.3539	3.09387	4.74587	3.10813	4.31833	2.52553	2.85595	10.4686	9.48505	10.184	7.64604	3.09648	4.80804	10.7696	6.03833	13.3133	8.55505	5.15333	5.11244	11.3761	5.66389	6.19345	5.40488	7.83255	5.94882	10.9613	14.6237	3.59853	3.37279	10.5582	7.53005	4.06968	6.52633	5.4679	6.85827	9.66521	5.46887	10.253	9.06217	6.42207	5.93008	6.55042	5.96521	6.38851	10.1045	3.36277	8.64041	7.82941	9.3071
1098	2.19361	7.17507	7.50841	9.15082	6.92681	7.90104	9.04136	1.86286	5.36197	6.50221	4.69033	4.08211	4.56009	2.39055	6.03409	3.12866	5.77595	6.16434	7.40262	2.57232	8.1506	6.77675	5.83782	12.89	5.17691	5.0656	5.08545	9.00527	11.547	5.95212	6.24667	7.78138	8.23478	6.66191	6.28313	4.24851	5.66527	12.4614	7.0895	3.88392	7.9167	0.40219	5.03562	8.25372	6.04562	10.3836	4.79848	3.7776	5.44961
1099	7.21139	6.72893	4.61516	0	4.59487	2.21945	6.86098	8.69335	7.06177	4.6656	4.72741	4.03583	3.0888	4.87199	5.07214	6.15453	5.58863	4.53851	6.6999	4.07131	5.74474	7.42351	7.50573	6.33785	5.44248	1.75202	8.80423	5.74131	3.76019	5.04909	3.84927	4.73984	4.00614	7.44682	11.2954	6.47329	7.69102	0.234314	5.42127	5.70768	4.58549	10.8768	5.07399	4.2048	2.05372	9.52158	0	10.9048	5.97856
1100	3.52093	13.4088	7.71426	7.37037	5.21429	4.24952	9.24882	16.1078	5.32214	6.30183	10.7241	4.65025	5.10133	0	5.38514	11.5609	5.63117	6.66511	13.2795	9.28226	7.02473	6.78032	6.47798	5.48268	11.439	22.2383	18.2083	3.83884	4.90698	10.0057	7.20968	3.3402	0.548718	11.8856	0.108727	7.85313	0	13.9475	5.48903	10.7389	9.78479	5.19868	6.47536	14.9888	10.4062	13.4575	15.8625	9.61255	11.6716
1101	7.0987	4.819	6.24973	6.44495	4.01871	5.4485	4.70456	0	2.51874	4.30201	4.51619	4.08132	11.5318	12.4545	10.2895	5.45951	10.507	7.48267	8.02148	9.58293	5.82174	3.49383	6.15363	4.56507	8.98871	16.3445	5.25165	14.9726	13.3637	10.0735	7.47026	3.52155	8.61886	5.91518	16.461	14.5792	15.8117	0	6.76477	6.46436	3.07808	5.39782	6.60429	6.62879	13.2236	7.24026	6.26689	6.14392	6.07797
1102	10.8189	7.72923	5.03808	4.6305	3.91194	7.61421	8.78109	14.0352	7.40298	9.02032	6.1878	5.71079	7.95394	4.03909	6.04754	5.43914	5.87421	6.80361	3.55258	1.96995	6.77765	3.93102	3.88841	5.69194	12.8658	0	4.85248	6.61112	6.69646	6.28485	4.62281	3.59374	5.45717	4.20672	8.33209	10.3192	4.71835	13.174	0	4.07611	2.71684	9.14329	6.40953	7.95444	5.25612	7.94673	4.49429	9.03084	4.71462
1103	1.28876	0.806497	5.65556	4.5856	8.10846	2.99701	8.70261	1.45626	10.6606	5.78509	6.67279	6.76832	5.16083	6.06537	5.83869	0.0140383	4.96096	6.78906	7.90872	6.77124	6.93816	9.74892	6.68248	4.72367	11.618	11.3295	7.62974	9.73952	9.19315	10.3094	1.91202	6.25421	6.54189	9.93945	8.72469	9.17283	3.41256	10.8472	6.58443	6.86276	6.37592	2.83781	9.04725	8.52631	3.44311	6.42697	5.34265	5.99078	3.69767
1104	9.36649	9.69383	6.83635	4.62071	5.05129	3.43765	5.59603	7.64178	7.73003	6.73426	7.17775	0	4.42233	7.20469	8.12429	7.0055	4.69466	4.08197	2.40657	8.49055	3.71454	3.20275	3.48807	4.07275	7.76422	5.04487	10.7644	5.45906	10.6872	4.32234	6.44548	7.44053	8.64365	8.26326	3.86529	0.0200144	4.94389	7.50952	5.06306	0.0515781	10.3178	3.59333	6.24294	3.92335	7.56526	2.72532	4.03816	7.23148	5.29708
1105	4.80313	4.14826	12.3386	4.28195	1.917	5.38077	12.8395	11.5663	0	4.28364	5.45573	10.2279	6.03509	8.6964	7.11556	2.38485	8.61029	1.07781	9.65389	4.02163	3.77729	0.660327	10.4373	8.69714	7.02485	7.85012	11.1433	8.71268	8.7639	4.66731	10.9659	0	11.1692	11.8624	9.73502	15.9585	3.79521	9.08768	5.6328	5.74686	0	4.89897	4.23174	6.46728	11.4572	12.1203	8.68678	10.6244	9.14212
1106	12.315	9.65151	8.12932	7.00204	6.84934	5.90738	9.38924	14.0363	11.9046	7.1428	6.99307	13.8069	13.3363	9.96626	12.9056	12.6991	9.56731	14.1705	4.64211	6.65021	8.57826	10.8576	6.55487	13.8472	9.62863	8.67453	6.3235	8.34782	0.202083	8.06756	6.95091	18.1661	8.06737	8.76155	8.53968	4.36213	7.33931	7.12619	7.17939	8.49947	9.08071	17.4554	10.6174	8.88767	4.36707	6.12738	14.6142	9.38231	11.5961
1107	2.54475	7.29976	6.0894	6.99097	13.0828	6.97512	2.26245	4.07313	7.77298	20.9741	10.185	6.34441	5.44034	5.61078	4.82365	10.0628	5.25268	9.46563	5.66038	4.0284	8.2634	8.6967	9.11194	3.76578	9.20879	9.32611	6.94577	5.98782	10.5912	10.3007	6.02057	0	3.83271	11.9001	9.73283	9.14606	9.13058	11.6442	12.7102	12.3573	8.46324	6.39189	8.95818	13.8589	7.21712	3.91159	0.435915	8.81904	3.08762
1108	19.6218	22.5424	19.3625	32.8063	28.0678	34.6976	12.2303	18.1891	32.1793	17.1205	21.7031	32.2414	21.6244	26.2072	23.1569	23.2262	30.8954	24.729	27.072	28.447	27.1242	17.6963	29.7492	29.3421	8.25151	5.75374	18.1646	3.38477	7.05262	3.8419	27.5573	33.9648	26.2429	16.6254	18.1995	17.0865	6.64594	5.61326	8.35645	27.8572	31.6309	26.0827	21.7415	8.93115	18.7588	28.1526	22.5095	19.2848	30.9883
1109	28.6215	19.9007	22.5862	21.2666	23.7783	23.2922	26.2454	12.8941	14.5086	18.3355	20.3844	16.1688	19.3936	19.7557	16.3131	22.148	14.0062	18.7346	17.8027	20.7559	21.98	34.9323	17.4561	19.8117	13.2105	13.4383	10.7162	32.9458	28.5428	32.1267	20.8451	23.7188	20.8775	10.6404	16.3012	11.5025	44.2025	21.0504	42.2199	17.3455	18.5518	19.0001	19.6719	19.8333	18.3056	11.8913	17.7492	13.8798	13.7269
1110	9.11204	18.3971	17.5105	9.57473	16.7943	18.276	11.6698	20.5203	17.29	13.3092	27.3451	14.5792	15.3272	22.1245	13.1609	16.4008	12.6933	15.0477	18.8158	20.7973	17.3015	18.7748	12.7265	7.15748	19.7734	12.7914	23.2736	12.917	17.5177	2.18736	20.9081	14.0259	25.2012	24.7089	22.1528	14.1085	17.2319	12.3015	11.6339	26.7081	17.0053	14.4284	17.0668	16.7221	15.4622	24.6634	20.7648	17.6487	17.7899
1111	14.342	15.6202	17.1563	24.8296	14.9082	15.3191	14.2414	11.4597	12.1356	9.93889	10.8256	17.557	14.2434	10.7085	15.0849	16.4062	25.8164	12.9589	15.3504	16.844	16.5007	11.9245	26.2744	29.0249	11.2544	25.5066	13.8915	16.6199	15.0654	24.9696	20.5096	14.199	16.1944	11.9598	0	13.0524	15.4597	16.0883	18.5472	4.69062	11.1722	20.3996	16.1484	17.8263	11.8908	21.4305	13.9707	12.4091	14.4388
1112	24.9137	10.7251	9.5788	12.0388	13.5675	11.7267	12.2082	11.4967	9.01959	12.1806	10.4283	13.1137	16.9664	12.5924	25.2359	1.11599	13.3654	14.9171	11.9708	9.16905	13.559	14.0988	11.9223	12.3564	12.011	0	10.5715	14.1654	11.5201	13.5174	10.6715	15.1297	8.6608	0	16.538	16.0449	12.7114	15.7069	12.56	13.0297	19.9358	15.7214	5.87075	12.4115	23.8987	7.52156	9.23057	11.3499	18.831
1113	8.50797	10.5874	12.6023	12.9652	10.5396	12.2216	3.40683	8.518	12.3113	16.6095	13.6007	17.1618	1.26903	10.4395	8.60779	16.6891	7.14492	11.5304	10.0538	12.472	10.3117	14.3757	8.65861	11.1456	12.2956	24.954	8.9365	12.73	7.20149	17.8085	7.87646	18.4969	8.83751	20.0973	11.0051	12.1599	9.84799	11.9503	19.4484	10.9062	9.72232	10.3539	10.5881	14.4327	9.29435	8.24683	8.53299	14.1036	3.49056
1114	8.79639	9.75866	15.2928	10.8641	11.3401	9.58226	9.70021	7.68043	8.40247	12.466	9.73924	9.05145	19.4771	8.05517	9.94023	9.64778	10.9494	17.2759	13.2818	11.94	8.57783	8.05587	7.32832	10.0765	10.8442	6.31427	9.71032	7.93541	10.2281	11.5634	9.8305	7.01533	7.72236	9.66656	11.5057	12.6414	8.36629	10.8728	8.60962	16.0302	11.4252	9.3487	8.80013	9.67696	7.21575	9.08801	9.32291	6.78323	18.6792
1115	7.30207	8.88414	7.10196	11.9258	13.6855	9.95795	25.9026	11.7679	7.60076	7.45287	6.05607	8.86363	5.75637	9.8327	5.12691	10.7318	7.56484	8.11231	10.1693	7.07594	14.7651	7.68745	7.72345	6.72439	14.8517	0	6.323	14.0052	10.421	7.64303	7.2901	7.88397	6.73801	11.6712	17.4939	2.29971	6.76738	8.65763	7.86654	4.9313	4.70153	8.8888	8.62404	6.68287	9.33527	5.33534	11.841	7.76669	6.8841
1116	5.30119	7.53825	4.57909	5.8833	4.62882	6.54	2.75035	6.84561	7.23217	9.09078	8.37734	4.90535	6.39487	4.30876	6.72654	10.0039	6.6136	4.32676	5.83114	8.24935	5.76918	8.09468	9.78675	3.16278	4.43599	9.49954	6.02727	6.0078	7.17683	0	5.95863	6.09114	7.64561	1.70503	0	10.4756	15.9643	5.20081	4.3198	5.43164	4.40146	6.56805	6.81501	6.51186	10.4218	9.43506	12.9686	8.35257	7.45021
1117	7.662	6.82401	5.31089	3.2464	3.06842	6.90044	5.47962	8.64638	8.12232	2.1166	3.89875	7.03877	7.66025	5.52239	5.26737	7.37389	5.84211	4.3833	7.43541	4.51535	4.72829	5.24811	4.56592	5.72655	5.5738	9.71739	7.59698	3.70768	7.67986	6.66443	4.06659	4.45077	1.42825	6.19888	7.80763	7.15022	5.62732	4.20097	8.72564	7.84842	10.1174	5.99518	14.8539	9.38801	3.67767	4.76296	5.27395	8.97662	4.24506
1118	5.33726	5.02231	9.61547	3.82834	4.20978	5.01583	8.338	4.51011	5.87877	7.97342	2.70349	0	4.60805	5.79116	5.77855	2.38927	3.72089	6.13765	3.27974	5.29254	3.56672	4.80438	5.38336	3.5983	4.56121	6.06808	5.21137	11.9116	6.63479	11.5432	4.52221	4.19418	3.82675	6.99791	2.71549	7.18189	7.14542	9.46613	3.21088	4.46792	4.1833	3.20142	6.53441	2.87436	5.67284	5.82668	4.02409	4.80835	4.06014
1119	8.72537	6.6428	1.25178	4.84379	7.25764	4.46013	6.30289	8.55487	12.007	8.86213	7.02539	7.72907	8.29741	10.6249	5.07087	9.24117	6.28907	5.30996	3.81174	3.64447	4.92006	6.93564	5.63031	11.027	4.3987	5.14872	8.45795	0	6.55474	4.10309	8.3663	8.51317	13.745	6.99444	10.7813	4.88541	0.878256	5.55454	5.07794	5.95592	7.33539	5.09462	4.69839	3.47327	3.13056	3.68964	4.07039	7.80126	4.13103
1120	2.53431	8.25497	7.36487	3.54211	1.80147	1.34934	4.17392	5.9365	0.0598698	4.54857	5.00191	4.11285	0.946341	1.14575	2.79344	3.77034	2.58875	3.64371	4.02842	4.62213	2.30326	3.28044	5.47757	1.92767	12.8974	7.44698	7.10304	5.00875	5.31764	4.88639	2.49268	4.15724	2.33714	6.58054	4.10497	4.62295	7.67685	11.1945	3.51581	3.19011	2.09337	2.74934	3.39682	2.99535	2.73059	2.13225	5.58842	4.20591	2.40143
1121	5.59837	2.90968	0	1.31048	2.41448	2.50317	5.31427	4.76257	6.03893	3.75038	0	2.56278	2.30555	1.71361	4.22107	3.29324	4.61522	1.77839	1.79529	3.2268	2.10036	2.07875	1.50436	1.96918	7.07104	6.8434	3.07764	3.3434	6.18965	7.49289	3.73606	2.14947	3.79132	3.35421	2.6923	3.14275	1.80588	4.65751	2.21948	1.75226	4.21784	2.23994	2.24797	3.69038	6.1869	2.25234	2.6383	2.04376	3.25327
1122	4.2954	2.1708	4.15296	1.84078	1.85008	1.48619	2.96322	1.54287	3.47816	6.20893	4.65886	2.8145	2.53069	2.34453	1.34237	4.53022	2.35817	3.13	2.97228	3.2638	5.14358	5.83958	1.60863	3.60277	6.46249	3.91363	6.06858	4.66837	1.2861	2.15408	0	2.55949	1.45911	3.4966	1.88011	3.00551	5.80955	0.984567	2.59926	4.84947	2.30915	3.09326	1.87657	2.13255	2.17213	4.57795	0.2231	3.86117	3.82964
1123	6.40145	2.9968	2.84709	2.75477	1.2492	0.779866	0.45546	1.87848	2.26507	0	0	1.5839	1.73243	2.33763	2.29693	3.33227	2.98394	1.778	3.98251	2.1379	1.88371	0.174994	1.37623	0.0216637	1.99038	7.20436	3.14978	3.05203	6.93889	3.76087	1.5322	0.116173	1.58448	1.526	3.38457	0.986413	1.92366	13.4678	1.59526	2.13606	2.1641	0.0565164	2.83419	2.28101	3.46057	3.93175	1.60896	2.72987	1.36069
1124	14.8377	16.2146	15.0513	18.0753	17.1688	17.4662	24.7708	16.0496	17.4924	15.1242	17.018	12.9956	16.7235	14.4647	16.9859	16.8871	17.579	20.6603	11.8691	12.7353	14.7026	23.9268	20.9891	22.9874	7.55089	5.6808	0.000242889	3.84052	3.4297	3.36563	15.3059	15.5772	17.6384	16.8243	18.7231	18.9539	8.72394	0.252921	5.31924	18.0132	17.7344	20.3422	20.4945	17.0082	17.0961	20.9058	20.8304	20.3708	19.9209
1125	8.71819	6.53249	8.36306	7.32608	5.85977	7.60646	9.80902	10.4717	7.25133	7.94054	10.027	10.9022	8.33189	7.63527	9.30097	11.9986	13.5509	11.8179	12.075	10.2902	7.37373	11.0146	8.74428	7.64191	12.186	13.5831	17.0433	18.3969	15.4916	17.2005	10.5134	9.09708	10.6383	15.0867	8.69785	10.2301	13.5433	16.6732	15.2678	6.19017	8.08226	9.54984	9.9235	8.2562	10.2692	7.5232	8.1286	10.6644	9.1966
1126	13.4723	4.5086	5.58738	2.86246	3.50442	4.30082	5.59254	5.83978	5.54809	6.0654	1.92097	6.1202	4.3396	5.40428	4.13648	4.35687	3.69804	7.47082	0.312252	0.016945	4.67771	7.78523	13.1815	5.57343	7.01396	8.20431	9.20379	8.70524	6.74945	8.72772	0	6.87096	0	0.065558	6.66488	6.31412	13.2278	6.6176	6.87309	5.74597	7.30496	1.60111	6.08558	5.42895	4.29786	4.23813	3.55877	7.44892	3.65933
1127	0	25.2806	28.2472	24.9568	30.8383	19.8185	22.1933	20.0826	29.4324	13.4984	14.4134	19.6897	17.1482	14.715	21.2738	19.3979	19.2452	18.9602	24.4738	35.8219	28.5976	19.4869	11.3681	14.7021	5.31874	3.32366	9.1144	7.08026	3.57299	8.57392	20.1953	20.3788	19.2269	26.6626	14.6249	15.1465	0.397339	5.99718	3.87773	26.3866	20.1245	15.6621	19.4821	15.8438	30.4307	19.9916	14.9426	17.4725	22.653
1128	22.7248	11.7818	13.9211	20.3054	19.6144	13.6576	11.3558	8.26826	11.9583	19.7244	33.5833	13.0692	13.5113	12.7776	17.1898	15.7762	14.6186	12.1889	18.3161	15.2214	17.6156	11.5113	23.5349	26.5724	17.3248	30.8805	22.5998	19.4005	18.7642	24.9341	13.8902	17.7735	29.0981	14.8523	17.7548	23.9	30.7951	39.8746	24.3626	16.7221	15.9349	28.2018	14.6634	11.5114	0	14.3795	31.6206	12.4666	16.3804
1129	21.4175	19.3498	14.465	17.0258	15.6991	31.0318	13.3717	25.1677	16.4754	23.1392	13.3766	26.149	32.4306	37.4615	20.4592	16.6573	18.7623	18.5719	20.1752	12.6636	15.6018	14.9013	12.2154	15.0016	22.1843	12.9193	22.6394	26.504	32.2598	18.9038	32.3342	21.32	14.2262	11.5512	21.4724	13.6978	16.0966	0.280189	34.3698	15.0139	20.0344	16.5038	18.9954	30.8521	23.356	20.0676	10.8603	18.7361	17.3447
1130	18.5915	17.2187	14.9677	19.1881	20.791	18.6736	21.9995	12.2001	0	15.6807	15.0489	20.7038	15.676	14.0971	18.283	33.979	22.0912	28.4263	22.8809	14.289	20.7887	35.6954	12.8535	14.5191	16.2976	12.4801	19.0322	30.6145	16.0182	17.2585	18.4931	16.8626	18.402	24.4185	13.9483	16.2458	15.7983	23.3812	16.92	15.254	21.5414	17.4764	24.9791	20.1925	26.1821	34.5966	14.4151	16.2169	16.5363
1131	24.4241	14.7221	18.5534	16.5921	18.775	16.3753	14.7695	8.71283	14.7767	11.8963	14.0587	15.8803	13.0858	12.997	12.1027	12.5502	14.0213	13.2075	5.29231	20.0826	28.0296	14.3038	27.7745	12.4454	16.754	12.5363	15.1517	10.3067	11.7468	13.3228	16.2618	20.4775	13.4104	10.7303	12.9623	12.1845	27.4924	15.5786	14.0667	12.252	12.9644	10.6892	18.0667	9.15318	11.8045	12.8008	15.5361	21.8806	13.8021
1132	10.6038	14.442	12.7252	15.7986	13.794	12.7677	11.4348	14.7545	19.6718	22.3002	8.34348	14.2259	11.4315	12.2892	13.424	0	19.1186	14.3156	11.8724	11.9924	9.35992	8.17049	9.18611	20.9554	11.3508	11.0288	7.72523	9.76359	14.072	13.8037	12.297	10.7934	10.9912	11.5636	12.9266	9.702	11.5626	8.79252	14.5611	22.5805	11.555	21.4423	0	11.8228	11.7768	7.86199	14.5492	13.8488	11.5596
1133	6.86711	10.3532	12.801	9.72327	10.6559	14.8129	10.4321	9.99698	13.0533	9.23329	12.4937	8.21196	13.899	10.7631	15.1742	10.7987	10.5279	7.77933	13.9721	18.6024	9.12871	6.29922	10.3781	10.1871	8.56109	12.8622	14.0483	7.94753	18.0565	17.8123	11.0056	16.9539	10.0906	8.30895	8.79549	10.5899	9.2582	8.75921	11.051	11.9356	9.8024	11.993	14.1636	19.4725	8.70746	10.117	8.83232	9.57484	18.9252
1134	9.26958	10.0599	9.89278	10.6093	11.3767	11.466	13.9903	12.8266	14.3493	10.2001	10.6807	11.5208	12.1104	12.5833	8.55227	17.5583	5.46763	7.85411	10.4573	10.1017	7.08987	11.325	9.96755	9.49624	17.55	10.0521	16.4182	8.28257	6.10883	7.70503	12.7763	7.97193	21.581	8.40534	19.2698	15.5938	4.63687	8.25757	9.53676	11.362	19.7442	7.47168	9.44601	10.5681	7.86928	6.48156	11.3589	8.40882	7.92451
1135	5.33237	10.1041	7.54312	7.06673	7.90477	0	3.24413	13.5042	8.5868	7.27308	5.73344	9.12298	10.007	10.2249	7.18364	6.98852	6.84848	6.30474	13.3486	4.71178	7.18113	7.58965	6.81493	9.2195	5.98645	15.8698	6.54853	6.90976	9.88527	9.35417	11.0832	7.68737	6.67908	8.51295	0	9.32632	11.0418	9.30486	11.8904	8.64486	6.00436	6.1858	13.9733	8.91275	12.4928	9.98807	16.2449	5.20988	7.34014
1136	11.6748	5.70525	6.21913	4.59071	5.55288	8.26504	12.1569	7.36097	10.2872	10.2096	7.96506	5.89535	7.80181	11.6669	7.39008	5.75275	5.61349	6.02373	4.87794	5.31859	8.29372	4.67963	8.76742	6.22168	5.30581	6.81046	7.33337	10.9745	9.34142	6.05579	7.18818	7.29016	5.06894	12.1546	10.1212	0.189724	6.28061	4.65457	5.77761	6.97568	6.15945	6.17897	5.26086	7.67966	6.41318	7.42069	5.45813	7.93081	10.2456
1137	5.8687	5.75619	5.76607	5.33973	3.34649	7.13556	6.27879	3.67553	5.00255	5.49857	9.57416	6.16935	7.68696	5.17875	7.35829	4.64853	8.9676	5.91202	6.1769	5.53276	3.28696	4.50688	3.40412	6.26488	5.88886	6.26359	5.69133	5.41441	4.45282	3.16711	2.9207	4.0921	4.97962	5.32384	5.56691	11.9516	3.30996	9.08923	4.29996	3.2977	5.0397	4.77134	4.69445	0	4.52744	0	4.15665	6.89265	5.83219
1138	4.09067	4.90921	4.73566	7.34593	5.15483	5.76333	5.5977	9.06197	8.65298	5.13803	5.67948	3.21843	5.11756	3.92115	6.43385	2.9358	4.75924	7.21062	4.99766	4.99948	3.29401	5.7669	4.71195	8.34249	6.76736	5.99413	8.05119	4.58665	10.3161	5.80249	2.74733	3.80373	5.71143	4.50191	10.2525	6.92813	4.0158	7.98175	8.42211	4.5249	3.29873	5.7333	4.34146	8.30502	4.28446	6.72846	4.18625	5.77992	4.22916
1139	3.2774	6.72944	6.79583	3.74558	2.64829	4.74056	0.0962259	7.90638	5.61921	2.57015	10.4224	5.05107	3.18394	6.27851	4.09792	4.78822	2.58457	2.96611	6.12386	4.36916	3.54745	1.66301	6.14176	2.34817	5.53792	6.10236	0	5.19977	0.00200284	5.71803	5.22689	4.06743	3.08566	6.08003	6.1569	7.28822	6.60352	4.2005	3.47433	3.17272	3.89033	8.05792	5.07457	3.89355	5.94196	4.0049	5.26246	4.25678	3.60508
1140	1.85611	4.616	2.32808	1.80019	0.965936	1.71456	4.99772	2.11596	2.17242	4.88703	3.12025	2.93808	3.26367	1.99462	1.29983	5.18007	2.2044	2.64366	1.48297	5.42973	4.05969	4.385	1.45845	1.69414	3.42635	2.54736	7.28777	4.53969	10.7487	5.61567	2.4079	1.8978	2.03001	2.52261	3.10204	4.58858	2.72138	7.38143	4.84405	5.58755	2.02201	2.76958	2.14837	2.45467	4.48696	1.29877	6.60636	2.99791	6.06287
1141	2.54387	3.39967	2.77699	1.52228	2.45632	1.44094	3.21798	1.82586	0.294953	3.22267	4.74108	4.17713	0.332445	4.58735	4.39688	2.50954	2.13357	1.88335	3.21186	2.13214	1.69718	3.83433	3.29711	2.45094	7.49947	8.49676	9.20857	3.06239	1.59804	5.27091	2.39457	2.83091	1.62576	3.62705	2.10306	3.09238	2.45019	3.53353	1.34828	3.28201	2.61362	2.74632	4.66703	3.77076	5.62964	2.22027	2.26861	4.18775	5.60786
1142	3.38036	2.71836	1.98469	2.781	2.23298	1.86912	2.71335	3.11271	2.58561	3.7857	0	2.1966	2.78194	0	2.86954	2.73448	2.30655	2.6494	5.12927	0.0574578	1.5947	0.0384919	0.296072	3.739	3.85158	2.86778	0.610721	3.02719	2.278	0.0151628	2.02353	2.09656	3.5507	1.99689	2.64922	3.41137	1.81983	8.0342	1.38934	1.01256	2.57139	2.39545	2.73077	3.63168	0	2.01292	2.72855	0	2.87333
1143	4.82639	5.08785	3.22781	1.73748	1.62255	3.38715	4.53746	7.04482	4.80527	4.78105	6.29059	4.03927	2.56556	6.52023	2.20516	4.3627	4.41536	3.40033	2.75575	6.81485	1.78336	4.02089	3.11741	2.52721	8.14441	5.91799	4.85577	3.31009	5.16011	4.88252	2.08068	3.07268	2.88385	3.4427	6.69839	3.88095	2.61031	4.91135	3.63094	3.0152	1.86304	4.4589	3.14328	3.19289	6.69249	5.36313	6.47687	7.39464	3.43311
1144	3.11433	4.85116	4.80348	2.26227	5.12665	2.62488	4.84775	3.82913	2.85384	4.12984	2.72254	6.32895	3.17379	0	3.32388	6.77105	4.6364	7.11278	4.67651	5.41515	3.00831	5.27443	4.21042	5.76794	0.184413	9.42033	5.52075	6.99584	5.3324	7.76422	2.71342	8.3784	5.35882	9.30035	6.3753	5.74637	3.18583	2.32145	3.21253	2.6729	3.41939	4.34348	3.19094	2.71886	3.77878	6.53826	4.41779	3.63845	3.35368
1145	3.96159	3.56715	3.67376	3.3687	2.22278	1.9888	4.7104	1.86314	3.55958	4.99812	7.09302	2.18881	4.67213	5.40589	2.64507	1.93942	4.89185	3.44746	2.28775	0.638038	7.5163	2.6498	5.14668	3.2166	5.77645	5.19589	8.28246	4.85262	4.11245	5.56434	7.75443	5.10395	5.96446	4.87753	0	3.80623	6.15579	4.08631	5.44939	7.77865	4.75146	5.34825	2.71455	2.55856	5.45046	2.384	0.509052	3.88689	3.24575
1146	16.5129	17.2981	23.9212	21.1841	17.2634	28.0453	21.4303	24.6387	17.1928	19.5863	21.5649	15.2506	20.5954	22.9383	12.5317	8.36134	16.3108	18.9501	20.0472	21.766	20.0097	22.9276	18.0091	17.9293	5.00289	10.6453	6.61974	9.25545	3.54396	12.4918	21.3132	19.9371	22.3099	19.4376	13.6471	22.9242	7.04543	4.84104	5.0219	16.7565	19.7048	22.6855	18.8925	22.0105	24.5066	21.0599	14.2456	18.3146	18.0463
1147	19.6647	20.8648	2.96913	20.093	13.402	19.6118	16.7212	20.0248	25.3392	14.5158	16.4602	15.4797	19.3076	21.1885	30.8726	26.389	16.3371	20.8547	20.0982	17.7249	16.1406	19.966	20.0914	14.9547	22.4154	19.3013	19.9351	26.457	21.215	20.698	20.1891	15.0644	11.7629	21.6613	28.5542	18.0944	28.6798	27.6211	29.2321	15.4688	18.2675	18.2617	19.0717	1.57715	19.0514	17.8515	17.6512	19.2906	16.6663
1148	23.0928	17.6409	20.735	22.0248	34.5453	21.9537	17.6359	17.2981	16.4502	20.4051	16.4196	13.8205	21.6053	20.6279	21.0842	20.8456	22.998	15.035	23.3651	23.871	21.1219	17.4994	22.8145	23.6707	26.2029	16.5329	17.6519	17.9195	22.5682	19.7531	20.386	19.796	18.7783	19.0643	23.2954	14.1538	23.3147	18.8962	23.0974	22.6346	22.2437	23.3427	20.0967	17.9396	30.2859	20.5139	22.5573	17.7834	23.1585
1149	21.0469	19.9559	33.5798	23.2262	20.1621	17.3637	19.1879	18.2468	24.746	19.6884	21.5879	33.5804	21.7022	16.7372	18.7712	20.9068	23.7659	24.0232	16.9454	16.1507	23.0682	19.4041	21.5589	24.0495	17.4961	19.0744	20.0273	20.5802	23.4432	17.9442	18.7371	21.8221	25.7354	14.0696	13.5754	20.3017	22.0168	18.3734	22.7742	21.7912	22.5431	13.6482	23.3441	40.1454	0.117793	20.7574	22.5387	22.5059	17.5522
1150	21.7785	18.6488	15.7201	19.9022	14.9322	19.4484	17.4861	30.5	19.5386	16.9124	21.5697	15.6878	22.1333	17.4078	20.8091	20.4062	17.7509	20.6785	17.8488	21.5393	19.5977	19.2583	19.5954	16.8533	14.7851	29.3657	19.7493	30.0794	0	16.7626	16.0663	33.3168	14.9184	15.2685	12.4204	16.6181	17.4737	16.761	23.4375	17.3337	17.5519	15.1226	19.2222	0	22.454	22.1977	16.3887	35.314	19.2689
1151	12.6643	17.0842	14.5132	15.4367	12.8335	18.3861	21.5102	9.72032	10.5438	13.9081	16.5438	18.4285	12.8053	26.1236	16.0388	12.6802	14.5853	26.3068	15.9279	19.7128	14.6076	14.8496	19.2473	31.4359	12.2679	12.1406	13.2204	10.5138	36.3271	14.2557	29.7166	16.3339	16.5612	15.5448	14.9979	17.5474	12.4435	19.4007	17.7165	12.908	14.3951	29.0475	14.8114	34.9327	17.7653	17.8504	27.2778	9.38381	14.9014
1152	11.452	13.7878	20.4562	16.0105	25.4467	14.6728	10.5748	13.5584	12.9241	12.1384	13.676	16.6042	21.0081	8.46879	11.0374	13.8559	25.7458	9.52258	16.2203	12.8526	13.8482	20.8531	14.1011	11.8002	15.179	10.4509	11.2688	11.8983	13.0236	13.0562	12.025	0.0447199	14.6772	11.2321	22.0374	10.989	23.2216	10.811	11.2979	11.3339	12.7741	9.61286	12.3438	11.0112	13.7374	10.4293	10.0365	9.48684	14.5458
1153	16.3737	13.2058	8.53011	11.9699	10.547	10.5765	11.3533	8.60372	8.32366	17.6578	11.2566	3.68096	9.0839	9.08399	10.7675	10.6918	9.05993	9.51639	11.6847	7.77061	16.8706	8.34011	10.1461	8.75745	14.2975	19.4175	11.7459	9.17154	11.4519	21.5254	6.53908	18.4234	12.918	8.79469	8.38	10.7736	13.8643	12.9487	10.7126	21.7264	13.598	9.74679	11.2617	8.89508	10.091	10.2444	11.5812	10.8606	11.1931
1154	7.45659	6.1233	10.1323	9.45875	9.18779	7.55226	9.71799	9.95255	10.3262	0	8.29272	10.5666	9.16327	9.92042	8.95398	10.2578	7.27368	11.1076	6.61293	8.21201	6.7269	8.13486	7.28179	7.73996	11.0857	6.8614	12.5744	7.27023	9.45452	7.29343	6.62596	3.78734	11.5953	10.9072	10.2077	10.1933	7.67476	0	10.6252	10.1419	10.1554	7.89014	11.4983	8.57493	7.28279	12.4817	8.51377	6.46605	8.52993
1155	10.9616	8.10331	7.10692	8.17252	7.89592	8.17067	6.30266	7.96207	11.731	11.0042	11.4084	9.47939	6.89699	7.11575	12.3351	8.15501	6.93024	5.25652	10.1109	9.4058	6.83426	6.38949	7.98195	6.16651	10.4369	5.76084	5.89361	5.85652	12.1312	5.14339	6.45654	8.61007	7.12375	9.04877	9.38034	9.33371	5.37802	17.3549	6.34652	6.11099	9.78685	6.29496	7.9986	8.6217	6.52574	8.91958	4.62991	5.35281	7.00623
1156	4.9989	9.1174	5.91127	5.43936	5.88472	6.40466	8.27925	6.06496	5.69418	7.36319	7.44396	10.1726	4.0677	6.30697	6.3128	7.23041	4.91373	4.04269	4.90901	4.22969	4.97831	10.9826	9.02572	3.81375	5.937	5.44695	4.28121	6.31378	5.79892	4.88915	4.90426	6.14508	6.81086	8.22275	6.14054	6.81463	4.9456	3.21513	6.55332	3.53749	10.3197	4.84427	7.06208	5.93523	7.81012	4.85975	7.06911	7.11583	6.9346
1157	2.50944	3.93501	6.08531	5.36583	4.2656	4.61037	6.20481	6.0881	12.4342	10.2862	1.52834	5.66673	4.17743	6.27867	4.34176	5.54272	6.04173	4.43467	6.41492	4.16969	9.80746	3.9101	3.63829	4.70912	6.43354	3.5805	12.0991	6.78388	2.94285	3.54671	6.22284	6.52234	10.2049	7.84366	6.93594	4.93058	4.28971	4.77963	4.02393	4.82297	5.85666	9.47993	6.53914	6.48287	5.99669	3.81009	5.01993	4.42009	5.37018
1158	8.31431	4.76369	6.08129	2.78599	6.17056	4.58817	4.34346	0.508151	0.0100252	4.41886	3.92315	4.24615	5.48901	4.82261	4.86938	7.33873	3.64829	4.56438	5.77108	8.39478	4.87107	3.85038	6.14845	4.77431	5.38287	3.28923	5.04409	6.29645	5.31846	5.69942	8.64928	3.72748	0	7.58075	4.77272	6.39909	8.3959	3.31847	6.18017	6.86382	0	4.08012	4.98866	7.02283	2.43912	3.81256	4.70072	7.47695	7.48272
1159	3.49062	5.23068	5.46331	5.45819	2.83595	5.58995	4.2274	7.04173	8.47412	6.31078	4.35744	5.46719	5.17511	4.47139	4.53431	3.84117	4.05036	4.56982	4.49949	3.7127	1.85793	3.43135	2.8338	3.94951	4.19458	3.68633	4.12311	5.81616	3.55143	7.82794	2.79412	3.08879	5.19027	5.55675	4.72701	6.40056	2.31288	11.4105	3.1063	5.22081	5.56222	3.88078	4.27418	8.52349	5.89786	5.39453	4.78235	4.12302	4.76712
1160	3.78079	2.66529	5.11626	1.56623	2.47942	1.74695	2.75907	5.45886	3.03426	2.5644	6.04746	1.35239	2.1806	2.03239	3.11822	2.60398	2.68899	3.32749	2.17685	4.79954	4.8263	2.00263	2.45063	1.37717	6.51692	6.86738	9.39849	6.16852	3.10335	2.88168	2.29743	1.74106	4.22445	2.99894	4.73311	2.86711	2.99167	7.90515	2.49193	4.72161	5.18628	4.27544	4.03568	3.10213	3.41559	2.96195	3.80302	2.81428	3.56114
1161	2.84902	4.17661	2.53671	4.14958	2.22778	1.95977	3.97689	2.45015	5.01332	2.67463	2.73681	2.79211	2.28692	6.10022	4.99959	4.10038	2.4042	2.82275	4.07195	2.35434	2.18248	5.68501	3.57396	4.4542	5.92598	10.6554	0.773424	4.29471	3.10659	4.05235	2.67045	3.06875	0.0125696	4.00157	2.66117	5.09033	4.97062	3.57407	1.91471	2.38933	0	2.91394	3.34007	3.47071	2.83397	4.42528	5.1973	3.87256	5.46711
1162	3.13868	3.3742	2.83496	1.80096	1.70641	2.80645	1.95522	2.97141	2.57748	3.79176	2.38072	5.75682	2.18446	2.96484	1.87103	2.47286	1.8693	2.19562	2.40567	1.24963	2.60619	1.91836	2.36778	3.08494	13.9421	4.41044	8.06511	3.07256	6.04657	4.69595	1.15503	4.08435	3.12465	2.7378	3.26759	3.93682	4.31176	7.02891	1.79169	2.12808	6.3776	3.328	2.70739	4.07886	2.61974	3.24297	1.78908	2.9906	4.07527
1163	2.6437	6.90896	0.0653902	2.37573	3.1665	2.70433	4.61269	3.23863	3.61115	4.44648	2.36228	2.61218	2.65211	5.96659	2.3752	4.98866	5.04763	3.19254	2.36647	3.80398	3.40384	3.30115	3.40308	3.92507	4.78721	5.05952	0	2.11203	3.80265	2.35195	1.75398	1.83371	2.25586	6.29226	2.98251	3.22033	1.57297	7.95061	2.80116	3.19374	1.53542	3.05935	3.04664	2.14564	2.72572	3.04985	2.56256	6.71678	5.84653
1164	3.08566	4.86039	8.92216	4.39252	4.04103	2.51311	5.42966	6.21522	5.16225	6.90446	5.90834	4.77293	4.51857	3.14605	4.79667	5.0426	4.99439	2.15662	2.57737	3.0191	3.41334	4.78513	5.99657	5.06379	6.98971	6.95872	12.1831	3.96195	3.7242	5.7149	8.85615	5.15102	7.34089	2.69069	4.02845	7.77809	1.90001	0	1.27947	3.9371	3.23956	2.96951	4.78733	7.43748	2.15952	3.41846	3.31842	3.12455	4.39444
1165	7.41925	3.77039	5.81213	7.7881	3.36111	6.81418	4.93091	6.46356	3.33657	5.79861	5.24292	5.21485	4.84827	3.49175	4.35863	4.42631	8.33092	11.5016	2.77679	6.25488	3.75999	4.79278	5.64951	4.03636	5.37732	6.04512	3.93332	3.08125	5.46145	6.35488	5.21064	6.59387	4.20485	10.566	5.81726	6.05949	8.56643	13.8827	12.0778	7.58965	6.45624	8.35002	4.59588	3.78121	4.30592	4.68804	2.48176	2.97784	3.59681
1166	13.2855	5.78904	18.8633	19.9015	24.1831	18.6906	21.9854	25.4878	18.7443	15.3223	17.8038	16.9874	18.7111	15.097	14.8973	21.6555	19.958	18.7138	18.6684	23.9601	7.0047	16.5051	19.9803	19.1055	5.25835	6.91112	5.60253	10.7607	3.30999	5.72292	19.7119	21.3059	19.4043	14.6923	24.1991	17.4822	5.28465	3.70236	5.71224	17.5185	19.7031	15.3901	17.8524	17.9762	21.6202	11.1845	20.7028	14.1211	11.5092
1167	17.2442	16.538	16.024	19.9335	15.927	15.7119	18.1673	15.198	15.9593	13.8507	12.9238	17.611	16.876	16.9816	16.5168	14.7048	15.3061	0	11.1128	21.1039	23.6248	18.9227	18.3661	17.7593	9.7674	18.837	21.0622	24.8989	12.6708	24.4303	18.3653	13.7337	17.3545	16.5854	17.5248	14.9209	20.4197	13.5664	31.2222	16.5135	18.3999	17.4989	16.8724	20.7246	0	19.6238	15.047	12.8137	15.2212
1168	17.9534	33.5775	23.1324	18.6015	19.9978	20.6785	17.2701	15.2483	21.319	21.3356	15.0601	22.1874	22.8048	20.9596	23.1718	20.6415	16.5558	36.4183	34.5613	15.0731	23.4755	22.381	20.9864	18.2413	19.4971	15.1308	22.1728	21.3717	34.5144	19.0542	21.7999	20.7096	23.7886	20.5166	16.777	20.2103	20.2918	24.3075	20.3006	19.7806	19.453	19.9859	22.027	15.5663	38.906	18.6974	21.2586	14.7574	21.6712
1169	28.5998	18.3397	16.6927	19.4904	22.9098	26.3743	18.9128	17.2681	21.2424	23.311	29.5338	20.7129	22.9372	23.2599	23.8948	19.3634	22.8446	19.6713	19.2823	18.3815	25.7029	19.7061	17.2257	22.9524	21.9379	19.1245	16.809	20.2776	24.26	24.7409	18.1792	21.778	18.2893	18.9184	18.009	18.4344	29.6905	18.0822	20.4081	22.2278	19.6488	22.2288	20.7352	21.7168	21.4134	28.7078	23.8394	35.8113	24.657
1170	17.7213	13.1589	12.6442	33.8086	23.7768	14.5093	28.696	16.1298	29.1536	25.4072	22.6165	13.1267	34.4993	16.3372	18.8001	13.9479	25.451	0	19.6814	29.8059	33.4808	13.9128	36.0871	16.3562	17.6699	16.18	16.5396	16.1799	20.8196	16.759	15.9	20.8334	26.8135	26.7462	27.3173	15.5396	15.4806	15.6075	18.2859	20.1841	14.0234	24.1661	2.14983	12.536	18.7845	17.7796	19.5456	21.0139	13.6563
1171	15.3641	15.2297	18.5959	14.3274	13.1723	34.7883	0	21.387	11.0472	12.0974	12.7768	21.4043	12.0368	26.9336	19.9561	20.5675	13.7271	28.3694	17.3797	11.3528	10.3995	22.3983	3.92826	29.5657	28.3003	12.7628	20.687	16.1801	24.1895	13.8392	18.2979	19.9966	0	14.6096	14.394	13.0932	13.0766	12.5949	15.433	16.3078	30.2366	13.8945	28.0796	23.9069	13.9259	20.9717	14.1799	14.3799	28.252
1172	13.4041	22.2495	23.1684	7.4577	11.2841	13.0123	14.8046	15.8338	9.85302	10.0585	14.8007	22.1949	10.8742	10.5537	21.583	18.3426	13.715	16.2149	14.2949	9.38604	9.35824	22.5987	14.3167	13.0536	9.58096	24.6429	12.6181	18.4379	0	15.5822	14.7697	14.2786	27.0439	10.5038	10.3153	16.1837	17.3517	15.6556	27.0912	16.1672	13.2056	12.1037	15.6497	14.4782	12.3911	14.3063	13.1043	11.011	11.2916
1173	13.5305	11.0383	7.83742	7.87467	20.4526	8.30398	13.0938	18.7251	13.3789	10.7829	8.3179	3.95854	8.11716	16.2002	0	10.9813	10.7414	12.8214	10.59	16.9058	8.86655	8.78431	14.718	8.06537	10.3364	10.1007	17.1095	12.5981	13.8487	10.6407	11.9268	17.2518	11.7847	10.634	7.2578	11.6479	10.6845	20.3608	8.92607	11.2987	7.99065	12.7764	12.7193	9.65065	11.6793	10.7711	22.0395	10.5187	9.85683
1174	8.13411	5.04875	13.4856	10.3662	4.81931	8.71663	10.9088	5.94814	10.4712	9.0671	14.48	13.1491	9.4283	7.38305	11.1505	10.9833	7.1379	10.9168	9.23068	9.2608	8.93735	7.09827	7.20473	8.2164	7.62673	8.42588	8.36242	9.87639	10.2048	12.5458	10.7796	5.84616	6.86015	6.99969	7.76258	9.06472	10.4502	7.05064	6.76859	10.6612	7.47194	9.98704	10.5038	13.6162	14.9956	13.4071	7.38847	6.7111	6.86848
1175	7.8466	12.1577	5.15264	5.65893	6.57979	5.1094	10.5626	4.57542	5.76315	8.22777	8.33704	7.57089	6.21414	4.46015	8.37876	6.05984	7.55719	7.47523	9.00618	2.90665	6.22403	6.58239	7.11506	7.27925	4.95129	8.91832	7.0639	7.47766	6.79697	5.65554	9.96232	5.63177	5.34134	7.33615	9.32832	9.13151	9.11349	7.05942	7.28563	4.84345	10.3006	7.01517	8.94841	6.97221	8.01073	6.05066	7.15982	13.7158	11.8884
1176	7.95211	5.5344	5.87166	7.02348	9.72318	4.90352	8.27496	8.67065	5.43621	7.48057	6.30142	4.09523	5.56274	4.67099	6.65015	4.05365	6.50173	6.90401	8.43396	6.2615	10.7669	8.43337	5.62299	5.1191	5.53267	7.0392	3.10969	8.16876	7.51124	7.08404	5.23903	2.57969	7.04091	9.75305	7.67941	12.9656	6.25445	7.07195	4.15568	10.2008	4.80945	5.81744	6.99745	5.26276	4.79482	5.43459	7.43359	5.75742	4.79249
1177	6.6083	3.15513	4.3718	5.65861	4.44816	4.50547	6.33224	4.16148	4.7454	7.23219	5.88048	4.51859	4.23129	5.32093	9.86306	4.82991	7.73523	5.4101	5.87817	8.96102	4.79019	3.29878	4.14012	3.84103	6.97054	5.95192	5.38552	2.58298	10.5697	5.80244	4.47377	8.48308	4.22543	6.17482	8.32271	3.64911	10.7904	2.43617	6.02873	4.24708	3.98746	4.17703	9.94548	5.61635	4.12873	2.48945	0.450974	2.85987	3.85476
1178	5.29221	4.94724	5.41614	3.69532	3.85876	3.70364	4.78658	4.56862	5.63327	3.58956	6.26689	3.90346	3.58645	3.93084	3.61007	6.48446	4.63521	7.4241	3.46977	0	3.3207	3.79926	4.08772	4.93264	5.20321	5.35379	4.58449	3.44056	1.37019	4.30012	4.89521	2.97933	4.35325	0	2.86464	4.09777	3.47596	8.74113	3.40756	2.65274	4.55742	5.0439	0	4.85447	4.52647	3.55155	6.36067	8.75848	5.32895
1179	4.14666	7.48026	3.45634	4.129	1.88503	2.44743	2.54043	0	4.51801	6.05685	0.222152	6.07824	5.44967	4.20937	0.00825914	3.74963	2.7983	4.4641	2.03533	5.1595	3.85567	3.0939	2.77926	3.5708	3.82797	0.624438	4.53985	5.05773	4.68921	7.791	3.75577	2.11968	6.53673	7.24266	4.75795	4.62692	3.32219	3.42193	2.61777	3.43692	3.41685	5.01883	5.00644	3.1062	6.76276	5.23799	2.33712	5.27379	4.21008
1180	6.2263	4.54147	3.20863	2.36501	2.0348	3.59486	6.33248	6.42162	3.77525	3.04483	6.40283	3.14996	7.28264	4.27259	5.56698	4.29693	4.03653	0	3.60714	5.73544	2.61598	4.76497	5.99016	7.04822	5.82348	7.05244	9.56416	5.05829	6.06089	0	4.46013	2.04945	2.57144	3.58714	6.47171	3.71355	4.06391	4.33408	3.7834	4.76282	3.51156	4.92512	6.28967	4.68021	4.1246	5.53104	4.72723	3.05661	3.93266
1181	4.85867	6.33771	5.18094	3.82162	2.24545	1.89191	3.4227	2.6562	1.75595	3.86606	4.90485	3.3507	2.31033	3.17391	3.01194	3.91084	3.20374	3.82507	2.71216	2.55812	3.548	4.36749	1.95249	3.60323	6.83673	6.42475	4.92716	1.84936	4.95752	8.23459	3.54654	1.58428	2.9543	2.49548	2.61503	4.49766	3.04947	4.78398	8.29861	4.5524	3.41748	3.58762	2.70236	5.21901	3.72649	2.37414	3.55014	2.63942	5.73778
1182	3.97211	3.27486	3.25217	5.41506	2.87067	1.68948	3.02713	0	1.75448	4.03242	4.47401	2.90534	2.12639	6.19678	2.06276	2.89805	2.41605	3.6179	5.27993	1.28479	4.39795	2.70363	2.43588	3.12992	5.96663	6.11462	5.81801	3.8626	5.72491	6.07268	2.41134	2.36173	3.47825	2.59898	3.43295	3.14112	2.89459	10.966	0.90112	3.56054	2.10218	4.20314	2.55897	7.08702	4.23465	3.41335	2.79136	4.03593	6.98517
1183	4.9233	3.01305	9.2326	2.87177	1.63842	1.43061	2.4507	1.56805	2.01765	3.59599	3.383	2.17548	2.63252	2.43053	3.19527	4.48394	3.00588	6.05868	1.44961	4.8608	2.45394	3.37629	2.1715	0.209008	7.68164	5.56715	2.70444	2.97386	0	3.46693	3.24243	1.71228	2.01603	8.12433	3.94776	5.64765	3.10718	3.12109	5.37463	3.63874	4.24869	2.01831	3.5695	3.57337	3.71871	4.25897	2.30313	4.94281	4.34649
1184	2.77006	3.90118	0	2.6396	4.11228	5.08549	2.44738	6.91044	1.99356	4.57855	3.13497	4.53815	3.18033	2.19637	3.69822	3.51544	3.24403	4.86444	3.18548	4.04067	1.88154	3.9784	4.91733	3.52526	6.92101	2.6144	4.82854	4.5807	2.46467	8.67229	2.10217	2.95908	3.56912	2.33719	5.37189	5.08512	1.29166	3.76444	1.48205	4.62847	3.31303	3.77114	4.77344	7.77265	7.61705	0	3.37701	3.35	6.2794
[truncated: 816 more rows]
[truncated: 101 more columns]
