# Supplementary material for: Serum discrimination and phenotype assessment of coronary artery disease patents with and without type 2 diabetes prior to coronary artery bypass graft surgery
Source: PLoS One. 2020 Aug 5;15(8):e0234539. doi: 10.1371/journal.pone.0234539 (PMC7527241; doi:10.1371/journal.pone.0234539)
Supplement: S7 File — (XLSX) [file pone.0234539.s010.xlsx]

## Sheet: peaked
	injection A	injection B	injection C	injection A	injection B	injection C	injection A	injection B	injection C	injection A	injection B	injection C	injection A	injection B	injection C	injection A	injection B	injection C	injection A	injection B	injection C	injection A	injection B	injection C	injection A	injection B	injection C	injection A	injection B	injection C	injection A	injection B	injection C	injection A	injection B	injection C	injection A	injection B	injection C	injection A	injection B	injection C	injection A	injection B	injection C	injection A	injection B	injection C	injection A
	Patient_1	Patient_1	Patient_1	Patient_10	Patient_10	Patient_10	Patient_11	Patient_11	Patient_11	Patient_12	Patient_12	Patient_12	Patient_13	Patient_13	Patient_13	Patient_14	Patient_14	Patient_14	Patient_15	Patient_15	Patient_15	Patient_16	Patient_16	Patient_16	Patient_17	Patient_17	Patient_17	Patient_18	Patient_18	Patient_18	Patient_19	Patient_19	Patient_19	Patient_2	Patient_2	Patient_2	Patient_20	Patient_20	Patient_20	Patient_21	Patient_21	Patient_21	Patient_22	Patient_22	Patient_22	Patient_23	Patient_23	Patient_23	Patient_24
150	0	0	0	0	0	0	0	0	0	0	0	0	0	0	0	0	0	0	0	0	0	0	0	0	0	0	0	0	0	0	0	0	0	0	0	0	0	0	0	0	0	0	0	0	0	0	0	0	0
151	0	0	32.87	0	0	0	0	42.29	0	0	0	0	0	0	0	0	0	0	0	0	0	31.39	0	0	0	0	0	0	0	0	0	0	0	0	0	0	0	0	0	0	21.27	0	0	0	0	0	0	0	15.91
152	0	43.29	0	19.63	0	0	60.19	0	0	18.25	0	0	0	0	0	0	49.15	0	0	0	0	0	0	0	22.7	0	0	0	0	13.94	0	0	0	0	0	0	0	0	0	16.23	0	0	18.99	0	16.78	0	0	12.67	0
153	0	0	0	0	0	0	0	0	0	0	0	27.36	51.99	0	0	0	0	0	79.36	85.71	60.3	0	0	0	0	0	0	47.52	31.65	0	0	0	67.33	0	0	2.73	0	29.25	0	0	0	0	0	0	0	0	0	0	0
154	0	0	0	0	20.45	0	0	0	0	15.18	22.9	0	0	0	0	0	0	0	0	0	0	0	21.31	19.74	0	0	31.73	0	0	0	0	0	0	0	26.8	0	31.62	0	44.94	0	0	0	0	0	0	0	32.98	0	0
155	0	0	0	46.25	0	79.17	39.75	0	0	0	0	0	0	0	87.92	49.76	0	55.83	0	0	0	30.17	0	0	0	26.15	0	0	0	0	0	0	0	0	0	105.5	0	0	0	0	0	0	0	0	39.54	0	0	0	0
156	99.87	0	22.84	0	0	0	0	33.42	46.21	0	34.56	34.63	0	0	0	0	0	0	0	0	0	0	35.25	36.48	0	0	0	0	0	28.51	80.76	89.52	0	0	0	0	0	0	40.72	43.03	0	36.61	40.7	0	0	49.46	34.33	0	18.88
157	0	44.06	0	0	45.28	0	0	0	0	0	0	0	0	52.12	0	22.07	43.03	0	0	0	0	0	0	0	0	0	0	0	20.7	0	0	0	0	0	0	0	22.51	0	0	0	0	0	0	77.95	0	0	0	87.33	0
158	0	0	39.8	0	0	0	0	24.28	52.13	54.49	0	26.01	47.17	37.54	0	0	0	33.45	16.01	0	0	20.93	0	0	0	16.44	0	0	0	0	0	0	40.61	81.36	14.69	0	0	34.96	0	0	0	0	0	0	19.01	0	0	0	22.39
159	0	0	0	0	0	0	0	0	0	0	33.2	0	0	0	0	0	0	0	0	10.33	0	0	0	0	29.64	0	0	0	0	0	0	0	0	0	0	0	18.82	0	0	0	0	0	0	0	0	0	0	0	0
160	0	0	0	0	0	0	0	0	0	0	0	0	0	0	0	0	0	0	0	0	0	0	0	0	0	0	0	18.89	0	0	0	0	0	0	0	0	0	0	0	0	0	0	0	0	0	0	0	13.72	0
161	29.43	0	0	0	0	34.58	0	0	25.68	0	0	0	33.8	35.9	0	0	0	0	0	27.26	0	26.02	29.73	34.34	0	0	0	0	0	0	0	54.51	0	0	13.81	0	0	0	0	19.62	68.9	0	0	0	0	0	0	0	0
162	0	21.78	19.63	19.34	31.95	0	0	31.61	0	20.29	0	28.3	0	0	35.49	34.82	0	0	18.93	0	36.89	0	0	0	0	0	0	0	50.92	45.87	33.33	0	45.09	0	0	19.16	0	36.92	0	0	21.51	0	18.31	0	14.11	12.06	23.28	0	16.15
163	0	0	0	0	0	0	0	0	0	0	0	0	0	0	0	0	0	0	0	0	0	0	0	0	14.44	19.26	20.4	39.99	0	0	0	0	0	0	0	0	14.5	0	13.94	0	0	0	0	0	0	0	0	0	0
164	0	0	0	0	0	0	21.59	0	0	0	0	0	0	0	0	0	26.61	0	0	0	0	0	0	0	0	0	0	0	0	0	0	0	0	0	0	0	0	0	0	0	0	53.33	0	47.65	0	0	0	0	0
165	0	52.04	0	62.41	0	49.34	0	0	0	0	70.5	0	53.59	0	0	0	0	0	0	0	0	0	38.52	49.36	0	0	0	0	0	0	69.68	0	0	0	79.54	61.4	0	0	0	69.67	0	0	44.28	0	73.22	77.01	0	85.91	0
166	70.57	0	86.77	0	59.27	0	43.56	39.33	32.52	76.31	0	69.58	0	48.92	51.83	53.94	67.59	0	88.87	59.41	51.54	49.94	0	0	0	0	0	0	0	0	0	31.65	40.98	57.43	0	0	0	0	0	0	61.34	0	0	0	0	0	73.25	0	74.26
167	0	0	0	0	0	0	0	0	0	0	0	0	0	0	0	0	0	0	0	0	0	0	0	0	55.33	63.97	64.63	17.54	17.82	47.6	0	0	0	0	0	0	76.81	54.26	74.91	0	0	0	0	0	0	0	0	0	0
168	0	0	0	0	0	0	0	0	0	0	0	0	0	0	0	0	0	0	0	0	0	0	0	0	0	0	0	0	0	0	0	0	0	0	0	0	0	0	0	0	0	0	0	0	0	0	0	0	0
169	0	0	0	0	0	0	0	0	25.83	0	0	0	0	20.29	0	0	0	91.05	0	30.19	0	26.15	0	0	0	0	0	0	0	0	0	19.5	0	0	0	16.19	0	0	0	0	0	0	0	0	0	0	0	53.81	0
170	11.79	32.03	0	22.92	0	0	0	24.46	0	0	25.07	7.92	0	0	17.92	0	0	0	0	0	0	0	0	16.77	40.32	11.65	0	24.48	0	0	0	0	29.42	0	34.53	0	0	0	0	39.43	23.69	14.54	0	0	0	0	9.91	0	0
171	0	0	0	0	0	26.45	0	0	0	0	0	0	0	0	0	27.59	0	0	0	0	0	0	63.19	0	0	0	0	0	0	37.55	0	0	0	4.97	0	0	0	0	0	0	0	0	0	46.29	0	0	0	0	0
172	8.82	0	10.05	0	0	0	0	0	0	0	0	0	14.1	0	0	0	0	44.04	33.92	0	0	0	0	0	0	0	30.25	0	48.29	0	0	0	0	0	0	0	0	0	32.65	0	0	10.67	41.31	0	19.08	0	0	0	20.44
173	0	0	0	0	0	0	0	0	0	0	0	0	0	0	0	0	41.53	0	0	0	0	0	0	0	0	0	0	20.53	0	0	0	0	0	0	0	63.59	0	12.6	0	0	0	0	0	0	0	0	0	0	0
174	0	0	0	76.94	0	69.03	0	0	0	77.26	0	0	0	0	0	0	0	0	0	0	0	0	0	0	0	0	0	0	0	0	0	0	0	0	0	0	0	0	0	0	17.63	0	0	0	0	0	47.74	0	0
175	60.96	53.61	0	0	43.28	0	97.97	0	56.81	0	78.54	80	0	0	0	66.22	0	0	0	0	0	0	0	14.09	0	0	0	0	0	0	90.71	0	0	95.67	0	0	74.49	0	0	0	0	0	0	0	22.59	49.18	0	0	0
176	0	0	0	0	0	0	0	61.46	0	0	0	0	57.82	79.66	0	0	20.91	0	0	70.68	72.04	0	31.31	0	0	63.34	0	19.38	0	57.35	0	46.58	0	0	0	0	0	0	0	0	15.45	0	0	0	0	0	42.04	21.88	0
177	0	0	74.07	0	0	0	0	0	0	0	0	0	0	0	0	0	0	0	0	0	0	0	0	0	0	0	63.18	0	48.89	0	0	0	81.93	0	0	0	0	0	0	0	0	57.71	0	0	0	0	0	0	0
178	0	10.36	0	0	0	0	0	0	0	27.61	0	0	0	0	0	0	38.99	49.98	70.68	0	0	56.84	0	0	0	0	0	0	0	0	0	0	0	0	65.52	18.44	0	40.17	31.49	0	0	0	38.75	0	0	33.31	0	0	38.09
179	30.68	0	0	0	64.86	0	0	0	0	0	0	0	24.21	0	78.49	0	0	0	0	0	0	0	0	40.06	0	0	0	30.66	0	0	0	18.74	0	0	0	0	0	0	12.96	29.55	31.25	0	0	45.54	28.61	0	0	25.97	0
180	0	0	0	25.95	0	20.4	0	0	0	0	0	0	0	0	27.53	0	0	0	0	0	0	0	56.35	0	35.52	0	0	0	0	0	14.59	0	0	0	0	0	57.58	0	0	0	0	0	0	0	0	0	13.35	0	0
181	0	0	0	0	0	0	0	0	0	0	0	0	0	0	0	0	0	44.93	0	0	0	0	0	0	42.72	19.61	0	0	0	20.48	0	0	0	0	0	0	0	0	0	0	0	0	0	0	0	0	0	0	42.62
182	0	72.32	0	33.31	0	30.74	0	0	0	0	92.38	0	58.83	0	0	55.22	46.32	0	39.81	0	50.14	0	0	61.13	0	0	0	0	0	55.76	0	0	0	0	0	0	0	44.53	0	0	0	30.94	0	45.96	0	0	0	64.73	0
183	73.47	0	70.6	0	0	0	79.54	93.45	79.01	78.11	0	74.76	0	46.62	33.88	0	0	0	0	66.43	0	25.49	0	0	0	0	35.02	0	0	0	73.52	41.17	60.78	89.44	91.67	91.78	0	0	35.09	47.15	18.54	0	41.46	0	0	58.62	54.43	0	0
184	0	0	0	0	0	0	0	0	0	0	0	0	0	0	0	0	0	0	0	0	0	0	0	0	0	20.76	0	40.29	0	0	0	0	0	0	0	0	0	0	0	0	0	0	0	0	0	0	0	0	0
185	0	0	0	0	0	43.97	0	0	0	0	0	0	0	0	0	0	0	0	46.81	0	0	0	0	0	26.71	0	0	0	0	0	0	0	0	0	0	0	0	0	0	0	0	0	0	0	38.19	0	0	0	0
186	0	0	0	12.02	10.46	0	0	0	0	7.98	0	0	0	30.64	16.51	0	0	0	0	0	0	0	0	0	0	0	0	0	41.78	0	0	16.86	0	0	0	0	0	0	18.18	0	0	27.33	0	0	7.39	0	0	0	0
187	0	0	0	0	0	0	7.97	0	0	0	7.62	0	0	0	0	0	0	0	0	0	0	0	11.29	0	13.42	25.69	25.67	0	0	0	0	0	0	0	6.86	0	0	0	0	0	28.96	0	0	0	0	18.37	24.71	0	0
188	13.18	19.61	0	0	0	0	0	0	30.19	0	0	0	18.69	0	0	0	0	25.62	0	0	0	13.93	0	0	0	0	0	0	17.2	24.64	0	0	0	12.54	0	14.1	29.11	0	0	10.37	0	0	11.36	0	0	0	0	10.49	23.4
189	0	0	16.74	0	0	0	0	0	0	0	0	0	0	0	32.39	31.74	0	0	0	0	0	0	0	0	0	0	0	0	0	0	0	0	0	0	0	0	0	0	16.81	0	0	0	0	0	10.71	0	0	0	0
190	0	0	0	0	0	0	0	23.1	0	4.84	0	0	0	0	0	0	0	0	0	21.3	0	0	0	10.61	0	0	0	32.99	0	0	9.79	0	10.66	0	2.58	0	0	0	0	0	0	0	0	0	9.4	0	0	0	0
191	0	0	0	0	0	0	34.69	0	0	0	0	0	0	0	0	0	20.12	0	0	0	0	0	12.94	0	3.71	0	0	0	15.45	0	0	0	0	0	0	0	0	24.61	0	0	0	0	0	0	0	0	0	0	0
192	0	0	0	5.4	0	0	0	0	0	0	0	0	0	0	0	0	0	0	0	0	0	0	0	0	0	0	0	0	0	0	0	0	0	0	0	0	0	0	0	0	0	0	0	0	0	0	0	0	0
193	0	0	91.27	0	0	0	0	0	0	0	0	29.45	76.55	0	0	0	0	0	0	0	54.75	0	0	0	0	0	0	0	0	0	0	64.66	0	0	0	0	0	0	0	0	0	0	0	0	0	0	0	0	0
194	87.27	91.77	0	57.73	82.23	73.99	14.51	50.11	70.05	92.79	93.59	94.94	0	83.68	69.66	76.35	98.33	80.75	70.16	70.75	78.2	96.72	79.17	74.81	0	0	0	68.99	0	0	50.78	0	56.49	107.64	87.48	86.32	0	0	0	87.16	83.96	73.5	74.13	67.87	64.63	94.89	85.5	91.66	81.87
195	0	0	0	0	0	0	0	0	0	0	0	0	0	0	0	0	0	0	0	0	0	0	0	0	82.79	90.09	93.04	0	31.19	42.22	0	0	0	0	0	0	71.24	32.04	84.44	0	0	0	0	0	0	0	0	0	0
196	0	0	0	0	0	0	0	0	0	0	0	0	0	0	0	0	0	0	0	0	0	0	0	0	0	0	0	0	0	0	0	0	0	0	0	0	0	0	0	0	0	0	0	0	0	0	0	0	0
197	0	0	0	0	0	0	28.51	30.52	0	0	0	0	0	0	0	0	0	0	0	0	0	0	0	0	0	0	0	0	0	0	0	0	16.54	0	9.99	0	0	0	0	0	0	0	0	0	0	0	0	0	0
198	0	0	0	0	0	5.49	0	0	0	0	0	0	0	10.07	0	0	0	7.78	0	0	0	0	0	0	0	0	0	0	47.6	17.3	0	0	0	0	0	0	0	0	0	0	0	6.92	9.67	8.22	23.28	0	0	0	0
199	47.01	0	0	0	0	0	0	0	0	0	0	0	23.45	0	0	0	0	0	0	0	0	0	0	0	0	0	0	15.36	0	0	0	26.44	0	0	0	0	0	23.37	0	0	0	0	0	0	0	0	0	0	0
200	0	0	0	65.81	0	0	0	0	0	0	0	0	0	0	20.97	0	0	0	0	0	0	0	0	0	13.12	0	0	0	0	0	8.71	0	0	0	0	0	0	0	0	0	0	0	0	0	0	0	0	0	0
201	0	0	73.92	0	0	0	0	0	18.27	35	0	30.57	0	0	0	46.12	0	0	0	0	15.06	77.76	0	41.32	0	0	0	0	0	0	0	0	37.21	0	0	0	15.18	0	0	0	0	0	0	0	0	33.14	0	0	44.06
202	0	52.14	0	0	69.89	33.07	0	55.62	0	0	0	0	80.51	0	62.54	0	0	74.22	33.82	19.23	0	0	21.98	0	0	0	0	57.42	0	57.95	27.64	46.88	0	41.62	0	14.34	74.55	56.14	43.39	0	0	0	47.69	0	75.86	0	60.42	32.6	0
203	0	0	0	0	0	0	45.69	0	0	0	58.55	0	0	65.24	0	0	0	0	0	0	0	0	0	0	32.08	47.02	29.37	0	29.08	0	0	0	0	0	91.84	0	0	0	0	0	0	48.34	0	0	0	0	0	0	0
204	0	0	0	0	0	0	0	0	16.76	0	0	41.68	0	0	0	15.9	79.56	0	0	17.93	0	0	41.46	16.92	0	0	0	0	0	0	14.35	0	24.64	48.04	0	34.92	0	0	0	56.5	58.2	0	0	59.71	0	37.42	0	0	0
205	52.99	0	0	0	0	0	0	0	0	0	0	0	0	0	0	0	0	0	32.58	0	61.84	0	0	0	0	0	0	0	0	0	0	0	0	0	0	0	0	0	0	0	0	0	0	0	0	0	0	0	60.36
206	0	0	0	0	0	0	54.09	0	0	0	0	0	0	0	0	25.03	0	0	0	32.82	0	0	0	0	36.94	0	32.92	0	26.98	0	0	0	0	0	0	0	0	0	26.04	0	0	0	0	0	0	0	0	0	0
207	0	0	0	0	0	0	0	33.48	30.38	0	0	0	0	0	0	0	0	0	0	0	0	18.65	0	0	0	0	0	0	0	0	0	23.64	0	0	0	0	0	12.5	0	0	0	0	12.44	0	0	0	0	0	0
208	0	20.33	0	36.46	0	24.13	0	0	0	48.26	0	0	0	0	0	0	17.05	0	0	0	56.93	0	0	24.9	0	49.74	0	14.71	0	0	17.46	0	74	0	0	0	0	0	0	25.59	0	29.02	0	0	0	0	0	48.09	0
209	52.98	0	48.78	0	0	0	0	0	0	0	11.84	0	28.65	0	0	0	0	26.56	30.2	0	0	0	0	0	49.2	0	0	0	37.2	44.77	0	0	0	0	0	57.49	0	0	0	0	0	0	0	0	0	0	38.38	0	0
210	0	0	0	23.66	64.17	0	6.94	19.34	0	45.58	0	49.4	0	0	0	15.84	0	0	0	0	0	48.04	56.01	0	0	0	0	0	0	0	0	18.49	0	0	0	0	0	21.11	0	0	18.08	0	0	21.42	52.64	50.93	0	0	37.37
211	0	0	0	0	0	46.08	0	0	0	0	0	0	0	52.62	0	0	0	0	0	20.94	0	0	0	29.29	0	0	11.73	0	0	0	42.27	0	0	34.83	39.74	0	40.81	0	14.69	0	0	19.9	37.74	0	0	0	75.68	0	0
212	0	0	18.18	0	0	0	0	0	0	0	0	0	0	0	0	0	0	0	0	0	0	0	0	0	0	0	0	30.82	0	0	0	0	0	0	0	0	0	0	0	0	0	0	0	0	0	0	0	0	0
213	0	86.51	0	0	0	0	0	0	0	0	0	0	28.31	0	0	0	33.7	37.11	0	0	0	0	0	0	0	25	13.46	0	0	0	0	0	0	0	0	0	0	23.65	46.58	0	0	0	0	0	0	0	0	0	0
214	0	0	28.52	0	0	0	0	0	0	0	0	0	0	0	0	0	0	0	0	0	0	0	0	0	0	0	0	0	0	0	0	0	17.44	0	18.18	52.66	0	0	0	54.04	0	0	0	0	0	0	0	38.29	0
215	21.26	0	0	0	0	0	49.5	32.71	55.07	37.15	0	24.69	0	0	92.89	0	0	0	0	35.73	0	0	0	0	0	0	0	0	0	0	28.1	59.09	0	0	0	0	25.32	0	0	0	0	0	0	37.35	0	0	0	0	61.12
216	0	0	0	70.81	21.68	0	0	18.03	28.13	0	39.3	0	0	37.23	0	0	0	0	50.95	0	45.3	42.29	8.58	0	0	46.41	0	0	0	30.27	0	0	35.41	82.7	0	0	0	34.24	0	0	46.95	12.75	11.16	0	31.34	0	0	0	0
217	11.35	0	0	0	0	0	0	0	0	0	0	0	0	0	0	54.87	0	0	0	0	0	0	0	0	0	0	0	0	70.86	0	0	0	0	0	47.71	0	48.86	0	0	0	0	0	0	0	0	38.06	0	109.04	0
218	0	0	0	0	32.59	29.98	84.68	0	0	0	24.76	0	68.23	0	0	0	37.13	42.79	19.11	26.06	55.02	0	0	58.78	27.54	0	50.36	0	0	0	0	0	0	0	0	0	0	0	0	0	0	0	0	0	0	0	51.48	0	0
219	0	0	41.96	0	0	0	0	45.78	0	40.63	0	53.04	0	0	0	0	0	0	0	0	0	0	0	0	0	0	0	57.72	0	0	0	0	0	0	0	0	0	0	0	0	0	0	0	22.89	0	0	0	0	0
220	0	0	0	0	0	0	0	0	0	0	0	0	0	27.88	15.46	0	0	0	18.01	0	0	43.63	0	0	0	0	0	0	0	0	70.74	19.19	0	0	0	0	0	0	0	0	0	0	0	0	23.39	0	0	0	38.88
221	0	0	0	19.79	0	0	0	0	0	0	16.86	0	0	0	0	62.4	0	0	0	25.07	0	0	0	0	0	0	0	0	0	0	0	0	50.66	21.21	70.9	59.28	0	0	60.75	0	0	19.51	24.98	0	0	49.09	0	0	0
222	39.61	75.6	0	0	0	42.21	0	52.21	53.33	70.83	0	20.81	0	0	25.53	0	23.86	36.83	0	0	0	0	22.45	0	0	0	0	0	0	0	0	0	0	0	0	0	0	0	0	41.9	33.84	0	0	0	0	0	0	0	0
223	0	0	0	0	30.74	0	0	0	0	0	26.96	0	0	0	0	0	0	0	20.56	0	35.11	0	0	0	28.43	37.07	0	40.96	40.84	43.37	0	0	0	0	0	0	67.99	30.68	20.28	0	0	0	0	0	0	0	0	0	0
224	0	0	47.74	15.52	0	0	0	0	0	0	0	0	44.43	0	0	0	0	0	0	0	0	24.13	0	30.03	0	0	25.63	0	0	0	0	71.71	0	0	0	0	0	0	0	0	0	38.71	25.98	0	0	0	58.57	16.66	0
225	28.01	0	0	0	26.63	0	0	0	0	0	0	0	0	70.12	0	0	0	0	0	0	0	0	20.18	0	24.4	0	0	0	0	0	0	0	0	0	0	0	0	33.06	9.11	0	0	0	0	0	57.16	0	0	0	0
226	0	0	0	17.6	0	28.58	0	0	0	0	0	16.57	0	0	37.87	18.65	13.45	0	0	25.7	35.53	0	0	0	0	17.6	0	0	37.85	0	0	0	0	59.45	0	0	0	0	0	24.86	39.16	0	0	34.04	0	0	0	0	35.08
227	0	0	0	0	0	0	49.35	19.76	0	0	0	0	35.19	0	0	0	0	0	55.22	0	0	0	0	0	0	0	8.34	19.7	0	0	0	0	0	0	0	0	0	0	16.15	0	0	0	0	0	0	0	0	0	0
228	0	9.57	0	0	0	0	0	0	0	0	0	18.79	0	0	0	0	22.68	0	0	0	0	0	0	0	0	0	0	0	0	0	0	0	39.21	0	0	43.5	0	0	0	0	0	0	0	0	0	39.76	0	0	0
229	0	0	0	0	0	9.85	0	0	0	0	44.45	0	0	0	33.59	0	0	0	0	75.14	0	0	0	3.43	0	0	0	0	0	26.37	55.11	0	0	0	29.1	0	0	35.81	0	0	0	0	0	0	0	0	0	0	0
230	0	0	18.23	28.81	7.29	0	0	36.41	34.03	0	0	0	0	0	0	0	0	0	0	0	0	0	76.46	0	0	0	0	25.98	14.05	0	0	21.18	0	0	0	0	0	0	0	36.41	0	0	0	0	0	0	0	0	0
231	0	0	0	0	0	0	46.06	0	0	0	49.76	0	0	34.11	0	0	0	0	0	0	26.06	0	0	0	0	0	0	0	0	0	0	0	41.21	0	0	27.38	0	0	0	0	25	0	21.93	0	62.77	0	38.98	66.05	0
232	70.63	0	37.9	0	27.18	0	0	0	0	19.47	0	36.12	30.57	0	0	0	35.19	0	0	0	0	0	0	0	0	0	30.33	16.97	15.75	16.87	0	11.21	0	0	0	0	35.15	0	58.46	0	0	29.87	0	42.19	0	0	0	0	0
233	0	0	0	0	0	55.5	0	41.31	20.65	0	0	0	0	0	0	86.82	0	65.39	0	0	0	0	0	36.15	0	48.06	0	0	0	0	0	0	0	60.06	55.94	0	0	0	0	0	0	0	0	0	0	39.67	42.53	0	0
234	0	0	0	0	0	0	0	0	0	0	24.83	0	0	16.63	56.97	0	0	27.46	30.89	0	0	61.52	0	0	41.92	0	0	0	0	0	19.05	0	0	0	0	0	0	0	0	16.3	10.76	26.71	0	0	0	0	0	0	0
235	0	0	25.72	0	0	0	0	0	0	41.45	0	0	0	0	0	0	0	0	0	0	49.41	0	0	0	0	0	12.59	0	0	19.63	34.46	39.2	76.84	0	0	0	0	0	0	0	0	0	0	0	0	0	0	0	26.87
236	0	100.3	0	19.66	0	0	39.8	0	0	0	0	63.43	0	0	0	0	0	0	0	0	0	0	0	0	0	0	0	23.06	0	0	0	0	0	0	44.06	0	0	30.21	0	0	15.48	0	0	31.53	0	0	0	0	30.41
237	29.37	0	0	0	0	0	0	0	0	0	14.71	0	49.32	49.26	0	30.44	0	0	34.44	0	0	0	0	0	0	16.97	0	0	55.72	0	0	0	0	39.75	0	0	36.79	0	52.66	59.79	0	0	29.52	0	0	0	0	50.05	0
238	0	0	0	0	34.51	48.28	0	0	0	43.4	0	0	0	0	0	0	0	0	0	0	0	0	0	49.25	0	0	13.78	0	0	0	0	0	0	0	0	48.09	0	0	0	0	0	0	0	0	21.58	0	35.32	0	0
239	0	0	0	0	0	0	71.88	0	0	0	0	0	0	0	0	36.56	83.65	0	0	54.05	0	0	0	0	19.41	56.22	0	0	0	0	0	0	0	0	0	0	0	20.66	0	0	25.21	18.5	0	0	0	0	0	0	0
240	0	0	0	40.29	0	0	0	0	80.91	0	0	0	46.88	58.59	24.7	0	0	72.82	0	0	45.36	50.9	0	0	0	0	0	0	0	41.44	0	48.94	0	0	0	0	20.11	0	0	0	0	0	33.83	20.26	0	0	0	0	15.38
241	44.79	0	0	0	0	0	0	49.62	0	0	41.62	0	0	0	0	0	0	0	0	0	0	0	31.09	0	0	0	0	31.48	0	0	0	0	0	57.68	0	65.56	0	0	0	0	0	0	0	0	0	105.84	0	0	0
242	0	16.52	46.47	0	0	0	0	0	0	0	0	49.84	0	0	0	0	0	0	0	61.59	0	0	0	0	0	0	0	0	0	0	62.86	0	20.09	0	0	0	0	0	0	0	0	0	0	0	0	0	0	26.91	43.44
243	0	0	0	20.5	35.36	0	0	0	0	0	0	0	0	0	0	0	0	0	40.82	0	0	32.79	0	0	0	0	0	0	0	18.23	0	0	0	0	0	0	0	0	46.82	0	0	0	25.89	0	33.08	0	0	71.29	0
244	23.91	0	36.04	0	0	0	0	0	0	0	0	0	0	0	32.83	0	26.01	0	0	0	24.78	0	39.49	32.85	38.97	0	24.29	0	51.95	0	0	0	10.71	0	55.46	0	0	42.27	0	36.72	11.73	20.57	0	0	0	0	34.04	0	0
245	0	0	0	0	0	0	0	0	51.71	0	0	0	0	0	0	0	0	0	0	0	0	0	0	0	0	0	19.83	0	0	0	0	0	0	0	0	0	31.38	0	0	0	0	22.77	0	0	0	0	0	0	14.3
246	0	0	0	0	0	0	0	0	0	0	0	0	0	0	0	0	0	0	0	0	0	23.49	0	0	0	0	0	0	0	0	0	0	0	0	0	0	0	0	0	0	0	0	0	0	0	0	0	0	0
247	0	60.57	0	0	0	0	22.07	47.14	0	0	0	0	58.93	35.93	0	35.86	0	0	0	0	29.86	0	0	0	56.69	0	0	41.37	18.39	23.49	26.03	0	0	41.25	44.1	0	0	0	0	0	0	0	0	24.32	0	0	0	0	0
248	47.65	0	32.44	48.38	0	56.51	0	0	0	51.51	0	69.05	0	0	0	0	58.44	54.71	45.86	51.37	0	0	27.92	0	0	0	0	25.13	0	0	0	0	0	0	0	15.69	0	0	0	0	0	0	21.68	24.38	0	36.96	44.06	0	0
249	0	0	0	0	0	0	0	0	0	0	0	0	0	0	28.44	0	0	0	0	0	0	21.77	0	43.69	0	43.78	71.45	0	0	0	0	0	27.54	0	0	0	37.34	31.25	0	0	0	45.45	0	0	0	0	0	0	0
250	0	35.69	0	0	0	0	0	17.65	0	0	37.22	0	0	0	0	25.52	0	0	0	0	14.88	0	0	0	0	0	0	0	40.74	0	0	0	0	0	0	41.88	0	0	0	46.73	19.17	0	48.34	0	50.63	0	0	0	0
251	0	0	0	0	43.36	47.87	0	0	0	0	0	0	0	0	0	0	0	0	0	0	51.08	0	0	0	0	0	0	8.63	0	0	0	0	0	44.53	0	0	0	0	47.08	0	0	0	0	23.77	0	0	0	0	0
252	0	0	0	0	0	0	0	0	0	0	0	0	0	0	0	0	0	0	0	0	0	0	0	0	0	0	0	0	0	27.97	0	0	16.6	0	0	0	0	0	0	0	0	0	0	0	0	0	0	0	34.68
253	0	0	41.65	0	31.55	0	0	0	0	0	34.81	0	0	0	0	0	28.56	0	47.71	59.86	0	0	52.95	38.08	0	35.61	0	0	0	0	0	36.73	0	0	42	0	0	0	0	0	0	0	0	61.39	0	0	0	0	0
254	0	24.72	0	40.81	0	0	61.02	0	0	0	0	37.62	0	0	53.97	0	0	0	0	0	0	25.25	0	0	0	0	0	0	0	0	0	0	0	36.65	0	10.91	44.9	0	46.83	0	44.2	19.19	0	0	0	64.82	18.88	0	0
255	0	0	0	0	0	0	0	28.61	0	0	0	0	0	0	0	36.8	0	61.46	0	0	0	0	0	0	0	56.11	0	0	43.81	0	85.95	0	49.86	0	0	0	0	0	0	0	0	0	0	0	49.93	0	0	34.76	0
256	33.44	0	0	0	28.87	0	0	0	81.12	60.8	38.35	0	28.75	65.14	0	0	64.14	0	23.22	0	0	0	0	0	87.59	0	0	44.03	0	82.96	0	68.19	0	0	20.43	0	0	0	0	0	0	14.13	0	0	0	0	0	0	19.36
257	0	0	0	0	0	0	0	0	0	0	0	0	0	0	0	0	0	0	0	0	0	0	0	33.72	0	0	0	0	0	0	0	0	0	0	0	0	53.15	68.56	0	58.45	0	0	24.72	0	0	24.64	0	0	0
258	46.69	50.32	0	0	20.19	20.84	0	0	0	0	0	35.91	36.26	0	0	0	0	21.82	0	0	0	19.69	0	0	0	0	66.5	0	0	0	0	0	0	25.15	27.06	0	0	0	0	0	23.4	0	0	0	0	0	0	0	28.1
259	0	0	0	0	0	0	0	0	0	0	0	0	0	0	0	0	0	0	0	0	0	0	0	0	0	0	0	28.9	28.09	0	0	0	0	0	0	47.21	0	0	0	0	0	6.36	0	0	0	0	26.93	27.14	0
260	0	0	28.71	0	0	0	0	0	0	0	0	0	0	0	0	17.05	0	29.78	0	10.33	0	0	19.57	0	0	0	0	0	0	0	19.19	0	0	0	0	0	0	0	0	0	0	0	13.38	26.17	11.51	17.47	26.06	0	0
261	0	0	0	0	0	0	0	50.2	0	14.14	0	0	0	0	0	0	0	0	13.92	0	31.27	0	0	0	0	0	0	0	0	0	0	0	0	0	0	0	0	0	0	0	0	0	0	0	0	0	0	0	0
262	0	0	0	0	0	0	0	0	0	0	24.79	0	0	0	0	0	0	0	0	0	0	0	0	0	0	0	5.64	14.03	0	0	0	0	0	32.83	0	0	0	0	27.88	0	0	0	0	0	0	0	0	0	0
263	0	0	0	0	36.1	0	0	18.48	9.44	0	0	0	0	0	0	43.08	0	0	35.17	0	0	18.51	0	28.37	0	0	0	0	0	0	0	0	57.36	0	0	46.5	0	0	0	0	0	0	0	0	35.85	0	0	37.91	0
264	0	0	0	31.56	0	47.5	0	0	0	0	0	0	37.6	48.12	44.03	0	41.04	70.22	0	0	0	0	37.66	0	0	11.37	0	0	0	0	20.38	31	0	0	30.45	0	22.84	0	0	0	0	14.05	39.64	60.58	0	21.69	0	0	19.05
265	0	0	0	0	0	0	59.16	0	0	39.72	0	0	0	0	0	0	0	0	0	0	59.17	0	0	0	0	0	0	17.65	0	0	0	0	0	0	0	0	0	0	0	22.99	52.49	0	0	0	0	0	0	0	0
266	51.81	74.21	87.8	0	10.7	0	0	70.43	63.41	0	41.57	43.77	0	0	0	0	0	0	0	70.6	0	28.76	0	15.35	0	0	40.31	0	0	0	0	0	0	41.51	61.95	49.93	0	0	0	0	0	0	0	0	15.05	6.25	53.38	0	13.52
267	0	0	0	61.12	0	0	66.13	0	0	0	0	0	0	0	0	44.27	0	0	64.79	0	0	0	0	0	0	72.76	0	0	90.73	49.58	26.77	58.75	0	0	0	0	0	128.16	30.75	46.91	0	27.69	0	0	0	27.7	0	0	0
268	0	0	0	0	22.98	0	0	0	0	71.94	0	0	0	0	0	0	0	0	0	0	0	0	41.54	0	0	0	0	46.73	0	44.38	0	0	40.93	0	0	0	77.73	0	0	0	20.15	0	0	0	0	0	0	20.33	0
269	0	25.35	0	0	0	0	0	0	0	0	0	0	43.93	0	0	0	0	0	0	0	0	0	0	0	87.77	0	42.49	0	0	0	0	0	0	0	0	0	0	0	41.62	0	0	0	52.16	0	0	0	0	0	30.53
270	0	0	30.23	0	0	19.9	0	0	47.4	0	0	0	0	54.59	0	0	0	51.47	0	40.07	0	32.64	0	0	0	0	0	0	0	0	28.8	0	0	34.51	0	33.2	0	0	0	0	10.8	30.36	0	47.68	31.15	0	0	7.62	0
271	0	0	0	0	0	0	0	0	0	0	30.72	0	0	0	23.02	0	0	0	0	0	0	0	25.82	44.41	0	0	0	40.73	0	0	0	0	0	0	0	0	0	0	0	0	12.8	0	0	0	0	0	20.03	0	0
272	0	0	0	0	13.2	0	0	0	0	0	0	42.07	0	0	0	0	63.47	0	9.79	0	16.06	0	0	0	0	37.08	0	0	0	0	0	0	0	0	0	0	0	0	0	0	0	0	0	0	0	21.32	0	0	0
273	53.24	19.71	18.6	0	0	0	0	0	0	0	0	0	0	0	0	31.83	0	0	0	0	0	0	0	0	0	0	10.84	0	0	0	0	0	13.4	0	0	0	0	0	30.97	18.65	0	0	0	0	0	0	0	64.05	0
274	0	0	0	0	0	0	0	0	0	0	0	0	0	0	0	0	0	10.35	0	0	0	0	0	0	0	0	0	0	0	0	0	0	0	0	0	0	0	0	0	0	0	23.57	77.18	0	24.15	0	0	0	0
275	0	0	0	0	0	51.77	0	103.79	0	0	34.75	0	0	0	0	0	0	0	0	25.98	0	30.34	0	0	0	0	0	0	0	0	13.1	0	50.82	0	33.49	9.47	15.06	0	0	0	17.01	0	0	0	0	0	0	0	12.88
276	0	0	0	64.12	14.82	0	40.76	0	0	0	0	0	0	0	0	0	0	0	0	0	0	0	0	0	0	0	0	0	0	58.05	0	0	0	0	0	0	0	0	0	0	0	0	0	0	0	0	0	0	0
277	0	68.88	44.77	0	38.72	0	0	0	57.46	38.67	0	45.09	0	45.37	86.84	0	31.42	0	61.74	0	33.95	0	35.66	0	0	39.65	0	15.32	13.56	0	0	0	0	57.42	0	0	0	0	0	0	24.7	19.84	0	30.49	0	76.39	108.18	0	0
278	38.6	0	0	0	0	0	0	0	0	0	0	0	58.83	0	0	0	0	27.56	0	0	0	0	0	0	36.07	0	39.43	0	48.17	0	47.7	31.41	0	0	56.23	52.33	56.37	0	0	7.32	0	0	0	0	0	0	0	0	15.62
279	76.92	0	0	0	0	0	3.52	0	0	0	0	0	0	0	0	0	0	0	0	0	0	0	0	36.24	0	0	0	0	0	0	0	0	0	0	0	0	0	0	44.28	0	0	0	0	0	34.68	0	0	21.04	0
280	0	0	22.24	0	15.92	0	0	0	0	0	0	0	0	12.51	0	0	0	0	33.66	0	8.55	32.35	0	0	0	0	0	13.39	0	0	0	24.2	0	0	0	0	0	37.32	0	43.22	0	19.82	0	25.72	0	0	0	0	25.29
281	0	0	0	0	0	0	0	0	0	0	0	0	0	0	0	0	0	0	0	17.36	0	0	0	0	0	0	0	0	0	23.2	61.33	0	0	0	0	0	0	0	0	0	46.16	0	0	0	0	0	0	0	0
282	0	0	0	0	0	0	0	0	0	0	0	0	0	0	0	0	0	0	0	0	0	0	20.89	0	0	0	0	0	0	0	0	0	0	0	0	0	0	0	0	0	0	0	0	0	36.93	0	0	0	0
283	0	0	0	0	0	0	61.81	60.13	0	0	0	0	0	37.39	39.81	64.4	0	0	0	24.25	42.39	0	0	48.5	0	0	0	0	0	0	0	0	0	0	0	0	0	0	0	0	0	31.42	0	0	0	0	0	0	0
284	0	67.95	54.32	51.75	41.44	42.81	0	0	70.56	75.92	87.99	0	50	0	0	52.2	46.91	25.16	29.38	0	0	0	0	0	0	0	0	0	0	0	0	51.12	53.68	58.9	51.9	41.84	0	0	0	0	0	0	0	15.13	0	42.63	36.26	37.77	0
285	0	0	0	0	0	0	0	0	0	0	0	57.37	0	0	0	0	0	0	0	0	0	28.79	33.83	0	50.43	64.02	53.78	61.61	75.48	48.1	0	0	0	0	0	0	79.51	71.12	68.42	0	0	0	0	0	0	0	0	0	0
286	0	0	0	0	0	0	0	0	0	0	0	25.42	0	34.91	0	0	0	0	0	34.73	0	0	0	0	0	0	0	0	0	0	0	0	0	0	0	0	0	0	0	0	0	0	0	0	0	0	0	0	0
287	0	0	0	0	0	0	0	0	0	0	0	0	0	0	0	0	0	0	0	0	0	0	0	0	0	0	0	0	0	0	0	0	0	0	0	0	0	0	0	0	0	29.12	38.89	0	0	0	13.04	0	0
288	0	0	23.45	33.59	0	0	0	0	0	21.54	0	0	0	0	0	0	0	0	0	0	0	47.02	39.22	53.89	0	0	0	0	12.03	0	0	0	0	0	0	0	0	0	0	26.66	0	0	19.38	0	40.64	20.45	0	0	37.9
289	33.5	25.93	0	0	0	30.31	0	21.23	0	0	0	0	0	0	34.78	0	0	25.67	0	0	0	0	0	0	7.88	0	0	0	0	0	0	0	25.86	0	0	0	0	0	0	0	0	0	0	17.44	0	0	0	0	0
290	0	0	26.77	0	0	0	0	0	0	0	0	28.59	0	0	0	0	16.61	0	0	40.67	0	0	0	0	0	0	0	0	0	6.29	0	0	0	13.07	0	9.86	0	0	0	0	20.34	0	0	14.05	0	0	0	0	0
291	0	0	0	17	23.34	0	49.03	0	0	0	23.31	0	42.42	0	0	3.7	0	0	0	0	0	0	0	0	0	15.89	0	13.16	0	0	36.01	0	0	0	0	0	0	11.03	0	0	0	0	0	0	0	0	0	29.46	0
292	19.29	33.09	0	0	0	0	0	17.58	0	0	0	0	0	0	15.68	42.03	0	0	6.83	0	0	0	0	0	0	0	0	0	0	0	0	23.49	0	13.05	44.65	0	0	0	0	0	0	21.28	0	0	0	0	0	0	0
293	0	0	0	0	22.93	0	0	0	40.7	0	0	0	0	0	84.77	0	0	0	0	0	44.65	0	6.47	0	17.57	0	14.26	11.53	18.66	0	0	0	0	0	0	33	13.27	0	0	0	0	0	0	0	0	0	0	0	0
294	13.1	0	36.52	0	0	0	0	0	0	0	0	40.14	0	0	0	0	0	0	0	0	0	0	0	0	0	0	0	0	0	0	0	0	0	0	0	0	0	18.47	43.92	18.59	0	0	23.95	0	0	0	80.31	0	0
295	33.7	0	0	0	0	0	0	0	0	60.68	0	0	53.04	0	0	0	0	53.02	0	31.7	0	45.63	21.15	52.9	0	0	0	0	0	0	0	0	22.28	0	0	0	0	0	0	0	0	0	0	0	0	60.6	0	68.98	0
296	0	0	0	0	0	0	0	0	0	0	0	0	0	0	0	0	0	0	92.79	0	26.18	0	0	0	29.85	0	0	0	0	0	51.92	44.77	0	77.53	0	0	0	0	0	9.97	63.01	31.88	34.33	46.76	21.37	0	0	0	13.65
297	0	0	31.14	64.04	40.85	0	33.51	65.84	0	0	22.51	0	0	0	0	0	0	0	0	0	0	0	0	0	0	26.65	17.76	0	41.86	0	0	0	0	0	0	0	73.15	0	56.08	0	0	0	0	0	0	0	0	0	0
298	0	0	0	0	0	49.71	0	0	24.31	31.79	0	26.73	0	0	0	37.16	27.28	0	0	0	49.76	42.57	0	0	0	0	0	0	0	72.64	0	0	33.03	0	0	0	0	84.89	0	0	0	0	0	0	22.36	0	0	0	54.19
299	0	0	0	0	0	0	0	0	68.83	0	19.24	0	0	41.9	0	0	26.68	44.77	0	0	0	0	0	32.49	13.45	0	0	69.67	0	0	0	26.73	0	0	64.61	41.52	0	0	0	32.8	0	0	0	0	0	31.8	0	0	0
300	0	65.34	0	0	0	0	40.77	35.41	0	0	0	0	0	0	0	0	0	0	0	57.59	0	0	15.66	0	0	8.58	39.78	0	0	0	0	0	0	0	0	0	0	0	0	0	0	0	0	18.5	0	0	0	0	0
301	34.84	0	0	0	0	11.27	0	0	0	0	0	0	29.05	0	0	0	0	0	0	0	0	0	0	0	0	0	0	0	0	0	0	0	0	0	0	0	0	0	26.46	0	33.82	26.66	0	0	0	0	33.64	0	0
302	0	0	0	0	0	0	0	0	0	34.93	0	0	0	9.83	0	0	0	0	0	0	0	0	0	0	0	0	0	0	0	0	0	0	0	0	30.69	0	25.75	0	0	0	0	0	13.36	0	0	19.93	0	0	0
303	0	30.98	0	30.28	15.2	0	0	0	0	0	0	37.31	0	0	51.81	0	27.41	38.67	39.63	0	0	0	0	0	0	0	0	0	0	0	63.42	0	0	0	0	32.4	0	0	0	0	0	0	0	0	0	0	0	37.34	0
304	17.84	0	36.57	0	0	17.27	0	36.87	0	0	0	0	0	0	0	0	0	0	0	0	0	40.84	48.63	58.64	0	0	0	0	0	0	23.24	0	0	26.67	0	0	0	0	45.42	12.52	0	21.08	0	0	0	17	0	0	41.59
305	25.03	0	0	75.45	0	0	0	0	42.81	0	0	0	50.11	19.31	0	0	0	0	0	0	0	0	0	0	54.89	0	27.88	0	67.14	20.03	0	0	19.68	0	0	0	14.38	49.44	0	0	27.48	0	37.88	0	36.36	0	0	0	0
306	0	0	44.86	0	9.95	0	0	0	0	0	0	0	0	0	0	0	26.75	10.72	16.19	29.05	0	0	0	0	0	0	0	0	0	0	0	0	0	34.62	0	0	0	0	0	0	0	0	0	0	0	0	2.44	0	0
307	0	23.03	0	0	0	0	0	56.98	0	55.23	79.67	51.98	0	0	0	0	0	0	0	0	21.78	14.34	0	0	0	11.23	0	0	0	0	0	0	26.77	0	0	34.31	25.59	0	20.1	20.14	0	33.08	0	0	0	0	0	0	0
308	0	0	0	0	9.68	0	22.88	0	0	0	0	0	0	33.33	51.39	61.71	31.64	0	0	0	0	0	0	0	0	0	0	0	0	16.49	23.37	0	0	0	0	0	0	0	0	0	11.39	0	0	0	0	55.1	0	17.76	0
309	0	0	0	0	0	0	0	0	0	0	0	0	0	0	0	27.56	0	0	55.58	0	0	0	50.38	33.5	0	14.33	0	0	0	0	0	43.41	0	0	51.71	0	0	0	0	0	0	0	55.32	0	36.41	0	33.96	0	14.74
310	34.18	0	0	0	0	32.49	36.91	0	16.8	0	43.29	0	24.69	0	0	0	0	0	0	0	0	0	0	0	16.12	0	0	61.89	0	0	16.29	0	23.01	0	0	0	0	0	0	29.22	0	0	0	0	0	0	0	0	0
311	0	0	0	0	21.64	0	0	0	0	55.25	0	0	0	0	0	0	0	0	0	48.18	0	28.27	0	0	0	0	0	0	0	0	0	0	0	35.74	0	61	0	24.47	44.14	0	0	69.31	0	0	0	0	0	0	0
312	0	0	26.66	0	0	0	0	0	0	0	0	0	0	49.32	0	18.76	29.47	0	0	17.27	0	0	0	21.18	0	0	0	0	40.79	0	35.11	13.91	28.74	0	0	0	0	0	0	0	0	0	0	0	0	0	32.6	26.42	25.78
313	0	52.87	0	0	0	0	35.89	0	0	0	0	26.69	29.13	0	10.23	0	0	49.48	0	0	0	13.74	0	0	14.11	32.93	0	0	0	26.37	0	0	0	0	0	0	0	0	0	0	33.27	0	0	70.27	0	0	0	0	0
314	37.03	0	0	23.18	0	29.59	0	0	40.18	0	0	0	0	0	0	0	0	0	0	15.43	0	0	0	0	0	0	0	42.44	0	0	0	0	0	19.77	22.93	0	26.64	0	0	0	0	0	32.71	0	5.64	25.16	0	0	0
315	0	0	31.03	0	0	0	0	0	0	0	0	0	0	0	0	0	0	0	0	0	35.27	0	0	0	8.09	0	45.55	0	0	0	0	17.3	0	0	0	0	0	21.04	25.78	30.11	0	0	0	0	0	0	0	0	0
316	0	0	0	0	0	0	0	0	0	0	0	0	0	0	0	0	0	0	0	0	0	17.33	79.03	19.84	0	0	0	0	16.7	19.31	0	0	0	16.56	0	0	27.99	0	0	0	0	10.36	0	0	0	0	0	0	60.46
317	0	0	0	0	40.88	0	0	48.79	0	25.8	49.55	0	8.1	0	25.32	0	0	0	40.98	0	102.59	0	0	0	0	0	12.82	0	0	0	0	0	36.77	0	0	22.33	0	0	0	0	0	0	0	0	30.89	23.29	0	0	0
318	0	0	14.31	56.43	0	0	8.74	0	16.64	0	0	0	0	0	0	60.55	47.31	61.2	0	0	0	0	0	38.88	0	0	0	72.2	55.7	0	44.76	23.79	0	29.62	29.55	0	0	0	35.44	23.74	32.06	0	40.24	0	0	0	33.22	45.47	0
319	14.85	0	0	0	0	47.5	0	0	0	0	0	44.77	0	0	0	0	0	0	0	0	0	0	0	0	20.86	14.93	0	0	0	44.85	0	0	0	0	0	0	25.91	29.43	0	0	0	0	0	60.12	0	0	0	0	0
320	0	20.17	0	0	19.17	0	0	0	0	22.56	50.64	0	0	56.62	38.87	0	0	0	0	65.53	0	0	0	0	0	0	24.27	0	0	0	0	0	55.02	0	0	0	0	0	0	0	0	0	0	0	0	0	0	0	0
321	0	0	42.29	0	0	0	0	0	0	0	0	0	0	0	0	35.37	0	0	16.37	0	0	0	0	0	0	15.85	0	0	0	0	0	42.28	0	0	0	0	0	0	0	32.09	0	56.97	0	0	0	60.46	0	0	0
322	0	0	0	0	0	0	0	0	0	0	0	15.32	0	0	0	0	0	11.97	0	0	0	0	38.41	0	15.87	0	0	0	0	0	0	0	0	35.8	0	0	33.87	0	0	0	0	0	26.97	0	38.13	0	0	0	0
323	37.61	48.78	0	0	32.95	10.03	55.1	0	54.93	11.48	0	0	53.64	0	0	0	0	0	0	0	0	0	0	0	0	0	0	37.43	0	0	0	0	0	0	0	18.35	0	0	0	0	0	0	0	0	0	0	0	0	34.55
324	0	0	0	57.46	0	0	0	35.13	0	0	0	23.79	0	13.04	36.6	22.22	0	17.82	15.21	0	0	61.25	0	0	0	0	33.71	0	0	0	0	0	0	0	46.74	30.81	0	15.77	0	0	0	0	0	0	0	0	30.51	0	0
325	0	0	0	0	0	0	0	0	0	0	0	0	0	0	0	0	0	0	0	40.76	0	0	16.06	35.42	0	25.71	0	0	0	40.77	31.66	0	0	0	0	0	0	0	14.85	0	0	0	0	0	0	0	0	0	0
326	0	0	0	0	0	0	27.69	0	0	0	0	0	0	0	0	0	0	0	0	0	0	12.05	0	0	0	0	0	0	0	0	0	0	25.73	0	0	56.47	0	0	0	42.45	49.6	0	0	0	0	0	0	61.15	0
327	41.73	0	0	0	0	27.93	0	0	0	40.39	0	20.74	37.43	0	0	36.28	50.92	0	40.36	0	20.21	0	0	0	0	0	14.44	0	0	0	0	0	0	0	0	0	0	24.88	39.64	0	0	0	0	38.75	0	0	0	0	25.5
328	0	0	20.1	0	0	0	0	0	33.4	0	0	0	0	17.38	0	0	0	51.51	0	19.88	0	0	0	36.8	0	0	19.32	0	0	0	25.4	0	0	0	0	0	0	0	0	0	0	17.92	14.08	0	36.19	0	0	0	0
329	0	0	0	0	52.65	0	21.56	84.3	0	0	0	0	0	0	0	0	0	0	0	0	0	0	0	0	0	16.67	0	0	0	0	0	0	19.71	17.48	34.66	0	0	0	0	0	0	0	0	0	0	0	0	0	0
330	0	0	0	0	0	14.73	0	0	0	0	48.3	35.39	0	0	0	0	0	0	0	0	0	0	0	0	17.28	0	0	64.02	0	0	0	0	0	0	0	0	32.78	17.47	0	0	0	18.35	0	0	0	30.77	0	0	0
331	0	0	0	0	0	0	0	0	0	30.65	0	0	0	27.92	53.55	0	0	0	21.75	0	0	0	46.48	0	0	0	0	0	0	0	0	38.61	0	0	0	0	37.36	0	0	0	27.43	0	22.89	0	0	0	0	0	66.38
332	0	65.37	21.83	15.3	29.74	0	0	0	0	0	0	0	0	0	0	0	27.17	40.61	0	4.73	27.67	28.81	0	30.32	24.9	0	0	0	54.63	0	0	36.14	0	0	0	10.67	0	0	0	41.06	0	0	0	25.51	19.72	0	13.47	0	0
333	45.03	0	0	15.18	0	0	29.57	0	0	0	0	0	21.55	0	0	0	0	0	0	0	8.41	0	0	0	0	0	0	0	31.02	0	0	0	17.41	0	0	0	0	0	46.03	0	0	0	0	0	0	0	0	30.69	0
334	0	0	0	0	0	0	0	15.6	46.06	33.17	22.51	0	0	27.91	24.74	35.99	0	0	0	0	0	0	0	0	0	0	5.1	0	0	0	17.12	0	0	37.69	0	0	0	25.51	0	0	0	0	0	8.89	0	0	0	0	0
335	0	0	0	0	0	38	0	0	0	0	0	0	0	0	0	0	0	0	0	0	0	0	0	0	0	0	0	23.44	0	37.85	0	0	0	0	29.83	33.52	0	0	0	0	0	0	0	0	0	0	23.61	0	0
336	0	0	0	0	0	0	0	0	0	0	0	0	15.46	0	0	0	0	0	33.86	0	0	0	0	18.06	23.33	0	0	0	0	20.21	0	0	0	0	0	0	0	0	0	0	21	0	0	0	0	0	0	57.05	0
337	0	0	0	47.67	0	0	38.29	22.97	0	0	0	31.56	0	0	0	0	0	0	0	67.79	46.15	21.79	0	0	0	0	2.49	20.97	0	0	0	0	0	0	0	0	39.13	0	0	33.67	14.05	25.53	39.72	14.84	40.83	0	0	0	0
338	0	0	27.66	0	0	0	0	0	76.97	0	45.06	0	0	0	0	65.35	0	48.31	0	0	0	0	0	0	0	0	0	0	0	0	77.21	22.06	71.13	79.95	0	73.3	0	0	0	0	0	0	0	0	0	57.16	56.52	0	24.8
339	0	0	0	0	58.92	86.48	40.1	0	0	34.36	0	0	50.6	0	0	0	82.57	0	0	0	0	0	0	0	0	0	0	30.81	0	0	0	19.65	0	0	88.24	0	0	0	8.6	0	0	0	0	0	0	0	0	0	0
340	99.52	0	0	52.99	0	0	0	8.3	0	0	0	20.79	0	0	0	0	0	0	0	0	0	0	0	21.23	0	40.665	28.21	0	23.21	0	0	0	0	0	0	0	0	0	0	0	0	0	0	27.62	15.21	0	0	81.97	21.48
341	0	31.25	0	0	0	0	0	0	0	0	0	0	0	80.36	68.8	0	0	0	0	0	0	31.05	92.94	0	0	0	0	0	31.36	0	0	0	0	0	0	0	0	29.12	0	0	0	31.44	0	0	0	0	0	0	0
342	0	38.2	24.1	0	0	0	0	0	0	21.72	0	0	0	0	0	0	0	27.06	0	0	0	0	0	10.68	0	0	0	0	0	35.29	32.03	0	0	0	0	22.09	35.92	0	36.31	0	47.12	0	26.2	0	10.78	38.71	0	0	29.04
343	0	0	0	0	38.48	0	16.41	18.64	0	0	0	24.74	0	0	0	0	0	0	0	31.73	34.29	0	0	0	39.21	0	0	0	0	0	0	29.22	0	0	0	0	0	0	0	0	0	0	0	0	0	0	0	0	0
344	0	0	0	0	0	0	0	0	0	33.81	19.72	0	0	15.78	0	0	31.44	0	0	0	0	0	0	0	0	0	3.88	13.19	28.91	0	0	0	27.97	23.81	0	0	0	0	0	0	0	0	0	0	5.75	0	0	0	11.26
345	0	0	0	0	0	33.09	0	0	0	0	0	0	0	0	0	0	0	0	0	0	0	24.59	0	0	0	0	0	0	0	0	0	0	0	0	0	0	0	10.47	0	54.45	0	0	0	25.98	0	0	0	0	0
346	0	0	0	26.21	0	0	19.42	0	0	0	0	0	34.88	9.86	0	0	0	0	4.9	29.78	0	0	0	0	0	0	0	0	0	16.49	0	0	0	0	35.28	0	0	0	0	0	0	0	0	0	0	0	0	0	0
347	68.33	0	51.52	0	0	0	0	56.55	27.65	0	37.29	41.58	0	30.41	24.93	0	0	0	0	0	0	0	0	47.89	0	41.4	0	0	0	0	42.3	40.9	0	16.58	0	15.03	0	0	7.3	0	0	0	0	27.83	0	29.02	23.63	15.22	0
348	0	0	0	0	40.9	0	0	0	0	0	0	0	0	0	0	2.55	0	13.47	8.31	0	28.95	0	54.2	0	0	0	14.74	26.58	33.96	0	0	0	33.18	0	0	0	0	29.83	0	0	0	17.14	38.18	0	0	0	0	0	17.05
349	0	0	0	0	0	0	0	0	0	33.57	0	0	34.75	0	0	0	0	0	0	0	0	0	0	0	0	0	0	0	0	0	0	0	0	0	0	31.32	0	0	0	0	14.39	26.34	0	0	13.25	0	0	0	0
350	0	0	0	0	0	0	0	0	0	0	0	0	0	0	0	0	0	0	0	0	0	0	0	0	0	0	0	0	0	10.06	0	0	0	0	0	0	0	0	0	43.42	0	0	0	0	0	0	0	0	0
351	0	0	0	0	0	0	0	0	7.57	0	0	8.58	0	0	0	0	0	0	0	0	0	0	0	0	0	0	0	13.31	0	0	0	0	0	0	0	0	0	0	0	0	0	0	0	0	0	0	64.3	0	0
352	0	0	0	0	0	0	0	0	0	0	0	0	0	0	44.66	0	0	0	0	0	0	22.35	0	0	0	0	0	0	0	0	0	0	0	0	0	0	11.22	0	0	0	0	0	0	0	0	0	0	0	22.91
353	0	0	0	0	0	42.85	0	0	0	0	69.64	0	0	57.3	0	28.34	0	0	90.49	0	0	0	0	0	0	0	0	0	0	0	0	0	44.22	0	0	83.57	0	0	0	37.71	0	0	50.19	0	0	0	0	0	0
354	80.22	75.87	54.16	43.35	74.73	0	100.75	87.78	88.15	70.09	0	57.82	27.27	0	0	0	89.01	84.32	0	82.16	69.74	61.64	73.9	84.86	0	67.57	51.3	0	0	0	94.96	58.08	0	82.56	87.06	0	0	0	0	0	0	65.53	0	48.53	40.75	63.87	0	70.35	69.87
355	0	0	0	0	0	37.31	0	0	0	0	0	0	0	0	0	33.53	0	0	0	0	0	0	0	0	88.7	0	0	69.12	54.21	60.46	0	0	0	0	0	0	63.74	65.15	80.84	0	62.9	0	0	0	0	0	0	0	0
356	0	0	0	0	0	0	0	0	0	0	0	0	0	0	52.55	0	0	0	0	0	0	0	0	0	0	0	0	0	0	0	0	0	22.83	0	0	0	0	0	0	0	0	0	0	0	0	27.86	0	0	0
357	0	0	23.77	0	0	0	0	0	0	0	0	0	0	0	0	0	0	0	0	0	0	0	0	0	0	0	31.57	0	0	0	0	0	0	0	0	0	0	0	0	0	0	0	0	0	0	0	0	0	0
358	0	0	0	0	0	0	0	0	0	0	11.56	0	0	0	0	0	0	0	0	0	13.15	0	0	0	0	0	0	0	0	0	0	0	0	0	0	0	0	0	0	19.39	0	20.15	5.49	23.24	0	0	11.64	9.51	0
359	0	22.71	0	0	0	0	0	0	0	0	0	0	0	15.35	0	0	0	0	0	0	0	15.75	11.88	0	0	26.19	12.17	0	0	22.4	0	0	7.74	0	0	0	0	7.17	19.15	0	0	0	0	0	6.79	4.51	0	0	0
360	12.72	0	0	9.68	0	7.8	0	0	0	0	0	21.68	0	0	0	0	13.59	0	0	0	0	0	0	19.74	0	0	0	0	0	0	0	0	0	0	0	0	18.06	0	0	0	0	0	0	0	0	0	0	0	0
361	0	0	14.98	0	0	0	0	2.61	13.96	0	0	0	26.07	0	0	23.94	0	0	0	0	0	0	0	0	0	0	0	0	38.29	0	11.29	0	0	0	0	0	0	0	0	12.4	0	0	26.45	0	0	0	0	21.02	0
362	0	0	0	0	0	0	0	0	0	8.62	8.31	0	0	8.55	9.3	0	0	0	0	0	0	0	8.73	0	0	0	0	31.48	0	0	0	0	0	0	0	8.45	0	21.23	0	0	0	16.89	0	0	0	0	0	0	0
363	0	22.98	0	0	0	43.51	12.2	0	0	0	0	0	22.32	0	0	0	0	0	0	38.76	0	0	0	0	19.79	0	0	0	24.12	0	0	17.27	0	0	0	0	0	0	0	0	0	0	0	26.06	40.43	0	0	0	0
364	14.08	0	15.52	33.74	22.84	0	0	11.78	0	0	0	28.35	0	0	16.47	0	29.82	25.79	55.77	0	0	25.71	0	0	0	0	0	0	0	0	19.65	0	21.11	0	0	0	0	0	0	15.47	31.88	0	0	0	0	0	0	0	15.21
365	0	0	0	0	0	0	0	0	0	0	0	0	0	0	0	0	0	0	0	0	31.39	0	23.71	0	0	0	28.55	20.57	0	0	0	0	0	20.29	49.56	36.07	0	0	0	0	0	0	0	0	0	0	9.82	0	0
366	0	0	0	0	0	0	0	162.14	0	0	0	0	0	0	0	0	0	0	0	0	0	0	0	0	0	0	0	0	0	11.67	0	0	0	7.32	0	0	42.23	0	0	0	0	14.53	0	0	0	13.13	0	0	0
367	0	42.8	0	0	0	0	0	0	0	0	0	0	0	63.59	0	0	0	0	0	0	0	0	0	0	26.99	27.67	0	15.92	0	0	53.78	0	0	111.28	0	0	0	48.67	70.48	0	0	0	0	0	0	0	0	47.11	0
368	0	0	0	93.22	0	0	0	0	0	147.28	0	0	0	0	0	108.75	0	0	0	0	0	0	0	0	0	0	0	0	0	0	0	0	0	0	0	108.48	0	0	0	0	0	104.4	0	0	81.87	116.37	85.35	0	0
369	127.3	0	103.59	0	0	108.39	166.59	0	168.58	0	145.47	114.53	0	0	115.53	0	74.55	109.38	134.91	0	120.12	153.98	137.72	133.15	0	0	0	0	0	0	0	135.7	106.34	0	93.41	0	0	0	0	0	0	0	122.46	90.78	0	0	0	0	118.15
370	0	69.02	0	0	0	0	0	0	0	0	0	0	0	48.21	0	0	0	0	0	125.1	0	0	0	0	0	0	0	0	0	0	71.16	0	0	0	0	0	0	0	57.64	0	0	0	0	0	0	0	0	50.3	0
371	0	0	0	0	0	0	0	0	0	0	0	0	0	0	0	0	0	0	0	0	0	0	0	0	88.3	80.3	63.94	69.5	84.75	72.72	0	0	0	0	0	0	119.04	80.62	0	0	0	0	0	0	0	0	0	0	0
372	0	0	0	0	0	0	0	0	0	0	0	0	0	0	0	0	0	0	0	0	0	0	0	0	0	0	0	0	0	0	0	0	0	0	0	0	0	0	0	0	0	0	0	0	0	0	0	0	0
373	0	0	0	0	140.98	0	0	0	0	0	0	0	0	0	0	0	0	0	0	0	0	0	0	0	0	0	0	0	0	0	0	0	0	0	17.94	0	0	0	45.17	0	71.51	0	0	0	0	0	0	0	0
374	0	0	0	0	0	0	0	0	0	0	0	0	0	0	0	0	0	0	0	0	0	0	0	0	0	0	0	0	0	0	0	0	0	0	0	0	0	0	0	0	0	0	0	0	0	0	0	0	0
375	23.05	0	0	0	0	0	0	0	0	0	0	0	117.42	0	0	21.26	0	0	0	15.28	0	0	0	0	0	0	0	10.07	18.63	0	0	0	28.63	0	0	19.88	0	0	0	125.62	0	0	0	0	20.14	0	0	0	0
376	0	13.47	0	25.11	14.08	24.54	11.13	13.66	10.18	25.98	18.34	29.62	33.8	38.63	28.97	0	15.26	17.38	0	0	19.36	0	10.14	16.39	0	0	0	0	0	0	17.2	35.34	0	21.91	0	0	0	0	0	15.2	0	19.73	25.72	25.16	0	23.26	20.33	0	27.52
377	0	0	15.7	0	0	0	0	0	0	0	0	0	0	0	0	0	0	0	0	0	0	0	0	0	5.13	0	0	6.64	0	0	0	0	0	0	0	0	0	3.46	0	0	0	0	0	0	0	0	0	0	0
378	0	0	0	0	0	0	0	0	0	0	0	0	0	0	0	9.38	0	0	6.62	0	0	0	0	0	0	0	0	0	0	0	0	0	0	0	0	0	0	0	0	0	30.73	0	0	0	0	0	0	25.8	0
379	0	0	0	0	0	0	0	0	0	0	0	0	0	0	0	0	0	0	0	0	0	0	0	0	0	0	0	4.34	0	0	0	0	0	0	0	0	0	0	0	0	10.8	0	0	0	0	0	0	0	0
380	0	0	0	0	0	0	0	0	0	24.07	0	0	0	0	0	0	0	0	0	0	0	0	0	0	18.96	0	0	0	0	0	0	0	0	17.74	0	0	0	0	17.47	0	0	0	0	0	0	0	0	0	0
381	0	48.8	38.73	0	69.62	0	67.26	0	43.08	0	0	60.85	0	29.92	0	0	0	60.43	30.82	54.83	63.27	68.59	65.05	35.72	0	0	0	0	0	0	0	0	73.86	0	0	0	0	0	0	0	0	0	0	56.53	44.43	0	49.06	0	44.67
382	0	0	0	53.5	0	77.09	0	31.08	0	38.82	49.46	0	0	0	57.1	20.92	81	0	0	0	0	0	0	0	0	0	0	70.38	77.69	0	67.29	60.54	0	0	72.34	50.33	0	0	0	32.07	61.64	56.75	43.11	0	0	53.52	0	66.59	0
383	79.42	0	0	0	0	0	0	0	0	0	0	0	0	0	0	0	0	0	0	0	0	0	0	0	44.97	61.12	68.93	0	0	73.32	0	0	0	15.96	0	0	72.54	55.97	52.12	0	0	0	0	0	0	0	0	0	0
384	0	0	17.91	0	0	0	0	0	0	0	0	0	0	0	0	0	0	0	27.5	0	0	0	0	25.16	0	0	0	0	0	0	0	0	0	0	0	0	0	0	0	0	0	0	0	0	0	0	21.18	0	0
385	0	0	0	0	0	9.31	0	32.58	0	0	0	0	0	0	0	0	0	0	0	0	0	0	0	0	0	0	0	0	0	0	0	0	0	0	0	0	0	0	0	0	0	0	0	0	17.48	80.05	0	0	0
386	0	21.13	0	0	11.86	0	11.94	0	10.58	0	0	0	74.16	0	12.43	25.36	0	0	0	0	30.07	0	0	0	0	0	0	0	0	0	0	7.57	0	0	0	35.62	7.12	0	7.63	8.56	0	0	0	0	0	0	0	0	0
387	0	0	0	0	0	0	0	0	0	30.15	0	0	0	6.13	0	0	0	0	0	29.91	0	0	0	11.49	0	0	0	19.57	0	0	0	0	0	0	0	0	0	10.86	0	0	0	0	0	0	0	0	0	0	0
388	19.07	0	20.1	0	0	0	0	0	0	0	0	0	0	0	0	0	14.24	0	0	0	0	0	0	0	0	0	0	0	0	0	0	0	0	0	0	0	0	0	0	0	0	0	0	0	0	0	0	0	0
389	0	59.28	0	0	0	0	0	75.94	58.54	0	18.9	77.99	0	42.36	0	0	0	106.07	0	36.82	0	77.05	0	0	0	0	0	0	0	0	0	72.57	0	0	58.51	0	0	0	0	0	0	0	0	0	89.86	0	0	0	35.35
390	81.08	0	71.46	73.47	76.96	67.2	0	0	0	0	36.45	0	100.52	0	62.27	0	0	0	41.38	0	60.54	0	87.54	82.47	0	0	0	0	0	0	62.63	0	77.87	78.65	0	55.35	0	0	0	0	88.83	86.1	75.22	79.87	0	0	35.83	0	56.79
391	0	0	0	0	0	0	82.05	0	0	43.23	0	0	0	40.84	0	67.85	64.61	0	0	0	0	0	0	0	68.77	85.28	100.51	0	77.47	82.35	0	0	0	0	0	0	76.69	68.46	69.24	57.51	0	0	0	0	0	0	0	72.2	0
392	0	0	0	0	0	0	0	0	0	0	0	0	0	0	0	0	0	0	0	40.17	0	0	0	0	0	0	0	66.69	0	0	0	0	0	29.41	0	0	0	0	0	0	0	0	0	0	0	0	0	0	0
393	0	0	0	0	0	0	0	0	29.41	0	0	0	0	0	0	0	0	0	0	0	0	0	0	0	0	0	0	0	0	0	0	0	0	0	0	0	0	0	0	0	0	0	0	0	0	0	0	0	0
394	0	10.47	23.39	0	0	0	0	0	0	0	0	9.65	0	0	0	0	0	0	6.42	0	0	0	6.56	0	0	0	0	0	0	0	0	0	0	0	0	0	0	0	0	0	0	0	0	0	0	0	0	0	0
395	0	0	0	0	20.2	0	0	23.17	0	19.67	0	0	0	0	0	19.59	13.05	0	0	0	9.95	24.76	0	0	0	0	0	0	0	0	10.49	0	0	0	0	0	0	0	0	14.94	0	10.14	0	0	0	0	0	0	19.01
396	0	0	0	11.02	0	0	0	0	0	0	0	0	34.41	0	28.43	0	0	0	0	0	0	0	0	0	0	0	0	0	0	0	0	0	19.56	0	0	0	0	0	0	0	0	0	0	0	0	0	7.84	19.69	0
397	0	0	0	0	0	0	0	0	0	0	0	0	0	0	0	14.45	0	34.73	0	14.6	0	0	16.76	0	0	0	0	0	9.04	0	0	0	0	26.63	25.13	0	0	0	0	0	0	0	87.71	24.28	0	0	0	0	0
398	11.92	0	0	0	0	0	0	0	0	0	13.84	0	0	24.26	0	0	0	0	0	0	0	0	0	0	0	0	0	0	0	0	0	0	0	0	0	34.07	0	0	0	0	33.36	0	0	0	0	0	5.93	0	0
399	0	34.16	0	0	0	0	0	0	0	0	0	0	0	0	35.39	0	0	0	0	0	0	0	0	0	15.38	0	0	0	0	0	0	0	0	0	0	0	0	0	0	0	0	0	0	0	0	0	0	25.66	0
400	0	0	29.02	0	0	51.87	34.59	0	30.86	0	0	0	0	0	0	0	14.13	0	0	23.32	0	14.55	0	38.88	0	0	0	0	0	38.82	0	51.23	0	0	0	0	6.76	0	0	24.45	0	0	0	0	0	0	0	0	49.71
401	23.72	0	0	0	51.36	0	0	16.65	0	42.26	26.73	37.06	0	0	0	0	0	0	16.61	0	0	0	0	0	0	0	58.15	0	54.71	0	0	0	49.03	0	25.04	0	0	0	0	0	0	26.44	0	0	44.37	20.95	9.15	0	0
402	0	0	0	0	0	0	0	46.25	0	0	0	0	0	0	0	0	0	0	21.04	0	0	0	0	0	25.82	0	0	39.81	0	0	61.5	0	0	10.93	0	0	13.99	0	61.36	0	0	0	0	0	0	0	26.06	16.38	0
403	0	37.19	0	0	0	0	0	0	0	0	0	0	0	0	41.19	41.22	26.74	0	0	0	47.04	0	17.74	0	0	0	0	0	0	0	0	0	0	0	0	0	0	0	0	0	27.41	0	0	0	26.12	13.23	0	0	0
404	0	0	0	49.43	0	0	0	0	0	0	0	0	0	0	0	0	0	26.79	0	0	29.92	0	0	0	0	52.78	0	0	0	0	0	0	0	0	0	0	0	32.92	0	29.98	0	13.17	0	0	0	0	0	0	0
405	0	0	18.72	0	0	0	26.99	0	0	0	0	0	7.47	65.48	0	0	0	0	43.94	0	0	18.86	0	0	0	0	0	0	21.68	0	0	20.78	0	0	16.45	0	0	27.83	0	0	0	0	10.56	0	0	0	0	0	0
406	0	26.32	0	0	0	19.04	0	11.13	0	0	0	0	0	0	0	0	0	0	0	52.54	0	0	20.84	0	0	0	0	0	0	24.15	0	0	0	0	25.22	77.88	0	0	0	0	0	16.88	0	47.38	0	0	0	59.51	40.09
407	52.77	0	0	18.9	0	0	41.23	0	0	0	14.39	51.94	0	0	4.3	0	0	0	0	0	0	0	0	0	0	0	0	0	0	0	35.37	0	12.65	16.82	0	0	0	0	0	0	21.01	0	4.09	22.08	28.06	63.51	0	0	0
408	0	25.85	0	0	0	0	0	17.06	49.38	43.02	0	0	20.49	0	0	56.12	13.63	0	0	0	15.31	0	0	30.53	26.41	0	5.44	25.31	0	0	0	23.78	0	34.64	0	0	0	0	22.81	0	0	0	0	0	0	0	21.9	0	0
409	0	0	0	0	19.6	0	0	0	0	0	0	0	0	0	0	0	0	28.28	0	0	0	0	0	0	0	19.09	0	0	0	8.22	0	0	0	0	0	0	30.94	0	0	0	0	0	0	0	0	0	0	0	0
410	0	0	15.96	0	0	0	0	0	0	0	12.77	0	0	0	0	0	0	16.27	0	0	0	22.38	0	0	0	0	0	0	4.41	0	0	0	0	0	0	0	0	14.65	0	0	0	0	14.08	0	0	0	0	0	0
411	56.99	0	0	0	48.8	34.99	0	0	0	0	0	0	0	0	0	0	0	0	0	0	0	0	0	0	0	0	0	12.23	0	0	0	0	0	0	45.02	0	0	0	0	0	31.35	0	0	0	0	0	29.13	0	0
412	0	34.29	0	0	0	0	86.06	0	0	0	0	0	0	0	0	0	66.62	0	0	0	0	0	0	0	0	0	0	0	0	23.67	75.33	0	0	0	0	0	0	0	33.19	0	0	0	0	0	0	0	0	0	0
413	0	0	34.95	51.36	0	55.74	0	95.95	44.01	67.47	47.18	59.06	66.32	58.65	78.95	62.2	0	60.76	72.93	53.3	0	85.63	106.65	66.55	13.47	30.97	0	0	0	0	0	0	0	78.51	0	33.94	0	52.8	0	69.65	0	44.66	47.44	50.88	54	49.56	0	0	65.68
414	0	0	0	0	36.15	0	0	0	0	0	0	0	0	0	0	0	0	0	0	0	0	0	0	0	16.32	0	34.56	57.78	35.6	0	0	0	77.11	0	21.27	0	21.72	0	0	0	19.4	0	0	0	0	0	13.42	0	0
415	0	0	0	0	0	0	0	0	0	0	0	0	0	0	0	0	0	0	0	0	0	0	0	0	0	0	0	0	0	0	0	56.4	0	0	0	0	0	0	44.92	0	0	0	0	0	0	0	16.71	0	0
416	10.4	0	0	0	0	0	0	0	16.12	0	0	0	0	17.31	0	0	0	0	0	0	94.11	0	0	0	0	0	0	0	0	22.65	0	0	0	0	0	0	0	0	0	0	0	25.43	0	0	0	0	0	59.7	0
417	0	0	24.46	0	0	0	0	0	0	0	18.61	0	0	0	0	0	0	0	0	0	0	0	0	0	0	0	0	0	0	0	0	0	0	0	0	0	0	0	0	0	0	0	18.45	14.16	0	0	0	18.81	0
418	30.06	22.56	0	0	0	0	0	0	0	6.56	0	0	12.23	0	0	0	0	0	0	0	0	0	0	0	22.91	0	10.78	0	19.74	0	0	0	6.91	0	9.54	0	0	0	0	0	0	0	0	0	14.6	9.93	0	0	0
419	0	0	0	0	0	15.86	0	0	0	0	0	9.55	0	0	0	22.35	0	0	0	0	0	0	0	0	0	18.03	0	25.52	0	0	0	0	0	0	34.33	48.79	0	0	12.65	0	0	0	0	0	0	0	0	0	0
420	0	0	0	0	0	0	37.75	0	0	0	0	0	0	0	26.83	0	0	0	0	0	0	0	0	0	0	0	0	0	0	0	0	0	0	0	0	0	0	0	0	36.25	0	25.56	0	0	0	8.85	0	0	0
421	0	19.99	0	0	24.81	21.72	0	0	31.88	6.13	0	0	27.84	0	0	0	0	19.59	24.34	14.82	0	0	0	0	0	0	0	0	0	0	12.52	30.06	14.85	0	0	0	0	0	0	0	0	0	35.44	32.48	0	0	0	0	48.21
422	0	0	0	0	0	0	0	0	0	0	0	0	0	0	0	0	0	0	0	0	77.31	0	0	16.37	0	0	0	0	0	0	0	0	0	0	0	0	0	0	13.48	0	0	0	0	0	0	6.21	0	0	0
423	12.87	0	55.27	20.95	0	0	0	0	0	0	12.89	0	0	0	0	0	34.6	0	0	0	0	52.35	30.66	0	0	0	41.73	28.62	0	0	0	12.5	0	0	0	9.58	38.02	0	0	0	0	0	0	0	23.96	0	0	39.81	0
424	0	0	0	0	0	0	0	0	12.61	0	0	0	0	85.48	20.63	0	0	0	0	0	0	0	0	0	11.23	10.34	0	0	0	0	0	0	7.83	41.11	0	0	0	0	0	17.59	0	14.07	10.88	0	0	0	50.09	0	22.54
425	0	0	0	0	0	0	0	76.07	0	0	0	0	0	0	0	0	0	0	33.8	0	0	0	0	0	0	0	0	0	0	17.65	32.82	0	0	0	0	0	0	28.73	29.22	0	0	0	0	0	0	20.93	0	0	0
426	0	8.36	0	0	0	0	31.68	0	0	0	0	0	0	0	27.59	38.85	10.75	0	0	0	0	0	0	0	0	0	0	0	0	0	0	0	0	0	43.61	0	0	0	0	0	23.62	0	0	21.04	0	0	0	0	0
427	69.85	0	0	58.01	56.18	76.51	0	0	0	0	21.38	0	0	0	0	0	0	50.9	0	0	0	42.05	0	24.14	0	0	0	50.72	0	0	0	36.64	0	0	0	0	0	0	0	40.54	20.52	0	48.55	0	42.98	0	0	50.07	71.24
428	0	0	15.38	0	0	0	0	0	0	26.17	0	92.05	0	0	0	0	0	0	0	66.9	0	0	28.72	0	0	40.13	36.01	0	0	0	0	0	0	0	0	0	71	0	25.9	0	0	0	0	0	0	45.94	0	0	0
429	0	35.73	0	0	0	0	47.36	0	21.35	0	25.7	0	61.3	22.59	0	0	0	0	0	0	0	0	0	0	0	0	0	0	0	0	74.01	0	109.94	32.13	0	0	0	22.54	0	0	0	88.46	0	35.7	0	0	54.5	0	0
430	0	0	26.39	0	0	31.55	0	22.22	33.48	38.1	0	0	28.39	0	29.23	19.29	45.14	34.32	67.62	0	44.87	44.16	19.82	19.94	0	0	0	0	0	33.985	0	0	0	0	40.76	71.83	0	0	0	0	10.32	0	0	0	0	0	0	17.73	0
431	0	0	0	0	52.28	0	0	0	0	0	0	0	0	0	0	0	0	0	0	0	0	0	0	0	0	0	0	34.87	103.96	0	0	0	0	30.57	0	0	0	0	21.13	37.19	0	0	0	0	19.31	0	0	0	0
432	50.44	52.97	0	25.11	0	0	0	0	0	0	0	0	0	0	0	13.21	0	0	0	0	0	0	0	0	47.45	0	29.66	0	0	0	0	17.92	0	0	0	0	0	28.18	0	0	29.11	0	0	0	0	31.99	0	24.15	0
433	0	0	0	0	0	0	0	56.18	0	0	0	0	14.18	39.65	0	0	0	0	0	0	0	0	0	0	0	10.32	0	0	0	0	0	0	0	0	0	0	0	0	29.02	0	0	0	0	0	0	0	0	0	0
434	0	0	0	0	0	21.99	38.98	0	0	0	0	0	0	0	21.25	25.71	20.67	12.35	0	0	0	0	0	0	0	0	0	0	0	0	0	30.06	0	0	36.88	0	0	0	0	26.2	0	0	10.57	22.26	0	0	52.38	0	0
435	0	0	0	0	56.8	0	0	0	0	0	0	40.33	0	0	0	0	0	0	0	0	0	0	0	0	20.92	0	0	15.65	0	0	11.07	0	0	20.07	0	0	0	10.97	0	0	0	0	0	0	0	0	0	0	42.32
436	0	0	26.85	0	0	0	0	0	25.18	0	0	0	0	0	0	0	0	0	12.48	0	38.04	0	0	23.96	0	12.88	0	0	0	0	0	0	0	0	0	21.46	0	0	0	0	17.61	0	0	0	0	20.74	0	0	0
437	0	0	0	0	0	0	0	0	0	0	20.69	0	0	0	0	0	0	0	0	0	0	65.53	49.85	0	0	0	0	0	14.37	28.11	0	0	25.38	0	0	0	30.23	0	36.41	0	0	16.83	21.19	0	0	0	22.01	26.62	0
438	0	16.28	0	0	0	19.33	20.35	0	0	14.18	0	0	23.19	0	30.61	0	0	0	0	0	0	0	0	26.24	48.99	0	28.73	42.8	16.84	0	0	0	0	22.13	13.07	0	0	54.71	0	0	0	0	0	36.63	37.89	25.55	0	0	8.97
439	31.95	0	0	24.31	0	0	0	24.84	0	0	0	0	0	39.12	0	0	0	0	0	0	0	0	0	0	0	27.67	0	0	0	0	0	0	18.53	0	0	0	0	0	0	33.5	13.94	0	9.7	0	0	0	0	0	0
440	0	0	0	0	0	0	0	0	0	15.37	0	0	0	0	0	0	0	0	0	37.76	12.41	0	0	0	0	0	0	0	0	19.92	0	0	0	0	0	17.2	0	0	0	0	0	10.24	0	0	0	0	13.71	10	0
441	0	0	0	0	0	0	6.79	0	19.15	0	0	0	0	0	0	14.01	0	0	32.39	0	0	0	0	0	0	0	0	0	0	0	0	0	0	0	15.35	0	0	0	8.58	0	0	0	0	0	0	0	0	0	42.25
442	0	0	0	0	0	0	0	0	0	0	10.74	0	0	0	0	0	0	0	44.5	0	0	0	0	0	0	0	0	0	0	0	23.29	0	0	0	0	0	0	0	0	0	0	0	0	0	0	0	0	0	0
443	69.41	0	34.28	44.32	33.56	0	0	0	0	0	0	0	36.37	0	0	0	62.59	31.36	0	0	0	0	41.52	0	0	0	0	0	0	0	0	55.74	0	0	20.63	0	0	0	0	0	0	0	20.42	0	0	0	30.77	0	0
444	0	41.87	0	0	0	0	0	35.08	47.41	23.92	0	75.9	0	50.03	0	0	0	0	0	44.76	14.12	36.41	0	0	0	0	0	48.21	0	0	50.62	0	24.73	69.25	0	0	39.12	0	0	49.4	18.49	0	0	0	25.54	13.36	0	48.44	0
445	0	0	0	0	0	54.02	40.54	0	0	0	14.21	0	0	0	0	35.39	33.98	0	0	0	0	0	0	0	36.5	25.84	0	0	0	36.45	0	0	0	0	0	0	0	28.17	11.22	0	31.76	0	0	58.66	0	0	0	0	0
446	0	0	0	0	20.28	0	0	0	0	0	0	0	0	0	21.65	0	0	21.04	0	0	0	21.81	13.13	0	0	0	0	0	0	0	0	0	0	0	0	11.06	0	0	0	0	0	21.66	0	0	0	14.62	23.97	0	0
447	0	0	0	0	0	0	0	0	0	22.67	0	0	0	0	19.45	0	0	0	0	0	0	0	21.17	55.5	0	0	0	20.31	0	0	0	50.57	0	0	0	0	0	0	6.63	0	0	0	0	0	29.79	0	0	0	58.86
448	0	0	10.32	0	0	0	0	0	0	0	22.22	0	0	0	0	19.67	12.99	0	6.62	37.24	0	0	0	0	0	0	32	0	61.31	0	0	0	0	0	0	0	0	45.79	0	0	0	0	0	9.64	0	0	0	0	0
449	29.47	0	0	0	0	0	0	37.9	12.74	0	0	52.51	23.48	0	0	0	0	0	0	0	22.08	28.79	0	0	0	0	0	0	0	0	0	0	20.04	0	34.41	0	11.23	0	0	26.59	0	0	20.43	0	0	0	0	29.7	0
450	0	0	0	0	0	11.65	0	0	0	26.59	0	0	0	0	0	0	0	46.28	16.87	0	0	0	0	0	0	0	0	0	0	0	0	0	0	48.98	0	0	0	0	0	0	31.77	0	20.29	0	0	16.6	0	0	0
451	0	0	0	0	0	0	47.39	0	0	0	0	0	0	0	0	0	15.91	0	0	0	0	0	0	38.64	50.1	0	0	0	0	13.5	0	0	0	0	0	0	0	0	14.88	0	0	54.59	0	0	0	0	0	0	0
452	0	0	0	45.64	36.53	0	0	0	0	0	26.83	0	0	0	4.81	10.32	0	0	0	22.8	0	73.32	0	0	0	0	10.75	0	35.6	0	63.7	0	0	0	0	32.4	0	0	0	0	0	0	0	20.42	0	0	19.54	0	27.45
453	11.68	25.17	0	0	0	0	0	0	0	0	0	0	0	0	0	0	0	0	0	0	0	0	0	0	0	50.34	0	25.91	0	0	0	0	43.81	0	0	0	18.28	0	0	23.03	40.88	0	0	0	0	22.32	0	0	0
454	0	0	39.05	0	12.22	0	14.47	0	0	0	0	0	0	12.32	0	0	15.3	0	0	0	26.22	0	47.96	0	0	0	22.64	0	0	0	0	0	0	0	0	0	0	0	22.64	0	0	0	21.39	0	48.09	0	0	32.36	0
455	0	31.69	0	0	0	38.15	0	0	0	0	0	13.18	28.95	0	29.29	0	0	53.08	55.01	0	0	0	0	0	26.7	0	0	0	30.75	0	0	0	0	0	65.12	0	0	0	0	0	0	0	0	0	0	0	0	0	0
456	26.87	0	0	0	0	0	0	29.83	0	0	0	0	0	0	0	0	0	0	0	0	0	0	0	0	0	0	0	0	0	28.1	0	47.87	0	16.27	0	2.68	0	0	0	0	0	30.89	18.19	13.09	0	0	0	27.33	0
457	0	0	0	0	0	0	0	0	45.97	25.25	0	0	0	0	0	0	0	0	0	0	16.11	0	26.78	0	0	0	0	4.04	0	0	0	0	0	0	0	0	0	0	0	0	0	0	0	0	0	0	0	0	26.8
458	0	0	19.34	0	0	0	7.74	23.72	0	0	24.21	0	39.72	0	0	0	27.96	0	0	8.9	0	0	0	21.75	0	38.91	0	0	0	0	0	0	10.98	25.38	38.55	0	0	0	19.5	0	0	0	0	5.68	0	0	0	0	0
459	0	0	0	0	28.22	0	0	0	26.96	0	0	41.06	0	0	0	50.8	0	0	0	0	38.51	0	0	0	0	0	18.88	14.78	0	0	0	0	0	0	0	8.37	26.77	0	0	0	0	0	0	0	0	0	0	0	0
460	0	0	0	0	27.12	46.3	0	0	0	0	0	0	0	0	39.18	0	0	0	16.19	0	0	0	54.59	14.88	23.12	0	0	0	0	0	23.47	0	0	0	0	0	0	0	0	21.15	19.98	0	40	0	0	32.41	0	0	11.43
461	0	0	24.27	19.25	0	0	0	30.78	0	0	0	0	0	86.08	0	0	0	0	0	14.96	0	0	0	0	0	0	0	0	31.97	0	0	0	0	0	32.05	18.9	0	39.015	0	0	0	49.36	0	0	22.67	0	37.59	47.58	0
462	12.38	0	0	0	0	0	0	0	0	0	0	0	0	0	0	0	25.34	0	0	0	0	0	0	0	39.78	0	0	0	0	0	0	0	0	0	0	0	0	0	0	14	0	0	0	0	0	18.28	0	0	31.87
463	0	0	0	0	0	0	0	0	0	0	24.43	0	0	0	0	0	0	0	0	0	0	18.76	0	0	0	0	21.37	0	0	0	0	0	0	43.11	0	0	28.23	0	0	0	11.01	0	0	28.68	0	0	0	0	0
464	17.72	0	0	0	0	0	26.71	0	54.25	0	0	44.95	0	40.25	31.02	50.69	0	0	27.91	0	0	0	0	23.81	0	0	0	0	0	16.05	0	0	0	0	0	68.98	0	0	0	0	0	0	0	0	0	14.01	0	0	0
465	0	56.1	0	21.77	26.71	39.34	59.99	50.41	0	14.33	0	0	0	0	0	0	19.3	62.79	0	56.84	0	5.49	0	0	0	6.83	0	0	0	0	0	0	0	0	0	0	0	0	49.23	0	0	0	0	0	11.88	0	0	0	0
466	0	0	0	0	0	0	0	0	0	0	0	0	43.14	0	0	0	0	31.72	0	0	0	0	11.34	0	0	0	0	22.57	0	0	30.68	42.81	9.8	0	50.67	0	0	34.13	0	0	0	0	0	0	0	12.7	0	0	17.42
467	22.61	0	0	0	19.92	0	0	0	0	0	0	0	0	0	0	0	0	0	0	0	0	0	0	0	0	29.32	30.28	0	0	0	0	0	0	0	0	0	0	0	0	0	0	35.44	0	0	0	0	44.32	0	0
468	0	0	50.62	0	0	0	0	0	0	17.11	49.37	0	0	0	0	35.31	0	0	22.03	0	0	0	0	35.81	0	0	0	0	21.11	0	0	0	0	35.96	0	0	26.07	0	0	0	17.33	0	0	0	11.05	0	0	40.75	0
469	0	0	0	21.5	0	0	0	0	0	0	0	0	27.13	13.29	0	0	0	0	0	0	0	21.24	0	0	25.12	0	0	10.49	0	29.03	21.67	0	0	0	0	0	0	0	0	24.5	0	0	29.72	0	0	0	0	0	9.13
470	0	0	0	0	0	25.78	0	0	20.12	0	0	0	0	0	53.66	0	34.01	0	0	25.71	0	0	0	0	0	0	0	0	0	0	0	0	25.83	0	0	0	0	26.04	0	0	22.17	84.33	0	22.97	0	9.54	32.19	0	0
471	37.4	0	16.65	0	0	0	14.71	63.41	0	0	0	0	0	0	0	0	0	31.26	44.4	0	33.85	0	0	0	0	0	0	12.98	0	0	0	20.18	0	0	0	0	0	0	28.03	0	0	0	0	0	0	0	0	0	0
472	0	0	0	0	0	0	0	0	0	24.43	0	0	0	7.61	0	31.49	0	0	0	0	0	0	0	0	0	16.72	21.36	0	18.6	0	38.39	0	0	0	27.32	35.63	9.73	0	0	0	0	0	0	0	0	0	0	28.12	0
473	0	47.38	0	24.91	4.21	0	0	0	0	0	0	0	0	0	0	0	0	0	0	0	0	15.02	34.63	0	0	0	0	0	0	0	0	23.31	0	18.89	0	0	0	0	0	0	0	0	37.27	0	0	13.68	0	0	33.39
474	0	0	11.93	0	0	5.06	0	0	0	15.72	17.76	0	0	48.19	0	28.35	0	0	0	0	0	0	0	0	0	0	0	0	0	24.63	0	0	11.97	0	0	0	0	0	0	0	0	0	0	8.65	0	0	0	0	0
475	59.12	0	0	0	0	35.03	0	0	0	0	0	119.44	39.29	0	0	0	21.08	0	0	0	36.76	0	0	0	11.82	0	0	17.61	16.8	0	0	0	0	0	0	0	22.65	0	27.7	0	0	0	0	0	0	0	0	0	0
476	0	0	0	11.29	0	0	0	0	0	0	0	0	0	0	0	0	0	0	0	21.13	0	0	0	35.24	0	26.21	0	0	0	0	0	18.03	21.51	0	0	6.93	0	22.76	0	54.05	0	8.28	0	0	0	0	46.26	0	0
477	0	0	0	0	0	0	73.28	27	51.27	0	0	0	0	0	26.68	0	0	0	25.52	0	0	0	42.65	0	0	0	0	0	0	0	0	0	0	30.19	41.95	0	0	0	0	0	0	0	0	41.04	41.75	23.57	0	0	29.29
478	0	17.28	16.4	0	15.43	0	0	0	0	29.3	26.37	0	70.75	0	0	0	0	0	0	0	0	28.86	0	0	18.91	0	22.98	0	38.47	0	15.27	0	0	0	0	0	0	0	20.76	0	40.53	0	0	0	30.3	0	0	19.73	0
479	0	0	0	9.12	0	0	0	0	0	0	0	0	0	0	0	0	29.74	50.92	0	35.4	18.21	0	0	13.18	0	0	0	33.34	0	0	0	0	0	0	0	28.41	0	15.34	0	0	0	0	0	0	0	0	0	0	0
480	0	0	0	0	0	0	0	0	13.15	0	0	0	0	0	23.84	0	0	0	0	0	0	0	10.61	0	0	0	0	0	0	0	0	0	0	0	0	0	0	0	0	0	0	21.11	12.6	0	0	0	0	0	21.16
481	0	19.68	12.59	0	0	0	0	0	0	0	0	0	0	0	0	34.95	0	0	21.4	0	28.4	40.47	0	0	0	0	0	0	0	0	0	37.25	32.78	17.89	0	27.65	0	0	0	0	0	0	14.57	0	16.04	0	0	0	0
482	11.65	0	0	0	15.69	0	0	0	0	0	0	0	0	0	0	0	34.63	0	0	0	0	0	0	0	0	0	0	0	0	0	13.11	0	0	0	33.17	0	12.94	0	13.12	0	0	0	0	33.31	0	0	26.65	0	0
483	0	0	0	30.06	0	47.27	0	46.76	29.18	0	23.5	0	0	0	37.62	0	0	32.93	0	0	0	0	0	39.36	38.39	0	6.97	10.42	36.59	0	0	0	0	0	0	0	0	0	0	0	0	0	0	0	0	0	0	0	0
484	0	0	9.72	0	0	0	0	0	0	38.71	0	0	0	0	0	19.66	0	0	0	0	0	0	0	0	0	0	0	0	0	25.08	0	0	0	0	0	0	0	0	0	17.31	0	0	0	0	0	0	0	64.77	26.07
485	0	0	0	0	0	0	0	0	0	0	0	0	0	0	0	0	0	45.33	0	0	39.9	0	0	0	0	0	0	25.48	0	0	19.15	0	0	31.09	14.46	0	0	0	0	0	21.84	46.24	35.45	0	0	54.27	0	0	0
486	54.98	0	0	0	0	0	0	0	20.81	0	0	0	0	0	0	0	51.89	0	50.2	49.14	0	0	0	0	0	58.19	0	0	0	0	0	44.58	0	0	0	0	0	22.13	28.73	36.65	0	0	0	0	0	0	0	0	9.48
487	0	0	33.19	0	49.89	41.43	0	0	0	0	19.33	0	0	0	22.33	0	0	0	0	0	0	33.25	0	0	0	0	7.05	0	0	0	0	0	49.65	0	0	17.9	0	0	0	0	0	0	0	0	0	0	0	0	0
488	0	30.37	0	42.84	0	0	27.1	0	0	23.47	0	40.93	0	0	0	0	0	0	0	0	0	0	29.78	0	0	0	16.47	0	34.32	69.23	26.76	0	0	21.6	0	0	0	15.34	0	0	0	25.64	17.28	23.07	30.67	0	24	0	10.95
489	0	0	0	0	0	0	0	0	0	0	0	0	0	0	0	0	0	0	0	0	0	14.62	0	46.12	33.49	0	0	19.85	0	0	0	0	0	0	0	0	0	0	0	0	0	0	0	0	0	13.81	0	0	0
490	0	0	0	0	10.71	0	0	0	0	0	0	0	0	0	0	0	0	0	0	0	0	0	0	0	0	0	0	0	0	0	0	0	0	0	0	0	43.99	0	0	9.49	0	0	0	0	0	0	0	0	0
491	0	0	0	0	0	0	6.47	34.82	15.42	0	3.42	28.75	60.79	61.64	0	16.17	0	0	0	0	0	0	18.35	0	0	0	0	28.41	0	0	0	0	0	0	0	0	0	0	0	0	37.05	0	0	7.7	0	0	0	34.09	0
492	34.18	0	0	23.5	0	0	0	0	0	0	0	0	0	0	0	21.58	24.97	0	0	0	0	0	0	0	0	0	0	0	0	0	0	0	0	10.38	0	0	0	26.35	0	13.05	14.24	0	0	0	0	0	0	0	0
493	0	15.5	0	0	0	0	0	15.56	0	0	0	0	0	0	0	0	0	0	0	11.37	0	0	0	0	0	0	2.77	0	9.84	0	0	0	34.1	0	23.88	0	0	0	0	0	0	8.32	20.34	0	18.52	0	14.12	0	18.71
494	0	0	0	0	0	0	0	0	0	0	0	0	0	0	0	0	0	28.58	0	0	10.3	0	0	0	0	0	0	0	0	0	0	0	0	0	0	0	0	0	0	0	0	0	0	0	0	0	0	0	0
495	0	0	0	0	0	0	0	0	0	0	0	0	0	0	70.14	0	0	0	0	0	0	0	0	0	11.72	0	0	0	0	0	0	0	0	0	0	0	0	0	34.07	0	0	0	0	0	0	86.28	0	0	0
496	51.31	38.05	0	48.53	54.6	39.81	70.9	49.74	59.01	52.57	53.71	50.92	86.77	56.29	0	38.4	42.35	41.71	78.98	59.66	54.22	40.41	81.65	86.69	0	0	0	38.85	23.51	0	48.09	44.39	45.3	62.02	36.85	95.24	53.8	0	0	79.44	59	65.73	63.44	53.9	61.14	0	46.07	79.6	60.63
497	0	0	0	0	0	0	0	0	0	0	0	0	0	0	0	0	0	0	0	0	0	0	0	0	29.12	33.85	32.46	0	0	32.88	0	0	0	0	0	0	0	72.25	0	0	0	0	0	0	0	0	0	0	0
498	0	0	0	0	0	0	0	0	0	0	0	0	0	0	0	0	0	0	0	0	0	27.12	0	0	0	0	0	0	0	0	0	0	0	0	0	0	0	0	0	0	0	0	0	0	0	0	0	0	0
499	0	0	0	0	0	0	0	0	0	0	0	0	0	0	0	0	0	35.07	0	50.15	0	0	0	0	0	0	0	0	3.3	0	31.03	0	0	0	18.37	0	32.72	0	0	0	0	0	0	0	0	0	0	0	56.58
500	0	0	0	30.56	32.57	0	0	17.18	0	0	0	34.56	15.46	6.14	31.14	32.6	0	0	0	0	0	0	33.53	0	9.71	11.68	0	0	0	25.69	0	0	0	0	0	0	0	0	0	0	15.1	0	0	0	0	0	49.49	0	0
501	42.15	30.87	88.16	0	0	0	0	0	0	0	0	0	0	0	0	0	0	0	0	0	48.48	0	0	0	0	0	0	15.17	0	0	0	0	36.01	60.78	0	0	0	0	0	0	0	0	0	0	53.69	0	0	54.05	0
502	0	0	34.93	0	0	0	0	0	27.2	0	36.84	0	18.02	0	0	0	15.79	0	22.81	0	0	0	0	0	0	0	0	0	26.78	0	0	0	0	0	0	25.58	0	0	0	0	0	35.06	0	0	0	24.54	0	0	0
503	0	0	0	0	0	0	44.03	0	0	0	0	0	0	0	0	0	0	0	0	0	0	0	0	43.14	5.1	0	0	19.41	0	0	0	0	0	0	0	0	22.72	15.38	0	34.96	31.34	0	33.88	34.47	0	0	0	0	0
504	0	0	0	0	0	0	0	32.73	0	16.41	0	0	0	26.39	0	0	13.76	0	0	0	0	0	0	0	0	0	0	0	0	15.65	0	9.11	12.7	0	0	0	0	10.41	57.47	0	0	0	0	0	0	12.12	0	0	0
505	0	0	0	27.74	0	0	0	0	0	0	0	0	0	0	12.11	0	0	0	0	0	0	0	13.81	0	0	0	15.55	0	0	0	0	0	0	0	22.33	13.84	39.13	0	0	0	0	19.19	0	0	0	0	0	0	0
506	56.49	0	17.5	0	25.02	60.04	0	31.62	34.74	0	25.16	41.05	0	0	0	28.27	0	0	0	19.28	26.77	0	0	0	24.1	0	0	27.12	0	0	49.83	0	0	0	0	0	0	0	0	0	18.9	0	53.67	0	33.81	0	26.5	0	6.7
507	0	46.38	0	0	0	0	0	0	0	11.26	0	0	19.91	0	0	0	18.23	0	0	0	0	0	28.51	0	0	0	0	0	0	0	0	18.59	0	0	0	0	0	0	25.66	0	0	0	0	33.97	0	0	0	42.42	0
508	0	0	10.53	0	0	0	0	0	0	0	0	0	0	27.89	0	0	0	44.12	22.78	16.54	0	54.36	0	15.14	0	0	15.83	0	21.41	0	0	0	38.79	0	30.1	45.45	0	0	0	45.12	0	32.14	0	0	0	31.99	0	0	0
509	0	0	0	9.07	0	0	0	0	0	0	0	0	0	0	7.69	0	0	0	0	0	0	0	0	0	0	56.31	0	0	0	0	0	0	0	0	0	0	0	0	0	0	0	0	0	0	0	0	0	0	0
510	0	0	0	0	0	0	0	0	0	0	0	0	0	0	0	0	0	9.75	0	0	0	0	0	0	0	0	0	0	0	12.91	0	20.12	0	12.91	0	0	38.61	0	0	0	0	0	0	0	0	0	0	0	0
511	0	32.83	7.62	0	0	0	39.45	0	0	0	0	0	0	0	0	0	16.05	0	0	0	0	0	0	0	21.34	11.01	16.92	18.52	0	0	0	0	0	0	0	0	0	0	18.93	0	0	0	0	17.66	0	0	0	0	0
512	0	0	0	4.99	0	0	0	0	0	0	0	0	0	0	0	0	0	0	0	0	0	0	0	0	0	0	0	0	0	0	5.21	0	0	0	5.63	0	0	5.69	0	0	0	0	0	0	0	0	0	0	0
513	0	0	0	0	2.34	28.07	0	22.32	0	0	0	0	0	0	0	0	0	0	2.94	0	0	0	0	0	0	0	0	0	14.9	8.46	0	0	0	0	0	0	0	0	0	0	5.8	3.1	0	0	0	16.55	0	0	0
514	12.08	0	0	0	0	0	0	0	0	0	14.08	31.75	0	18.96	0	11.61	0	0	0	13.89	0	0	0	0	0	0	0	0	0	0	0	0	0	0	0	0	0	12.91	0	0	0	0	0	0	0	0	0	0	0
515	0	0	0	5.49	0	0	0	0	0	12.16	0	0	16	0	12.8	13.45	0	23.04	6.48	0	16.79	0	0	0	0	0	5.5	19.62	0	0	9.03	0	21.08	0	0	0	0	0	0	3.45	0	0	0	0	7.62	0	0	6.25	13.15
516	0	0	0	0	0	0	0	0	0	0	0	0	0	0	0	0	0	0	0	0	0	0	0	8.65	0	0	0	0	0	0	0	0	0	0	0	0	0	0	0	0	0	0	0	0	0	0	0	0	0
517	0	0	0	0	0	0	127.12	0	0	0	0	0	0	0	0	0	0	0	0	0	0	0	0	0	0	0	0	0	0	0	0	0	0	0	0	20.97	0	0	0	0	0	0	0	0	0	0	0	0	0
518	88.55	88.72	29.2	31.48	29.12	95.6	0	81.91	92.05	77.9	40.8	78.62	106.46	107.95	63.99	72.82	103.47	102.93	98.41	145.44	94.14	98.01	103.58	54.58	0	23.21	0	26.7	0	0	99.15	117.77	114.48	106.65	66.27	106.16	18.46	0	0	115.49	145.92	89	104.43	91.69	98.85	28.43	131.77	120.65	108.91
519	0	0	0	0	0	0	0	0	0	0	0	0	0	0	0	0	0	0	0	0	0	0	0	0	55.15	0	0	0	69.92	45.66	0	0	0	0	0	0	55.57	0	73.36	0	0	0	0	0	0	0	0	0	0
520	0	0	0	45.31	30.54	0	0	0	0	0	0	0	0	0	0	0	0	0	0	0	0	0	0	0	0	0	47.8	0	0	0	0	0	0	0	0	0	0	0	0	0	0	0	0	0	0	22.84	0	0	0
521	0	0	14.93	0	0	0	0	0	0	0	32.95	0	0	0	0	0	0	0	0	0	0	0	0	0	0	0	0	0	0	0	0	0	0	0	0	0	0	44.68	0	0	0	0	0	0	0	0	0	0	0
522	0	0	0	0	0	0	0	0	0	0	0	0	0	0	29.2	0	0	0	0	0	0	59.18	0	0	0	0	0	40.63	0	0	0	0	0	0	0	0	0	0	0	0	0	0	0	0	0	0	0	0	0
523	0	0	0	0	0	0	0	0	29.02	9.37	0	0	0	0	0	17.22	0	0	0	0	0	0	0	40.5	0	0	0	0	0	0	0	0	0	0	37.66	0	0	0	0	0	0	0	0	0	0	0	0	0	0
524	0	8.44	0	0	0	0	0	0	0	0	13.04	16.63	15.42	24.09	0	0	8.24	16.2	14.98	0	10.31	0	33.97	0	0	0	0	13.29	0	0	0	0	0	18.15	0	33.96	0	22.38	0	0	0	19.4	0	0	0	15.39	0	0	37.47
525	0	0	0	10.07	0	0	8.22	16.22	0	0	0	0	0	0	0	0	0	0	0	0	0	0	0	0	0	0	0	0	15.26	0	0	0	0	0	0	0	12.65	0	11.52	0	0	0	0	0	0	0	0	0	0
526	5.57	0	0	0	0	0	0	0	0	0	0	0	4.88	0	0	0	0	0	0	0	0	0	0	0	6.01	27.42	0	0	0	0	0	0	0	0	0	0	0	0	0	0	0	0	0	0	0	0	0	0	0
527	0	0	0	0	0	0	0	0	0	0	0	0	0	0	16.75	0	0	0	0	36.45	0	0	0	0	0	7.44	0	0	0	0	0	0	0	0	0	0	0	0	0	0	0	0	0	0	0	0	0	0	0
528	0	0	0	0	0	0	0	0	0	0	0	0	0	0	0	0	0	0	0	0	0	0	0	0	0	0	4.68	0	0	0	0	0	0	0	0	0	0	0	0	0	0	0	0	0	0	0	0	0	0
529	0	5.81	15.3	0	0	0	0	0	0	0	0	0	0	0	0	0	0	3.32	0	0	0	0	0	0	0	0	0	4.55	0	7.4	0	21.24	0	0	0	0	0	0	0	0	0	0	0	0	0	0	0	0	0
530	0	0	0	0	0	26.25	0	29.98	22.64	13.11	23.64	0	0	0	0	0	0	0	15.53	0	18.83	0	11.83	0	0	0	20.63	0	0	0	0	0	6.84	0	0	0	0	21.24	0	0	0	0	0	0	0	26.84	0	40.48	0
531	23.17	0	0	0	0	0	21.06	0	0	0	0	0	0	0	22.87	32.08	21.61	0	0	0	0	51.09	0	0	0	0	0	33.92	0	0	0	0	0	34.37	0	0	0	0	47.06	43.2	0	27.01	0	0	17.72	0	0	0	36.58
532	0	15.46	8.93	23.57	51.39	0	0	0	0	9.41	0	19.03	0	41.13	0	0	0	25.71	0	0	0	0	0	58.47	43.24	0	0	0	0	10.69	40.28	0	7.15	0	0	0	0	0	0	0	0	0	35.12	42.73	0	0	0	0	0
533	0	0	0	0	0	0	0	0	0	0	0	0	0	0	0	0	0	0	0	0	62.33	0	16.05	0	0	51.06	15.77	0	25.83	0	0	0	0	0	27.05	19.18	30.63	39.77	0	0	0	0	0	0	0	0	23.06	0	0
534	0	0	0	0	0	0	11.53	7.09	0	0	0	0	29.03	32.76	0	0	0	0	18.49	0	0	0	0	19.75	0	0	0	0	0	0	0	0	0	0	0	0	0	0	0	0	77.57	21.81	0	0	0	0	0	0	0
535	15.64	0	38.4	0	0	0	0	0	0	0	0	14.44	48.85	0	0	0	0	0	0	0	0	0	0	0	0	0	0	0	0	19.19	0	0	19.1	0	0	0	0	0	0	0	0	0	0	0	29.93	12.3	0	0	0
536	0	0	0	19.59	25.01	47.09	24.42	0	38.85	0	25.82	0	0	0	50.07	0	16.27	0	0	0	0	0	28.56	10.71	0	0	0	0	0	0	0	0	0	34.08	37.86	35.02	0	0	0	0	0	0	13.03	0	0	0	9.88	19.05	0
537	0	56.93	0	0	0	0	0	38.98	0	47.1	0	0	0	0	0	35.41	0	0	32.63	0	0	32.81	0	0	16.87	0	0	0	0	0	0	60.99	0	0	0	0	0	0	25.3	0	0	37.07	0	32.8	0	0	0	0	24.61
538	0	0	0	0	0	0	0	0	0	0	0	0	0	0	0	0	0	0	0	30.98	0	0	0	0	0	0	16.18	0	33.85	30.84	0	0	0	0	0	0	12.92	30.97	0	0	0	0	16.05	0	0	10.47	0	0	0
539	0	0	0	10.24	0	0	0	0	0	0	14.16	0	0	0	0	0	0	12.82	0	0	0	0	0	0	0	28.84	0	0	0	0	33.82	0	0	0	0	0	13.23	0	0	20.91	11.52	0	0	0	11.75	0	0	18.4	0
540	0	0	0	0	0	0	0	0	0	0	0	0	0	0	0	0	0	0	0	0	0	0	0	0	0	0	0	31.4	0	0	0	0	0	0	0	0	0	0	0	0	0	0	0	0	0	0	0	0	0
541	18.7	0	0	0	0	0	0	0	0	0	0	0	0	48.48	0	0	42.53	0	0	0	0	61.07	0	0	11.22	0	0	0	0	0	0	0	0	0	0	0	0	0	0	0	0	0	0	0	0	36.47	12.48	0	0
542	54.34	56.99	62.35	72.89	48.23	52.14	77.99	47.31	18.07	48.94	68.58	35.23	0	0	45.02	34.18	0	24.28	59.17	60.3	54.08	0	54	0	0	0	0	0	0	11.41	52.36	42.4	32.18	26.61	57.8	15.72	0	18.97	0	97.01	0	45.01	50.28	0	61.48	0	0	49.47	0
543	0	0	0	0	0	0	0	0	0	0	0	0	46.66	0	0	0	0	0	0	0	0	0	0	40.24	0	22.95	0	23.79	0	0	0	0	0	0	0	21.7	47.62	0	45.99	0	0	0	0	0	0	0	50.56	0	0
544	0	0	0	0	0	0	0	0	24.25	0	0	0	0	0	0	0	0	0	0	0	0	0	0	0	0	0	21.98	0	0	0	0	0	0	0	0	0	0	0	0	0	0	0	0	59.19	0	0	0	0	54.66
545	0	0	0	0	0	0	0	36.24	0	0	0	0	0	0	0	0	0	14.38	0	0	0	0	0	0	0	10.96	0	0	0	0	0	0	0	0	0	0	0	0	0	0	0	15.94	0	0	0	18.61	0	0	0
546	0	12.17	0	0	0	0	0	0	0	0	0	17.13	0	0	27.29	0	0	0	0	0	0	0	0	22.74	0	0	0	38.74	0	0	0	22.63	30.08	0	0	0	0	0	0	0	0	0	0	0	0	0	0	0	0
547	0	0	0	0	0	0	0	0	0	0	0	0	0	0	0	0	0	0	0	0	0	0	0	0	35.83	0	0	0	50.97	0	0	0	0	37.43	0	0	0	50.46	17.11	0	78.19	0	0	0	0	0	0	0	0
548	0	0	0	0	0	0	0	0	0	0	0	0	0	0	0	0	4.46	0	0	0	0	0	0	0	0	0	0	0	0	0	0	0	0	0	0	0	0	0	0	0	0	0	0	0	0	0	0	0	0
549	0	6.83	0	0	0	24.4	0	37.82	0	0	0	0	0	15.25	0	0	0	25.85	0	0	0	0	0	28.34	0	14.7	0	0	0	31.34	0	0	0	12.25	0	0	13.12	0	0	0	0	0	11.37	0	0	0	0	0	0
550	0	0	0	0	0	12.14	0	0	32.53	0	0	20.78	0	0	0	0	0	0	0	0	0	21.34	0	0	0	8.52	15.92	0	0	0	0	0	0	0	0	7.62	0	0	0	0	0	0	0	0	0	0	0	16.29	33.98
551	0	0	15.77	0	31.75	0	0	0	0	0	0	0	20.99	0	0	0	0	0	0	39.11	0	0	0	0	0	0	0	14.26	0	0	32.4	35.11	0	0	31.14	0	13.64	0	37.44	0	0	20.83	0	23.42	39.78	0	0	0	0
552	60.94	0	0	15.92	0	0	0	0	0	33.59	0	0	0	23.21	0	0	0	0	44.42	0	31.43	0	0	0	0	0	20.91	0	21.96	27.66	0	0	34.11	0	0	0	0	0	0	0	0	0	44.67	0	0	0	22.94	0	0
553	0	45.02	0	0	0	19.23	0	0	0	0	0	0	0	20.96	32.56	24.72	44.05	17.31	0	0	0	0	43.35	0	0	0	0	0	0	0	0	0	0	12.13	0	15.61	0	0	0	0	0	0	0	0	0	38.9	0	0	0
554	0	0	16.3	0	31.63	0	51.32	0	0	0	0	11.09	35.44	0	0	0	0	0	0	0	0	23.16	0	0	40.15	0	0	0	0	0	0	25.39	0	0	0	0	13.2	51.05	0	0	55.52	0	0	0	0	40.67	29.39	0	0
555	0	0	0	19.55	0	0	0	0	0	0	42.55	0	0	0	8.98	14.29	0	0	0	0	0	0	0	0	0	42.53	12.99	23.64	0	0	0	0	0	0	0	0	0	0	0	0	0	0	0	0	0	0	0	16.63	0
556	17.51	0	32.24	0	0	0	0	0	0	0	19.09	0	0	0	0	0	14.25	0	0	9.83	30.77	0	0	0	0	0	0	0	0	0	0	0	7.75	0	0	0	0	0	0	54.5	33.51	0	0	38.22	7.56	0	0	0	0
557	0	0	0	0	0	0	0	0	0	11.46	0	23.34	0	0	0	0	0	0	24.38	0	0	0	63.23	0	14.21	0	6.58	0	17.83	6.36	0	9.17	0	32.55	0	0	0	0	11.76	0	0	53.86	0	0	0	0	0	40.54	0
558	6.94	0	0	0	0	13.05	0	72.08	44.92	0	0	0	0	0	0	0	0	0	0	0	0	0	0	19.69	0	0	0	0	0	0	0	0	0	0	37.85	26.34	0	0	0	65.06	0	0	0	0	18.28	0	0	0	0
559	0	37.22	0	0	30.83	0	11.62	0	0	0	0	0	0	54.63	0	0	26.86	0	0	5.98	13.03	13.05	0	16.56	0	0	16.27	10.13	0	19.71	0	0	9.63	0	0	0	0	28.18	17.43	0	0	0	21.58	0	0	0	35.53	0	22.11
560	0	0	0	25.56	0	0	0	0	0	31.26	0	0	40.52	0	0	11.13	0	0	0	0	0	0	0	0	0	13.01	0	0	22.28	0	0	0	0	0	0	0	36.09	0	0	0	0	0	0	0	0	0	0	0	0
561	12.44	0	0	0	0	0	19.98	0	0	0	0	0	0	0	27.33	11.29	0	0	0	0	0	0	0	0	0	0	0	0	0	0	38.72	0	20.73	0	0	0	0	0	0	0	0	0	0	0	0	0	0	0	0
562	0	11.13	0	48.86	0	0	0	0	0	0	23.37	0	20.59	0	0	0	0	0	0	9.73	0	0	0	0	0	0	0	0	0	0	38.61	0	0	0	25.57	20.82	0	16.43	0	0	33.99	0	0	0	0	0	0	0	22.33
563	0	0	28.98	0	0	39.36	0	0	0	0	0	6.27	0	0	0	0	0	40.51	0	0	15.29	27.07	0	0	17.39	0	8.98	0	0	0	0	23.48	0	15.53	0	28.7	0	0	0	0	0	0	14.07	10.17	0	0	0	0	0
564	0	0	0	0	0	0	0	0	0	0	0	0	0	0	0	0	0	0	0	0	0	0	0	48.42	0	19.87	0	16.36	20.49	38.98	0	0	0	0	0	0	0	0	0	0	0	0	0	0	0	53.26	0	0	0
565	29.54	0	0	0	42.76	0	0	24.89	0	22.81	0	0	24.4	16.47	50.22	41.97	0	0	0	0	0	0	0	0	0	0	0	0	0	0	0	0	0	0	0	0	0	11.67	0	33.71	0	17.51	0	0	21.6	0	0	32.57	0
566	0	32.37	38.2	0	0	0	43.31	0	33.56	0	22	0	0	0	0	0	0	22.71	35.25	42.53	23.11	0	43.4	0	20.96	41.75	0	0	0	0	28.68	10.21	0	0	28.58	0	20.06	0	0	0	12.56	0	0	26.03	37.91	0	22.76	0	22.19
567	0	0	0	0	0	0	0	0	0	0	0	0	0	0	0	0	0	0	0	0	0	17.43	0	0	0	0	7.33	0	0	0	0	18.73	0	55.78	0	0	0	0	24.76	14.92	0	20.84	0	0	0	0	0	0	0
568	42.58	0	0	0	0	0	0	0	0	0	0	0	0	14.65	0	0	53.81	0	0	0	0	0	0	0	0	0	0	0	0	0	0	0	0	0	0	21.41	0	0	0	0	23.68	0	25.19	0	0	0	0	27.65	18.52
569	0	0	0	30.67	0	0	0	0	14.56	0	0	12.85	0	0	0	0	0	20.14	0	0	9.25	0	0	0	0	0	0	0	0	9.83	0	0	0	0	0	0	0	34.16	0	0	0	0	0	0	0	0	0	0	0
570	0	0	0	0	12.98	0	5.12	0	0	0	0	0	0	0	20.06	15.35	28.7	0	0	23.3	0	0	19.26	19.7	0	0	7.32	0	0	0	0	0	0	0	19.04	0	0	0	0	0	0	0	0	0	0	0	0	0	19.27
571	0	12.19	0	0	0	0	0	35.6	0	37.74	0	0	13.23	0	0	0	0	0	0	0	0	0	0	0	0	13.6	0	37.94	0	0	0	0	60.88	0	0	0	18.7	0	0	0	0	0	0	0	0	0	25.63	0	0
572	0	0	0	0	21.79	0	0	0	0	0	0	0	0	0	0	0	0	0	0	0	0	20.25	0	0	7.91	0	0	0	0	0	0	0	14.1	0	0	0	0	0	0	0	0	0	0	0	0	0	0	0	0
573	0	0	12.18	0	0	11.16	0	0	0	19.66	0	0	0	0	8.26	0	21.94	0	0	0	0	0	0	9.17	0	0	0	0	22.13	0	12.04	0	0	0	0	0	0	0	22.42	0	0	0	10.36	0	0	22.66	0	0	0
574	0	13.08	10.96	0	0	21.47	0	13.74	0	0	0	0	0	0	0	0	0	0	0	0	0	51.78	0	0	0	0	0	0	0	16.92	0	0	58.83	0	0	0	0	0	0	0	0	0	0	25.52	9.94	0	0	0	0
575	0	0	0	0	0	0	0	0	42.35	46.98	48.97	40.12	53.19	32.56	9.65	0	0	60.75	0	0	0	0	0	0	0	0	0	0	0	0	0	10.45	0	21.35	0	39.33	7.13	0	0	0	0	0	7.8	44.19	0	0	0	83.56	45.36
576	8.17	25.58	0	0	33.25	0	40.71	0	0	0	0	0	0	0	0	40.46	0	0	41.35	0	38.36	0	0	34.76	0	0	0	0	24.28	50.56	0	0	0	0	43.89	0	0	0	0	19.99	0	45.92	0	0	50.46	44.8	26.04	0	0
577	0	0	9.86	21.68	0	0	0	0	0	0	0	0	0	14.28	0	0	0	0	0	0	0	0	0	0	24.5	0	12.08	0	0	0	0	18.23	0	11.65	0	0	0	0	6.03	0	33.94	0	7.81	0	0	0	0	0	0
578	24.24	0	0	0	0	0	0	12.06	0	0	23.92	0	0	0	0	0	0	0	0	0	0	0	34.47	0	0	44.7	0	0	0	0	33.48	0	0	0	0	0	18.81	33.01	0	17.93	0	0	0	0	0	0	0	0	0
579	0	0	0	0	0	16.92	0	0	24.12	0	0	13.57	0	0	8.53	0	0	0	0	0	0	0	0	0	0	0	0	0	0	0	0	0	0	0	0	0	0	0	0	0	0	0	0	0	0	0	0	0	0
580	28.98	11.43	0	0	0	0	0	0	0	13.45	0	0	0	0	0	0	27.58	0	0	38.98	15.23	27.5	16.26	0	0	0	0	25.08	18.22	0	0	0	0	16.25	0	0	0	0	0	0	13.93	0	0	0	27.72	37.16	0	0	21.66
581	0	0	18.87	9.54	18	0	0	25.76	0	0	0	0	0	0	0	29.34	0	46.17	0	17.09	0	0	0	0	0	0	0	0	0	0	7.43	0	0	0	0	34.01	10.3	0	0	20.53	0	0	0	0	0	0	11.81	22.61	0
582	0	0	0	0	0	0	0	0	0	0	0	0	0	0	0	0	0	0	39.69	0	0	0	0	0	0	55.48	9.78	0	0	0	0	0	0	0	0	0	0	0	0	0	0	0	0	0	25.83	0	0	0	0
583	0	0	0	15.44	0	24.12	0	0	24.61	20.7	66.34	31.86	47.24	53.87	22.37	0	22.1	0	0	0	0	34.79	0	27.74	0	0	0	19.53	0	0	0	71.82	34.49	0	0	0	0	0	0	0	0	0	22.87	22.29	0	0	21.96	0	0
584	18.28	0	0	0	27.69	0	0	0	0	0	0	0	0	0	0	39.17	0	0	0	0	0	0	0	0	33.58	0	0	0	16.18	16.24	0	0	0	0	36.85	28.86	20.75	36.02	22.61	7.88	0	44.24	0	30.34	0	0	0	46.03	0
585	0	26.57	0	0	0	0	0	0	0	0	0	0	0	0	0	0	0	0	0	20.36	0	0	44.68	0	0	0	0	25.67	0	0	0	0	0	19.8	0	0	0	0	0	0	0	0	40.66	0	0	15.23	0	0	0
586	0	0	0	0	0	0	10.37	35.2	0	14.24	0	16.65	0	14.57	0	0	0	0	0	0	19.3	0	0	39.33	0	0	13.05	0	0	16.29	0	0	0	0	0	0	0	0	0	0	48.53	0	0	0	0	0	0	0	74.48
587	0	0	0	0	0	0	0	0	0	0	0	0	0	0	0	0	0	0	0	0	0	0	0	0	0	9.98	0	0	0	0	13.07	0	18.01	0	0	20.69	0	7.54	0	11.72	0	0	0	0	0	0	0	0	0
588	8.52	36.87	0	0	0	0	0	0	0	6.03	0	25.09	0	11.49	13.27	0	0	29.84	28.91	0	0	0	0	0	0	0	0	0	0	0	6.27	0	0	0	6.38	0	0	0	20.44	0	0	0	0	0	0	0	0	0	0
589	0	0	0	44.52	0	0	11.65	0	20.39	0	0	0	0	0	0	0	28.66	0	0	0	0	6.26	0	0	0	8.14	0	0	0	0	0	0	0	0	0	0	0	0	0	0	0	0	0	0	13.57	0	20.7	0	0
590	7.19	0	0	0	0	19.56	0	15.83	0	0	14.19	0	36.93	0	0	0	0	0	0	7.13	0	0	0	46.49	11.71	0	0	0	0	0	0	0	0	0	12.69	0	19.31	0	0	0	0	0	0	9.59	0	0	0	22.9	0
591	0	0	25.07	0	18.7	0	0	0	0	0	0	0	0	0	0	12.42	16	42.92	0	0	0	0	21.21	0	0	0	0	0	0	0	0	14.06	0	17.71	0	0	0	0	0	50.55	0	0	45.91	0	0	11.48	0	0	0
592	0	0	0	0	0	0	0	23.64	20.38	0	0	0	0	0	0	0	0	0	0	15.7	0	0	0	0	0	0	0	0	13.17	0	0	0	18.31	0	0	0	0	16.98	0	0	0	0	0	16.21	59.27	0	0	0	0
593	5.06	0	0	0	27.8	16.01	29.6	0	0	0	0	0	10.57	0	0	0	0	0	0	0	0	0	0	0	19.6	8.57	0	30.55	32.72	7.22	15.49	0	0	0	0	0	0	0	26.78	0	0	44.55	0	0	0	0	16.12	0	40.1
594	15.69	0	0	33.62	0	0	0	0	11.23	22.2	9.12	0	0	24.17	22.34	12.1	0	0	0	0	44.29	0	26.51	0	0	0	0	0	0	0	12.85	0	0	0	0	44.98	0	0	0	0	0	0	0	0	0	0	0	0	0
595	0	0	0	0	0	9.49	0	0	0	0	0	0	0	0	26.4	0	0	0	41.85	0	0	35.55	0	0	0	6.44	0	0	0	0	0	0	0	0	0	0	0	0	0	0	0	0	0	0	0	0	0	0	0
596	0	21.01	0	0	0	0	0	23.2	0	0	0	27.8	0	0	0	0	24.54	0	0	0	0	0	0	0	0	0	0	0	0	0	11.18	0	0	19.92	0	0	38.88	3.14	0	0	55.18	0	0	0	0	25.74	0	0	0
597	0	0	0	0	37.86	0	0	0	0	0	0	0	0	23.29	0	0	0	43.38	0	0	0	0	0	18.46	0	0	0	0	0	0	0	12.44	0	0	33.77	0	0	0	0	38.05	0	0	0	28.64	0	0	0	45.76	42.84
598	0	0	18.64	12.21	0	11.53	0	0	0	21.96	0	14.8	0	0	22.94	0	0	0	21.9	27.85	0	0	0	0	0	0	29.64	17.63	0	18.57	0	7.94	31.71	0	0	0	0	19.51	18.65	0	0	0	0	0	0	23.38	0	0	0
599	22.39	23.49	0	0	0	0	0	13.24	0	0	23.75	0	6.38	0	0	24.67	0	0	0	0	19.68	0	12.1	0	42.75	20.2	14.19	0	8.15	0	13.76	0	0	0	0	0	0	0	0	0	0	19.3	0	0	0	0	0	15.76	0
600	0	0	0	8.13	0	0	0	0	0	0	0	0	0	0	0	0	0	0	0	0	0	0	0	0	0	0	0	0	0	0	0	0	0	0	0	0	0	0	0	0	0	0	0	28.43	13.62	0	13.85	0	0
601	0	0	0	0	0	0	0	0	7.28	0	0	0	0	0	0	0	0	0	19.08	0	0	18.72	0	0	0	0	0	0	0	0	0	0	0	0	0	0	0	0	0	0	0	0	0	0	0	0	0	0	0
602	0	0	0	0	0	0	72.48	0	0	0	0	22.24	0	0	0	0	0	0	0	0	0	0	46.14	0	0	0	0	0	0	0	0	0	0	23.44	31.1	0	0	0	0	0	63.34	28.89	61.36	0	0	0	0	0	0
603	19.06	0	24.43	0	22.71	31.75	0	17.93	12.85	0	54.16	0	32	0	16.59	0	22.33	25.52	0	47.43	35.66	37.26	0	36.82	0	0	20.47	9.04	0	0	0	36.36	38.05	0	0	45.09	0	0	0	64.66	0	0	0	0	44.57	30.46	54.29	0	51.25
604	0	10.18	0	25.94	0	0	0	0	0	47.43	0	0	0	56.8	0	40.61	0	0	0	0	0	0	0	0	26.26	0	0	0	22.64	23.04	0	0	0	0	0	0	19.8	0	0	0	0	0	0	0	0	0	0	0	0
605	0	0	0	0	0	0	0	0	0	0	0	0	0	19.06	0	0	0	0	0	0	0	0	0	0	0	0	0	0	0	0	0	0	0	0	0	0	0	0	0	0	0	0	0	0	0	0	0	27.17	0
606	0	0	16.23	22.15	32.22	20.73	0	0	0	0	0	33.2	35.75	0	10.18	0	0	0	49.92	0	0	0	0	0	0	28.74	0	26.1	0	0	44.73	0	0	0	6.2	0	37.17	37.92	0	0	22.62	0	0	0	0	0	0	9.83	0
607	0	14.5	0	0	0	0	0	18.6	0	0	0	0	0	0	0	0	35.51	0	0	0	0	0	0	0	0	0	25.41	0	0	13.71	0	0	0	0	0	32.23	0	0	61.84	0	0	0	0	0	0	0	0	0	0
608	0	0	0	0	0	0	0	11.14	0	0	0	0	0	0	0	35.38	0	8.49	0	8.77	0	0	0	0	0	0	0	0	0	0	0	0	0	0	0	0	0	0	0	0	0	0	21.62	35.64	13.94	0	0	0	0
609	0	0	0	0	0	8.2	0	0	78.06	0	49.48	0	0	0	0	0	0	0	0	0	26.56	18.51	0	0	0	0	0	16.59	0	35.65	0	16.85	11.73	0	18.67	0	0	0	0	0	0	0	0	0	0	0	0	18.75	14.48
610	23.5	12.3	0	53.39	0	0	0	0	0	0	0	0	0	0	19.24	0	0	0	15	0	0	0	0	0	58.95	15.05	0	0	0	0	10.1	0	0	0	0	0	0	0	0	37.02	0	17.57	0	0	9.25	3.56	0	0	0
611	0	0	41.19	0	0	0	0	0	0	0	0	13.24	0	0	0	0	0	0	0	0	0	0	0	0	0	0	33.52	19.78	48.03	0	0	0	0	0	0	0	0	0	0	0	35.69	0	11.3	0	0	0	0	0	0
612	0	6.22	0	0	0	0	0	0	0	22.33	0	0	0	0	0	0	0	0	0	0	0	0	39.09	0	0	0	0	0	0	0	0	0	0	14.34	0	0	0	17.43	0	0	0	0	0	0	3.74	0	0	0	0
613	0	0	0	0	0	13.33	0	11.65	0	0	0	0	21.53	33.83	0	0	0	0	0	0	0	0	0	15.11	0	0	0	0	0	0	0	0	0	0	3.8	0	12.27	0	0	0	0	0	0	0	0	0	0	0	19.39
614	0	0	0	0	0	0	8.26	0	0	0	0	0	0	0	0	0	0	0	0	0	0	0	0	0	0	0	0	0	18.26	0	0	0	0	0	0	0	0	0	18.14	0	0	0	0	0	0	8.47	0	0	0
615	0	0	0	0	0	0	0	0	0	0	0	0	22.36	0	37.53	0	0	0	50.9	0	42.65	0	0	0	0	0	0	13.89	0	0	0	0	0	0	0	0	0	0	0	0	0	0	50.97	0	0	0	38.27	0	0
616	39.47	10.53	0	0	52.12	33.87	35.77	0	0	0	49.36	55.45	0	12.11	0	64.65	39.91	0	0	29.47	0	24.14	0	33.69	12.83	36.42	0	0	0	0	58.83	64.62	82.99	7.34	0	56.04	0	0	0	53.21	27.23	50.6	0	0	26.7	25.2	0	53.52	0
617	0	26.19	0	0	0	0	0	0	0	0	0	0	0	0	0	0	0	0	0	0	0	0	0	0	0	0	28.11	16.3	18.91	26.81	0	0	0	0	0	0	42.45	24.07	49.26	0	0	0	0	50.59	0	0	0	0	0
618	0	0	0	0	0	26.58	0	55.74	0	0	0	0	0	0	0	0	0	0	0	15.78	0	0	0	0	0	0	0	0	0	0	0	0	0	32.19	0	0	0	0	0	0	0	0	0	0	0	0	0	0	0
619	0	0	0	32.79	0	0	0	0	0	40.79	0	16.62	0	7.79	0	0	0	69.36	0	0	0	17.01	0	0	0	0	0	0	0	0	0	0	0	0	0	0	0	15.44	0	0	0	0	0	0	8.81	7.74	0	24.7	0
620	21.64	0	31.29	18.73	0	0	0	23.1	29.54	24.46	0	0	0	0	27.83	0	25.41	42.82	13.35	0	0	0	45.24	4.92	18.47	0	0	0	0	0	0	21.87	0	0	0	0	0	0	0	0	0	29.63	29.91	31.62	0	0	8.18	0	0
621	0	0	0	0	0	0	12.43	0	0	0	20.19	0	0	0	0	0	0	0	0	0	0	0	7.22	0	0	14.06	0	0	18.8	0	23.83	0	0	0	50.97	0	0	0	7.57	0	0	0	0	0	0	0	0	0	48.52
622	0	7.58	0	0	0	0	0	0	0	0	0	0	0	0	0	32.36	0	0	7.61	0	0	0	0	0	0	0	0	14.35	0	0	0	0	42.59	0	0	0	19.85	0	14.82	0	16.17	0	0	0	0	0	0	0	0
623	0	0	0	0	17	0	0	19.74	0	0	0	0	0	7.28	0	0	20.74	0	0	60.38	0	0	0	0	0	0	0	0	0	0	8.96	0	0	0	0	0	0	0	0	0	0	0	0	0	23.08	46.59	0	0	0
624	0	0	0	0	0	16.78	17.84	0	0	0	0	0	65.38	0	0	0	0	0	10.14	0	33.07	7.05	32.41	0	0	0	0	0	0	0	0	0	0	18.82	0	0	0	15.36	0	26.4	0	0	22.96	0	0	0	55	0	23.05
625	47.78	60.31	19.28	26.05	0	0	0	0	31.25	0	31.32	33	0	23.64	24.05	0	0	20.17	0	0	0	0	0	20.88	10.94	0	0	0	0	30.18	0	0	0	0	0	40.24	0	0	0	0	39.44	23.95	0	34.99	0	0	0	18.27	0
626	0	0	0	0	0	0	0	0	0	12.8	0	0	0	0	0	0	0	0	0	0	0	0	0	0	0	23.12	0	42.9	0	0	0	0	0	0	30.62	0	28.87	0	0	21.63	0	0	0	0	0	0	0	0	0
627	0	0	0	0	0	0	0	0	0	0	0	0	0	0	0	0	0	0	0	0	0	0	10.12	0	0	0	0	0	0	0	6.44	0	0	0	0	0	0	27.37	27.69	0	0	0	0	0	0	0	0	0	0
628	0	0	0	0	29.24	7.87	0	12.81	0	0	0	0	0	0	4.55	0	0	8.65	18.23	15.57	0	7.86	29.03	17.68	0	0	20.99	0	0	33.36	0	42.47	0	13.05	0	0	0	0	0	0	0	0	0	0	18.35	0	0	0	0
629	0	0	0	0	0	0	0	0	0	0	0	0	0	0	0	0	0	0	0	0	0	0	0	0	11.18	0	0	0	6.47	0	0	0	0	0	0	0	0	0	0	0	28.09	0	0	34.38	0	0	0	0	14.69
630	0	0	12.37	24.92	0	0	20.49	0	0	0	0	0	0	44.7	23.58	0	0	29.78	0	0	0	0	0	0	0	0	0	0	0	0	53.92	0	0	0	0	0	0	0	0	15.36	0	37.15	0	0	0	0	41.4	11.04	0
631	47.66	25.92	0	0	0	25.92	0	52.12	46.39	0	48.24	41.52	60.34	0	0	37.34	18.46	0	0	0	0	0	0	20.33	0	0	27.3	0	0	0	0	45.49	37.48	5.37	8.41	16.59	0	0	0	0	0	0	47.29	0	0	0	0	0	46.39
632	0	0	0	0	0	0	0	0	0	0	0	0	0	0	0	0	0	0	0	0	7.17	11.75	0	0	17.92	19.7	0	47.79	8.48	0	0	0	0	0	0	0	64.52	73.11	72.6	0	0	0	0	0	0	25.13	0	0	0
633	0	0	0	0	11.23	0	0	0	0	42.17	0	0	0	0	0	0	0	0	20.69	26.27	27.41	0	0	0	0	0	0	0	0	0	0	0	0	0	42.27	0	0	0	0	0	0	0	0	0	18.78	0	0	12.98	0
634	14.17	0	36.66	0	0	0	0	0	0	0	0	8.5	0	0	0	30.06	0	0	0	0	0	0	0	10.99	10.2	0	0	0	0	0	0	0	0	0	0	0	0	0	0	0	0	0	0	11.42	0	0	0	0	0
635	0	23.01	0	0	0	0	0	0	0	0	9.58	0	46.26	0	0	0	13.13	0	0	0	0	0	0	0	0	0	18.44	0	4.79	0	0	0	0	0	0	0	0	0	0	0	0	0	0	0	0	0	0	0	0
636	44.33	0	0	33.98	18.49	39.63	8.18	0	0	0	0	0	0	23.96	0	0	0	0	16.64	0	0	27.49	22.12	0	0	0	0	0	0	0	8.98	0	34.08	20.53	0	34.5	0	0	0	35.08	0	0	27.34	0	16.65	26	27.28	0	0
637	0	0	0	0	0	0	0	0	0	0	0	17.31	0	0	0	0	0	48.68	0	21.96	15.98	0	0	20.49	0	4.75	0	0	0	5.13	0	7.46	0	0	0	0	0	6.87	0	0	49.64	35.9	0	17.57	0	0	0	26.22	36.58
638	0	0	0	0	0	0	0	0	24.61	0	0	0	0	0	0	0	0	23.3	0	0	45.19	0	0	0	0	0	0	21.71	0	0	0	0	0	0	0	0	0	0	0	0	0	0	0	0	0	0	0	0	0
639	0	0	0	0	0	0	5.76	0	0	0	0	0	0	0	0	0	0	0	6.82	0	0	17.48	0	0	6.36	0	0	0	22.28	0	12.63	0	0	0	0	0	0	0	0	0	0	0	0	0	12.73	0	0	0	32.67
640	0	7.26	0	12.64	0	0	0	23.43	0	0	15.92	23.45	0	0	43.71	0	12.17	0	0	0	0	0	0	0	0	4.65	0	0	0	0	0	0	42.34	0	0	0	0	6.93	0	0	0	0	0	0	0	0	0	0	0
641	23.94	0	0	0	10.62	0	0	0	0	0	0	0	23.53	29.54	0	18.21	0	0	0	0	0	0	7.08	0	0	0	0	6.92	0	10.29	0	17.35	0	0	0	12.42	26.61	0	0	14.07	0	0	13.21	0	0	0	0	26.14	0
642	0	8.31	0	0	0	22.41	0	0	0	15.35	0	0	11.19	0	0	0	0	0	6.99	0	0	36.59	0	25.41	0	0	18.64	0	0	0	0	0	0	0	0	0	0	0	38.03	0	0	0	0	26.47	20.32	6.41	0	0	0
643	0	0	0	0	0	0	0	0	0	0	32.07	0	0	0	11.7	0	0	0	0	0	0	0	3.64	0	21.79	0	9.15	16.74	0	0	28.35	0	0	0	0	0	0	0	0	0	24.6	0	0	0	0	0	19.16	0	0
644	0	0	0	0	0	0	0	0	52.85	0	0	0	0	0	0	18.73	0	0	20.69	15.05	0	0	0	0	0	0	0	0	0	0	0	24.35	0	0	0	0	33.57	5.01	0	10.07	0	22.57	0	0	0	0	0	0	0
645	0	0	72.96	0	0	0	7.18	0	0	0	0	0	0	0	0	0	0	31.67	0	0	0	0	0	0	0	0	0	0	0	17.32	0	0	0	0	0	0	0	0	0	0	0	0	0	0	12.96	0	0	22.28	0
646	0	0	0	0	0	0	0	0	0	4.44	0	0	0	0	0	0	22.05	26.24	0	0	44.8	50.26	0	34.83	0	0	0	0	15.47	50.18	0	0	0	0	0	19.48	0	0	0	0	0	0	0	9.06	0	0	0	0	0
647	41.37	0	0	30.94	0	61.25	0	60.5	0	0	41.67	49.26	27.18	42.57	33.74	34.14	0	0	0	28.92	0	0	32.13	0	0	30.15	0	0	24.84	0	40.34	0	0	16.4	0	0	0	17.59	0	0	0	7.18	0	0	0	40.27	0	0	24.63
648	0	44.08	0	0	0	0	31.08	0	0	0	0	0	0	0	0	0	52	0	0	0	0	0	0	0	0	0	9.34	20.09	0	0	0	36.34	0	0	0	0	0	0	32.09	22.81	33.94	0	42.18	0	0	0	35.58	0	0
649	0	0	0	0	65.92	0	0	0	0	0	0	0	0	0	0	0	0	0	0	0	0	0	0	0	22.91	0	0	0	0	0	0	0	0	15.17	0	0	0	0	0	0	0	0	0	0	0	0	0	0	0
650	0	0	0	0	0	0	0	0	14.61	0	0	0	0	11.31	11.02	0	0	0	0	23.29	0	0	0	0	0	0	0	0	0	0	0	0	0	0	0	15.11	0	0	0	0	0	0	0	0	15.3	0	0	29.58	0
651	16.77	0	0	0	0	0	0	0	0	8.89	12.58	0	17.78	0	0	0	0	0	17.75	0	0	0	0	0	0	0	6.58	0	6.42	0	0	0	0	0	0	0	0	0	0	0	0	0	0	20.25	0	0	0	0	0
652	0	0	0	16.92	0	0	0	0	0	0	0	0	0	0	0	8.16	0	0	0	0	8.56	17.8	0	0	0	0	0	0	0	0	0	0	0	14.3	54.67	0	0	0	4.72	4.06	0	0	0	0	0	0	0	0	0
653	0	41.65	0	0	0	0	0	0	18.76	7.18	0	0	0	8.02	0	0	0	7.18	0	0	0	0	30.28	0	0	12.89	0	14.51	5.51	0	0	2.34	0	0	0	0	6.19	0	0	0	0	15.1	0	0	11.53	0	20.83	0	0
654	0	0	0	0	0	0	0	0	0	0	0	8.66	0	0	0	103.57	12.33	0	0	0	0	0	0	15.67	0	0	4.52	0	0	6.92	0	0	0	0	8.94	0	0	0	0	0	16.19	0	0	0	0	0	0	0	0
655	0	0	0	0	15.65	0	0	0	0	0	0	0	0	0	13.49	0	0	0	0	0	0	0	0	0	0	0	0	0	0	0	0	0	0	14.59	0	0	0	0	0	0	0	0	0	0	0	36.59	0	7.1	10.33
656	0	0	0	0	0	0	10.05	0	0	0	0	0	0	0	0	0	0	0	0	15.2	0	0	0	0	7.66	0	0	0	0	0	0	0	0	0	0	0	0	0	0	0	0	0	0	0	0	0	0	0	0
657	0	39.21	59.27	0	0	0	0	0	0	0	0	87.49	25.71	0	0	0	0	0	54.89	0	65.61	55.82	0	0	0	0	0	0	0	0	0	0	55.55	0	0	0	0	0	0	43.04	0	0	58.51	0	0	35.66	0	0	0
658	25.31	0	0	0	36.59	51.97	40.98	46.78	57.42	0	53.16	0	0	58.87	54.13	0	59.69	73.9	0	30.64	0	0	46.25	46.62	0	19.01	23.57	0	0	0	94.94	73.03	68.02	25.24	30.18	41.6	0	0	0	0	0	49.39	0	52.08	49.7	0	0	24.26	41.92
659	0	0	0	30.07	0	0	0	0	0	0	0	0	0	0	0	0	0	0	0	0	0	0	0	0	14	0	0	54.18	58.81	38.06	0	0	0	0	0	0	135.78	104.36	128.39	0	0	0	0	0	0	0	0	0	0
660	0	0	0	7.28	0	0	0	0	0	0	0	0	0	0	0	0	0	15.83	0	0	0	0	0	0	0	0	0	0	0	0	0	20.24	0	0	0	0	0	0	0	0	26.65	0	0	0	0	0	0	0	0
661	0	0	0	0	0	24.24	0	0	0	0	21.43	0	0	0	0	0	0	0	59.35	0	0	0	0	0	0	0	0	0	0	0	0	0	0	0	13.19	0	0	0	0	0	0	0	0	0	0	0	46.66	0	0
662	0	0	0	0	0	0	10.41	0	34.69	0	0	0	22.36	0	0	0	0	0	0	0	0	0	0	0	0	0	0	0	0	0	0	0	30.96	0	0	0	0	0	0	14.82	5.35	22.18	0	0	0	0	0	0	0
663	0	31.6	0	0	9.43	0	0	0	0	61.41	0	0	0	0	28.11	0	0	0	0	37.7	0	0	0	10.46	0	0	15.16	0	15.6	0	0	0	0	0	0	0	0	0	0	0	0	0	8.71	0	21.33	0	0	0	0
664	36.51	0	33	0	0	0	0	26.19	0	0	0	0	0	0	0	0	0	0	0	0	0	0	0	0	16.1	0	0	0	0	0	0	0	0	0	0	31.72	0	0	0	7.2	0	0	0	0	0	0	0	28.46	42.47
665	0	0	0	9.95	0	0	0	0	0	0	0	12.28	15.47	0	0	0	0	20.1	0	0	0	0	0	0	0	0	0	30.31	0	0	0	13.38	0	20.02	0	0	0	0	0	0	0	0	0	0	0	0	29.97	0	0
666	0	21.27	13.22	0	0	8.18	0	16.13	0	24.2	0	0	0	34.23	0	15.15	21.19	0	0	0	0	51.16	57.03	0	0	16.97	0	0	0	0	15.09	0	0	0	5.72	0	0	0	0	0	19.12	10.7	0	51.79	4.47	26.72	0	0	0
667	0	0	0	0	0	0	0	0	0	0	0	0	0	0	0	0	0	0	0	0	0	0	0	32.28	0	0	6.77	0	0	32.9	0	0	0	0	0	0	0	0	0	0	0	0	0	0	0	0	0	0	0
668	0	0	0	15.65	0	0	23.65	0	0	0	0	0	0	0	47	0	34.64	16.19	0	0	0	0	8.93	0	0	0	0	0	36.48	0	0	0	0	0	0	0	0	11.59	0	16.47	0	8.91	0	0	0	0	0	0	0
669	45.36	0	35.02	0	31.55	44.21	0	39.41	0	8.34	0	26.04	51.37	0	0	0	0	0	0	0	33.35	0	0	0	0	0	0	27.72	0	0	0	27.63	28.08	20.77	6.58	25.03	0	0	0	0	0	0	55.29	0	27.3	31.65	0	15.1	0
670	0	22.49	0	0	0	0	0	0	25.53	0	0	0	0	33.88	0	20.45	0	0	29.28	0	2.76	14.97	0	0	0	16.76	0	0	0	0	33.32	0	0	0	0	0	25.81	0	32.44	0	0	0	0	0	0	0	11.53	0	0
671	0	0	0	0	0	0	16.21	0	0	0	45.67	0	0	0	13.31	0	0	0	0	0	0	0	0	0	26.86	0	5.52	0	0	26.83	0	0	0	0	0	0	0	0	0	9.19	10.2	0	0	20.69	0	0	0	0	18.28
672	0	0	0	5.96	6.59	0	0	0	0	13.93	0	0	0	0	0	0	0	0	0	0	0	0	0	0	0	0	0	0	0	0	0	0	0	0	11.25	0	0	0	0	0	0	0	40.38	0	0	13.81	0	0	0
673	0	0	0	0	0	0	0	0	0	0	0	0	0	0	0	0	0	0	32.6	22.38	0	0	0	0	0	0	8.78	0	0	0	0	0	20.89	16.18	0	0	0	25.97	0	0	0	21.07	0	8.35	0	0	0	0	0
674	19.56	0	0	0	2.69	31.71	0	23.58	0	0	0	12.25	0	0	0	0	0	0	0	19.36	13.79	44.07	13.42	45.04	0	18.08	0	0	0	0	0	0	0	0	0	0	0	0	0	25.19	0	0	0	0	0	0	13.65	7.9	0
675	0	57.14	0	23.98	0	0	0	0	27.06	0	0	0	20.02	0	26.98	39.13	45.34	18.25	0	0	0	0	0	0	0	0	0	0	0	0	0	0	0	0	0	0	0	10.47	18.1	0	0	0	0	0	0	25.55	0	0	0
676	0	0	0	0	0	0	42.84	0	0	0	12.37	0	0	29.55	0	0	0	0	0	0	0	0	21.83	0	0	0	0	0	35.26	0	0	38.27	0	0	0	31.41	0	0	0	0	36.82	0	0	18.61	21.96	0	0	0	0
677	0	0	26.34	0	20.37	30.95	0	0	0	0	0	0	12.58	0	0	0	0	0	0	0	0	0	0	0	0	0	0	0	0	0	36.76	0	36.53	0	46.42	0	24.78	12.61	0	0	0	23.22	36.89	0	0	0	0	0	34.46
678	0	0	0	0	0	0	0	0	11.7	33.72	21.26	12.91	0	16.37	0	0	0	0	12.87	20.76	0	0	0	0	37.51	25.77	0	0	0	23.32	0	0	0	18.18	0	0	0	0	0	15.21	0	0	0	0	0	0	13.83	46.09	0
679	0	0	0	0	8.81	0	0	0	0	0	0	0	0	0	0	0	0	0	0	0	0	4.8	0	0	0	0	24.43	0	0	0	0	0	0	0	0	0	19.51	0	16.23	0	0	6.21	0	0	0	0	0	0	0
680	0	0	0	0	0	0	0	0	0	0	0	0	0	0	0	0	0	0	0	0	0	0	0	0	0	0	0	38.68	0	0	0	0	0	0	0	0	0	0	0	0	0	0	0	7.27	0	3.66	0	0	0
681	0	0	0	0	0	0	4.62	0	2.49	0	0	0	0	10.13	5.56	0	0	15.53	14.12	0	0	0	0	0	0	0	0	0	0	8.19	0	7.28	0	0	0	0	0	0	0	0	0	0	0	0	0	0	0	0	0
682	5.92	0	16.45	0	0	0	0	13.96	0	0	0	0	0	0	0	0	0	0	0	0	0	6.51	10.48	0	0	0	0	0	0	0	1.14	0	0	0	16.58	0	0	0	1.98	0	0	9.53	0	7.37	5.91	0	0	0	5.68
683	0	0	0	0	11.81	0	0	0	0	0	0	11.5	0	0	0	0	0	0	0	0	17.1	0	0	0	0	5.22	3.6	4.53	2.13	0	0	0	0	0	0	0	0	0	0	23.99	0	0	0	0	0	0	0	0	0
684	21.73	74.86	0	0	0	0	0	0	0	12.82	18.41	0	24.63	0	40.02	27.94	0	0	0	25.15	0	0	8.65	0	0	0	0	0	0	0	0	0	0	23.06	0	0	0	0	0	0	0	0	0	0	0	26.25	15.8	36.62	0
685	0	0	19.01	33.73	0	0	4.75	0	18.81	0	0	0	0	0	0	0	0	6.06	6.18	0	16.95	0	0	33.73	0	26.58	0	0	0	0	10.14	0	0	0	0	42.71	0	0	9.09	0	25.97	0	10.75	0	0	0	0	0	0
686	0	0	0	0	0	0	0	0	0	0	0	0	0	0	0	0	0	0	0	0	0	22.86	0	0	0	0	24.34	33.51	11.34	21.06	0	0	0	0	25.54	0	0	8.95	0	0	0	0	0	0	0	0	0	0	0
687	0	0	17.92	0	0	0	0	0	0	0	110.49	0	0	0	0	0	0	0	0	87.61	0	41.07	0	72.37	0	0	0	0	0	0	0	0	0	0	0	0	0	0	0	0	0	35.28	0	0	0	0	0	0	0
688	13.66	0	0	28.8	75.15	97.74	0	70.44	84.9	80.63	0	153.9	0	45.6	0	116	62.44	101.72	69.52	0	0	0	36.33	0	0	0	0	74.79	75.56	0	103.65	134.63	149.82	58.5	0	15.25	0	0	0	41.31	91.89	0	36.88	50.99	85.16	43.76	0	0	32.08
689	0	0	0	0	0	0	121.21	0	0	0	0	0	63.55	0	0	0	0	0	0	0	34.72	0	0	0	54.83	37.75	0	0	0	61.85	0	0	0	0	0	0	163.7	128.66	135.1	0	0	0	0	0	0	0	84.6	0	0
690	23.23	0	15.71	0	0	0	0	0	0	0	0	0	0	43.03	0	0	0	0	0	0	0	0	0	0	0	0	0	0	0	0	0	0	0	0	48.65	29.62	0	0	0	0	0	27.07	0	0	0	27.51	0	42.7	25.37
691	0	48.43	0	0	0	0	0	0	0	0	0	0	0	0	0	0	0	0	0	0	0	0	35.11	0	0	0	22.45	0	0	0	0	0	0	0	0	0	0	0	0	0	0	0	0	0	0	0	0	0	0
692	0	0	0	0	0	0	0	0	0	0	0	0	0	0	0	0	0	0	0	0	0	0	0	0	0	0	0	0	0	0	23.34	0	0	0	0	0	0	0	0	0	0	0	0	0	0	0	0	0	0
693	0	0	0	21.36	0	21.21	0	0	0	0	0	0	0	0	95.29	0	0	0	0	10.88	0	0	0	0	0	9.11	0	0	0	0	0	0	0	0	0	0	0	0	0	0	0	0	18.11	0	0	0	0	0	0
694	0	0	0	0	0	0	0	0	0	0	0	0	0	0	25.74	0	0	24.88	0	0	0	0	0	0	1.47	0	0	7.11	0	0	0	0	0	0	0	0	0	0	0	0	0	0	0	0	0	0	0	0	9.16
695	26.93	0	0	27.19	5.81	0	0	0	0	0	0	0	0	0	0	0	0	0	12.32	0	21.1	9.94	0	0	0	0	0	0	0	0	0	9.19	0	32.24	0	12.75	0	0	7.16	7.77	0	13.18	0	21.58	9.51	0	0	0	0
696	0	0	0	0	0	0	0	21.83	0	14.44	9.71	0	0	0	0	0	4.33	0	0	0	0	0	13.1	17.62	0	0	0	0	8.1	0	0	0	0	0	0	0	0	0	0	0	0	0	0	0	0	0	0	0	0
697	0	0	0	0	0	0	11.07	0	0	0	0	0	29.62	10.13	0	30.07	0	0	0	31.87	0	0	0	0	7.77	0	0	18.72	0	10.18	0	0	12.92	0	9.54	0	0	0	0	0	21.22	0	50.35	0	0	39.07	22.65	0	0
698	0	10.46	48.36	0	38.02	0	0	14.42	0	12.55	0	19.83	0	0	0	0	0	0	20.94	0	0	20.3	0	0	0	0	0	0	0	0	24.71	0	0	0	0	22.84	0	0	0	22.55	0	0	0	0	0	0	0	13.87	23.72
699	0	0	0	0	0	0	0	0	18.84	0	16.56	0	0	0	0	0	19.33	0	0	0	0	0	14.33	0	0	6.72	0	0	6.42	10.4	0	0	0	76.37	8.27	0	0	0	0	0	0	0	0	0	0	0	0	0	0
700	0	0	0	0	0	0	0	0	0	0	0	0	0	0	0	0	0	0	0	0	0	0	0	0	0	0	0	0	0	0	0	0	0	0	0	0	0	32.7	0	0	0	0	0	11.57	0	0	0	0	0
701	0	0	0	0	0	0	0	0	0	0	0	0	68.54	52.65	0	0	0	0	0	0	0	0	0	0	0	0	0	0	0	0	0	0	60.88	0	0	0	15.69	0	0	0	0	0	0	0	0	0	0	0	0
702	57.26	0	69.87	0	0	66.1	0	0	0	0	0	0	0	0	56.51	0	42.56	0	33.94	0	49.86	37.02	0	49.9	0	0	0	0	0	0	0	69.76	0	0	0	0	0	0	0	0	62.11	0	0	0	15.26	0	49.32	0	0
703	0	46.16	0	63.29	56.72	0	57.55	54.04	76.45	46.07	49.89	56.13	0	29.94	0	0	0	55.35	0	77.23	0	0	49	0	0	22.97	29.68	55.34	0	73.75	37.54	0	0	0	41.5	51.08	0	0	0	53.48	0	48.95	62.5	46.3	34.72	53.85	0	45.22	73.33
704	0	0	0	0	0	0	0	0	0	0	0	0	0	0	0	0	0	0	0	0	0	0	0	0	36.91	0	34.02	0	67.99	0	0	0	0	0	0	0	48.84	48.3	57.55	0	0	0	0	0	0	0	0	0	0
705	0	0	0	0	0	0	0	0	0	0	0	0	0	0	0	0	0	0	0	0	0	0	0	6.92	0	0	0	0	0	0	0	0	0	0	0	0	0	0	0	0	0	0	0	0	0	0	0	0	0
706	0	0	0	0	0	0	0	0	0	0	0	0	0	0	0	0	0	0	9.84	0	25.57	0	14.32	0	0	7.14	11.87	0	0	0	8.43	0	0	0	0	0	0	0	0	0	0	0	0	0	20.3	0	0	0	0
707	0	0	4.95	0	0	0	0	0	0	0	8.05	3.15	0	0	0	47.15	12.26	20.62	0	13.88	0	0	0	12.91	2.46	0	0	0	0	0	0	11.66	0	0	18.05	0	0	0	8.71	25.72	0	0	0	17.7	0	9.16	12.84	0	0
708	0	0	0	0	21.7	0	0	0	0	0	0	0	0	0	0	21.75	0	0	17.5	0	12.53	0	0	0	0	0	0	0	0	0	0	0	0	0	0	0	0	0	0	0	16.96	0	0	0	0	0	0	28.68	0
709	0	20.4	4.54	0	0	31.2	0	0	0	16.64	18.9	0	0	0	7.23	0	0	0	0	0	0	10.83	0	0	0	7.13	0	0	0	0	0	0	38.17	0	14.09	10.36	0	9.48	0	0	0	48.99	19.37	0	0	0	0	0	0
710	0	0	0	9.73	0	0	0	0	0	0	0	10.88	31.76	13.58	0	0	20.13	0	0	0	0	0	24.98	0	0	0	0	0	0	0	17.72	0	0	10.75	0	0	18.45	0	14.35	0	0	0	0	20.24	14.44	0	0	0	14.87
711	7.69	0	0	0	0	0	0	0	0	0	0	0	0	0	0	0	0	0	0	0	0	8.12	0	0	17.64	0	0	0	0	28.3	0	0	0	0	0	0	0	0	0	40.33	0	0	0	0	0	10.71	20.79	31.02	0
712	10.33	0	0	0	7.47	12.13	0	0	14.55	0	0	0	61.99	0	18.63	0	0	20.71	0	37.64	29.52	0	0	0	0	0	0	0	20.82	0	0	9.61	0	16.74	0	0	0	0	0	0	0	0	0	0	0	0	0	0	0
713	0	12.84	25.54	0	0	0	0	0	0	50.65	0	15.82	0	0	0	0	0	0	0	0	0	7.06	0	0	0	0	0	28.06	0	0	0	0	0	0	0	21.22	0	0	6.39	0	8.44	0	0	0	0	0	0	0	0
714	0	0	0	0	0	0	43.09	33.31	34.74	0	0	0	0	0	0	0	0	0	0	0	0	0	0	0	0	0	0	0	0	0	0	9.05	0	0	0	0	0	0	0	0	0	0	23.82	0	0	33.53	0	0	0
715	0	0	0	0	0	0	0	22.41	0	0	0	0	0	40.78	52.72	14.19	0	0	0	0	0	0	0	0	0	18.05	14.09	0	51.6	21.26	0	0	0	0	0	0	0	40.05	0	0	0	0	0	53.85	27.82	0	10.73	0	0
716	0	0	0	0	23.46	0	37.22	0	0	0	0	0	0	0	0	0	0	0	0	0	46.41	0	0	77.22	0	0	0	0	0	0	47.84	0	0	0	0	0	0	0	0	0	44.78	0	0	0	0	0	0	0	0
717	28.14	49.11	32.18	24.45	0	58.28	0	0	0	0	0	37.08	0	0	0	30.57	64.74	49.27	29.97	0	0	38.74	0	0	28.75	13.33	0	36.27	0	0	0	44.71	0	35.87	24.95	25.65	0	0	26.08	31.23	0	0	29.42	0	17.57	17.03	0	0	57.95
718	0	0	0	0	0	0	0	0	0	0	55.22	0	0	0	0	0	0	0	0	0	0	0	44.92	0	0	0	28.49	0	0	18.41	0	0	0	0	0	0	0	0	0	0	0	0	0	0	0	0	0	0	0
719	0	0	0	0	0	0	0	0	0	0	0	0	0	65.76	0	0	0	0	0	0	0	0	0	0	0	0	0	0	0	0	0	0	0	0	0	0	0	0	0	0	0	30.19	0	0	0	0	0	77.55	0
720	0	0	0	0	0	0	0	74.78	0	0	68.69	56.41	0	0	0	0	92.77	0	0	0	0	0	0	0	0	0	0	0	0	0	0	0	68.81	0	46.2	71.91	66.45	0	0	0	0	0	0	0	0	0	97.41	0	0
721	52.37	56.11	39.84	54.81	56.33	73.92	71.05	0	76.42	51.36	0	0	85.78	0	96.8	80.95	0	62.64	62.49	58.11	39.73	71.37	80.66	97.36	0	36.83	0	0	0	0	90.11	87.24	0	74.88	0	0	87.87	0	0	71.31	65.04	69.21	74.23	80.04	61.01	60.87	0	0	57.82
722	0	0	0	0	0	0	0	0	0	0	0	0	0	0	0	0	0	0	0	0	0	0	0	0	48.36	0	56.33	73.21	69.86	61.59	0	0	0	0	24.89	0	0	0	83.4	0	0	0	0	0	0	0	0	0	0
723	0	0	0	0	0	0	0	0	0	0	0	0	0	0	0	0	0	0	0	0	0	0	0	0	0	0	0	0	0	0	0	0	0	0	0	0	0	0	0	0	0	0	0	0	0	0	0	0	0
724	0	12.52	9.39	0	16.21	0	0	0	0	0	0	0	0	0	0	0	0	0	0	0	16.46	0	0	0	0	0	0	0	0	13.54	0	0	0	0	0	0	0	0	0	14.49	14.3	0	0	0	0	0	0	9.74	0
725	18.87	0	0	9.42	0	20.2	0	0	0	5.32	0	0	0	0	0	0	0	9.45	0	0	0	0	0	0	0	0	11.15	0	0	0	0	0	0	0	0	0	0	0	0	0	0	0	0	0	0	0	0	0	12.03
726	0	0	0	0	0	0	0	0	0	0	0	0	0	5.32	0	0	0	0	15.11	0	12.05	0	0	0	0	0	0	0	0	0	0	0	0	0	0	0	0	0	0	0	0	0	0	0	0	0	6.57	0	0
727	0	0	0	0	0	0	0	0	0	0	0	3.61	0	0	0	0	0	0	0	7.32	0	11	0	0	0	0	0	9.95	0	0	0	0	82.7	0	0	0	0	88.85	0	0	0	0	0	0	3.63	0	0	0	0
728	0	7.9	0	0	0	0	0	0	0	2.79	0	0	0	0	0	0	0	0	0	0	0	0	0	0	0	21.46	0	0	9.61	0	0	0	0	0	0	0	0	0	0	0	0	0	0	0	0	3.72	0	0	9.91
729	0	0	4.23	15.51	0	0	10.17	0	0	0	0	0	0	0	0	0.94	0	0	0	0	0	0	0	0	0	0	0	0	13.18	0	0	0	2.72	6.21	6.61	11.81	0	0	0	11.99	0	12.06	0	0	0	0	9.97	7.42	0
730	4.32	0	0	0	0	0	0	0	0	0	16.05	0	0	0	0	0	2.97	0	0	9.29	13.41	0	0	0	0	0	0	0	0	0	6.73	0	0	0	0	0	5.92	19.58	0	0	0	0	26.63	19.87	0	0	0	0	0
731	0	0	0	0	16.76	0	0	0	37.51	0	0	8.38	0	0	3.09	0	0	0	0	0	0	0	5.73	0	0	0	14.18	0	0	0	0	0	8.61	0	0	0	0	0	0	0	0	0	0	0	0	0	0	0	5.28
732	0	0	13.9	0	0	6.76	16.44	0	0	0	0	0	11.57	9.79	0	0	0	30.56	0	0	0	7.3	0	0	21.36	36.86	0	0	0	16.965	0	6.54	0	0	3.88	0	0	0	23.54	0	12.23	0	0	0	0	0	0	0	0
733	6.44	0	0	6.24	0	0	0	69.01	0	0	0	0	0	0	2.94	0	0	0	0	0	0	0	0	7.83	0	0	0	0	0	0	0	0	0	0	0	5.14	0	0	0	0	0	4.24	0	0	0	0	0	0	0
734	0	0	0	0	0	0	0	0	0	0	0	0	0	0	0	0	0	0	0	3.07	0	0	0	0	0	0	0	50.61	25.83	0	0	0	0	0	8.95	14.06	0	0	0	0	0	0	0	0	0	0	0	0	0
735	0	0	0	0	30.11	12.22	0	0	19.53	28.32	0	0	0	0	0	20.98	0	0	28.65	0	17.49	10.02	0	0	0	26.96	0	0	0	0	0	0	22.45	0	0	0	0	0	0	0	0	6.78	0	0	24.83	11.68	9.75	24.01	0
736	14.68	50.12	36.24	6.37	0	0	0	0	0	0	34.56	6.16	0	12.24	7.03	0	14.8	42.58	0	0	0	0	0	3.74	9.65	0	0	0	13.42	0	12.93	18.81	0	0	0	0	27.24	26.34	0	13.3	0	0	30.05	0	24.3	0	0	0	8.84
737	0	0	0	0	0	0	0	0	0	0	0	0	0	0	0	0	0	0	0	0	0	0	0	0	0	0	44.12	17.6	0	33.52	0	0	0	5.32	0	0	0	0	9.66	0	0	0	0	0	0	0	0	0	0
738	0	0	0	0	0	0	61.55	0	0	35.39	0	0	86.21	0	0	0	0	0	0	0	0	0	0	0	0	0	0	0	0	0	0	0	98.79	97.13	0	0	0	0	0	64.69	15.13	0	0	0	0	10.04	125.22	0	0
739	77.95	0	0	95.27	0	89.08	0	0	0	0	74.62	84.69	0	97.53	110.26	58.72	95.49	0	84.23	53.83	45.79	116.97	72.05	90.85	0	0	0	0	0	0	78.88	93	0	0	57.53	43.9	0	0	0	0	95.89	90.27	0	84.04	0	112.51	0	110.48	73.19
740	0	53.91	70.19	0	64.32	0	0	58.98	59.68	0	0	0	0	0	0	0	0	65.15	0	0	0	0	65.52	0	43.12	55.7	0	60.24	59.58	95.28	0	0	0	0	0	0	67.14	56.14	52.86	0	0	0	58.63	0	77.33	0	0	0	0
741	0	0	0	0	0	0	55.2	0	0	0	0	0	0	0	0	0	0	0	0	0	0	0	0	0	0	0	80.62	0	0	0	0	0	0	0	0	0	0	0	0	52.53	0	0	0	0	0	0	0	0	28.83
742	0	0	0	0	0	43.93	0	0	0	0	0	0	0	0	0	0	0	3.58	0	13.53	16.07	0	0	17.45	0	0	0	0	0	0	0	0	0	0	0	18.32	0	0	0	0	0	0	0	0	0	0	0	0	0
743	0	0	0	0	10.87	0	0	0	0	12.43	0	0	38.06	0	0	0	15.41	0	0	0	0	0	18.97	0	0	0	0	0	0	0	0	0	0	0	6.71	0	0	0	0	0	22.11	0	0	0	0	0	0	0	0
744	0	0	0	0	0	0	0	0	0	0	0	14.25	0	5.2	0	0	0	0	18.94	0	0	39.51	0	0	0	0	0	5.69	0	0	18.58	0	0	0	0	0	22.71	0	15.37	0	0	26.61	24.71	14.78	0	0	0	0	0
745	17.26	0	0	0	0	0	0	0	0	0	18.2	21.4	0	0	0	0	0	0	0	13.74	0	0	0	0	0	0	0	0	0	0	0	0	0	0	0	0	0	0	0	0	0	0	0	0	0	0	0	0	0
746	0	0	0	0	11.08	0	0	0	0	0	0	0	0	21.65	0	64.14	20.32	0	0	0	0	0	0	24.06	0	0	0	0	0	0	0	0	0	10.62	0	0	0	9.55	0	0	0	0	0	0	0	0	0	39.19	0
747	0	0	19.63	0	0	0	0	0	0	0	0	0	0	0	0	0	0	0	0	0	0	0	0	0	0	0	0	14.27	9.01	0	16.72	0	0	0	0	0	0	0	0	16.37	0	0	0	0	0	0	28.79	0	0
748	0	20.96	0	0	0	12.46	0	18.99	8.71	0	0	0	0	0	11.13	0	0	0	0	13.73	23.59	0	0	0	0	0	0	0	0	0	0	0	0	0	26.94	9.21	0	0	0	0	10.43	8.03	7.5	0	0	27.03	0	0	0
749	12.68	0	0	27.23	0	0	16.2	0	0	0	0	0	17.42	0	0	0	0	0	0	0	0	9.48	0	0	0	29.92	0	0	4.96	0	0	0	0	0	0	7.54	0	0	0	0	0	0	0	14.44	0	0	0	0	6.72
750	0	0	0	0	0	0	0	0	0	34.47	0	0	0	0	0	0	0	6.74	0	0	0	0	0	0	26.24	0	11.52	0	0	14.23	0	0	0	0	0	0	0	0	2.12	0	0	0	0	0	0	0	0	0	0
751	0	12.17	0	0	0	0	0	0	0	0	10.02	3.77	3.29	0	0	0	0	0	23.41	0	0	0	7.95	1.46	0	0	0	0	0	0	0	0	0	0	0	0	0	0	0	0	3.92	0	0	0	5.38	0	0	0	0
752	0	0	3.56	0	0	4.9	0	0	0	4.52	0	0	0	3.18	0	0	0	0	0	4.28	0	0	4.57	0	0	0	0	0	0	0	0	0	2.28	0	0	1.86	0	0	0	0	0	0	0	2.23	0	0	4.91	3.68	0
753	5.56	0	0	0	0	0	0	0	0	0	0	0	0	0	2.36	5.85	0	0	0	0	0	0	0	0	0	0	0	11.1	4.11	0	0	0	0	4.33	0	0	0	0	0	0	0	0	0	0	0	1.51	0	0	0
754	0	0	0	0	0	0	0	0	0	0	0	0	0	0	0	0	0	2.77	0	0	0	0	0	0	0	0	0	0	0	0	0	0	0	0	0	0	0	0	0	0	0	0	0	0	0	0	0	0	0
755	0	0	0	0	0	0	0	0	0	0	0	0	0	0	0	0	0	0	0	0	0	0	0	0	0	0	49.87	0	0	0	0	142.11	0	0	0	0	0	0	0	0	0	0	0	0	0	0	0	0	0
756	0	15.49	0	0	0	0	0	0	0	0	0	0	0	0	0	0	0	0	0	0	0	0	0	0	0	0	0	0	0	0	115.74	0	0	0	0	0	0	0	0	0	0	0	0	0	0	11.26	0	0	0
757	0	0	0	0	0	0	0	0	0	0	0	0	0	0	0	0	0	0	0	0	0	0	0	0	0	0	0	0	0	0	0	0	0	0	0	0	114.8	91.78	119.7	0	0	0	0	0	0	0	0	0	0
758	0	0	0	0	0	0	0	0	0	134.19	0	140.71	0	0	0	0	0	0	0	0	0	0	0	0	0	0	0	0	0	0	0	0	0	0	0	105.22	0	0	0	0	0	0	0	0	0	0	0	0	0
759	89.82	110.36	60.57	115.51	127.56	116.13	130.59	89.56	120.83	0	133.38	0	123.59	165.79	142.76	123.74	127.71	137.22	101.7	110.3	122.85	162.52	155.08	152.05	92.02	94.58	0	137.24	141.29	132.25	0	0	0	87.52	110.27	0	0	0	0	123.41	123.04	116.45	138.57	103.21	163.94	55.65	134.89	106.93	151.55
760	0	0	0	0	0	0	0	0	0	0	0	0	0	0	0	0	0	0	0	0	0	0	0	0	0	0	0	0	0	0	0	0	0	0	0	0	0	0	0	0	0	0	0	0	0	0	0	0	0
761	0	0	0	0	0	0	0	0	0	0	0	0	0	0	0	0	0	0	0	0	0	0	0	0	0	0	60.81	0	0	0	0	0	0	0	0	0	0	0	0	0	0	0	0	0	0	0	0	0	0
762	0	0	22.49	0	0	0	0	0	0	0	0	0	0	0	0	0	0	0	0	0	0	0	0	0	0	0	0	0	0	0	0	0	91.73	0	0	0	0	0	0	0	0	0	0	0	0	13.1	0	0	0
763	0	0	0	0	0	0	36.85	17.92	0	0	0	0	0	0	0	0	26.75	0	0	0	21.05	0	0	0	0	0	0	12.15	0	0	0	0	0	0	20.74	8.56	0	0	0	0	0	0	0	0	0	0	0	0	0
764	4.9	0	0	15.79	0	12.8	0	0	0	0	33.43	0	0	0	0	0	0	0	0	0	0	0	0	21.32	0	0	0	10.7	0	0	22.68	0	0	0	0	0	0	0	0	0	10.13	18.14	0	0	0	0	29.96	0	0
765	0	10.61	0	0	36.78	0	0	0	0	0	0	0	0	0	0	0	0	0	11.6	6.03	0	0	0	0	22.48	6.45	0	0	0	0	0	0	6	12.4	0	0	0	6.57	0	0	0	0	0	0	0	0	0	0	0
766	0	0	0	0	0	0	0	0	0	0	0	29.22	0	0	0	0	0	0	0	0	0	0	0	0	0	0	0	0	0	4.17	0	6.62	0	0	0	0	12.99	0	6.74	9.86	0	0	0	0	0	0	0	13.31	0
767	0	0	0	0	0	0	0	0	25.22	0	0	0	16.7	0	15.89	0	0	0	0	0	0	0	0	0	0	0	0	0	0	0	0	0	0	0	0	0	0	0	0	0	0	0	0	0	0	0	0	0	0
768	13.36	4.27	0	0	0	0	0	0	0	17.02	0	0	0	0	0	0	14.86	0	0	0	0	0	0	0	0	0	0	0	0	0	0	0	0	0	0	27.85	0	0	0	0	0	0	0	15.72	0	0	0	13.86	0
769	0	0	10.29	0	0	0	0	0	0	0	0	7.91	0	0	20.6	23.43	0	0	0	0	14.02	0	7.54	0	0	0	0	0	0	0	6.99	0	12.39	30.68	4.64	0	0	0	0	0	0	0	0	0	16.18	0	6.43	0	0
770	0	0	0	0	0	0	0	12.13	0	0	0	0	0	0	0	0	0	0	0	17.78	0	0	0	2.41	35.53	0	0	0	28.26	8.78	0	16.9	0	0	0	0	0	0	8.91	0	34.9	7.39	42.03	0	0	0	0	0	28.98
771	0	0	0	0	0	14.26	0	0	0	0	0	0	0	11.65	0	0	0	0	0	0	0	0	0	0	0	0	0	21.13	0	0	0	0	0	0	12.59	0	0	0	0	0	0	0	0	0	0	0	13.27	0	0
772	20.16	28.6	3.68	0	0	0	20.7	0	22.11	6.16	23.22	17.25	19.73	0	0	0	7.53	4.07	24.72	0	0	0	8.36	0	0	17.32	0	0	0	0	0	0	0	0	0	21.01	22.7	17.85	0	0	0	0	0	24.78	0	18.56	0	0	0
773	0	0	0	0	0	0	0	4.5	0	0	0	0	0	0	0	0	0	0	0	0	0	0	0	0	0	0	23.16	0	0	3.56	0	0	0	0	29.75	0	0	0	0	0	0	23.34	0	0	0	20.03	0	0	43.53
774	0	0	0	13.81	19.43	0	0	0	0	0	0	0	0	12.84	35.95	0	0	64.65	0	0	14.99	0	0	5.75	0	0	0	0	0	0	0	0	0	0	0	0	0	0	0	82.61	0	0	0	0	0	0	0	17.35	0
775	0	0	0	0	0	0	79.1	0	0	0	0	0	60.35	0	0	0	0	0	0	0	0	78.98	0	0	0	0	0	0	11.16	0	0	0	18.36	0	0	0	0	0	0	0	0	0	0	0	0	0	65.11	0	0
776	0	53.27	0	0	0	0	0	40.09	41.6	0	0	0	0	0	0	54.77	0	0	0	0	24.05	0	55.35	0	24.6	0	0	0	0	0	0	0	0	0	0	0	0	0	0	0	41.78	0	51.04	0	0	41.89	0	0	0
777	64.05	0	0	58.7	38.11	30.07	0	0	0	50.25	20.54	0	0	24.2	43.37	0	66.77	0	0	24.51	0	0	0	43.86	0	0	40.49	0	19.66	50.95	43.41	29.84	26.15	72.05	0	24.49	0	0	0	0	0	35.33	0	60.86	69.92	0	0	0	0
778	0	0	0	0	0	0	0	0	0	0	0	0	0	0	0	0	0	0	0	0	0	0	0	0	0	0	0	0	0	0	0	0	0	0	0	0	19.21	48.34	57.64	0	0	0	0	0	0	0	0	0	0
779	0	0	56.45	0	0	0	0	0	0	0	0	0	0	0	0	0	0	0	31.34	0	0	0	0	0	0	0	0	0	0	0	0	36.13	0	0	28.27	29.15	0	0	0	0	0	0	0	0	0	0	0	60.54	0
780	0	0	0	0	0	54.69	0	62.38	0	0	27.14	41.43	0	0	0	0	69.18	0	49.13	0	0	0	65.64	0	0	0	0	0	0	0	0	0	46.63	0	0	0	0	0	0	0	51.51	52.57	0	62.53	0	0	0	0	0
781	58.84	65.94	52.74	63.64	74.07	0	49.04	0	92.3	43.57	0	61.17	0	89.98	78.2	60.93	0	69.54	0	57.67	70.01	63.41	0	64.29	49.13	49.45	0	56.25	0	0	67.2	0	0	0	0	0	0	0	0	49.49	0	0	54.14	0	56.61	62.87	70.82	0	78.66
782	0	0	0	0	0	0	0	0	0	0	0	0	0	0	0	0	0	0	0	0	0	0	0	0	0	58.72	71.84	77.04	66.28	71.38	0	0	0	0	29.38	24.78	63.82	64.03	91.99	0	0	0	0	0	0	0	0	28.07	0
783	0	0	0	0	0	0	0	0	0	0	0	0	75.1	0	0	0	0	0	0	0	0	0	0	0	0	0	0	0	0	0	0	0	0	0	0	0	0	0	0	0	0	0	13.04	0	0	0	0	0	0
784	0	0	0	0	0	0	0	0	0	0	11.05	0	0	0	0	0	0	0	0	0	0	0	0	0	0	0	0	0	0	0	0	0	15.24	0	0	0	0	0	0	0	0	0	0	0	0	0	0	0	0
785	0	0	0	6.25	0	3.07	0	0	0	0	0	0	0	0	0	0	0	0	0	0	0	7.51	5.83	0	0	18.56	0	0	0	0	0	0	0	16.05	0	5.05	0	0	0	16.92	0	0	0	0	9.23	0	7.16	21.35	0
786	10.44	12.53	0	0	0	0	6.06	9.82	0	8.92	0	9.29	0	0	0	0	0	9.4	0	0	0	0	0	3.77	0	0	0	0	8.13	0	14.99	12.9	16.4	0	7.3	0	0	0	0	0	5.68	0	0	0	0	4.21	0	0	0
787	0	0	0	0	2.56	0	0	0	0	0	0	0	0	0	0	0	0	0	0	0	14.04	0	0	0	5.95	0	0	9.76	0	4.23	0	0	0	0	0	0	0	8.78	0	0	0	0	0	0	0	0	0	0	0
788	0	0	0	0	0	0	0	0	0	0	0	0	0	22.93	0	0	0	0	6.83	0	0	0	0	0	0	8.77	0	0	0	0	0	0	0	0	0	0	5.79	0	0	0	0	0	0	0	0	0	0	0	0
789	0	0	0	0	0	0	0	0	0	9.74	4.05	8.15	0	0	0	0	0	0	0	0	0	18.43	0	0	0	0	0	0	0	0	0	0	0	0	0	0	0	0	0	0	0	0	0	0	0	0	12.73	0	13.65
790	16.52	0	20.18	11.08	16.49	18.51	7.7	0	13.08	0	0	0	18.27	0	12.68	3.8	4.46	0	18.74	0	13.51	0	22.73	15.31	29.07	0	0	0	0	0	0	0	0	0	12.23	14.45	0	0	0	0	0	0	6.8	0	11.92	8.4	0	0	0
791	0	0	0	0	0	0	0	6.87	0	0	0	0	0	0	0	0	0	11.51	0	16.81	0	0	0	0	0	0	16.73	24.16	27.97	0	0	0	0	21.31	0	0	0	0	0	0	19.2	0	0	0	0	0	0	0	0
792	0	0	0	0	0	0	0	0	0	0	0	0	0	0	0	0	0	0	0	0	0	0	0	0	0	11.28	0	0	0	10.28	0	0	0	0	0	0	2.79	0	0	0	0	0	0	0	0	0	0	0	15.78
793	0	0	0	0	0	0	0	14.88	0	0	0	0	0	0	0	13.8	0	0	21.38	0	0	0	0	0	0	0	0	0	0	0	0	0	3.11	0	8.69	0	0	0	0	0	0	16.1	0	18.25	0	0	0	0	0
794	9.99	19.22	0	9.14	0	10.91	0	0	20.74	19.02	18.08	26.57	11.91	3.93	0	0	18.13	17.27	0	18.68	0	6.43	9.8	14.46	0	0	0	0	0	0	22.1	26.39	22.12	10.05	0	0	0	0	0	0	0	0	17.17	0	10.7	0	21.8	29.42	0
795	0	0	0	0	36.36	0	0	0	0	0	0	0	0	0	14.25	0	0	0	0	0	0	0	0	0	18.2	7	39.01	23.24	22.57	27.89	0	0	0	0	0	33.43	32.4	29.25	34.82	40.75	0	0	0	0	0	0	0	0	0
796	46.62	31.92	0	0	0	33.16	19.03	0	0	43.08	0	0	44.05	27.46	0	0	0	0	47.68	0	0	0	0	0	0	0	0	0	0	0	0	0	0	0	0	0	0	0	0	0	41.63	0	0	0	0	0	0	0	0
797	0	0	0	0	0	0	0	33.64	0	0	56.26	67.29	0	0	0	0	40.14	0	0	0	66.42	0	0	0	37.66	24.26	0	0	20.84	0	45.25	42.22	50.62	0	0	0	0	0	0	0	0	0	41.87	51.12	39.82	0	33.59	0	0
798	0	0	41.15	0	32.65	0	18.11	0	0	0	0	0	0	0	32.05	47.87	0	57.1	0	40.45	0	43.09	0	42.37	0	0	0	35.31	0	38.59	0	0	0	40.97	38.39	37.78	48.66	38.52	49.37	0	26.13	30.97	0	0	0	65.28	0	26.7	0
799	0	0	0	54.14	0	0	0	0	0	0	0	0	0	20.93	0	0	0	0	0	0	0	0	30.67	0	0	0	0	0	0	0	0	0	0	0	0	0	0	0	0	0	0	0	0	0	0	0	0	0	41.93
800	0	0	0	0	0	0	0	0	0	0	0	0	0	0	0	0	0	0	0	0	0	0	0	0	0	0	0	0	0	0	0	0	0	0	0	0	0	0	0	0	0	0	0	0	0	0	0	0	0
801	0	0	0	0	0	0	0	0	0	0	0	0	0	0	0	0	0	0	0	0	0	0	0	0	0	0	0	0	0	0	0	0	0	0	0	0	0	0	0	0	0	0	0	0	0	0	0	0	0
802	0	0	0	0	0	0	0	0	53.46	0	0	0	0	0	0	0	0	0	0	58.03	0	0	0	0	0	0	0	0	0	0	0	0	0	0	0	0	0	0	0	26.15	0	0	0	0	0	0	0	0	0
803	59.5	59.46	64.84	82.92	79.63	81.02	0	65.33	68.37	29.05	48.66	71.34	78.62	73.01	74.35	66.57	67.93	86.49	50.8	0	64.91	76.27	91.45	71.13	0	0	55.52	0	0	0	63.37	66.65	80.73	52.1	55.69	78.87	0	50.14	0	75.38	73.8	79.42	85.65	67.07	57	65.95	65.61	75.06	65.83
804	0	0	0	0	0	0	0	0	0	0	0	0	0	0	0	0	0	0	0	0	0	0	0	0	61.51	69.51	0	78.09	69.91	69.52	0	0	0	0	0	0	64.74	0	64.14	0	0	0	0	0	0	0	0	0	0
805	0	0	0	0	0	0	0	0	0	10.46	0	0	0	0	0	0	0	0	0	0	0	0	0	0	0	0	0	0	0	0	0	0	0	0	0	0	0	0	0	0	0	0	0	0	0	0	0	0	0
806	0	0	0	0	0	0	0	0	0	0	0	0	0	0	0	0	0	0	0	0	0	0	0	0	0	0	0	0	0	0	0	0	0	0	0	0	0	0	0	0	0	0	0	0	0	0	0	0	0
807	0	0	0	0	0	0	0	0	0	0	0	0	0	0	0	19.12	0	0	9.76	0	0	0	0	0	0	0	0	0	0	0	0	0	0	0	0	0	0	0	0	0	0	0	0	0	0	0	0	0	0
808	0	0	0	0	0	0	0	0	0	0	0	0	0	0	0	0	0	0	0	0	0	0	0	0	0	0	0	0	0	0	0	0	0	0	0	0	0	0	0	0	0	0	0	0	0	24.17	0	0	0
809	19.3	0	0	0	0	0	66.72	0	0	0	0	0	0	0	0	0	0	0	0	0	0	36.18	0	0	0	0	0	0	0	0	0	0	0	17.91	0	45.27	0	0	0	0	0	0	0	0	0	0	0	0	0
810	0	0	28.63	43.91	41.86	46.76	28.02	57.12	50.16	29.01	23.63	31.79	22.11	0	0	0	0	17.16	0	25.86	0	0	69.99	0	0	37.21	0	0	0	0	69.44	0	32.32	0	43.5	0	0	0	0	0	19	0	0	42.12	36.35	0	0	24.98	18.12
811	0	0	0	0	0	0	0	0	0	0	0	0	0	12.62	56.14	0	34.19	0	0	0	0	0	0	54.56	29.36	0	23.92	0	0	0	0	0	0	0	0	0	0	55.93	45.2	34.5	0	0	57.78	0	0	0	52.35	0	0
812	0	0	0	0	0	0	0	0	0	0	0	0	0	0	0	0	0	0	46.34	0	61.28	0	0	0	0	0	0	43.32	73.23	0	0	0	0	0	0	0	0	0	0	0	0	0	0	0	0	0	0	12.81	0
813	8.4	0	0	0	0	0	0	0	0	0	20.17	0	21.52	17.12	0	0	0	0	0	36.71	0	0	0	0	0	0	9.31	0	0	42.88	0	32.51	0	0	0	0	0	0	0	0	20.06	0	0	0	0	0	0	0	9.32
814	0	0	0	0	0	0	26.8	0	0	0	0	0	0	0	0	4.96	0	0	0	0	0	0	0	0	0	0	0	0	0	0	0	0	16.28	0	0	0	0	0	0	0	0	0	0	22.59	0	0	0	0	0
815	0	0	11.7	25.53	0	0	0	0	0	2.73	0	0	0	0	0	0	3.31	0	0	0	0	12.54	0	0	0	0	0	0	0	0	0	0	0	0	0	0	52.3	0	0	0	0	30.55	0	0	0	0	0	0	0
816	20.86	46.48	0	0	0	0	0	0	0	0	17.62	0	14.39	0	0	6.12	0	0	0	0	0	0	0	0	0	15.92	0	0	0	0	0	0	0	0	0	0	0	0	0	0	18.39	12.3	0	0	0	26.9	0	19.97	0
817	0	0	0	0	35.05	23.28	0	0	7.03	0	0	0	0	0	8.98	0	0	16.92	0	0	0	0	0	21.39	0	0	0	14.55	0	0	0	0	0	0	12.77	7.97	19.61	0	0	0	0	0	0	0	0	31.87	17.21	0	0
818	0	0	3.9	0	0	0	0	0	0	9.39	0	7.47	0	14.43	0	0	0	18.35	25.73	5.69	24.93	0	11.81	0	0	0	17.74	0	0	0	0	20.52	0	18.69	0	0	0	27.74	21.27	5.83	0	0	0	11.15	0	0	0	0	6.49
819	0	0	0	0	0	0	0	4.41	0	0	0	0	0	0	13.42	0	0	0	0	0	0	0	0	0	0	8.36	0	0	0	0	18.5	0	0	0	0	0	0	0	0	0	8.99	12.39	11.88	0	13.19	0	0	15.09	0
820	0	6.9	0	5.5	0	7.87	3.02	0	0	0	0	0	15.26	0	0	0	16.43	0	0	0	0	6.91	0	0	0	0	0	0	7.95	0	0	0	0	0	0	0	0	0	0	0	0	0	0	0	0	0	8.71	0	0
821	0	0	6.63	0	0	0	0	0	12.88	0	6.36	0	0	0	0	0	0	0	0	0	23.07	0	0	0	0	6.44	4.72	0	0	0	8.71	0	0	0	0	0	0	0	0	0	0	0	0	0	0	0	0	0	0
822	0	0	0	5.67	0	0	15.06	6.57	0	0	0	0	0	0	0	0	9.33	0	8.08	0	0	0	0	0	0	0	0	0	0	0	0	0	0	21.38	0	0	0	0	0	0	0	0	12.17	0	0	0	0	9.21	0
823	17.63	0	0	0	0	0	0	0	0	0	0	0	0	0	0	6.76	0	8.26	0	14.02	0	5.78	11.24	8.12	25.3	0	0	0	0	13.72	0	5.38	13.96	0	0	3.4	0	3.01	0	0	7.27	7.87	0	7.75	0	12.27	7.32	0	8.49
824	0	0	0	0	0	0	0	0	0	0	0	0	0	0	11.36	0	0	0	0	0	0	0	0	0	7.85	0	0	7.78	0	5.28	0	0	0	0	0	0	9.48	0	9.83	0	0	0	0	0	0	0	0	0	0
825	0	13.84	0	0	0	8.27	0	0	0	0	0	14.49	0	10.25	39.54	0	0	0	36.89	0	0	0	0	0	0	0	0	0	0	0	0	0	0	0	5.29	0	0	0	0	56.97	40.29	0	42.65	0	59.12	0	0	0	0
826	50.66	45.17	63.16	61.34	62.63	64.47	49.54	50.26	0	88.22	54.85	44.47	65.06	73.72	0	53.24	51.92	60.8	0	51.49	77.45	61.48	60.92	53.72	0	0	0	0	0	0	80.19	59.22	53.46	47.84	49.91	45.89	0	0	0	0	0	69.2	0	0	0	54.01	49.8	95.28	0
827	0	0	0	0	0	0	0	0	96.45	0	0	0	0	0	0	0	0	0	0	0	0	0	0	0	40.14	59.59	0	57.06	60.33	56.48	0	0	0	0	0	0	80.01	67.66	79.49	0	0	0	0	63.87	0	0	0	0	56.95
828	0	0	0	0	0	0	0	0	0	0	0	0	0	0	41.44	0	0	0	23.28	0	0	0	0	0	0	0	69.29	0	0	0	0	0	20.44	0	0	0	0	0	0	26.38	38.02	0	26.75	0	48.03	0	0	0	17.31
829	0	21.65	0	0	0	0	0	0	0	0	0	0	59.73	0	0	0	27.66	0	0	29.06	0	0	0	13.53	0	0	0	0	0	0	0	0	0	0	0	5.01	0	0	0	0	0	31.94	0	0	0	0	0	0	0
830	0	0	0	0	0	6.8	0	0	0	0	0	0	0	0	0	0	0	0	8.67	0	0	14.62	25.42	0	17.78	0	0	20.68	24.08	21.91	0	14.89	0	11.77	0	0	0	0	0	0	0	0	0	0	0	16.48	16.29	0	0
831	32.55	0	0	0	18.65	0	36.09	0	0	11.78	0	0	0	0	0	14.99	0	0	0	0	0	0	0	0	0	0	0	0	0	0	0	0	0	0	7.71	0	0	0	0	13.97	0	0	10.32	0	0	0	0	37.67	0
832	0	0	0	0	0	0	0	0	0	0	0	0	0	0	0	0	0	0	0	0	6.67	0	0	0	0	0	0	0	0	0	0	0	0	0	0	0	0	0	0	0	0	0	0	0	0	0	0	0	0
833	0	0	0	0	0	0	0	0	0	0	0	0	0	48.34	0	0	0	0	0	0	0	0	0	0	0	0	0	0	0	0	0	0	0	0	0	0	0	0	0	0	25.06	0	0	19.46	0	0	0	0	0
834	0	0	25.48	43.01	0	0	0	0	0	0	0	0	0	0	0	0	0	0	17.58	0	0	26.39	0	0	0	0	8.12	0	0	0	0	0	0	0	0	8.73	0	0	0	15.07	0	0	0	34.92	0	0	0	0	18.57
835	1.79	0	0	0	0	0	0	23.82	0	31.02	47.02	27.3	0	0	8.22	0	0	40.38	0	0	0	0	34.13	0	0	0	0	0	0	20.6	0	56.97	36.97	24.46	0	0	0	0	0	0	0	24.73	22.02	0	80.57	41.96	0	0	0
836	0	12.61	0	0	38.86	22.28	33.11	40.91	26.39	0	0	66.34	13.55	0	0	30.55	31.44	41.61	0	0	9.58	0	0	22.04	16.38	17.9	0	0	29.69	0	57.78	0	0	0	0	0	0	0	0	0	0	0	0	0	0	0	18.02	0	0
837	5.48	0	0	19.63	0	0	0	0	0	0	0	0	0	0	21.66	0	0	0	0	0	0	0	0	0	0	0	0	35.74	0	0	0	0	0	0	0	0	67.48	57.1	62.86	8.26	16.44	22.59	0	10.83	0	0	0	13.57	0
838	0	9.95	0	0	0	27.35	0	0	0	0	0	0	0	0	0	0	0	0	8.4	0	0	35.35	0	0	0	0	0	0	0	0	0	0	0	0	33.94	11.93	0	0	0	0	0	0	13.4	0	0	0	0	0	0
839	0	0	0	0	0	0	44.52	0	0	0	0	0	0	0	0	0	0	0	0	0	0	0	0	0	0	0	0	0	0	0	0	0	0	0	13.25	0	0	0	0	0	0	0	0	0	0	0	0	0	0
840	0	0	0	0	0	0	0	0	0	0	0	0	0	18.24	0	28.1	27.51	28.51	0	0	20.06	0	0	0	0	0	0	0	0	0	0	0	0	0	0	0	0	0	0	0	0	0	0	47.81	0	44.42	39.97	0	25.8
841	0	0	25.06	18.78	34.69	0	0	21.75	36.42	22.72	29.29	41.53	17.88	0	54.71	0	0	0	36.21	26.58	0	0	36.08	12.27	0	0	17.56	0	26.96	0	32.53	38.62	46.58	27.7	0	18.35	0	0	0	38.04	25.05	0	37.2	0	39.19	0	0	0	0
842	16.66	0	0	0	0	0	0	0	0	0	0	0	0	0	0	0	0	0	0	0	0	0	0	0	0	0	0	22.03	0	66.14	0	0	0	0	0	0	60.15	54.8	58.58	0	0	0	0	0	0	0	0	20.52	0
843	0	0	0	0	0	0	0	0	0	0	0	0	0	0	0	0	0	0	0	0	0	8.99	0	10.89	29.68	0	0	0	0	0	0	0	0	0	10.22	0	0	0	0	0	0	0	0	0	0	0	0	0	0
844	7.18	15	0	0	0	0	0	18.11	0	0	0	0	0	0	0	14.21	0	0	0	0	0	0	0	0	0	56.05	0	0	0	6.07	2.88	0	0	0	0	0	0	0	0	0	0	23.23	0	0	0	0	0	0	0
845	0	14.9	0	0	0	0	0	0	0	0	0	0	0	0	0	0	0	0	0	5.66	0	0	0	0	0	0	0	13.16	0	0	0	0	0	0	0	0	0	0	0	0	0	0	0	0	0	28.75	0	0	19.8
846	0	0	0	0	0	0	0	0	0	0	20.02	0	0	30.17	0	0	0	0	0	0	0	0	0	0	0	0	0	0	0	0	14.54	0	0	0	0	0	0	0	0	0	0	0	0	0	0	0	46.9	0	0
847	0	0	0	33.97	0	42.94	0	19.48	0	41.72	0	35.71	0	0	28.5	0	0	0	42.65	0	0	0	0	0	25.13	0	0	0	21.67	0	0	21.34	0	30.76	12.49	62.89	0	0	0	43.22	0	0	0	26.9	24.27	0	0	0	0
848	25.71	44.56	43.21	0	0	0	0	0	0	0	0	0	23.69	0	0	36.62	33.79	40.43	0	19.94	0	37.78	94.38	27.54	0	0	13.2	24.8	0	0	0	0	22.14	0	0	0	13.09	0	0	0	48.09	32.82	0	0	0	0	0	40.07	25.03
849	0	0	0	0	0	0	20.15	0	0	0	0	0	0	0	0	0	0	0	0	0	0	0	0	0	0	18.53	0	0	0	13.26	0	0	0	0	0	0	0	0	0	0	0	0	0	0	0	0	0	0	0
850	31.71	0	0	0	32.68	0	0	0	0	0	31.28	39.24	0	0	0	0	0	0	0	35.63	0	0	0	42.9	0	0	0	0	0	0	0	0	0	0	0	0	0	6.19	4.39	0	0	0	0	0	40.43	0	0	0	0
851	0	0	0	87.53	75.08	63.94	0	46.32	86.39	52.36	0	0	58.45	93.13	65.88	63.29	62.82	65.85	58.89	0	73.84	64.76	0	0	0	0	0	0	0	0	76	76.81	70.69	56.44	58.96	53.99	0	0	0	54.33	0	75.45	0	55.38	0	59.32	68.31	60.78	0
852	0	60.24	64.89	0	0	0	93.39	0	0	0	0	0	0	0	0	0	0	0	0	0	0	0	0	0	59.77	60.69	0	70.49	80.94	67.48	0	0	0	0	0	0	59.83	58.76	62.91	0	0	0	84.26	0	0	0	0	0	68.01
853	37.7	0	0	0	0	0	0	0	0	0	29.96	23	0	0	0	0	0	0	0	40.49	0	0	44.27	46.6	0	0	54.86	0	0	0	0	0	0	0	0	0	0	0	0	0	0	0	0	0	42.32	0	0	0	0
854	0	0	0	0	12.73	15.89	0	0	0	0	0	0	0	0	0	0	0	0	0	0	0	0	0	0	0	0	0	0	0	0	0	0	0	0	0	0	0	0	0	0	65.67	0	0	0	0	0	0	0	0
855	0	13.05	0	0	0	0	0	0	0	0	0	11.8	0	0	0	0	0	0	0	0	3.93	0	0	0	0	0	0	0	0	0	0	0	14.25	0	0	0	0	0	0	0	18.93	0	0	22.92	0	7.07	0	0	0
856	0	0	0	0	0	0	0	11.14	0	10.82	0	0	5.05	0	0	0	0	0	0	0	0	0	0	0	0	0	0	0	0	0	0	4.65	0	0	0	3.04	0	0	0	0	0	14.43	0	0	0	0	0	6.22	0
857	0	0	14.59	4.64	0	0	0	0	0	0	0	0	0	0	0	0	0	2.23	0	0	0	0	0	0	0	0	19.94	0	0	0	0	0	0	13.58	0	0	0	0	0	0	0	0	0	0	0	0	4.51	0	0
858	0	0	0	0	0	0	0	0	0	0	0	0	0	0	0	3.29	0	0	0	0	0	0	0	0	0	0	0	0	0	0	0	0	0	0	0	0	0	0	45.24	0	0	0	0	0	0	0	0	0	0
859	21.32	32.27	0	0	0	0	0	0	0	0	17.98	0	0	0	0	0	0	0	0	0	0	18.05	0	0	0	0	0	0	0	0	0	0	0	0	0	0	0	0	0	0	0	0	0	0	25.45	0	0	0	0
860	0	0	0	0	0	0	0	0	0	0	0	9.8	0	0	0	0	0	26.44	0	0	0	0	39.32	10.53	0	0	0	0	5	0	0	0	0	0	0	10.31	0	0	0	0	23.45	0	26.99	0	0	28.05	0	0	0
861	0	0	0	30.73	33.6	0	39.27	0	0	10.97	0	0	0	0	45.49	21.08	33.81	0	0	33.75	28.29	0	0	0	38.87	0	0	0	0	0	0	0	31.72	0	0	0	0	0	0	0	0	30.54	0	0	16.49	0	10.69	19.66	12.4
862	0	0	0	0	0	0	0	0	0	0	0	0	18.39	0	0	0	0	0	0	0	0	13.4	0	0	0	28.1	26.38	0	0	0	48.75	27.74	0	9.14	54.19	11.84	26.9	38.13	0	0	0	0	0	44.97	0	0	0	0	0
863	0	32.31	0	0	0	37.7	0	37.38	0	0	0	0	0	0	0	0	0	0	30.03	0	0	0	0	7.75	0	0	0	54.36	0	0	0	0	0	34.34	0	0	0	0	0	0	11.93	0	0	0	0	0	0	0	0
864	0	0	20	0	0	10.02	0	0	0	0	0	19.9	0	22.33	41.48	0	0	0	0	0	15.53	45.16	0	0	0	0	0	0	22.77	24.5	0	0	21.43	0	0	0	0	0	0	0	6.59	0	0	0	0	0	0	8.71	52.19
865	38.58	0	0	0	0	0	13.99	0	43.03	45.03	0	0	0	15.97	0	14.29	0	25.55	0	0	0	0	0	13.71	0	0	0	0	0	0	0	9.81	0	0	0	23.51	0	0	0	26.7	0	19.11	0	0	32.51	0	33.59	0	0
866	0	22.32	0	0	0	0	0	0	20.28	0	0	0	31.1	0	0	0	4.33	0	0	7.68	0	0	3.79	0	0	0	10.16	48.46	0	0	0	0	0	0	0	0	14.82	14.88	0	0	0	0	10.65	0	0	0	0	0	0
867	0	0	0	36.61	41.66	41.84	0	0	0	0	38.32	0	0	0	0	11.54	0	0	0	0	13.8	0	0	0	0	0	0	0	0	0	15.07	0	15.42	0	0	0	0	0	0	0	0	0	0	0	0	32.45	0	0	0
868	20.05	0	23.43	0	0	0	10.1	30.22	0	0	0	14.37	0	12.82	0	0	19.44	0	17.06	10.27	0	0	16.31	13.35	0	21.38	0	0	29.5	11.8	0	0	0	33.51	16.92	0	0	0	27.23	18.78	0	15.96	0	33.07	0	0	0	26.16	0
869	0	27.06	0	0	0	0	0	0	21.79	0	0	0	0	0	0	0	0	0	0	0	0	0	0	0	21.6	0	18.2	0	0	0	0	28.68	0	0	0	0	26.28	0	0	0	9.77	0	0	0	0	0	0	0	0
870	0	0	0	0	0	0	0	0	0	0	0	0	0	0	5.26	0	0	0	0	0	0	0	0	0	0	0	0	0	0	0	0	0	0	0	0	0	0	0	0	0	0	0	0	0	0	0	0	0	0
871	0	0	2.77	0	0	0	0	0	0	0	0	0	0	0	0	0	0	0	0	0	8.23	0	0	0	0	0	0	0	14.61	0	0	0	0	0	0	0	0	0	0	0	0	0	0	0	0	0	0	0	0
872	12.53	0	0	0	0	0	0	0	0	0	0	0	0	0	0	0	0	0	0	14.43	0	0	0	0	0	0	0	0	0	0	0	0	13.46	0	0	0	0	7.47	0	0	0	0	12.66	0	0	0	10.51	0	0
873	0	0	0	0	0	0	0	0	0	0	0	0	5.94	8.24	4.84	0	12.61	0	0	0	0	0	0	6.75	0	22.23	15.15	0	0	0	7.05	9.38	0	11	0	8.21	0	0	0	0	7.67	0	0	3.92	0	0	0	9.19	0
874	0	14.15	10.51	16.55	0	12.12	0	0	8.44	0	0	14.05	0	0	0	15.09	0	13.86	19.65	0	6.27	7.35	6.84	0	0	0	0	0	0	10.9	0	0	0	0	10.73	0	16.55	0	0	10	0	11.82	7.25	0	0	8.5	0	0	0
875	0	0	0	0	0	0	0	10.7	0	0	0	0	0	0	0	0	0	0	0	0	0	0	0	0	4.69	0	0	5.78	4.71	0	0	0	0	0	0	0	0	0	12.39	0	0	0	0	0	0	0	0	0	0
876	0	0	0	0	0	0	0	0	0	0	0	0	0	0	0	0	0	0	0	0	0	0	0	0	0	0	0	0	0	0	0	0	0	0	0	0	0	0	0	0	0	0	0	0	0	0	0	0	0
877	0	0	0	0	0	0	0	0	0	0	12.95	0	0	0	0	0	0	0	0	0	0	0	0	0	0	0	0	0	0	0	0	0	0	0	0	0	0	0	0	0	0	0	0	64.05	7.92	0	0	0	0
878	104.32	44.6	63.07	147.52	123.26	91.56	47.09	46.3	49.8	42.3	33.13	49.27	85.79	100.71	41.34	89.05	80.49	122.57	50.88	94.24	43.44	85.59	99.47	108.25	0	0	0	0	0	0	58.11	49.24	63.33	50.77	41.42	97.33	0	0	0	69.33	56.65	73.15	88.04	0	96.07	66.33	82.3	46.93	109.48
879	0	0	0	0	0	0	0	0	0	0	0	0	0	0	0	0	0	0	0	0	0	0	0	0	90.38	35.94	61.4	105.58	95.74	96.24	0	0	0	0	0	0	65.11	59.72	75.33	0	0	0	0	0	0	0	0	0	0
880	0	11.69	0	0	0	0	0	0	0	0	0	51.15	0	0	0	0	0	0	0	0	0	0	0	0	0	0	0	0	0	0	0	0	0	0	0	0	0	0	0	0	0	0	0	0	0	0	0	0	0
881	0	0	0	0	0	41.1	33.93	13.37	0	13.13	0	0	0	0	22.13	0	0	0	17.08	0	12.7	0	0	0	0	0	0	0	0	0	0	28.13	0	0	0	0	0	0	0	0	13.81	0	0	0	0	0	0	19.32	0
882	0	0	0	0	0	0	0	0	11.5	0	23.23	0	0	0	0	0	0	0	0	0	0	0	0	0	0	14.17	0	0	0	0	24.05	0	31.43	21.91	0	0	0	0	0	17.4	0	0	0	9.19	0	19.7	0	0	0
883	0	0	0	0	0	0	0	0	0	0	0	0	0	0	0	0	0	0	0	0	0	0	0	0	0	0	0	0	0	0	0	0	0	0	0	0	47.26	39.3	48.31	0	0	0	0	0	0	0	0	0	0
884	0	0	16.84	0	0	0	0	0	0	0	0	0	0	0	0	0	0	0	0	0	20.47	0	16.08	0	0	0	0	0	0	17.82	0	0	0	0	0	0	0	0	0	14.9	0	0	0	0	0	0	0	0	0
885	0	15.61	0	0	0	0	0	0	0	0	0	0	18.84	17.33	0	0	0	0	0	0	0	0	0	0	0	5.4	0	0	0	0	0	0	4.94	0	0	0	0	0	0	0	0	0	0	0	0	0	0	0	0
886	0	0	0	17.41	0	0	18.66	0	0	7.14	0	0	0	0	10.87	16.08	0	11.22	0	11.59	0	0	0	6.88	0	0	9.16	0	0	0	7.86	0	0	0	0	11.04	0	6.51	0	0	0	0	0	11.19	20.88	0	3.18	15.18	11.71
887	0	0	0	0	0	0	0	0	8.89	0	14.66	0	0	0	0	0	0	0	16.55	0	0	4.21	0	0	0	0	0	0	0	0	0	0	0	0	0	0	0	0	0	0	0	0	0	0	0	0	0	0	0
888	0	0	0	0	0	0	0	0	0	0	0	0	0	0	0	0	0	0	0	0	0	0	0	0	7.45	0	0	0	85.22	0	0	0	0	0	26.7	0	0	0	0	0	0	21.38	0	0	0	0	0	0	0
889	0	0	15.3	0	0	0	0	0	0	19.2	0	0	0	0	0	21.31	0	20.49	0	0	0	0	8.24	0	0	6.77	0	0	0	0	0	0	0	0	0	0	0	0	0	0	0	0	31.41	14.9	0	0	0	17.45	0
890	0	13.81	0	22.15	0	11.18	27.13	20.37	35.07	0	13.12	39.32	0	0	14.49	0	30.12	0	45.42	0	0	12.09	0	0	17.11	0	0	0	0	0	44.18	53.83	42.55	0	13	0	0	61.67	0	13.26	21.87	0	0	0	0	0	37.94	0	0
891	54.7	0	0	0	35.79	0	0	0	0	0	0	0	0	0	0	0	0	0	0	0	0	0	0	12.18	0	0	0	9.74	0	21.15	0	0	0	15.18	0	0	59.57	0	83.22	0	0	52.67	0	0	25.11	37.09	0	0	0
892	0	0	0	0	0	3.3	0	0	0	0	19.43	0	19.63	30.39	0	30.52	0	0	0	15.95	26.5	0	8.42	20.47	68.04	10.56	24.68	0	0	0	0	0	0	0	0	28.68	0	0	0	0	0	0	25	12.65	0	0	0	6.38	27.17
893	0	0	0	0	0	0	20.75	0	0	30.93	0	0	26.73	0	13.19	0	0	0	0	0	0	15.54	0	0	0	19.6	0	4.37	0	0	4.8	27.61	0	0	5.57	0	0	0	0	0	0	0	0	0	0	0	0	0	0
894	0	0	13.01	2.75	0	0	0	0	28.41	0	0	0	0	0	0	0	0	0	0	0	0	0	0	41.92	0	0	0	0	0	0	0	0	0	0	0	0	0	0	0	31.67	6.88	0	0	0	0	0	0	0	42.66
895	0	22.5	0	0	0	33.72	0	24.28	0	0	0	0	0	0	0	0	0	52.76	8.9	49.36	0	0	0	0	0	0	0	0	0	0	0	0	0	0	0	0	0	0	12.5	0	0	0	21.53	26.39	24.3	0	0	30.5	0
896	0	0	0	0	66.38	0	19.67	0	0	32.34	0	7.99	0	0	0	0	32.02	0	0	0	0	38.99	24.75	0	0	0	0	17.35	0	0	0	0	0	0	0	49.37	0	0	0	0	0	44.87	0	0	0	0	49.38	0	0
897	0	0	22.72	32.1	0	0	0	0	0	0	23.53	0	0	34.96	28.01	24.64	0	0	11.8	0	44.35	0	0	0	0	15.47	24.31	0	0	0	8.67	0	0	0	0	0	0	0	0	25.18	0	0	0	0	0	32.87	0	0	0
898	0	0	0	0	0	0	0	0	0	0	0	0	28.11	0	0	0	0	0	0	0	0	0	0	0	0	0	0	0	0	46.95	0	0	10.03	34.93	0	0	13.9	7.33	0	0	0	0	0	0	0	0	0	0	0
899	0	0	0	0	0	0	9.18	0	0	0	0	13.17	0	0	0	0	0	12.83	0	0	0	0	0	0	0	0	0	0	0	0	0	7.87	0	0	0	0	0	0	0	0	0	0	0	0	0	0	0	8.4	0
900	0	0	0	0	0	0	0	0	0	0	0	0	0	0	0	0	0	0	0	0	0	0	0	0	0	0	0	0	0	0	0	0	0	0	0	0	0	0	0	0	0	0	0	0	0	12.79	0	0	0
901	0	0	0	5.44	0	0	0	0	0	0	0	0	12.14	0	0	0	9.22	0	5.86	0	19.51	0	0	0	0	0	0	0	0	0	0	0	0	0	32.19	0	0	0	6.87	0	25.64	0	3.78	0	0	0	0	0	0
902	9.04	8.89	0	0	3.89	6.94	0	9.19	9.29	8.67	10.28	13.53	0	6.3	3.72	0	0	8.3	0	14.66	0	9.55	6.18	6.02	0	0	10.5	0	3.39	0	7.18	12.59	14.4	12.37	0	6.38	0	0	0	0	4.9	0	0	0	9.25	0	18.38	0	7.97
903	0	0	0	0	0	0	0	0	0	0	0	0	0	0	0	0	0	0	0	0	0	0	0	0	0	15.72	0	0	0	0	0	0	0	0	0	0	10.4	12.77	6.11	0	0	0	0	0	0	0	0	3.61	0
904	0	0	0	0	0	0	0	0	0	0	0	0	0	0	0	0	0	0	0	0	0	0	0	0	0	0	0	0	0	0	0	0	0	0	0	0	0	0	0	0	0	0	0	0	0	0	0	0	0
905	0	0	0	0	0	0	0	0	0	0	0	0	0	0	0	15.51	54.06	41.26	0	0	0	0	0	0	16.89	0	0	0	0	12.22	0	0	0	0	0	0	0	0	0	0	49.85	0	0	49.39	0	0	0	0	0
906	49.32	39.16	78.31	70.25	74.58	74.69	52.63	54.7	53.62	50.29	61.34	81.22	56.33	59.67	62.49	67.06	0	0	65.76	60.81	69.34	75.56	60.67	58.82	0	0	0	0	0	0	50.07	51.59	61.66	52.98	53.18	53.89	0	0	0	61.41	0	63.05	83.1	0	54.45	62.39	49.54	43.8	53.95
907	0	0	0	0	0	0	0	0	0	0	0	0	0	0	0	0	0	0	0	0	0	0	0	0	45.09	29.56	59.58	70.02	55.58	74.43	0	0	0	0	0	0	85.08	43.11	56.31	0	0	0	0	0	0	0	0	0	0
908	33.89	0	0	0	0	0	0	0	0	0	0	0	0	0	0	0	0	50.8	0	0	0	0	0	0	0	0	0	0	0	0	0	0	0	0	0	0	0	0	0	0	0	0	0	37.86	0	0	0	0	0
909	0	0	0	0	0	0	46.01	0	0	0	0	0	0	0	21.08	0	0	0	0	0	0	0	0	0	0	0	0	0	0	0	0	0	0	0	0	0	0	0	14.24	0	0	0	0	0	0	0	13.4	17.38	0
910	0	0	0	0	0	63.25	0	0	0	0	0	0	9.38	0	0	39.61	0	0	0	24.98	0	0	0	0	0	7.57	0	0	0	0	0	0	0	0	0	0	0	25	0	0	9.43	0	0	0	0	9.44	0	0	18.66
911	0	16.2	0	43.06	0	0	0	6.44	26.2	0	0	41.1	0	28	0	0	40.02	0	48.69	0	0	46.66	24.07	0	0	0	0	0	7.56	0	0	0	0	43.47	25.29	24.92	0	0	0	52.7	0	0	0	0	0	0	0	29.2	0
912	0	0	37.15	0	0	0	0	0	0	0	20.64	0	0	0	0	0	0	31.38	0	0	0	0	0	0	0	0	44.59	34.98	0	55.01	31.86	27.39	37.62	0	0	0	0	0	0	0	0	11.04	37.78	25.86	0	6.52	0	0	0
913	0	0	0	0	38.57	0	0	0	0	19.83	0	0	0	0	0	0	0	0	0	0	0	0	0	49.23	2.75	0	0	0	5.63	0	0	0	0	0	0	0	0	0	18.33	0	0	6.65	0	0	25.72	0	0	0	0
914	9.64	0	0	0	0	0	0	0	0	0	0	0	0	0	0	24.03	0	10.55	0	0	8.68	0	0	0	0	17.78	0	0	0	0	0	14.01	0	0	0	0	10.93	13.34	0	0	17.73	0	0	0	0	11.79	9.26	0	0
915	0	0	15.32	0	0	0	0	0	0	0	0	0	12.85	0	0	0	19.49	0	0	0	0	6.18	25.37	0	0	0	0	0	0	0	0	0	5.15	0	9.57	0	0	0	26.04	11.46	0	0	0	0	10.7	0	0	0	0
916	0	0	0	0	0	0	0	25.37	0	0	0	13.55	0	0	0	0	0	0	0	0	0	0	0	0	0	0	0	0	0	13.47	0	38.45	0	0	0	0	0	0	0	0	0	0	0	0	0	0	0	0	0
917	5.09	0	0	0	0	46.46	0	0	0	20.62	33.47	0	0	0	21.83	0	0	0	0	0	0	0	0	0	0	0	0	0	0	0	95.1	0	0	0	0	0	0	0	0	0	0	0	0	0	0	0	0	3.19	0
918	0	24.93	26.67	27.51	27.02	0	28.9	0	21.16	0	0	0	0	0	0	8.02	0	0	22.38	35.3	0	15.74	0	30.76	43.57	0	26.7	0	0	26.8	0	0	26.4	16.06	19.73	0	0	0	0	0	0	0	0	0	13.12	6.62	0	0	0
919	0	0	0	0	0	0	0	0	0	0	0	0	0	31.53	0	0	0	23.46	12.28	0	35.82	0	0	0	0	3.03	0	47.25	0	0	0	0	0	0	0	33.05	33.12	37.41	52.38	0	20.89	17.06	0	13.46	0	0	0	0	22.98
920	0	21.84	0	0	0	0	0	0	0	0	0	0	10.75	0	0	0	0	0	0	0	0	0	0	0	0	0	0	0	10.16	0	0	0	0	0	0	0	0	0	0	31.72	0	0	0	0	0	0	6.45	21.07	0
921	23.51	0	0	13.67	0	0	9.17	0	0	15.89	0	0	0	0	0	0	0	0	0	0	0	0	0	0	0	24.7	12.03	0	11.98	0	0	0	0	12.54	0	0	0	0	0	0	0	0	0	0	0	0	0	0	0
922	0	0	32.77	0	0	0	0	0	0	0	22.04	0	0	0	0	9.4	0	0	0	0	0	0	0	0	0	0	0	0	0	0	0	0	0	0	0	0	0	0	0	0	0	0	18.36	0	0	0	33.71	0	0
923	0	14.01	0	0	0	0	0	0	0	0	0	13.59	19.54	0	0	0	32.63	20.27	0	5.31	18.68	16.16	0	0	7.13	0	0	0	0	0	0	0	8.72	0	0	0	0	0	0	0	0	25.3	0	0	0	0	0	0	6.94
924	0	0	0	0	0	0	6.27	20.05	0	16.07	0	0	0	11.51	0	0	0	0	0	0	0	0	48.63	10.55	0	0	0	7.05	0	17.08	16.34	0	0	0	0	32.96	0	0	0	0	0	0	0	0	22	21.85	0	19.87	0
925	28.27	0	0	0	0	27.22	0	0	0	0	0	0	0	0	0	11.53	0	0	0	0	0	0	0	0	0	0	0	0	0	0	0	0	0	0	45.29	0	0	0	0	23.62	0	28.38	0	0	0	39.95	0	0	14.44
926	0	0	5.97	41.74	52.04	0	0	0	0	9.77	0	45.09	52.33	0	0	0	14.89	0	0	41.24	42.16	0	0	0	25.05	0	0	0	16.98	0	0	7.24	0	0	0	0	0	0	0	0	0	0	0	42.1	0	0	0	21.04	0
927	0	0	0	0	0	0	0	0	0	0	35.04	0	0	0	45.78	0	0	19.59	67.69	0	0	33.87	0	0	0	40.68	0	0	0	34.19	0	0	39.21	0	0	0	53.54	51.07	32.31	0	0	0	33.06	0	0	0	0	0	0
928	8.59	19.31	0	0	0	0	17.69	0	37.55	39.24	0	0	0	12.23	0	17	0	0	0	0	0	0	0	0	0	0	0	31.88	13.08	0	0	11.68	0	0	0	0	0	0	0	31.87	47.11	0	0	0	15.88	0	21.89	17.67	19.08
929	0	0	7.82	0	0	0	0	0	15.14	0	0	0	0	0	0	0	33.42	0	0	0	0	0	0	29.35	0	0	11.79	0	0	0	0	0	0	0	0	0	0	0	0	0	0	0	0	11.54	0	0	0	0	0
930	0	0	0	0	0	0	0	0	0	0	0	0	0	0	0	0	0	0	0	0	0	0	0	0	0	0	0	0	0	0	30.07	0	0	41.14	0	0	0	0	0	0	0	0	0	0	0	0	0	0	20.75
931	0	0	0	0	0	0	0	39.61	0	0	0	11.6	0	0	0	0	0	0	0	0	0	0	0	0	0	0	8.39	0	16.74	0	0	0	0	11.02	0	20.36	0	0	0	0	0	0	0	0	0	0	0	0	0
932	0	0	0	0	0	0	0	0	0	0	0	0	0	0	0	0	0	6.68	0	0	0	7.28	7.68	0	0	30.33	0	0	0	0	0	0	0	0	0	0	0	0	0	0	0	0	0	0	0	0	6.28	11.49	0
933	16.46	0	0	0	0	0	12.94	10.02	0	0	0	15.85	0	0	0	0	0	0	0	37.64	0	0	0	0	0	0	0	0	0	0	0	0	0	0	0	0	0	0	0	0	0	0	0	0	0	0	0	0	0
934	0	14.22	16.61	0	11.18	0	0	0	0	0	0	0	0	0	0	0	10.71	3.34	16.39	0	0	0	0	10.19	0	0	0	0	0	0	23.16	20.07	15.37	0	0	0	0	0	0	0	18.42	0	20.07	10.92	4.68	8.19	0	0	0
935	0	0	0	0	0	0	0	0	14.6	58.11	0	0	0	0	0	24.95	0	0	0	0	0	0	0	0	0	0	0	14.17	0	12.86	0	0	0	0	0	0	20.43	0	35.62	0	0	0	0	0	0	0	0	0	0
936	0	71.98	0	16	0	0	0	0	0	0	18.34	0	0	11.76	58.36	0	0	0	0	50.28	65.54	0	0	0	24.43	0	0	0	0	0	0	0	0	15.73	72.77	0	0	0	0	76.11	64.27	17.55	0	0	0	0	55.4	0	69.68
937	43.14	0	77.35	65.14	64.21	81.39	42.38	49.2	64.96	0	51.2	55.66	46.43	80.6	0	59.38	59.66	39.81	66.15	0	0	62.94	66.66	52.79	0	0	0	0	50.47	0	51.25	43.48	54.73	42.76	0	0	0	31.98	0	0	0	48.17	66.34	43.41	53.57	55.73	0	0	0
938	0	0	0	0	0	0	0	0	0	9.86	0	0	0	0	0	0	0	0	0	0	0	0	0	0	50.18	56.8	47.62	62	0	0	0	0	0	0	0	0	37.81	52.73	62.57	0	0	0	0	0	0	0	0	0	0
939	0	24.67	0	0	0	0	0	0	0	0	0	0	0	0	0	0	0	0	0	0	0	0	0	0	0	0	0	0	0	0	22.68	0	0	12.86	0	0	0	0	0	0	0	0	0	0	0	0	0	55.96	0
940	0	0	0	11.55	0	0	0	0	0	12.63	0	0	0	0	0	0	0	0	0	0	0	0	0	0	0	0	0	0	0	0	0	0	0	0	16.57	0	0	0	0	0	0	0	0	11.02	0	0	26.79	0	0
941	0	0	0	0	0	0	8.19	7.62	0	0	19.12	11.57	8.8	0	0	0	0	18.1	0	9.61	0	11.29	0	0	0	0	0	0	0	0	0	0	16.36	0	0	71.63	0	0	0	13.02	0	0	0	0	0	0	0	0	0
942	0	0	0	0	0	0	0	0	0	0	0	0	0	0	0	22.49	20.35	0	0	0	22.46	0	0	0	19.2	0	2.67	15.31	0	73.09	0	16.84	0	0	0	0	0	0	0	0	0	0	0	0	0	0	0	28.32	17.62
943	24.51	0	0	15.82	14.94	0	0	0	19.55	0	0	0	0	19.92	0	0	0	0	18.71	0	0	0	0	0	0	0	0	0	10.97	0	0	0	0	11.44	0	0	12.51	0	0	0	0	0	8.65	0	0	29.13	0	0	0
944	0	8.34	15.44	0	0	0	0	0	0	0	0	0	0	0	0	0	0	0	0	0	0	0	36.88	0	0	35.53	0	0	0	26.49	0	0	0	0	0	0	0	0	0	0	0	30.5	0	0	4.7	0	0	0	0
945	0	0	0	0	0	0	0	20.61	0	0	0	0	0	0	28.81	28.23	0	9.84	0	0	28.75	30.19	0	18.27	0	0	0	14.88	0	0	41.66	0	39.55	0	0	0	0	0	0	0	22.05	0	0	0	21.69	0	0	0	12.58
946	31.77	6.01	0	35.97	53.48	32.36	17.67	0	23.82	37.62	14.94	40.64	0	0	0	0	36.83	0	0	28.12	0	0	0	0	0	0	12.57	0	0	0	0	35.45	0	0	8.93	33.85	0	0	0	11.25	0	0	23.61	0	0	23.2	0	0	0
947	0	0	0	0	0	0	0	0	0	0	0	0	0	0	7.65	0	0	0	0	0	0	0	0	14.31	0	0	0	0	0	0	0	0	0	0	0	0	32.68	71.81	31.24	0	36.73	0	0	31.26	0	0	0	0	0
948	0	0	0	0	0	0	0	0	0	0	0	0	23.49	0	0	0	0	0	35.35	0	15.03	0	28.56	0	0	0	0	0	43.36	48.62	0	0	0	0	0	0	0	0	0	0	0	43.27	0	0	0	0	27.29	0	0
949	0	11.38	0	0	0	0	0	25.89	0	0	29.95	25.67	0	13	0	0	7.55	14.66	0	0	0	0	0	0	48.77	0	0	26.91	0	0	0	70.44	0	7.18	8.21	0	0	0	31.2	0	0	0	0	0	26.86	14.28	0	0	0
950	17.45	0	0	0	0	0	0	0	37.16	0	0	0	0	0	0	22.31	0	0	28.48	0	16.58	56.02	0	0	0	54.16	0	0	0	0	0	0	0	32.5	0	17.41	0	0	0	31.25	0	0	0	0	0	0	10.61	29.51	0
951	0	0	0	0	0	0	0	0	0	0	0	0	0	0	0	0	0	0	0	21.64	0	0	0	0	0	0	21.15	0	0	0	19.66	0	28.37	0	0	0	0	0	0	0	0	0	0	0	0	0	0	0	0
952	16.31	0	0	39.27	10.72	0	0	0	0	10.42	0	0	43.37	0	0	0	12.71	0	0	0	0	0	17.8	0	0	0	0	33.02	0	0	0	0	0	0	0	0	0	0	0	0	0	0	0	0	9.48	20.15	0	0	0
953	0	44.44	0	0	0	0	0	0	0	0	0	0	0	49.74	0	0	0	0	0	42.84	0	0	0	39.09	0	0	0	0	33.28	0	0	0	0	0	33.71	25.86	39.06	43.38	0	0	0	41.42	0	0	0	0	10.52	0	23.75
954	0	0	18.66	0	0	0	10.09	37.63	0	0	0	0	0	0	42.81	31.15	0	9.92	0	0	0	0	0	0	0	0	21.97	0	0	17.54	0	0	0	0	0	0	0	0	0	23.62	46.06	0	0	29.74	0	0	0	21.9	7.16
955	0	0	0	0	0	81.69	0	0	0	24.32	13.09	0	24.99	0	0	0	0	15.94	0	0	15.43	16.21	19.56	0	0	17.75	0	0	29.19	0	38.29	0	63.96	17.22	0	0	0	0	11.78	0	0	0	58.88	0	0	0	0	0	10.25
956	0	0	0	0	0	0	33.14	0	0	0	0	0	0	0	0	0	0	0	0	0	0	0	0	0	17.27	0	0	0	0	0	0	0	0	0	0	0	0	0	0	0	0	0	0	0	0	0	0	0	0
957	36.32	0	0	0	10.79	0	0	0	0	0	0	25.07	0	0	39.44	17.12	50.11	0	0	0	7.29	0	0	13.34	0	0	0	0	0	0	0	0	0	32.41	0	29.03	19.81	20.84	0	23.79	0	0	0	19.4	8.79	0	25.64	0	0
958	0	33.9	7	22.19	23.89	0	0	0	30.48	19.97	22.1	0	8.65	10.56	0	0	0	0	0	0	9.31	0	13.25	0	0	0	0	0	0	0	25.51	0	0	0	26.13	0	0	0	0	0	25.95	0	0	0	0	28.58	0	23.45	0
959	0	0	0	0	0	0	0	27.61	0	0	0	0	0	0	0	0	0	14.37	0	19.37	0	0	0	0	0	17.26	17.59	14.57	0	0	0	0	0	0	0	0	0	0	0	0	0	0	0	0	7.79	0	0	0	0
960	0	0	0	0	0	0	0	0	0	0	0	0	0	0	0	0	0	0	23.03	0	0	0	0	0	0	0	0	0	0	0	0	0	0	0	0	0	18.51	0	0	0	0	0	0	0	0	0	0	22.84	0
961	0	0	0	0	0	0	0	0	0	0	0	0	0	0	0	0	0	0	0	0	0	0	0	0	0	0	0	0	0	16.4	4.5	0	0	5.96	5.97	0	0	0	20.03	0	0	0	6.14	0	0	0	6.8	0	3.11
962	0	16.37	0	0	0	0	45.74	0	0	0	0	0	0	0	0	0	0	0	0	0	0	0	0	0	18.05	14.25	13.19	0	0	0	0	0	0	0	0	30.85	0	0	0	0	0	0	0	0	0	0	0	0	0
963	0	0	0	0	0	0	0	0	21.64	0	21.98	0	0	0	0	29.62	0	15.81	0	15.61	17.96	11.1	0	12.69	0	0	0	0	0	0	0	0	15.06	0	0	0	0	30.25	0	0	0	34.83	0	0	0	20.15	0	0	18.33
964	0	0	22.1	19.55	0	8.04	0	20.89	0	0	0	0	17.4	0	5.11	0	30.1	0	0	0	0	19.43	26.52	0	0	0	0	0	16.13	0	26.96	23.71	0	0	12.34	0	0	0	0	0	32.27	17.01	0	0	0	0	26.67	0	0
965	0	24.28	0	0	0	0	0	0	0	0	0	27.16	0	12.97	0	15.88	0	0	14.3	115.1	0	0	0	0	0	0	0	32.89	19.28	0	0	0	0	0	0	0	21.88	0	0	0	0	0	8.83	36.1	14.19	0	0	0	0
966	0	0	0	0	0	0	0	0	0	0	16.95	0	0	0	2.9	0	0	0	0	0	0	0	0	7.26	0	0	18.55	44.25	0	0	0	0	9.78	0	0	21.14	0	0	32.56	0	0	0	0	0	0	0	0	0	0
967	0	0	78.81	0	18.32	0	0	0	0	0	0	0	0	0	0	0	0	0	0	0	0	0	0	0	6.96	0	0	0	0	19.57	0	0	0	0	0	0	0	0	0	0	0	0	0	0	0	0	0	0	0
968	26.75	0	0	0	0	5.63	0	0	0	87.93	0	82.17	79.37	0	0	76.12	80.7	0	0	0	0	0	0	0	0	36.97	0	0	0	0	0	0	85.27	20.17	0	0	0	0	0	0	0	98.52	79	0	0	0	0	0	0
969	70.05	60.72	0	107.35	107.74	0	53.65	60.19	53.69	0	76.06	0	0	75.89	92.26	0	0	75.86	76.22	0	63.23	103.29	0	101.76	0	40.17	0	0	0	0	94.15	84.85	0	87.93	55.52	80.98	56.66	44.11	0	86.85	80.57	0	0	78.98	59.05	105.33	89.85	78.39	92.59
970	0	0	0	0	0	91.39	0	0	0	0	0	0	0	0	0	0	0	0	0	0	0	0	0	0	24.51	0	35.35	61.76	50.85	46.89	0	0	0	0	0	0	0	0	71.23	0	0	0	0	0	0	0	0	0	0
971	0	0	0	0	0	0	0	0	0	0	0	0	0	0	0	0	0	0	0	0	0	0	0	0	0	0	0	0	0	0	0	0	0	0	0	0	0	0	0	0	0	0	0	0	0	0	0	0	0
972	0	0	0	0	0	0	0	0	0	0	0	0	0	0	0	0	0	0	0	0	0	0	0	0	0	0	0	0	0	0	0	0	0	0	0	0	0	0	0	0	0	0	0	0	0	0	0	0	0
973	0	15.18	0	0	0	0	0	0	0	0	0	0	0	0	0	0	0	0	0	0	35.73	0	0	0	0	0	0	0	0	0	0	0	0	0	6.81	0	0	0	0	0	0	0	0	0	16.17	0	0	0	0
974	16.37	0	0	15.22	0	0	0	0	0	0	16.71	0	0	0	0	0	0	0	0	0	0	0	0	0	0	0	0	0	7.48	0	0	0	0	0	0	0	0	0	0	0	11.31	0	0	14.27	0	0	0	0	0
975	0	0	0	0	0	0	32.78	8.55	0	0	0	0	16.92	0	6.59	0	10.82	0	15.89	0	0	4.86	99.05	0	0	0	0	5.25	0	13.73	18.97	13.69	0	0	11.69	0	0	0	0	9.62	0	0	0	0	0	0	0	12.31	24.27
976	0	14.91	26.75	0	0	0	0	0	9.69	14.85	0	0	0	0	0	22.57	0	0	0	0	0	0	6.27	0	0	17.93	0	0	0	0	0	0	0	0	0	0	0	0	0	0	0	5.96	0	0	18.01	9.91	24.13	0	0
977	0	0	0	0	0	0	0	0	17.23	0	0	0	0	0	0	0	0	17.05	0	0	0	0	0	16.25	0	0	0	0	18.84	0	0	0	28.72	0	0	0	0	0	0	0	0	0	0	0	0	0	0	0	0
978	0	0	0	6.36	9.63	15.05	0	0	0	0	0	7.8	0	1.85	0	0	0	0	0	14.75	0	0	0	0	0	0	0	0	0	2.7	0	0	0	17.62	0	0	0	25.74	0	0	0	0	0	0	5.79	0	0	0	0
979	0	0	0	0	0	0	0	0	0	0	0	0	20.32	0	33.69	0	0	0	0	0	11.1	0	0	0	31.15	0	0	9.95	0	0	19.33	15.37	0	0	0	14.25	15.95	0	0	0	0	0	0	0	0	7.64	0	0	0
980	0	18.3	0	0	0	0	0	0	0	16.86	0	6.31	0	9.44	0	0	0	0	0	0	0	0	15.62	10.48	0	0	5.4	0	0	21.42	0	0	0	0	0	0	0	0	0	0	0	0	20.59	0	0	0	0	16.91	0
981	0	0	0	0	5.96	0	0	0	0	0	33.25	0	0	0	0	0	38.91	0	0	29.84	0	0	0	0	0	0	0	0	0	0	0	0	22.26	0	3.69	0	0	19.23	14.24	0	0	0	0	0	0	0	0	0	0
982	0	0	20.49	0	60.16	0	0	0	10.92	0	0	14.92	0	0	0	0	0	0	36.74	0	0	18.36	0	0	0	0	0	0	0	0	19.71	30.71	0	0	0	16.29	31.22	0	0	0	0	0	0	0	0	0	0	0	0
983	60.83	0	0	0	0	0	53.54	34.28	0	0	0	0	37.99	12.77	0	0	0	29.37	0	0	20.19	0	0	0	0	0	24.73	0	0	0	0	0	0	0	0	0	0	30.11	26.65	35.83	0	5.1	0	61.44	0	0	0	0	17.16
984	0	25.27	0	51.78	0	52.65	0	0	0	24.22	0	0	0	0	0	0	0	59.33	0	0	0	0	0	19.05	13.48	0	0	0	35.87	0	0	0	0	0	22.97	0	0	0	0	0	54.48	0	0	0	0	0	0	17.79	0
985	0	0	0	0	0	0	0	0	20.54	0	34.34	0	0	0	27.34	0	0	0	0	0	0	0	5.47	0	0	51.71	0	0	0	0	42.8	0	15.71	27.95	20.05	0	0	0	0	0	0	0	19.11	0	0	0	0	0	0
986	0	0	0	0	0	0	0	0	0	0	0	47.12	0	19.15	0	0	0	0	12.25	0	0	10.7	0	0	0	0	0	12.72	0	0	0	42.75	0	0	0	0	13.76	0	0	0	0	12.39	0	0	0	0	0	0	19.21
987	0	0	8.38	0	0	0	0	0	0	0	0	0	0	0	0	46.09	0	0	0	0	3.96	0	0	0	0	0	0	0	0	0	0	0	0	0	0	0	0	0	0	0	0	0	23.21	0	44.04	26.21	30.52	41.97	0
988	0	0	0	0	15.07	3.15	0	39.49	12.88	0	0	0	0	0	0	0	7.06	0	0	15.27	0	0	0	0	18.33	0	6.98	0	0	0	0	0	0	0	0	0	0	0	0	0	0	0	0	0	6.75	0	0	0	0
989	20.68	30.73	0	0	0	0	0	0	0	0	0	0	0	0	0	0	0	0	0	0	0	19.9	0	0	0	28.21	0	8.18	0	34.175	0	0	14.16	0	0	0	0	0	3.41	9.03	0	0	0	0	0	0	0	0	0
990	0	0	0	0	0	0	0	0	0	0	0	0	0	0	0	0	0	0	0	0	0	0	0	0	0	0	7.66	0	0	0	0	0	0	0	22.93	0	7.07	0	0	0	0	0	0	0	0	0	6.61	0	0
991	0	0	0	0	0	0	26.55	11.98	24.4	32.84	13.95	0	0	15.3	0	0	0	0	0	0	19.67	0	0	23.04	0	0	0	0	0	0	0	0	0	13.67	0	0	0	0	0	0	36.16	0	0	0	0	0	0	16.57	0
992	0	0	19.56	56.1	27.39	23.46	0	17.25	0	0	0	0	21.01	0	0	21.07	0	16.49	49.82	13.95	0	18.96	9.46	0	0	0	0	7	0	0	23.35	42.07	21.44	0	12.56	0	0	0	0	0	0	5.46	15.04	23.15	15.56	24.02	0	0	9.61
993	0	0	0	0	0	0	28.91	0	0	0	0	0	0	0	0	0	0	0	0	0	0	0	0	0	26.12	0	0	0	0	0	0	0	0	0	0	0	34.24	26.98	40.95	0	0	0	0	0	0	0	0	0	0
994	8.5	0	0	0	0	0	0	0	0	21.64	0	24.86	0	19.51	0	0	0	0	0	0	5.89	0	0	29.56	0	0	54.66	12.64	42.65	0	0	0	0	0	0	76.45	0	0	0	29.87	0	0	0	14.29	0	0	59.25	0	0
995	0	0	0	0	0	0	0	10.48	16.97	0	23.85	11.78	0	0	0	13.55	25.29	18.8	0	5.32	0	0	17.02	0	0	0	0	0	0	0	0	0	14.66	0	10.62	0	0	0	0	0	0	0	0	0	0	30.39	0	0	0
996	0	0	0	0	0	0	0	0	0	0	0	0	0	0	0	0	0	0	33.99	0	29.26	0	0	0	0	32.96	0	0	0	20.41	0	0	0	0	0	0	3.16	0	0	0	0	0	18.93	0	0	0	0	0	0
997	0	0	0	0	0	0	22.92	0	0	0	0	0	0	0	41.3	0	0	0	0	0	0	0	0	0	10.25	0	0	0	0	0	0	0	0	0	0	0	0	6.92	4.99	0	0	30.72	0	0	19.1	0	0	0	43.05
998	16.03	23.37	25.85	0	0	25.15	0	13.48	13.22	20.29	0	9.25	0	0	18.14	0	0	0	0	15.02	0	16.03	20.95	20.83	0	22.26	0	0	4.6	0	18.28	0	15.82	21.91	9.16	0	0	10.95	0	17.8	16.68	0	0	14.28	0	0	0	44.13	0
999	0	0	0	17.04	18.58	0	0	0	0	0	10.22	0	27.41	0	0	19.26	0	16.9	0	0	0	0	0	0	0	0	0	0	0	0	14.93	23.69	0	0	0	0	11.34	0	0	0	0	0	0	0	0	28.16	0	22.37	0
1000	0	0	0	0	0	0	0	0	0	0	0	0	0	15.81	0	0	18.81	0	0	0	0	0	0	0	0	0	0	0	0	19.51	0	0	0	0	0	10.73	0	0	6.52	0	0	0	0	0	0	0	0	0	0
1001	0	0	0	0	0	0	0	0	0	0	0	0	0	0	0	0	0	0	0	0	0	0	0	0	12.03	0	0	0	0	0	0	0	0	0	0	0	0	0	0	0	0	0	0	0	0	0	0	0	0
1002	43.86	48.62	35.2	66.85	41.53	71.14	0	0	0	0	35.58	46.67	0	0	0	30.11	40.43	0	0	0	0	42.75	67.59	68.62	0	0	0	0	0	0	0	0	0	0	0	0	0	0	0	0	28.95	41.07	0	0	32.47	0	34.7	0	34.33
1003	0	0	0	0	0	0	44.41	43.57	43.56	47.52	0	0	62.78	73.68	46.4	0	0	39.52	64.05	47.74	68.21	0	0	0	0	0	0	0	0	0	55.22	52.57	59.75	43.84	57.66	56.17	0	61.37	40.99	56.94	0	0	0	0	0	45.81	0	66.86	0
1004	0	0	31.53	0	0	0	0	0	0	0	0	0	0	0	0	0	0	0	0	0	0	0	0	0	0	0	0	49.35	41.01	51.3	0	0	0	0	0	0	73.84	0	0	0	0	0	64.56	55.55	0	0	0	0	0
1005	33.1	0	0	0	25.39	0	0	0	0	0	26.44	23.17	0	0	0	20.88	31.49	0	0	0	0	34.43	0	0	0	40.4	62.14	0	0	0	0	17.25	0	0	0	0	0	0	0	0	27.61	34.74	0	0	30.01	0	29.12	0	33.79
1006	0	0	0	0	0	0	0	21.53	0	0	0	0	0	0	0	0	0	0	0	18.64	0	0	0	0	0	0	0	0	0	0	0	0	0	0	41.8	0	0	0	19.08	0	0	0	0	0	0	0	0	0	0
1007	0	0	0	0	0	0	0	0	0	0	0	0	0	0	0	0	0	0	0	0	0	0	0	0	0	0	0	0	0	0	0	0	0	45.48	0	3.18	0	0	0	0	0	0	0	0	0	0	0	0	0
1008	0	0	0	0	0	28.76	0	0	0	0	0	0	16.12	0	0	0	0	0	0	0	0	0	0	0	0	0	0	7.97	0	0	0	0	0	0	0	0	0	0	0	0	0	0	28.54	0	0	0	0	0	0
1009	0	0	0	9.19	0	0	0	0	0	0	0	0	0	13.43	0	13.96	24.67	0	0	0	0	0	0	0	0	0	12.68	0	0	0	0	23.85	0	0	0	0	0	0	0	25.87	0	0	0	20.3	6.88	15.18	0	0	0
1010	0	0	0	0	0	0	21.8	0	0	0	29.8	0	0	0	21.93	0	0	0	0	0	0	0	5.68	14.57	41.55	23.1	0	0	35.93	0	69.66	0	62.16	0	0	11.85	45.09	23.94	32.34	0	0	11.82	0	0	0	0	0	0	0
1011	36.6	26.64	0	0	0	0	0	0	44.01	16.34	0	46.06	0	18.65	0	0	0	0	24.84	13.57	0	0	0	0	21.39	0	0	19.76	0	0	0	0	0	0	0	0	0	0	0	0	21.54	0	0	0	0	0	0	42.06	20.74
1012	0	0	17.18	0	0	0	0	0	0	0	0	0	0	0	0	0	0	0	0	0	67.45	15.83	0	0	0	0	0	0	0	0	0	0	0	0	0	0	0	0	0	0	0	0	0	0	0	0	0	0	0
1013	0	0	0	41.48	0	38.77	0	32.11	0	0	0	0	22.92	0	0	0	0	0	0	0	0	0	0	0	0	0	28.4	0	23.94	32.53	0	0	0	0	0	13.09	0	8	19.32	0	16.11	0	0	0	0	0	0	0	0
1014	0	20.94	0	0	0	0	0	0	0	0	0	0	2.69	0	0	0	0	0	0	13.6	0	0	7.35	0	10.3	0	0	0	0	0	0	15.7	0	0	0	0	0	0	0	66.55	0	0	8.95	14.6	0	0	50.37	32.47	0
1015	0	0	48.59	0	58.97	0	37.44	0	0	0	23.46	0	0	24.14	0	0	12.96	0	0	0	0	25.45	0	46.98	0	0	0	0	0	0	0	0	0	0	0	0	8.83	0	0	0	0	0	0	0	10.33	31.04	0	0	19.55
1016	0	0	0	0	0	0	0	27.9	21.98	7.86	0	0	0	0	19.8	0	0	22.04	0	0	0	0	0	0	0	15.79	0	0	0	0	0	0	28.41	0	0	0	0	0	0	0	0	0	13.7	0	0	0	0	0	0
1017	22.89	6.64	0	0	0	19.29	0	0	0	0	0	26.53	14.87	0	0	0	0	0	0	0	18.58	0	0	0	0	0	21.12	0	0	0	0	0	0	0	46.38	14.61	0	0	24.17	0	0	19	0	0	15.89	0	0	0	0
1018	0	0	0	0	0	0	0	0	0	0	0	0	0	0	0	0	4.93	0	0	11.77	0	0	11.82	0	10.84	0	0	34.25	0	13.51	0	0	0	0	0	0	0	0	0	0	0	0	0	0	0	0	0	0	0
1019	28.33	0	0	20.48	0	0	0	0	9.05	0	0	0	0	12.54	0	31.16	0	0	29.18	0	20.09	0	0	0	0	15.22	0	0	0	0	0	0	0	32.69	0	0	0	24.09	0	0	0	6.69	0	0	0	0	0	0	0
1020	0	0	0	0	0	0	0	0	0	0	0	0	0	0	0	0	0	0	0	0	0	8.35	0	0	0	0	53.35	0	15.68	0	0	0	0	0	0	0	6.72	0	0	0	0	0	0	19.26	0	0	33.39	0	36.23
1021	0	38.82	25.1	0	0	23.48	0	0	0	15.49	0	0	0	0	17.98	0	19.74	0	17.12	30.55	0	0	22.91	0	0	0	0	0	0	20.71	0	0	0	55.81	0	0	0	0	0	58.18	11.11	0	36.91	0	34.19	0	0	7.76	0
1022	0	0	0	13.91	46.31	0	9.21	0	29.54	0	36.27	53.1	53.52	0	0	0	0	0	0	0	0	0	0	0	9.97	0	0	8.08	0	0	0	0	0	0	14.19	0	0	0	45.85	0	0	0	0	0	0	10.56	0	0	0
1023	0	0	0	0	0	0	0	26.84	0	0	0	0	0	36.2	0	32	0	0	0	0	0	14.93	0	0	0	0	0	0	0	0	0	16.19	12.77	0	0	0	0	0	0	0	0	25.54	0	0	0	0	0	0	0
1024	0	29.62	6.38	0	0	0	0	0	0	19.64	0	0	0	0	14.83	0	0	0	0	0	15.22	0	0	0	0	0	0	0	0	0	0	0	0	0	0	46.6	19.38	0	0	0	0	0	0	15.79	0	13.74	0	0	0
1025	0	0	0	0	0	0	0	0	0	0	0	0	0	0	0	0	22.94	36.27	22.95	0	0	0	0	52.03	0	0	0	0	22.1	10.17	35.93	0	37.23	0	27.33	0	0	19.52	0	0	21.95	0	0	0	0	0	0	19.4	0
1026	27.25	0	0	0	0	0	0	0	0	0	29.65	0	0	0	0	15.21	0	0	0	13.94	0	0	0	23.8	21.47	54.96	10.02	0	17.81	0	0	0	0	0	0	0	0	0	0	13.69	0	0	0	0	0	0	0	0	0
1027	0	0	0	13.84	0	0	0	14.58	0	0	0	0	0	0	0	0	12.72	0	0	0	0	49.93	0	0	0	0	0	22.08	0	0	0	0	0	0	0	0	0	0	0	0	0	23.74	15.88	17	16	0	6.66	0	22.28
1028	0	18.7	0	0	0	0	0	0	26.07	0	0	24.93	0	10.84	0	0	0	0	19.2	0	0	0	0	0	0	0	0	0	0	15.25	3.12	0	0	0	0	42.79	22.57	0	26.75	0	0	0	0	0	0	10.87	0	0	0
1029	0	0	25.55	0	19.8	15.88	0	0	0	0	0	0	9.65	0	0	0	0	17.94	0	0	0	0	38.75	0	21.56	0	0	0	0	0	0	0	0	0	0	0	0	0	0	0	0	0	0	0	0	0	15.56	0	0
1030	0	0	0	0	0	0	30.42	0	0	0	0	0	0	4.95	0	0	0	0	0	0	0	0	0	5.97	0	32.58	7.22	0	0	0	6.96	59.01	5.65	15.59	0	0	0	11.41	0	0	9.07	0	0	11.79	15.42	0	0	0	0
1031	9.59	0	0	0	0	0	0	0	0	16.78	0	10.88	0	0	0	0	10.94	0	0	0	28.03	0	0	0	0	0	0	8.09	0	0	0	0	0	0	0	0	0	0	0	0	0	7.53	13.98	0	0	0	0	0	0
1032	0	0	0	0	0	0	0	14.8	0	0	0	0	0	0	10.57	0	0	0	0	22.97	0	17.15	0	0	0	0	5.59	0	0	0	0	0	0	0	0	0	0	0	15.9	0	0	0	0	0	0	0	0	2.89	8.68
1033	0	12.82	0	0	0	0	0	0	0	0	0	0	0	0	0	0	0	0	0	0	0	0	0	0	0	0	0	0	31.67	25.35	0	0	0	0	0	0	0	0	0	0	0	0	0	0	0	0	0	0	0
1034	0	0	0	12.42	0	0	0	0	38.78	0	0	0	0	0	0	0	0	0	0	0	0	0	0	0	7.92	20.63	0	9.42	0	0	0	0	53.04	0	0	0	15.92	0	0	0	54.57	0	0	0	0	0	0	0	0
1035	0	0	0	10.22	0	75.64	23.56	69.63	0	0	0	0	36.21	16.67	0	0	0	0	0	0	25.77	39.28	25.05	67.86	0	0	0	0	0	0	0	0	0	41.11	32.37	0	0	22.78	0	51.04	0	0	0	0	28.13	20.76	57.18	53.8	24.69
1036	62.21	66.81	25.75	0	42.1	0	0	0	28.82	0	34.28	68.78	0	0	58.4	75.18	0	59.46	0	0	0	0	0	0	0	0	0	0	23.68	34.44	60.5	0	0	0	0	63.56	0	0	0	0	0	0	38.6	0	0	0	0	0	0
1037	0	0	0	0	0	0	0	0	0	0	0	0	0	0	0	0	0	0	0	0	0	0	0	0	19.31	49.12	0	24.73	0	0	0	0	0	0	17.05	0	0	21.07	0	0	0	0	0	36.97	0	16.93	0	0	0
1038	0	0	0	0	0	0	14.95	0	0	0	0	0	10.89	0	0	0	0	0	0	44.01	16.68	0	15.57	0	0	0	0	0	0	0	0	0	0	0	0	0	0	0	45.52	0	0	0	0	0	0	0	0	0	0
1039	0	0	0	0	0	0	0	0	0	59.06	30.79	0	0	42.67	0	0	0	0	0	0	0	0	0	0	0	0	0	0	0	0	0	0	0	0	0	0	46.03	0	0	0	0	0	0	0	0	0	0	0	0
1040	0	0	0	13.06	62.75	0	0	0	48.32	0	0	0	0	0	58.1	59.35	114.53	0	95.12	0	0	0	0	0	0	0	0	0	0	0	0	0	66.67	0	0	0	0	0	0	0	0	109.65	48.96	0	22.51	0	72.31	73.07	83.2
1041	73.33	60.53	72.32	77.13	0	72.21	78.77	0	0	0	0	78.69	65.9	0	0	0	0	83.74	40.41	0	45	60.22	63.64	81.31	0	0	40.91	70.18	68.92	78.19	69.02	58.16	0	33.5	42.65	59.55	0	0	0	71.93	75.35	0	0	77.29	77.26	58.67	0	0	0
1042	0	0	0	0	0	0	0	0	0	55.1	35.98	0	0	20.83	0	0	0	0	0	0	0	0	0	0	60.62	59.73	59.49	0	0	0	0	0	0	0	0	0	59.45	44.24	78.18	0	0	0	0	0	0	0	0	0	0
1043	0	0	0	0	0	0	0	0	0	0	0	0	0	0	0	0	0	0	0	0	0	0	0	0	0	0	0	0	0	0	0	0	0	0	0	0	0	0	0	0	0	0	0	0	0	0	0	0	0
1044	0	0	0	0	0	0	0	0	0	0	0	0	0	22.4	0	0	0	0	0	0	0	0	0	0	0	0	0	0	0	0	0	0	0	0	0	0	0	0	0	0	0	0	0	0	0	0	0	0	0
1045	0	0	0	0	0	0	0	0	7.65	0	0	0	0	0	17.61	0	10.62	0	0	0	9.61	0	0	0	0	0	0	0	0	0	0	0	0	0	7.11	5.25	0	0	0	0	0	0	4.36	0	0	9.37	0	0	0
1046	0	13.72	0	0	0	0	0	76.53	0	0	0	0	0	0	0	0	0	0	0	65.25	0	0	0	0	0	0	0	0	0	0	0	5.41	0	0	0	0	0	0	0	0	0	0	0	0	0	0	0	0	0
1047	0	0	0	3.97	0	0	0	0	0	0	27.56	0	0	0	0	13.97	0	0	0	0	0	0	1.04	0	20.54	0	0	0	44.33	0	0	0	0	37.67	0	0	10.98	0	0	0	0	0	0	0	0	9.82	0	0	0
1048	0	0	0	0	0	0	0	0	0	0	0	0	0	0	0	0	0	0	10.84	0	0	6.22	0	0	0	0	0	24.18	0	0	0	0	0	0	8.53	0	0	9.58	0	0	0	0	0	0	0	0	0	0	0
1049	0	0	23.15	10.5	0	0	0	0	0	9.48	0	0	0	6.77	0	0	0	0	0	15	0	0	0	0	0	5.65	0	0	0	24.81	18.7	0	0	0	0	0	0	0	0	0	0	9.76	0	0	0	0	0	0	0
1050	0	0	0	0	0	29.75	0	0	0	0	0	0	18.32	0	28.48	19.84	0	0	25.9	0	0	0	0	0	12.34	0	6.51	0	0	0	0	10.31	2.75	0	7.24	0	0	0	17.96	0	21.71	0	0	0	0	8.06	9.14	26.98	26.65
1051	18.6	0	0	0	21.38	0	20.64	0	0	14.65	11.49	0	0	0	0	0	27.48	0	0	11.3	0	0	10.03	10.69	0	0	0	0	0	0	0	0	0	0	0	0	0	0	0	0	0	0	0	53.87	41.16	0	32.09	0	0
1052	0	0	0	0	0	0	0	0	15.69	0	0	24.28	0	0	0	0	0	35.41	0	0	22.76	0	0	0	0	8.78	0	0	0	11.52	0	0	0	0	15.18	0	22.36	0	0	25.79	0	0	0	0	0	24.7	0	0	0
1053	0	0	0	0	0	0	0	26.95	0	0	0	0	0	16.41	0	0	0	0	0	0	0	0	0	0	0	0	7.77	0	0	0	0	0	8.24	0	0	0	0	0	15.6	0	0	0	0	0	0	0	0	13.84	0
1054	0	0	0	0	0	0	0	10.56	0	0	0	0	0	0	0	9.39	0	0	0	0	40.77	0	0	0	0	0	0	28.86	0	6.14	8.1	0	0	0	0	0	0	23.73	0	0	16.03	0	41.55	0	0	0	0	0	0
1055	0	0	16.78	0	0	0	24.66	0	0	56.69	4.09	0	0	0	12.82	0	0	0	29.22	0	0	0	0	0	0	46.83	0	0	0	0	0	16.12	0	27.77	0	43.13	62.26	0	0	0	0	52.91	0	0	0	0	22.29	0	0
1056	41.29	0	0	0	21.69	0	0	0	0	0	0	0	37.95	43.28	0	0	7.05	10.35	0	0	0	62.46	5.11	0	0	0	16.55	0	0	24.42	0	0	0	0	13.54	0	0	0	0	0	0	0	0	0	19.64	0	0	0	0
1057	0	0	0	0	0	0	0	0	0	0	0	0	0	0	0	9.56	0	0	0	27.05	0	0	0	0	31.81	0	0	18.54	0	0	0	0	32.95	0	0	0	0	0	0	0	0	0	0	0	0	35.15	0	31.82	44.22
1058	0	0	11.85	60.61	0	33.93	27.76	0	39.36	0	29.46	60.89	0	0	13.82	0	0	20.28	34.67	0	0	0	0	26.99	0	0	0	0	14.34	0	61.69	39.16	0	16.75	7.9	50.05	0	0	0	0	12.82	16.92	0	0	0	0	0	0	0
1059	0	40.53	0	0	43.88	0	0	0	0	0	0	0	15.37	0	0	0	42.47	0	0	0	22.35	0	17.48	0	0	0	51.1	0	0	0	0	0	0	0	0	0	0	0	87.4	37.8	0	0	27.58	52.06	0	0	30.89	0	0
1060	12.89	0	0	0	0	0	0	0	0	17.1	0	0	0	0	0	15.22	0	0	0	0	17.95	0	0	0	0	47.94	0	46.83	0	40.15	0	0	0	0	0	0	0	40.52	0	0	0	14.77	0	0	0	0	0	32.18	0
1061	0	0	0	0	0	0	0	0	0	0	0	0	11.18	0	0	0	0	16.27	0	22.05	0	0	0	9.71	0	0	0	0	27.95	0	0	0	0	40.85	0	0	0	0	0	0	0	0	0	0	29.26	12	0	0	52.93
1062	0	0	14.8	0	0	0	0	32.6	0	0	53.15	0	0	0	28.07	0	0	0	0	0	0	0	13.43	0	36.28	0	0	0	0	0	0	0	0	0	13.36	9.56	14.11	0	0	36.84	12.73	0	0	0	0	0	0	0	0
1063	0	0	0	0	0	0	0	0	0	0	0	0	26.12	59.34	0	0	0	0	0	0	0	0	0	0	0	0	19.49	0	0	0	0	17.52	19.21	0	0	0	0	6.92	0	0	0	0	7.66	0	0	0	0	18.44	0
1064	0	0	0	0	0	0	28.15	0	0	16.11	0	0	0	0	0	46.1	0	0	0	0	0	0	0	0	0	0	0	0	0	20.62	8.06	0	0	0	13.23	0	0	0	0	0	0	0	0	0	0	0	0	0	16.11
1065	0	30.8	0	0	0	0	0	10.65	33.07	0	0	39.79	0	0	0	0	20.11	0	0	13.76	0	0	0	15.95	0	0	0	0	0	0	0	0	0	0	0	31.63	13.06	10.22	0	0	0	0	5.96	0	0	16.94	0	0	0
1066	14.75	0	14.01	0	4.61	0	0	0	0	0	0	0	0	0	0	0	0	0	0	0	34.88	37.2	0	0	6.71	0	0	0	0	0	0	17.87	0	21.03	0	0	0	0	0	0	0	0	0	0	0	0	18.03	0	0
1067	0	0	0	15.39	0	0	0	0	0	0	0	0	0	0	0	0	0	10.78	27.11	0	0	0	0	0	0	0	0	0	0	0	11.39	0	13.2	0	0	0	0	0	0	0	0	5.51	10.49	30.08	0	0	0	12.19	0
1068	18.87	0	0	0	13.04	26.89	24.95	0	0	26.45	0	0	0	0	0	0	11.49	12.75	14.77	0	0	0	14.31	12.72	0	23.29	0	0	13.79	0	0	0	12.67	0	0	0	0	0	34.65	23.3	12.03	0	0	0	11.54	0	0	0	10.55
1069	0	0	0	0	0	0	0	8.87	0	0	0	19.17	0	0	0	0	0	0	0	0	0	0	0	0	26.72	0	0	0	0	11.88	0	0	0	0	0	0	0	10.11	0	0	0	8.62	0	0	0	0	0	0	0
1070	0	0	0	0	0	0	0	0	0	0	0	0	0	0	0	0	0	0	0	0	0	0	0	0	0	0	0	0	0	0	0	0	0	0	0	0	0	0	0	0	0	0	0	0	0	0	0	0	0
1071	0	0	16.55	0	0	0	10.57	6.38	0	0	25.23	0	0	0	0	0	12.02	0	21.37	11.19	0	0	15.28	50.76	0	0	27.67	38.38	0	0	0	0	0	0	28.03	0	13.8	7.82	0	0	0	0	0	0	0	0	62.53	0	0
1072	0	0	0	10.25	32.01	0	0	0	20.28	0	0	0	16.17	19.19	0	0	0	0	0	0	0	0	0	0	0	0	0	20.02	0	0	0	0	0	0	0	0	0	0	0	0	18	0	0	21.41	0	20.12	0	0	0
1073	41	0	0	0	0	0	0	0	0	0	52.47	27.51	0	0	0	0	0	11.92	0	0	41.15	0	0	0	0	0	0	0	0	5.09	32.27	0	0	0	0	22.82	0	0	10.42	0	0	39.54	10.47	0	8.85	0	0	30.23	0
1074	0	10.36	0	0	0	0	0	0	0	0	0	0	0	0	0	0	0	0	16.18	9.49	0	10.35	0	0	19.01	13.23	0	0	71.28	27.48	0	38.06	0	0	21.31	0	42.74	0	0	0	0	0	0	0	0	0	0	0	18.52
1075	0	0	0	15.34	0	54.16	21.06	7.24	0	21.75	0	0	41.78	12.46	24.05	0	0	0	0	0	0	0	0	0	0	0	0	0	0	0	0	0	0	0	0	0	0	27.42	0	34.01	0	0	20.71	0	0	0	0	0	0
1076	0	20.54	41.02	0	48.43	0	0	0	28.12	0	0	0	0	0	0	0	35.82	28.09	0	0	0	22.85	36.45	37.98	0	0	0	0	0	0	0	0	0	46.94	0	34.66	0	0	0	0	0	0	0	60.85	0	0	0	10.45	62.12
1077	0	0	0	0	0	0	0	0	0	0	38.25	15.76	0	0	0	0	0	0	0	0	14.37	0	0	0	0	15.04	0	17.56	0	0	0	0	32.26	0	0	0	0	0	23.09	0	43.97	0	0	0	28.27	0	0	0	0
1078	30.94	0	0	0	0	0	0	12.6	0	11.13	0	0	0	0	18.57	0	0	0	0	0	0	0	0	0	36	0	17.7	0	0	0	0	0	0	0	0	0	0	0	0	0	0	0	0	0	0	0	0	0	0
1079	0	0	0	0	0	0	0	0	0	0	0	0	0	0	0	0	0	0	86.04	0	0	0	0	0	0	0	0	0	11.92	0	38.13	0	0	0	0	0	15.44	0	0	0	0	0	0	0	0	0	0	0	0
1080	0	0	0	0	0	0	0	0	0	0	0	0	0	58.92	59.05	71.08	0	0	0	49.1	0	0	0	50.52	0	0	0	0	0	0	0	0	0	0	0	0	0	0	0	12.81	55.07	0	54.31	0	0	0	0	0	0
1081	51.2	50.4	67.66	44.72	57.1	61.54	0	45	25.71	32.42	43.29	0	0	0	0	56.33	46.18	55.5	0	0	0	81.29	65.11	0	0	0	0	0	0	36	54.97	54.23	55.94	53.27	42.1	72.16	54.98	0	0	66.59	0	49.45	0	65.23	59.34	0	57.46	49.45	0
1082	0	0	0	0	0	0	0	0	0	0	0	0	0	0	0	0	0	0	0	0	0	0	0	0	52.63	33.1	51.83	64.16	53.87	0	0	0	0	0	0	0	0	40.93	68.54	0	0	0	0	0	0	0	0	0	0
1083	0	0	0	0	0	0	0	0	0	0	0	0	0	0	0	0	0	0	0	0	59.07	0	0	0	0	0	0	0	0	0	0	0	0	0	0	0	0	0	0	0	0	0	0	0	0	46.58	0	0	0
1084	0	0	0	0	4.56	0	0	0	8.36	0	6.17	0	0	0	0	0	0	0	0	0	0	0	0	0	0	0	0	0	0	0	0	0	3.72	31.56	0	0	0	0	0	0	0	0	0	0	0	0	0	0	0
1085	10.69	0	0	0	0	0	0	0	0	0	0	0	0	0	0	0	0	0	0	0	0	0	0	0	0	0	0	0	0	0	0	0	0	0	0	0	0	0	0	0	7.54	0	0	0	0	0	5.91	0	56.82
1086	0	27.95	0	0	0	12.48	0	8.72	0	17.99	0	47.56	64.14	7.99	0	0	0	0	0	0	0	0	0	0	23.75	0	0	0	0	30.98	0	0	28.3	0	0	0	0	23.72	0	0	0	8.27	0	0	29.28	0	0	0	7.75
1087	0	0	0	14.23	0	0	42.75	0	0	0	0	0	0	0	40.95	10.68	13.62	0	0	0	0	0	8.89	0	0	8.29	0	11.09	0	0	0	0	0	0	0	16.33	26.62	0	0	0	0	0	11.23	17.61	0	0	0	0	0
1088	0	0	0	0	0	0	0	0	0	0	0	0	0	0	0	0	0	0	0	0	0	0	0	0	0	0	0	0	11.78	0	0	0	0	0	40.87	0	0	0	5.51	0	0	0	0	0	0	0	0	0	0
1089	0	0	15.21	0	0	0	0	0	0	0	0	0	0	0	0	0	0	0	0	27.37	0	0	0	19.57	0	0	0	0	0	0	0	0	0	0	0	0	0	0	0	0	0	0	21.57	0	0	0	0	0	0
1090	0	32.15	0	23.46	0	0	0	0	0	0	0	25.87	11.95	0	0	33.91	0	10.12	26.89	0	41.01	0	46.02	0	0	0	0	0	0	0	0	41	0	0	0	12.53	0	0	0	0	0	0	0	10.98	0	48.95	32.75	19.05	0
1091	39.95	0	0	0	51.04	0	24.18	37.19	0	0	61.82	0	0	62.83	0	0	0	0	0	0	0	0	0	0	0	36.39	38.32	0	0	32.86	45.02	0	0	45.12	0	0	51.3	0	0	64.38	0	43.82	0	0	0	0	0	0	63.33
1092	0	0	18.95	0	0	0	0	0	57.91	0	0	14.09	21.5	0	53.15	0	0	15.46	0	32.57	0	48.86	0	32.81	0	0	0	67.49	0	0	0	0	0	0	48.39	22.65	0	0	0	0	53.81	0	50.99	18.43	0	0	0	31.83	0
1093	0	0	0	0	0	0	0	0	0	0	0	0	0	0	0	0	29.01	0	0	0	0	0	0	0	29.74	0	0	0	52.1	0	0	0	13.03	0	0	0	0	53	40.51	0	0	0	0	0	0	12.82	67.12	0	0
1094	0	20	0	0	0	55.47	0	0	0	0	0	0	0	0	0	0	0	0	12.07	0	0	0	0	0	0	0	11.8	0	0	0	0	0	0	0	0	0	0	0	0	0	0	0	0	0	0	0	0	0	0
1095	0	0	0	0	0	0	17.7	0	0	39.62	0	12.51	0	0	0	0	0	0	0	12.07	0	6.76	0	0	25.47	0	0	0	0	12.68	0	9.69	0	13.67	36.82	0	0	0	0	0	0	0	0	0	0	0	0	0	0
1096	11.46	0	0	0	0	0	0	6.63	0	0	0	0	0	0	0	10.23	0	0	0	0	0	0	0	0	0	23.88	0	0	0	0	7.76	0	19	0	0	0	0	0	0	0	0	16.59	0	0	6.02	0	0	0	0
1097	0	0	0	0	0	0	0	0	16.55	0	0	0	0	0	0	0	0	0	0	0	0	0	0	14.36	0	0	0	0	0	0	0	0	0	0	0	0	0	0	0	0	0	0	0	0	0	36.71	0	0	6.55
1098	0	0	0	0	4.29	0	0	0	0	0	0	0	0	0	0	0	0	0	0	0	3.69	0	0	0	21.51	0	0	7.31	7.98	0	0	5.11	0	0	0	7	0	0	0	0	0	0	0	0	0	0	0	0	0
1099	0	30.11	0	76.54	0	0	0	0	0	0	6.24	0	0	0	0	22.33	14.41	0	0	0	0	6.45	10.01	0	0	0	17.36	0	0	0	0	0	0	12.56	0	0	7.89	13.83	0	0	5.82	24.14	0	0	0	0	0	16.16	0
1100	0	0	4.31	16.95	0	0	13.81	22.94	0	0	0	0	14.73	0	0	0	0	0	24.31	16.12	0	0	0	0	0	0	0	0	0	0	10.66	0	0	0	0	0	0	0	0	24.01	0	0	0	21.84	0	0	23.89	0	10.15
1101	0	0	0	0	0	0	0	0	0	8.7	0	0	0	10.43	5.36	0	6.41	17.78	0	0	0	0	0	0	0	0	0	17.38	7.81	0	0	0	0	0	27.56	37.73	17.12	0	0	0	0	0	0	0	0	0	0	0	0
1102	13.11	0	0	0	0	9.49	27.89	13.31	0	8.66	0	20.04	0	0	0	0	0	0	0	9.27	0	10.65	0	1.78	0	36.83	0	0	0	17.93	0	0	0	0	0	0	0	26.37	0	0	0	0	0	0	0	0	0	0	0
1103	49.28	0	0	0	7.33	0	0	0	22.02	0	5.08	0	0	0	0	0	0	0	0	0	0	0	0	0	0	8.81	0	0	18.3	0	0	14.13	0	0	0	0	0	0	0	0	13.98	0	12.05	0	20.64	0	0	0	0
1104	0	7.22	0	0	0	0	0	0	0	0	0	0	0	0	0	0	0	0	0	0	4.18	0	0	0	0	0	12.77	0	0	0	0	0	0	0	0	0	0	0	0	0	0	0	0	0	0	0	0	5.02	0
1105	0	92.71	10.7	0	0	0	0	0	0	0	0	0	0	0	0	0	0	0	6.13	0	0	0	5.42	0	0	0	0	9.78	0	0	12.46	0	35.35	0	0	13.77	0	0	0	0	0	0	0	0	11.21	11.61	0	0	0
1106	0	0	0	0	0	0	0	0	0	0	0	0	0	0	0	0	0	0	0	0	0	0	0	0	0	0	0	0	0	0	0	0	0	0	0	0	0	0	0	0	0	0	0	0	0	0	0	0	0
1107	0	0	0	0	0	0	0	0	0	0	0	0	0	0	0	0	0	0	52.58	0	0	0	0	0	0	0	0	0	0	0	0	43.66	104.45	22.81	0	0	0	0	0	0	0	0	0	0	0	0	0	41.87	0
1108	0	0	0	40.35	73.45	149.15	62.42	46.1	83.51	41.33	0	65.03	0	103	21.45	0	28.3	97.47	0	0	0	144.6	49.13	0	0	9.65	0	0	68.08	42.73	0	0	0	0	0	10.37	0	0	102.58	84.29	81.81	30.84	63.9	0	54.55	20.25	0	0	93.08
1109	0	0	45.28	0	0	0	0	0	0	0	60.69	0	89.6	0	0	105.81	0	0	0	59.41	98.69	0	0	0	24.2	0	0	78.44	0	0	0	0	0	0	0	0	83.86	12.09	0	0	0	0	0	0	0	30.42	61.8	0	0
1110	0	0	0	0	0	0	0	0	0	0	0	0	0	0	0	0	0	0	0	0	0	0	0	38.23	0	43.11	58.72	0	0	70.03	0	0	0	26.03	0	0	0	0	0	0	0	0	0	107.45	0	0	0	0	0
1111	27.83	0	0	40.04	0	0	0	0	0	0	0	0	0	0	20.84	0	19.34	0	0	0	0	0	0	43.53	0	0	0	0	0	0	0	0	0	0	73.07	33.5	0	0	0	0	0	12.25	0	0	0	0	0	0	0
1112	0	0	0	0	0	0	0	0	0	0	0	0	0	0	0	0	0	0	0	0	0	0	0	0	0	0	0	0	0	0	0	0	0	0	0	0	0	0	0	0	0	0	0	0	0	0	0	0	0
1113	0	0	0	0	0	0	0	0	0	27.66	0	0	0	0	0	0	0	0	9.15	10.68	0	0	0	0	0	31.27	0	0	0	0	0	0	0	38.88	56.54	0	0	0	0	30.7	0	0	8.98	0	0	0	0	0	0
1114	0	0	0	0	9.55	0	29.45	0	0	0	0	0	27.53	0	0	45.68	11.95	0	0	0	0	0	0	0	0	0	0	0	26.25	0	0	0	0	0	0	0	0	19.13	0	0	0	0	0	0	0	0	0	0	27.77
1115	0	0	0	0	0	0	0	0	0	0	0	0	0	0	0	0	0	0	0	0	0	0	5.62	0	0	0	0	0	0	0	0	0	0	0	0	0	17.27	0	0	0	0	0	0	0	11.58	0	14.29	0	0
1116	0	0	13.76	0	0	0	0	4.96	0	0	0	0	0	0	0	0	0	6.8	0	0	0	0	0	0	0	0	0	0	0	0	0	0	0	0	0	28.96	0	0	8.09	0	0	0	0	0	0	0	0	10.49	0
1117	0	0	14.96	0	0	0	0	0	0	26.05	0	0	0	0	0	0	0	0	0	0	0	0	0	0	0	0	0	10.06	0	29.3	86.06	0	0	0	0	0	0	0	0	0	11.76	0	10.58	0	0	0	0	0	0
1118	9.97	7.02	0	5.38	7.1	0	22.95	0	9.04	0	0	14.05	0	13.76	0	0	0	0	0	0	0	0	5.98	18.3	0	0	7.27	0	0	0	10.98	21.88	17.93	23.93	0	0	0	0	0	0	0	0	0	0	0	0	0	0	0
1119	0	0	0	0	0	0	0	10.17	0	0	0	0	0	0	0	7.33	0	0	0	0	0	0	0	0	0	17.56	0	0	0	0	0	0	0	0	23.4	0	0	32.36	0	0	0	0	0	0	0	0	5.93	0	0
1120	0	0	0	0	0	0	0	0	7.19	0	9.32	0	0	0	0	0	0	0	0	0	0	0	0	0	16.85	0	0	0	0	0	0	0	0	0	0	0	6.33	0	0	0	0	0	0	0	0	0	0	0	0
1121	0	0	0	0	0	0	0	0	0	0	0	0	0	0	0	0	0	0	0	0	0	0	0	0	0	0	0	8.44	0	0	0	0	0	0	0	0	0	0	0	0	0	0	0	0	0	0	0	0	3.32
1122	0	0	0	0	0	0	0	0	0	0	0	0	0	0	0	0	0	0	0	0	0	0	0	0	0	5.23	6.14	0	0	0	0	0	0	0	0	0	0	0	0	0	0	0	0	0	0	0	0	0	0
1123	0	0	0	0	0	0	0	0	0	0	0	0	0	0	0	0	0	0	0	0	0	0	0	0	0	0	0	0	0	0	0	0	0	0	0	0	0	0	0	0	0	0	0	0	21.12	0	0	0	0
1124	45.72	15.72	19.24	21.65	18.27	19.99	28.53	18.06	16.93	17	25.12	0	19.32	13.42	20.37	0	25.03	23.23	26.68	20.87	15.51	26.98	15.93	25.03	15.79	0	0	0	0	0	0	17.69	27.67	30.32	17.99	21.88	0	0	0	17.41	16.35	28.23	21.4	16.88	0	23.5	24.9	20.12	24.1
1125	0	0	0	0	0	0	0	0	0	0	0	0	0	0	0	0	0	0	0	0	0	0	0	0	0	20.2	17.13	15.96	22.89	12.96	0	0	0	0	0	0	37.72	17.04	19.25	0	0	0	0	0	0	0	0	0	0
1126	0	0	0	0	0	0	0	0	0	0	0	0	0	0	123.59	21.83	0	0	0	0	0	0	0	0	0	0	0	0	0	0	27.35	0	0	0	0	0	0	0	0	0	0	0	80.97	0	28.28	0	0	0	0
1127	0	17.14	18.49	0	31.25	121.4	13.72	0	49.54	0	64.82	22.76	0	0	0	0	0	9.13	0	38.36	25.93	9.84	0	0	0	0	0	0	0	0	0	0	75.08	55.89	0	41.13	0	36.74	0	37.38	0	0	0	0	0	0	32.14	0	0
1128	0	0	0	0	0	0	0	0	0	0	0	0	0	0	0	0	0	0	74.64	0	0	0	16.64	34.76	0	52.58	0	0	44.06	0	0	0	0	0	95.1	0	66.26	0	114.82	0	0	53.26	0	49.24	0	0	0	0	76.66
1129	95.24	0	0	0	0	0	0	36.61	0	0	0	0	52.42	65.17	0	87.47	86.31	32.74	0	0	0	37.45	0	0	70.45	0	45.74	0	0	0	80.45	97.74	0	0	0	0	0	0	0	0	0	0	0	0	0	82.3	0	0	0
1130	0	32.01	25.09	42.57	0	0	42.2	0	0	60.34	0	0	0	0	0	0	0	0	0	19.44	0	0	32.71	0	0	0	0	0	0	0	0	0	0	0	0	0	0	0	0	0	0	0	0	0	0	0	14.96	67.97	0
1131	0	0	0	0	0	0	0	0	0	0	0	0	0	0	0	0	0	0	0	0	0	0	0	17.27	0	0	0	0	0	28.25	0	0	0	0	0	0	0	0	0	17.48	0	0	0	0	0	0	0	0	0
1132	0	0	0	0	0	0	0	0	65.72	0	0	0	0	0	0	0	0	0	0	0	0	0	0	0	0	0	0	0	0	14.05	0	0	0	0	0	0	0	0	0	0	0	15.44	0	35.57	0	0	0	0	0
1133	0	0	0	0	0	0	0	0	0	0	0	34.4	16.01	0	0	38.41	0	0	44.73	0	26.52	0	0	0	0	0	34.92	0	0	0	7.12	0	13.46	0	0	20.67	0	0	0	0	61.57	0	0	0	0	0	0	0	0
1134	0	0	0	0	17.71	0	0	13.18	0	0	9.1	9.02	0	0	0	0	0	0	0	0	0	13.96	0	0	0	10.32	0	0	0	0	0	0	0	0	0	0	0	0	0	0	0	0	49.43	0	0	0	0	0	0
1135	0	0	0	0	0	0	0	0	0	6.08	0	0	0	0	0	0	0	0	0	13.47	0	0	0	0	0	0	0	34.285	0	0	0	0	0	11.26	0	0	9.38	0	0	0	0	0	0	0	0	10.93	13.58	0	4.2
1136	10.53	0	0	0	0	0	19.02	0	0	0	0	0	0	0	0	0	9.08	0	0	0	0	0	0	0	0	0	0	0	0	0	0	0	0	0	0	24.19	0	35.775	0	0	0	0	0	0	79.74	0	0	16.42	0
1137	0	0	0	6.34	0	24.02	0	0	0	0	0	0	0	0	0	0	0	0	0	0	0	0	0	0	5.1	0	0	0	0	0	0	0	0	0	0	0	0	0	0	0	0	0	0	0	0	0	0	0	0
1138	0	0	0	0	0	0	0	11	8.5	0	9.76	0	0	6.98	0	0	0	0	0	0	0	0	0	0	0	0	0	0	0	0	0	0	0	0	29.94	0	5.53	0	0	0	0	0	0	9.74	0	9.43	0	0	0
1139	0	0	0	0	0	0	5.41	0	0	0	0	0	0	0	0	4.52	0	0	0	0	0	0	0	0	0	0	0	0	32.35	0	0	0	0	0	0	0	0	0	0	0	0	5.67	0	0	9.63	0	0	0	5.19
1140	0	0	0	0	0	0	0	0	0	1.99	0	0	0	0	0	0	0	0	0	0	0	0	0	0	0	0	15.89	0	0	0	0	0	0	0	0	0	0	0	0	4.68	0	0	0	0	0	0	0	0	0
1141	0	0	0	0	0	0	0	0	0	0	0	0	0	0	3.76	0	0	0	8.23	0	0	0	0	0	0	5.79	0	0	0	0	0	0	0	0	0	17.45	0	0	0	0	0	0	4.01	3.29	0	0	6.42	0	0
1142	3.29	0	0	1.15	0	2.74	0	0	0	0	0	0	0	0	0	0	0	0	0	0	3.07	6.52	0	0	14.08	0	62.4	0	0	16.04	0	133.19	0	0	0	0	0	7.09	0	0	0	0	0	0	0	0	9.46	0	0
1143	0	0	0	0	0	0	0	8.45	4.24	0	0	0	0	6.52	118.25	0	0	0	0	11.53	0	0	0	0	0	0	0	0	0	0	0	0	0	0	12.57	0	0	0	0	0	0	0	0	0	0	0	0	5.58	0
1144	98.98	0	0	0	0	0	0	0	0	0	0	0	0	0	0	0	0	0	0	0	0	0	0	0	0	0	0	0	0	0	0	0	0	0	0	0	0	0	0	0	0	0	0	0	0	0	0	0	0
1145	0	0	25.72	0	0	40.58	7.51	25.5	0	0	0	0	0	0	0	0	0	0	0	0	0	17.7	0	0	0	0	0	0	0	0	0	0	0	0	54.23	0	0	0	0	0	0	0	0	19.94	0	0	0	0	0
1146	0	0	0	0	0	0	0	0	19.83	0	0	0	0	0	0	0	0	0	0	0	0	0	0	0	0	0	0	0	6.6	0	34.38	0	12.47	0	0	0	0	0	0	0	0	0	0	0	0	0	0	0	0
1147	0	10.34	0	0	0	0	0	0	0	0	0	0	0	0	0	0	0	0	0	38.18	0	0	0	0	0	0	0	11.02	0	0	0	0	0	79.94	0	0	54.81	0	0	65.2	0	33.45	0	0	89.41	0	0	0	0
1148	0	15.98	76.26	165.73	52.73	0	0	0	0	133.17	0	0	0	0	0	94.19	0	0	149.2	0	137.44	0	116.36	0	54.32	0	0	0	61.91	61.3	0	0	80.51	0	0	0	0	123.29	0	0	0	0	145.41	56.51	0	102.13	0	0	119.57
1149	0	0	0	0	0	0	0	33.41	19.24	0	68.72	108.31	100.56	36.69	0	0	0	86.64	0	0	0	25.03	0	0	0	65.01	0	20.86	0	0	0	0	0	0	0	26.23	0	0	152.89	0	172.33	0	0	0	0	0	89.02	117.41	0
1150	0	0	0	0	0	0	0	0	0	0	0	0	0	16.07	0	0	0	0	0	0	0	0	0	106.93	0	0	0	0	0	0	15.51	0	0	0	0	0	0	0	0	0	0	24.75	0	0	0	0	0	0	0
1151	0	0	0	0	16.33	0	20.77	0	0	0	0	0	0	0	0	0	0	0	0	0	0	0	0	0	12.42	0	0	0	79.36	0	0	0	0	0	19.79	0	0	0	0	0	0	0	0	57.2	0	0	0	0	0
1152	0	0	0	0	0	0	0	0	0	0	0	0	0	0	0	0	0	0	0	0	0	0	0	0	0	0	7.02	0	0	10.37	0	0	0	0	0	0	16.28	0	0	15.67	0	0	0	0	0	0	0	0	0
1153	0	0	0	0	0	0	0	0	0	0	0	0	0	0	0	0	92.58	0	0	0	0	0	0	0	0	0	0	0	0	0	0	44.05	0	0	0	0	0	0	0	0	0	0	0	0	0	0	0	0	0
1154	0	0	0	0	0	0	0	0	0	0	9.03	0	0	0	0	0	0	0	0	0	0	0	0	0	0	0	0	0	0	0	0	0	0	11.12	0	0	0	0	0	0	0	0	0	0	0	0	0	0	0
1155	0	0	0	0	0	0	0	0	0	0	0	30.5	0	0	0	0	0	0	0	0	0	0	0	0	0	0	0	0	0	0	0	0	0	0	0	0	0	15.75	0	0	0	0	0	0	0	0	0	0	0
1156	0	0	0	0	0	0	0	0	23.52	32.97	0	0	5.47	0	0	0	0	0	0	0	0	0	0	0	0	0	0	10.86	0	0	0	0	0	0	0	0	0	13.88	0	0	0	0	0	0	0	0	11.32	0	0
1157	0	0	0	0	0	0	0	0	0	0	0	0	0	0	0	0	0	3.88	0	0	0	0	0	5.65	0	0	20.56	0	0	0	0	0	0	0	0	0	5.09	0	0	0	0	0	0	0	64.27	0	0	4.37	0
1158	8.69	0	0	0	0	11.36	0	0	0	0	9.72	0	0	0	0	0	0	0	0	17.27	0	0	0	0	0	0	0	0	2.82	0	7.83	0	0	0	0	5	0	0	0	9.85	0	0	0	0	0	2.44	0	0	0
1159	0	0	0	0	0	0	0	9.54	12.64	0	0	0	0	0	0	0	0	0	0	0	0	0	0	0	0	0	0	0	0	10.48	0	0	9.4	0	0	0	6.45	0	0	0	10.75	0	0	0	6	0	0	0	0
1160	0	0	0	0	0	0	0	0	0	0	0	0	0	0	2.5	0	0	0	0	0	2.81	3.72	6.2	0	0	9.66	0	0	0	0	0	0	0	0	0	2.94	0	0	0	0	0	0	0	0	0	0	0	0	0
1161	0	0	0	0	0	0	0	0	0	0	0	4.58	0	3.6	0	0	0	0	1.93	0	0	0	0	0	15.2	0	0	0	0	0	0	0	0	0	0	0	0	0	0	0	0	0	0	0	0	1.66	0	0	0
1162	0	0	0	0	0	0	0	0	0	0	0	0	0	0	0	0	0	0	0	0	0	0	0	0	0	0	0	0	6.14	0	0	0	0	0	0	0	0	11.41	0	0	5.61	0	0	0	0	0	0	0	0
1163	0	6.45	0	0	0	0	0	0	0	0	88.61	0	0	2.91	0	0	0	0	0	0	0	0	0	0	0	0	0	0	0	0	0	0	0	0	0	0	0	0	0	0	72.2	0	0	9.11	0	0	0	5.12	5.47
1164	0	0	0	0	0	0	0	0	0	0	0	0	0	0	0	0	0	0	0	0	0	0	0	0	0	0	10.22	0	0	0	0	0	0	0	0	0	0	0	0	0	0	0	0	0	0	0	0	0	0
1165	0	0	0	0	0	0	0	0	0	0	0	0	0	0	0	0	0	0	0	0	0	0	0	0	0	0	0	0	0	0	0	0	0	0	0	0	0	12.03	0	0	0	0	0	0	0	0	0	0	0
1166	132.51	0	0	0	0	0	13.37	12.41	0	0	0	0	0	0	0	0	0	0	0	22.08	0	0	0	0	0	0	0	0	0	0	0	0	0	0	14.22	0	0	0	49.38	0	0	0	0	0	0	0	0	0	0
1167	0	0	0	0	0	0	0	0	0	0	0	40.67	0	0	0	0	0	0	0	0	0	36.86	0	0	0	0	0	70.08	0	0	57.21	0	0	0	0	0	0	0	0	0	0	0	0	0	104.06	0	0	0	0
1168	0	40.39	51.32	11.03	126.38	0	0	0	0	0	0	0	0	0	0	36	152.9	56.09	0	0	128.73	0	0	0	0	59.1	53.22	0	0	0	0	0	122.52	114.67	0	62.79	77.49	38.97	0	0	0	126.33	0	44.49	0	0	59.71	0	0
1169	0	0	0	25.77	0	0	30.34	0	75.06	144.15	0	0	139.92	0	141	0	0	0	153.93	27.62	0	0	102.51	0	83.88	0	0	0	108.18	167.2	0	0	0	0	21.97	0	0	0	0	135.8	0	0	72.92	0	0	139.04	0	111.18	0
1170	0	0	0	0	0	102.36	0	39.99	0	0	0	0	0	102.51	0	21.93	0	77.68	0	0	0	22.51	0	100.94	0	0	0	0	0	0	0	0	0	0	0	0	0	0	0	0	0	0	85.32	0	0	0	0	0	94.25
1171	0	21.21	0	0	0	0	59.87	0	0	0	0	26.51	0	0	0	0	0	0	0	0	0	0	39.51	0	0	0	0	0	0	0	0	0	0	0	0	0	0	20.09	13.47	0	0	0	0	23.1	0	0	0	0	0
1172	0	0	0	0	0	0	0	0	0	0	0	0	0	0	0	0	0	0	0	0	0	0	0	0	0	0	0	0	17.26	0	0	0	47.51	0	0	0	0	0	0	0	0	0	0	0	0	0	17.57	0	0
1173	0	0	0	0	0	0	0	0	6.78	0	0	0	0	0	0	0	0	0	0	0	0	0	0	0	0	0	0	0	0	0	0	0	0	0	0	0	0	0	0	0	0	0	0	0	0	0	0	0	0
1174	0	0	0	0	0	0	0	0	0	0	0	13.61	0	0	28.82	0	0	0	0	0	0	0	0	0	0	0	0	0	0	0	0	0	0	0	0	0	0	0	0	0	4.21	0	0	0	0	0	0	0	0
1175	0	9.49	0	0	11.2	0	0	0	0	0	19.92	0	0	0	0	0	0	0	0	12.32	0	0	0	0	0	0	0	0	0	0	0	0	0	0	0	9.38	0	0	0	0	0	0	0	0	0	0	0	0	0
1176	0	0	0	0	0	0	0	0	0	0	0	0	0	3.32	0	0	0	0	0	0	0	0	0	0	4.54	0	0	0	0	0	0	125.44	0	0	0	0	5.55	0	0	0	0	0	0	0	0	0	0	0	0
1177	0	0	0	0	0	0	0	0	0	0	0	0	0	0	0	5.89	0	0	0	0	0	0	0	0	0	0	0	6.91	9.91	0	0	7.3	0	0	0	0	0	0	0	0	0	0	0	0	0	0	0	0	0
1178	0	12.81	0	0	0	0	0	0	0	0	0	3.39	0	0	0	0	0	0	0	11.53	0	0	0	0	0	0	0	0	0	0	0	0	4.84	0	12.85	0	0	5.81	0	0	0	7.29	10.16	0	3.89	0	4.97	8.84	1.75
1179	0	0	0	0	0	1.41	0	0	0	0	0	0	0	0	0	0	0	0	0	0	0	3.33	0	0	0	0	0	0	0	0	0	0	0	8.33	0	3.36	0	0	0	0	0	0	0	0	0	7.03	0	0	0
1180	6.15	0	24.24	0	0	0	5.27	9.08	0	0	12.45	0	0	0	6.51	0	2.03	0	0	0	3.65	0	0	8.11	0	0	17.38	0	18.69	10.84	0	0	0	0	5.75	0	0	0	8.56	3.43	0	0	0	0	0	0	4.11	0	8.22
1181	0	0	0	4.6	0	0	0	0	0	0	0	0	0	3.35	0	0	0	0	6.37	0	0	0	0	0	0	18.68	0	0	0	0	0	0	0	0	0	0	0	10.27	0	0	0	0	0	0	0	0	0	0	0
1182	0	0	12.85	0	0	0	0	0	98.07	0	0	0	6.65	0	0	0	0	0	0	0	0	0	0	0	0	0	0	0	0	0	0	0	0	5.89	0	0	0	0	0	0	0	0	0	0	0	5.3	0	0	0
1183	0	0	0	0	1.15	0	0	0	0	0	0	0	0	0	0	0	0	0	0	0	0	0	0	0	0	0	0	0	0	0	0	0	0	0	0	0	0	0	4.18	0	2.35	0	0	0	5.44	0	0	2.99	0
1184	0	0	0	0	0	0	0	10.12	0	0	0	0	0	0	0	0	0	0	0	0	0	0	0	0	0	0	0	18.08	0	0	0	0	0	0	0	0	0	0	0	0	0	0	0	8.96	0	0	0	85.55	0
1185	0	56.16	0	0	0	0	0	0	0	0	0	0	0	0	0	0	0	0	0	0	0	0	0	0	0	0	0	0	0	18.39	0	0	0	0	0	0	0	0	0	0	0	0	0	0	0	0	0	0	0
1186	0	0	0	0	0	0	0	0	0	0	0	0	0	0	0	0	0	0	0	130	0	0	0	0	11.54	0	0	0	0	0	0	0	0	0	0	4.58	0	0	0	0	0	0	2.73	34.37	0	0	0	0	36.25
1187	0	0	0	0	0	0	0	0	0	0	0	0	161.26	0	0	0	13.43	0	0	0	0	0	0	0	0	0	0	127.39	0	44.54	0	0	0	0	73.99	66.74	134.11	0	0	0	0	0	0	0	0	0	52.44	0	0
1188	88.13	0	0	0	117.82	0	138.24	79.03	0	143.19	79.85	93.12	0	90.74	57.35	47.09	0	0	88.68	0	87.12	0	0	159.47	47.11	0	96.92	0	0	0	0	151.43	119.41	106.39	0	0	0	0	0	75.82	131.91	110.16	84	99.72	130.96	134.9	0	0	110.11
1189	0	0	143.83	81.61	0	0	0	0	0	0	0	0	0	0	0	0	20.34	174.76	0	0	0	135.78	134.09	0	0	37.82	0	0	142.68	0	155.74	0	0	0	0	0	0	89.03	136.18	0	0	0	0	0	0	0	0	0	0
1190	0	0	0	0	0	0	0	0	0	0	0	0	0	0	0	0	0	0	0	0	0	0	0	0	0	0	0	0	0	0	0	0	0	0	0	0	0	0	0	0	0	0	0	0	0	0	0	0	0
1191	0	24.43	0	0	0	0	0	0	0	0	0	0	0	0	0	0	0	0	0	0	0	0	0	0	0	20.03	0	0	0	0	0	0	0	0	0	0	0	0	0	0	0	0	0	0	0	0	0	0	0
1192	0	0	0	0	0	0	0	0	0	0	0	0	0	0	8.63	12.7	0	0	0	0	0	0	0	0	0	0	0	0	0	19.64	0	0	0	0	0	0	0	0	0	0	0	0	0	0	0	0	18.31	0	0
1193	0	0	0	0	0	0	0	0	0	0	0	0	0	0	0	0	0	0	0	0	0	0	0	0	0	0	0	0	0	0	0	0	0	0	0	0	0	0	0	0	0	0	0	0	0	0	0	0	0
1194	0	0	0	0	0	0	0	0	0	0	0	0	0	0	0	0	10.66	0	0	0	0	0	0	0	0	0	0	0	0	0	0	0	0	0	0	0	0	0	0	0	0	0	14.45	0	0	0	0	7.72	0
1195	0	0	0	0	0	128.16	0	0	0	0	0	0	0	0	0	0	0	0	0	0	8.33	0	0	0	0	0	0	0	0	0	0	0	0	0	0	0	0	12.28	0	18.33	0	0	0	0	0	0	0	0	0
1196	0	0	0	0	0	6.98	0	0	0	0	7.96	0	0	0	0	0	0	0	0	0	0	0	0	0	0	0	0	0	0	0	0	0	0	11.83	0	0	0	0	0	0	0	0	0	0	0	0	0	0	0
1197	0	0	0	0	0	0	0	0	8.1	0	0	0	0	0	0	0	0	0	0	0	0	0	0	0	0	0	0	6.39	0	0	0	0	10.8	0	0	0	6.62	0	0	0	0	0	0	0	0	0	0	0	0
1198	0	0	0	0	0	0	0	0	0	0	0	0	0	0	0	0	0	0	0	0	0	0	5.58	0	0	0	0	0	0	0	0	0	0	0	0	0	0	0	0	0	0	0	0	0	0	0	0	0	0
1199	0	0	0	0	0	0	0	0	0	8.08	0	0	16.81	0	0	5.72	0	0	0	0	0	0	0	9.31	0	0	0	0	0	0	0	0	0	0	0	0	0	0	0	0	0	19.96	0	0	0	18.54	0	0	0
1200	0	0	21.26	10.34	6.3	0	4.59	12.25	0	0	0	7.51	0	8.16	6.22	0	0	8.45	0	21.87	0	0	0	0	0	27.56	0	0	0	20.47	0	7.45	0	11.46	0	0	0	0	12.71	7.59	8.47	0	12.38	0	13.76	0	19.73	0	0
1201	16.92	6.75	0	0	0	0	0	0	0	0	15.83	0	0	0	0	13.9	0	0	12.73	0	15.78	0	0	0	0	0	48.65	0	0	0	0	0	0	0	15.8	11.42	0	23.63	0	0	0	0	0	0	0	0	0	0	0
1202	0	0	0	0	0	2.2	0	0	0	3.73	0	0	0	0	0	0	15.59	0	0	0	0	0	4.54	0	28.78	0	0	0	0	0	5.48	0	0	0	0	0	29.78	0	0	6.89	0	0	0	0	0	0	0	9.43	0
1203	0	0	0	0	0	0	0	0	11.31	0	9.29	0	0	0	0	0	0	0	0	0	0	0	0	3.33	0	0	0	17.18	0	11.81	1.45	0	0	7.15	0	0	0	0	0	0	0	0	0	0	0	0	0	6.7	0
1204	0	0	0	8.17	0	0	0	0	0	0	0	0	0	0	0	0	0	0	0	0	0	9.64	0	0	0	0	0	0	31.04	0	0	10.28	7.05	0	0	0	0	0	0	0	0	0	0	0	0	0	0	0	0
1205	0	4.32	0	0	0	8.32	11.17	0	0	0	0	0	0	0	0	0	0	0	0	0	0	0	0	0	0	0	0	0	0	0	0	0	0	0	0	0	18.91	21.55	7.73	13.44	0	16.42	0	18.46	0	14.32	0	0	26.36
1206	0	0	0	0	0	0	0	0	0	0	0	0	0	0	0	14.6	0	0	0	13.2	11.92	0	0	0	0	0	0	0	0	0	0	0	0	0	11.83	10.39	0	0	0	0	17.64	0	0	0	0	0	0	0	18.99
1207	0	0	0	0	0	0	0	0	0	0	0	0	0	0	0	0	0	0	0	0	0	0	2.87	0	34.68	22.52	16.95	0	24.13	0	0	0	0	0	0	0	0	0	0	0	0	0	0	0	0	0	0	0	0
1208	0	0	0	0	0	0	0	0	0	0	0	0	0	0	0	0	0	0	0	0	0	0	0	27.9	0	0	0	0	0	7.18	0	0	13.12	0	0	0	0	0	0	0	0	0	0	0	0	63.42	65.42	0	0
1209	67.37	33.15	42.4	104.81	72.43	100.64	110.7	38.82	73.41	28.2	29.27	144.99	0	31.74	121.41	67.64	106.07	114.37	97.69	96.03	42.88	45.93	89	0	0	0	0	39.97	0	0	153	113.76	115.78	27.8	43.85	52.38	0	0	10.38	116.08	92.91	56.89	40.73	57.08	71.41	0	0	45.46	29.34
1210	0	0	0	0	0	0	0	0	0	0	0	0	52.6	0	0	0	0	0	0	0	0	0	0	0	0	0	25.55	0	0	0	0	0	0	0	0	0	0	0	0	0	0	0	0	0	0	0	0	0	0
1211	0	0	0	0	0	0	0	0	0	0	23.91	0	0	0	0	0	0	0	0	0	0	0	0	0	0	36.96	0	0	58.72	0	0	0	0	1.93	0	0	0	62.37	0	0	0	0	19.58	0	0	0	0	0	32.02
1212	0	0	29.71	0	0	0	0	16.32	0	7.27	0	0	0	25.71	0	0	0	0	0	0	0	0	0	28.38	0	0	0	34.23	0	0	0	0	0	0	0	0	0	0	0	0	0	0	0	0	0	58.96	0	0	0
1213	0	22.12	0	0	13.91	0	0	0	0	0	0	0	0	0	0	0	0	0	0	0	0	0	0	0	0	0	0	0	0	0	0	0	0	12.83	0	0	0	0	22.58	0	0	0	0	18.68	0	0	0	0	0
1214	49.31	0	0	0	0	30.71	0	0	0	0	0	0	0	0	0	0	0	0	0	0	0	0	0	0	0	0	0	0	0	42.67	0	0	0	0	0	17.21	0	0	0	0	0	0	0	0	0	0	4.59	0	0
1215	0	0	0	0	0	0	0	0	0	10.43	0	0	0	0	0	11.68	6.49	0	0	0	0	0	0	0	0	0	0	0	0	0	0	0	0	0	0	0	0	0	0	0	0	6.61	0	0	0	0	0	0	0
1216	0	0	0	0	0	0	0	0	0	0	0	0	0	0	0	0	0	26.92	0	0	0	0	0	0	0	0	9.4	0	0	0	0	4.63	0	0	7.42	0	0	0	0	0	0	0	0	0	0	0	0	0	0
1217	0	0	0	0	0	0	0	0	0	0	0	0	0	0	0	0	0	0	0	0	0	0	0	0	53.39	0	0	0	0	0	0	0	0	0	0	0	0	0	0	0	0	0	0	0	0	0	0	0	0
1218	0	0	0	0	0	0	0	0	0	0	0	0	0	0	0	0	0	0	0	0	0	0	0	0	0	33.54	0	0	0	0	0	0	0	0	0	0	93.35	0	0	0	0	0	0	0	0	0	0	0	0
1219	0	0	0	26.87	0	0	0	0	0	38.43	0	0	0	0	0	0	0	0	32.98	0	27.12	0	0	0	0	0	0	0	0	0	0	0	0	0	0	0	0	0	0	0	0	0	0	0	0	0	0	10.9	0
1220	57.84	0	0	35.46	38.52	37.09	0	0	0	0	0	43.81	43.8	38.65	38.6	40.36	34.27	39.49	0	31.28	36.64	37.65	0	0	0	0	5.37	0	0	14.4	41.45	0	62.57	34.29	35.73	39.38	0	0	0	0	0	0	0	0	0	0	31.42	32.87	33.23
1221	0	33.6	45.58	0	0	0	0	0	0	0	0	0	0	0	0	0	0	0	0	0	0	0	0	0	0	0	0	52.74	61.57	0	0	48.8	0	0	0	0	54.36	0	0	0	37.76	0	57.36	0	45.94	0	0	0	0
1222	0	0	0	0	0	0	0	0	35.51	0	51.2	0	0	0	0	0	0	0	0	0	0	0	51.59	0	0	0	0	0	0	0	0	0	0	0	0	0	0	60.38	0	0	0	48.16	0	45.1	0	0	0	0	0
1223	0	0	0	25.96	0	0	41.4	55.06	0	0	0	0	0	0	0	24.43	26.14	49.74	0	0	21.68	26.48	0	47.91	29.96	0	9.98	0	0	24.28	20.69	39.84	0	0	0	15.67	0	0	0	0	0	0	0	0	0	49.58	0	0	21.28
1224	0	2.46	0	0	26.18	0	0	0	26.62	0	0	0	0	0	3.84	0	0	0	56.45	0	0	0	0	15.8	0	0	0	0	0	0	0	0	0	9.75	0	11.83	0	0	0	0	0	0	0	0	0	0	0	0	0
1225	12.03	0	0	0	0	0	0	0	0	0	0	0	0	0	0	0	0	0	0	0	0	0	0	0	0	0	0	0	0	0	0	0	0	0	0	0	0	0	0	0	0	0	0	0	0	0	13.76	0	17.6
1226	0	0	0	0	0	0	48.84	23.02	0	8.38	0	0	21.25	4.27	0	30.5	21.13	0	0	0	0	0	0	0	0	0	0	0	0	0	0	0	0	0	0	0	0	0	0	46.1	15.17	0	21.01	0	0	15.26	0	0	0
1227	9.75	0	0	0	12.8	0	0	0	0	0	0	0	0	0	0	0	0	0	0	13.43	0	0	0	0	22.79	0	0	0	0	21.06	0	0	0	0	0	0	0	0	0	0	0	0	0	14.15	13.77	0	0	13.78	0
1228	0	0	0	16.64	0	0	0	0	0	0	0	0	0	11.71	14.68	0	0	0	0	0	21.03	16.11	0	17.19	0	17.23	0	0	0	0	0	0	24.16	0	21.89	0	7.03	18.54	0	8.95	0	0	0	0	0	0	0	0	0
1229	0	0	0	0	0	0	0	0	0	0	0	0	0	0	0	0	16.73	0	0	0	0	0	0	0	0	0	0	0	0	0	0	0	0	0	0	0	0	0	84.74	0	0	0	0	0	0	0	0	0	0
1230	0	9.08	0	0	0	19.28	0	0	0	0	14	15.86	62.41	0	0	0	0	0	0	0	0	0	0	0	0	0	0	0	0	0	0	0	0	0	0	0	0	0	0	0	0	0	0	0	0	0	0	20.73	8.98
1231	0	0	8.83	0	0	0	0	0	0	0	0	0	0	0	0	0	0	0	0	0	0	0	0	0	0	0	0	0	0	0	0	0	0	0	0	0	0	0	0	0	0	0	0	0	0	0	0	0	0
1232	0	0	0	0	62.58	60.44	43.78	0	0	0	0	0	0	0	0	17.84	0	0	0	30.19	0	0	0	13.55	0	41.53	0	0	0	0	0	62.02	0	0	0	39.25	0	0	0	0	0	0	0	0	0	33.12	25.9	0	0
1233	0	0	0	57.13	0	0	0	64.5	0	13.11	23.62	61.74	0	0	0	0	56.62	25.38	0	0	0	0	30.36	0	0	0	0	0	44.36	0	0	0	64.13	19.82	0	0	56.61	20.47	0	25.5	52.12	0	0	33.74	50.63	0	0	0	0
1234	45.25	30.79	0	0	0	0	0	0	24.18	0	0	0	0	0	60.47	0	0	0	60.59	0	58.15	23.57	0	20.9	0	0	0	54.88	0	64.85	19.77	0	0	0	39.3	0	0	0	0	0	0	34.07	48.31	0	0	0	0	0	52.97
1235	0	0	0	0	0	0	0	0	0	0	0	0	0	0	0	12.64	0	0	0	0	0	0	0	0	41.39	0	51.94	0	0	0	0	0	0	0	0	0	0	16.09	0	0	0	0	0	0	0	0	0	7.94	0
1236	0	0	0	0	0	0	0	0	0	8.86	0	0	0	0	0	0	0	9.03	0	7.02	0	8.3	0	0	0	50.94	0	0	0	0	6.92	0	0	0	0	0	0	0	63.06	0	0	0	0	0	0	12.91	0	0	0
1237	0	10.91	12.78	0	0	0	0	0	0	0	0	0	0	0	0	0	0	0	0	0	0	0	0	0	0	0	0	0	0	0	0	0	0	2.22	0	0	0	0	0	4.04	0	0	0	0	0	0	0	0	0
1238	0	0	0	0	0	0	0	0	0	0	0	0	0	0	0	0	0	0	0	0	0	0	0	0	0	0	0	0	0	0	0	0	0	0	0	0	0	0	0	0	0	0	0	0	0	0	26.43	0	0
1239	0	0	0	0	0	0	0	0	0	0	0	0	0	57.26	0	0	0	0	0	0	0	0	0	0	26.29	0	0	0	0	0	0	0	0	0	26.98	0	0	0	0	50.67	0	0	0	0	0	0	0	0	0
1240	0	0	14.08	36.75	0	0	27.8	0	0	0	34.57	0	33.79	29.68	29.62	31.66	28.62	0	17.41	0	26.22	65.2	0	61.27	0	0	47.08	0	17.5	23.86	40.98	22.98	38.1	10.58	0	52.07	0	21.88	49.98	0	31.86	29.72	24.37	37.21	23.37	0	0	56.05	0
1241	0	30.28	0	0	76.71	48.73	0	35.35	70.27	0	0	58.63	0	0	0	0	0	43.26	0	0	0	0	69.18	0	0	0	0	38	0	0	0	0	0	0	0	0	53.11	0	0	0	0	0	0	0	0	0	0	0	36.36
1242	0	0	0	0	0	0	0	0	0	0	0	0	0	0	0	0	0	0	0	0	0	0	0	0	0	77.88	0	0	23.19	0	0	0	0	0	0	0	0	0	0	0	0	0	0	0	0	38.35	0	0	0
1243	0	0	0	0	0	0	0	0	0	0	0	0	0	0	0	0	0	0	17.04	0	0	0	0	0	0	0	0	0	0	0	0	0	0	0	0	0	0	27.86	0	0	0	0	0	0	0	0	18.24	0	0
1244	0	0	5.93	0	0	0	0	0	0	39.44	0	0	0	16.59	0	0	0	0	0	0	11.03	0	0	0	0	0	0	0	0	24.13	0	11.49	0	22.11	0	0	0	0	0	0	20.77	0	12.62	0	13.78	0	0	0	0
1245	0	0	0	17.19	0	0	0	0	0	0	15.66	0	0	0	6.52	0	12.11	0	0	35.09	0	0	0	0	0	0	0	0	0	0	0	0	0	0	21.55	26.3	0	0	39.4	0	0	0	0	0	0	0	0	0	0
1246	23.59	0	0	0	0	0	0	0	0	0	0	0	0	0	0	0	0	0	0	0	0	0	0	0	5.41	0	0	0	0	0	0	0	0	0	0	0	0	0	0	0	0	10.63	0	0	0	0	0	0	0
1247	0	0	8.71	0	0	0	0	0	0	6.69	0	0	0	0	0	0	0	0	0	0	0	0	0	0	0	0	0	0	25.4	0	11.61	9.11	17.62	0	0	0	0	0	0	0	0	0	0	3.68	0	9.88	0	0	0
1248	8.71	0	0	0	0	0	16.54	0	0	0	10.78	0	4.6	0	0	0	0	9.29	0	0	0	0	0	0	0	0	0	14.3	0	0	0	0	0	0	0	0	0	35.81	0	0	13.15	0	0	0	0	0	0	0	0
1249	0	0	0	0	0	0	0	0	0	0	0	0	0	0	0	0	0	0	0	0	0	0	0	0	0	5.03	0	0	0	0	0	0	0	0	0	0	0	6.05	0	0	0	0	0	0	0	0	8.39	0	0
1250	0	10.32	0	0	0	0	0	0	0	0	0	0	0	0	0	0	0	0	0	0	0	0	0	0	0	0	0	0	0	0	0	0	0	0	0	0	0	0	0	0	0	0	0	0	0	0	0	0	0
1251	0	0	0	0	0	34.86	0	0	0	0	0	0	0	0	0	0	0	0	0	0	0	0	0	0	0	0	32.63	0	0	20.76	0	0	0	0	0	0	2.51	0	0	0	0	0	0	0	0	0	0	0	0
1252	0	0	0	0	0	0	0	0	0	0	0	0	0	0	0	2.92	0	0	0	0	0	0	0	0	0	2.49	0	0	0	7.36	0	0	0	0	0	0	0	0	0	0	0	0	0	0	0	27.38	0	0	0
1253	0	0	0	0	0	0	0	0	0	0	0	0	0	0	0	0	0	0	0	0	0	0	0	0	0	0	0	0	0	0	0	0	0	0	0	0	0	0	0	0	0	0	0	0	0	0	0	0	0
1254	0	0	0	0	0	0	29.58	0	0	0	0	0	0	0	0	0	0	0	0	0	0	0	0	0	0	0	9.73	0	0	157.21	0	0	0	0	0	0	0	0	0	0	0	0	0	0	0	0	0	0	0
1255	0	0	35.87	0	0	0	0	34.63	0	0	0	30.94	0	0	0	0	0	0	0	0	0	25.54	0	47.33	0	0	0	15.39	0	0	38.32	0	0	0	0	0	0	0	0	0	0	0	0	0	0	0	0	0	0
1256	0	0	0	0	0	0	0	0	0	0	50.04	0	0	0	0	31.19	0	31.12	0	0	0	0	0	0	0	0	0	0	0	0	0	42.02	53.6	0	0	0	0	0	16.74	0	0	0	42.62	87.36	0	0	27.83	0	0
1257	0	0	0	39.6	27.97	0	0	0	35.8	0	0	0	0	70.5	47.38	0	0	0	33.67	34.15	0	0	0	0	0	0	0	0	55.9	0	0	0	0	0	23.75	32.93	31.81	0	0	0	0	0	0	0	46.4	0	0	0	14.4
1258	0	0	0	0	0	0	0	0	0	0	0	0	0	0	0	0	0	0	0	0	77.2	0	158.43	0	108.65	123.24	0	0	0	0	0	0	0	147.74	0	0	0	128.91	0	0	51.15	0	0	0	0	0	0	0	0
1259	44.64	65.68	58.48	24.3	0	0	20.86	0	24.51	0	0	0	130.5	0	0	0	170.38	0	0	0	0	0	0	0	0	0	0	34.62	0	0	0	0	0	0	0	0	0	0	21.25	73.37	0	154.04	25.44	0	0	0	0	22.68	11.69
1260	0	0	0	0	23.98	22.86	0	21.28	0	37.9	0	0	0	0	0	0	0	20.15	16.5	45.81	0	18.47	0	0	0	0	0	0	0	0	22.05	0	33.51	0	33.37	0	0	0	0	0	0	0	0	60.94	0	15.16	8.53	35.18	0
1261	0	0	0	0	0	0	0	0	0	8.66	0	0	0	0	38.82	36.91	0	0	0	0	0	0	0	50.45	0	0	0	0	14.06	0	0	0	0	0	0	17.98	25.7	0	0	0	0	0	0	0	13.27	0	0	0	0
1262	0	0	0	0	0	0	0	0	0	0	0	17.83	0	0	0	0	0	0	0	0	0	0	0	0	0	0	0	0	0	0	0	0	0	0	0	0	0	0	0	0	0	0	56.16	0	0	0	0	0	0
1263	0	15.32	0	37.23	0	0	0	0	0	0	16.59	0	0	0	0	0	0	0	0	0	0	0	0	0	0	0	133.87	0	0	0	0	0	0	0	0	0	0	0	0	14.59	12.81	0	0	0	0	0	10.17	0	0
1264	0	0	32.69	0	0	0	0	0	0	0	0	0	0	0	0	0	0	0	0	0	8.79	0	0	0	0	0	0	0	0	0	0	0	0	0	0	0	0	0	0	0	0	0	0	0	0	0	0	32.24	0
1265	1.9	0	0	0	0	0	0	0	0	0	0	0	0	0	0	0	0	0	20.5	0	0	9.31	0	0	0	0	0	0	0	0	0	0	0	0	0	0	0	0	0	0	0	0	0	24.06	0	0	0	0	0
1266	0	0	0	0	0	0	0	15.42	0	0	0	0	0	6.4	0	0	0	0	0	0	0	0	0	0	0	0	0	0	0	0	0	0	0	0	0	0	0	0	8.26	0	0	0	0	0	0	0	0	0	0
1267	0	0	0	6.33	0	0	0	0	0	7.67	0	0	0	0	0	0	0	0	0	0	0	0	0	14.55	0	0	0	0	0	0	0	33.32	0	0	0	0	0	0	0	0	0	0	0	0	0	0	0	0	0
1268	0	0	0	0	0	0	2.11	0	0	0	0	0	0	0	0	0	0	0	0	0	0	0	0	0	0	0	4.38	0	0	0	0	0	0	0	8.07	0	3.45	0	0	0	0	0	0	0	0	8.53	0	0	0
1269	0	0	0	5.93	0	0	0	0	20.81	0	0	0	0	0	0	0	0	0	0	26.78	0	0	0	0	25.74	0	0	0	10.18	0	0	0	0	0	0	0	0	0	0	0	0	0	0	0	8.39	0	0	0	0
1270	21.81	0	10.37	0	4.02	3.93	0	0	0	2.85	18.78	2.35	0	0	0	4.47	0	4	0	0	0	0	0	5.11	0	0	0	8.05	0	23.48	0	6.41	0	9.6	0	0	0	0	5.79	21.85	0	10.96	5.57	10.26	0	0	7.44	0	0
1271	0	20.67	0	0	0	0	0	0	0	0	0	0	5	0	0	0	3.23	0	3.98	0	7.5	0	0	0	0	0	0	0	0	0	0	0	0	0	7.92	0	0	14.7	0	0	0	0	0	0	0	0	0	5.72	7.8
1272	0	0	0	0	0	0	5.59	0	0	0	0	0	0	0	12.53	0	0	0	0	0	0	0	0	0	0	26.25	23.18	0	0	0	0	0	0	0	0	0	11.73	0	0	0	0	0	0	0	0	0	0	0	0
1273	0	0	0	0	0	0	0	0	0	0	0	6.8	0	20.63	0	0	1.16	6.88	0	0	0	8.08	0	0	0	0	0	10.37	0	0	0	0	0	0	0	5.17	0	0	0	0	0	0	7.52	0	0	0	0	5.26	0
1274	0	0	0	0	0	0	0	0	0	0	0	0	0	0	0	0	0	0	0	0	0	0	0	0	12.43	0	0	0	0	0	0	0	0	8.64	0	0	6.08	0	0	0	0	0	0	33.14	0	0	0	0	0
1275	0	0	0	0	0	0	0	0	7.31	0	0	0	0	0	0	0	0	0	0	0	0	0	0	0	0	0	0	0	0	0	0	0	0	0	0	0	0	0	7.76	0	0	0	0	0	11.44	0	0	0	0
1276	0	0	0	0	0	0	0	0	0	0	0	0	0	0	41.49	0	0	0	0	0	0	115.26	0	0	0	0	0	0	0	0	0	0	0	0	0	0	0	0	0	42.96	0	0	0	0	0	0	0	36.38	0
1277	0	0	0	0	0	0	0	0	0	0	0	0	0	0	0	0	0	44.95	0	0	0	0	0	41.99	0	24.72	0	0	0	0	0	69.02	0	44.75	0	0	0	0	0	0	0	0	0	0	0	0	0	0	43.06
1278	51.14	51.25	0	41.73	0	105.43	110.78	135.94	0	33.23	99.98	0	0	0	0	46.67	0	0	85.34	41.22	38.61	0	74.6	0	0	0	0	33.2	0	0	0	0	125.24	0	59.53	89.49	25.32	0	47.24	0	107.72	0	30.51	0	43.86	0	49.05	0	0
1279	0	0	0	0	0	0	0	0	106.94	0	0	0	46.38	0	0	0	0	0	0	0	0	0	0	0	0	0	0	0	22.4	18.71	70.08	0	0	0	0	0	0	90.54	0	0	0	38.67	0	0	0	0	0	0	0
1280	0	0	50.57	0	0	0	0	0	0	0	0	106.79	0	0	0	0	0	0	0	0	0	0	0	0	0	14.19	0	0	0	0	0	77.95	0	0	0	0	0	0	0	0	0	0	0	0	0	0	0	0	0
1281	0	0	0	0	0	0	0	0	0	0	0	0	20.75	0	0	0	0	23.77	0	0	0	0	0	19.6	0	0	41.86	0	0	0	0	0	0	0	0	0	0	0	0	0	0	0	33.67	0	21.69	0	24.25	26.69	0
1282	0	0	0	20.52	0	0	0	0	0	15.89	0	0	0	0	22.11	0	0	0	0	19.07	0	0	0	0	25.71	0	0	21.32	26.29	14.78	0	0	0	0	0	0	32.32	0	41.65	0	0	0	0	17.46	0	0	0	0	0
1283	0	22.8	0	0	0	0	0	0	0	0	45.37	0	0	0	0	0	78.27	0	0	0	0	0	0	0	14.13	22.87	0	0	0	0	0	0	0	0	0	0	0	0	0	0	0	0	0	0	0	0	0	0	0
1284	0	0	0	0	0	0	0	0	0	0	0	0	0	0	0	16.25	0	0	0	0	25.57	0	7.34	0	0	0	0	0	0	0	0	0	0	0	0	0	0	0	0	39.33	0	0	0	0	0	0	0	0	0
1285	8.77	0	0	0	0	0	0	0	0	0	0	0	0	0	0	0	0	0	0	0	0	0	0	0	0	0	0	0	0	0	0	0	0	0	0	0	0	0	0	0	0	32.8	0	0	0	0	0	0	0
1286	0	0	8.47	0	0	0	0	0	0	0	0	5.36	0	0	0	0	0	0	0	0	0	0	0	0	0	0	7.4	0	0	0	7.3	0	0	0	2.94	0	0	0	0	0	0	0	0	0	0	0	0	0	0
1287	0	0	0	0	0	0	0	0	0	0	0	0	0	0	0	0	0	0	0	0	0	0	0	0	0	0	0	0	0	0	0	0	0	15.78	0	0	0	0	14.33	0	0	0	0	0	0	0	0	0	0
1288	0	0	0	0	0	0	0	18.85	0	0	0	0	0	0	0	0	0	0	0	0	0	0	0	0	0	0	0	0	0	0	0	0	0	4.95	0	19.74	0	0	0	0	0	0	0	0	0	57.87	0	0	0
1289	0	67.29	0	0	190.4	0	0	0	0	0	33.31	0	0	128.17	0	16.49	0	0	0	0	19.85	0	0	0	0	0	0	0	0	0	0	0	0	0	0	0	0	0	0	0	0	20.03	37.74	0	0	0	0	7.68	0
1290	23.22	0	0	0	0	44.43	40.01	0	0	40.3	0	27.43	0	51.18	69.38	0	44.96	28.23	22.72	18.49	0	42.76	0	4.27	0	26.29	0	41.47	0	46.79	0	41.12	70.69	0	41.41	0	0	14.69	0	26.78	28.83	0	0	35.39	32.75	0	31.25	0	42.32
1291	0	0	0	64.69	0	0	0	0	35.44	0	0	0	39.85	0	0	0	0	0	0	0	0	0	43.56	0	31.89	0	45.32	0	42.93	0	0	0	0	0	0	0	23.43	0	75.06	0	0	0	0	0	0	40.29	0	0	0
1292	0	0	61.4	0	0	0	0	0	0	0	0	0	0	0	0	0	0	0	0	0	0	0	0	16.34	0	0	0	0	0	0	0	0	0	0	0	0	0	17.72	0	0	0	23.13	0	0	0	0	0	13.51	0
1293	0	0	0	0	0	0	0	0	0	0	0	19.23	0	0	0	9.53	0	0	0	0	10.17	0	0	0	0	0	0	0	0	0	0	0	0	7.79	0	0	6.97	0	0	0	0	0	0	0	0	0	0	0	0
1294	10.48	0	0	0	0	0	0	0	0	0	0	0	0	0	0	0	0	0	10.47	0	0	0	0	0	0	8.72	0	31.99	0	0	0	0	0	18.04	0	0	0	0	0	15.31	0	0	0	0	0	0	0	0	0
1295	0	0	0	0	0	0	0	0	0	0	0	44.5	0	0	0	0	0	0	0	0	0	0	0	0	0	0	0	0	0	0	0	0	0	0	0	22.9	0	0	0	0	0	0	0	0	0	0	0	0	0
1296	0	0	0	0	0	0	6.07	15.77	0	0	11.47	0	7.82	0	0	0	0	0	0	0	0	0	0	0	0	0	0	0	0	0	58.78	0	0	0	0	0	0	0	0	0	0	16.66	0	8.4	0	13.51	0	0	0
1297	14.16	0	0	29.17	0	11.91	0	0	0	0	0	0	0	0	0	0	0	0	0	0	0	9.87	10.05	0	0	0	0	0	0	0	0	0	0	0	0	0	0	35.95	0	0	0	0	0	0	14.64	0	0	0	0
1298	0	0	0	0	0	0	0	0	14.63	0	0	0	0	0	0	0	10.34	0	0	0	0	0	0	0	0	16.74	9.32	0	14.63	0	0	0	0	0	0	0	8.87	0	0	0	5.19	0	0	0	0	0	0	9.62	5.53
1299	0	0	0	0	0	0	0	0	0	0	0	0	0	5.84	0	0	0	0	0	0	0	0	0	0	0	0	0	0	0	0	0	0	0	0	0	0	0	0	0	0	0	0	0	0	0	0	0	0	0
1300	0	29.82	0	0	15.69	0	0	0	0	0	0	0	0	0	38.48	19.21	0	0	0	0	0	0	0	0	0	0	0	0	0	0	0	18.5	0	0	0	0	0	0	0	0	0	0	0	0	0	0	0	0	0
1301	0	0	0	0	0	0	14.35	0	0	0	0	0	0	0	0	0	0	40.15	0	7.05	37.78	0	0	0	0	0	0	0	0	0	0	0	0	0	0	0	0	0	0	0	0	0	0	0	0	0	0	0	0
1302	0	0	0	49.18	0	0	0	0	0	13.92	0	0	0	0	0	0	0	0	0	0	0	0	0	0	0	0	0	0	0	0	0	0	0	0	0	0	0	0	0	0	0	0	0	0	0	0	0	0	0
1303	0	0	0	0	0	0	0	0	0	0	0	0	0	0	0	0	0	0	0	0	0	0	0	0	0	0	0	0	0	0	0	0	0	0	0	0	0	0	0	0	0	0	0	0	0	0	0	0	0
1304	0	0	0	0	0	0	0	0	41.12	0	0	13.65	41.62	0	0	0	0	0	0	0	0	0	21.21	14.73	0	0	0	0	0	0	0	0	0	0	0	0	0	47.37	0	0	34.72	0	12.14	0	0	0	14.72	0	0
1305	0	0	0	0	0	0	0	0	0	0	0	0	0	14.88	0	0	0	0	0	0	0	0	0	4.61	0	0	0	0	0	0	47.32	0	0	31.25	0	0	0	0	0	0	0	0	0	0	0	0	8.44	39.21	0
1306	19.21	0	0	0	53.57	0	0	56.69	0	0	40.68	0	0	0	0	0	0	0	0	0	0	0	0	0	0	0	0	24.55	0	0	0	49.74	41.75	0	33.6	29.13	0	0	0	0	0	0	0	0	0	38.53	0	0	0
1307	0	0	25.15	0	0	52.22	13.36	0	0	0	0	16.79	0	0	0	0	43.54	0	36.09	43.85	0	0	0	0	0	0	30.17	0	132.72	0	0	0	0	0	0	0	50.51	0	0	42.27	0	52.11	0	0	47.97	0	0	0	36.3
1308	0	0	0	0	0	0	0	0	0	26.95	0	0	0	0	0	42.59	0	0	0	0	0	0	0	0	94.45	0	0	0	0	69.71	0	0	0	0	0	0	0	0	40.15	0	0	0	12.33	0	0	0	0	0	0
1309	0	22.17	0	17.4	0	0	0	0	0	0	0	0	0	37.85	0	0	16.1	0	25.38	0	0	33.51	0	0	0	142	9.16	0	0	0	30.19	0	0	0	0	0	0	0	0	0	0	0	0	31.51	0	0	0	0	0
1310	0	0	5.01	0	39.59	15.46	31.35	41.53	0	0	17.58	46.85	0	0	28.69	0	0	31.12	0	0	25.97	25.78	0	18.23	0	0	0	18.97	0	0	0	0	18.63	9.24	9.56	0	24.62	21.99	0	30.11	24.69	36.56	0	31.84	0	25.09	27.02	0	0
1311	0	0	0	0	0	0	0	0	24.19	12.97	0	0	25.38	0	0	32.96	0	0	0	33.29	0	0	30.97	0	0	0	0	0	0	0	0	28.52	0	0	0	0	0	0	0	0	0	0	0	0	29.51	0	0	28.51	0
1312	0	0	0	0	0	0	0	0	0	0	0	0	0	0	0	0	0	0	0	0	0	0	0	0	0	0	0	0	0	0	0	0	0	0	0	0	0	0	0	0	0	0	0	0	0	0	0	0	0
1313	20.68	0	0	0	0	13.32	0	0	0	0	0	0	0	0	0	0	0	0	0	0	0	0	0	0	0	0	0	0	0	0	0	0	0	12.12	12.02	12.89	0	0	0	0	0	0	0	0	0	0	0	0	24.5
1314	0	0	0	0	0	0	0	0	0	0	0	0	0	0	0	0	0	0	0	0	0	0	0	0	0	0	0	0	0	0	0	0	20.26	0	0	0	0	0	0	0	0	0	0	0	0	0	0	0	0
1315	0	0	5.52	0	0	0	0	0	8.38	0	0	0	0	0	0	0	0	0	0	0	0	0	0	0	0	0	0	0	0	0	0	0	0	0	0	0	0	0	7.67	0	0	0	0	0	0	7.74	0	0	0
1316	0	0	0	15.04	0	0	0	0	0	0	0	0	0	0	0	0	0	0	0	0	0	0	0	8.8	0	0	0	0	0	0	0	0	0	0	0	0	0	0	0	0	0	0	3.2	32.08	0	0	0	0	0
1317	0	0	0	0	0	0	0	0	0	0	5.55	0	21.42	0	0	0	0	0	0	0	0	0	0	0	0	0	0	0	0	0	0	0	0	0	0	0	4.31	5.24	0	0	0	0	0	0	0	0	0	0	0
1318	0	0	0	0	0	0	0	0	0	0	0	0	0	0	0	0	0	0	0	0	0	0	0	0	0	0	5.23	0	15.03	0	0	0	0	0	13.82	0	0	0	0	0	0	0	0	0	0	0	0	0	0
1319	0	0	0	0	0	18.43	9.6	0	11.06	0	15.18	0	0	9.42	0	0	0	0	0	0	0	0	0	0	0	0	0	0	0	0	0	0	0	0	0	0	0	0	0	20.2	0	0	0	26.02	11.87	0	33.8	0	0
1320	0	30.88	0	0	3.44	0	0	1.44	0	0	0	11.55	0	0	39.74	23.94	7.28	0	0	0	0	0	13.3	9.07	45.77	0	0	0	0	0	0	5.39	29.28	5.93	0	0	2.54	0	0	0	0	0	5.77	0	0	35.7	0	0	0
1321	12.18	0	13.51	0	0	19.33	0	0	0	0	0	0	0	0	0	0	0	0	0	8.47	0	37.94	0	0	0	0	31.02	18.57	0	19.62	0	0	0	0	0	0	0	0	0	0	25.91	22.31	0	0	0	0	0	25.9	0
1322	0	0	0	17.41	0	0	0	10.15	0	0	0	0	0	15.02	0	0	6.14	0	0	0	17.41	0	0	0	0	19.64	0	0	0	0	0	0	0	0	39.15	16.82	0	0	0	0	0	0	7.52	0	0	0	0	0	21.25
1323	0	0	0	0	3.09	0	0	0	0	0	0	4.51	0	0	0	0	0	25.11	15.21	0	0	0	0	0	0	0	0	0	48.52	0	0	13.28	0	7.21	0	0	27.77	37.98	0	0	0	0	0	0	0	0	0	0	0
1324	0	0	0	0	0	0	0	0	0	6.7	0	0	0	0	0	0	0	0	0	0	0	0	0	0	0	0	0	0	0	0	0	0	0	0	0	0	0	0	0	0	0	0	0	0	0	0	0	0	0
1325	1.1	0	0	0	0	0	0	0	0	0	0	0	0	0	38.6	0	0	0	0	0	0	0	0	7.81	0	0	0	20.18	0	0	6.17	0	0	0	0	0	0	0	35.59	0	0	0	0	0	0	0	0	0	0
1326	0	0	0	0	0	0	0	0	7.73	5.15	0	0	10.48	0	0	0	0	0	0	0	0	0	0	0	0	0	0	0	0	0	0	0	0	0	0	4.83	0	0	0	0	0	10.12	16.28	0	0	0	0	0	0
1327	0	0	0	0	0	24.93	0	0	0	0	0	0	0	0	0	0	0	24.72	0	0	0	0	0	43.49	0	0	30.58	0	0	0	0	0	0	0	0	0	29.54	17.94	0	0	0	0	0	0	0	23.56	0	25.44	0
1328	20.17	7.63	0	0	65.25	0	0	0	0	15.98	0	19.05	0	0	0	23.31	0	0	0	0	0	38.98	38.34	0	0	11.24	0	0	0	0	40.75	37.37	0	0	33.07	0	0	0	0	29.51	29.19	0	0	0	30.14	0	38.41	0	0
1329	0	0	26.97	37.63	0	0	38.33	36.97	67.53	0	23.82	0	0	46.77	0	0	0	0	0	23.33	43.51	0	0	0	0	0	0	0	14.32	0	0	0	46.43	24.37	0	8.84	0	0	0	0	0	18.81	15.84	14.42	0	53.22	0	0	11.59
1330	0	0	0	0	0	0	0	0	0	0	0	0	0	0	0	0	31.54	0	0	0	0	0	0	0	37.32	0	0	15.5	0	0	0	0	0	0	0	0	0	32.6	41.48	0	0	0	0	0	0	0	0	0	0
1331	0	0	0	0	77.04	0	0	0	0	0	0	0	14.48	0	0	0	0	45.37	0	0	0	0	0	47.25	0	5.13	0	0	0	10.44	0	0	0	0	0	0	0	0	0	0	0	0	0	18.61	0	0	0	0	0
1332	0	0	0	0	0	22.7	0	19.47	0	0	0	29.79	0	0	22.22	0	24.65	0	60.47	0	0	0	0	0	0	0	0	23.84	0	0	21.02	0	18.69	0	0	0	0	0	0	0	0	0	0	0	0	0	26.56	52.5	0
1333	0	22.29	0	0	0	0	7.71	0	0	0	18.97	0	0	0	0	42.55	0	0	0	0	0	27.35	0	0	0	0	26.15	0	53.09	5.16	0	12.64	0	17.69	21.94	0	0	0	0	0	0	0	31.93	0	40.77	0	0	0	16.13
1334	0	0	21.68	18.94	0	0	0	0	0	0	0	0	11.18	21.43	0	0	0	0	42.68	0	4.92	0	0	0	35.71	11.18	0	0	0	0	0	0	0	0	0	33.34	0	0	0	33.92	0	51.1	0	0	0	0	0	0	0
1335	23.37	0	0	0	0	0	0	0	0	27.54	0	0	0	0	0	0	30.77	0	0	0	0	0	25.02	0	0	0	0	0	0	0	0	0	0	4.35	0	0	0	9.75	0	0	38.91	0	0	0	0	0	0	0	0
1336	0	0	0	0	0	7.56	0	0	0	0	0	0	0	0	0	0	0	0	0	0	0	0	0	0	0	0	8.92	0	0	0	0	0	0	0	0	0	0	0	0	0	0	0	0	0	0	0	0	0	0
1337	3.99	10.7	0	0	0	0	0	0	0	0	0	0	0	0	0	19.08	0	0	0	20.7	0	0	0	0	0	0	0	0	0	0	0	0	0	0	0	0	24.63	0	0	0	0	0	0	0	0	0	0	0	0
1338	0	0	0	0	0	0	0	0	0	0	0	0	53.48	0	0	0	0	0	0	0	0	0	0	0	0	0	0	0	0	0	0	0	0	0	0	12.87	0	0	0	0	0	0	16.06	0	0	0	0	0	0
1339	29.82	0	0	0	0	0	0	0	0	0	0	0	0	0	0	0	0	0	0	0	0	0	0	0	34.6	0	0	0	0	0	0	71.58	0	0	0	0	0	0	0	0	0	0	0	0	0	0	0	0	0
1340	0	0	0	55.58	0	0	36.83	21.38	0	0	29.31	0	0	0	5.12	0	0	13.14	7.47	53.73	0	0	43.41	0	0	33.69	29.85	0	0	0	44.85	0	0	10.4	20.66	0	18.36	30.52	0	0	36.62	0	0	34.11	53.14	20.56	38.05	0	31.28
1341	0	0	29.81	0	0	65.78	0	0	50.82	58.19	0	37.26	0	36.52	0	0	0	0	0	0	21.11	0	0	22.08	0	0	0	42.85	48.04	0	0	0	55.8	0	0	39.22	0	0	48.57	0	0	72.05	0	0	0	0	0	32.98	0
1342	0	46.97	0	0	0	0	0	0	0	0	0	0	0	0	19.58	8.24	0	0	16.27	0	0	0	0	0	0	0	0	0	0	14.88	0	0	0	0	0	0	0	0	0	0	0	0	32.69	0	0	0	0	0	0
1343	0	0	0	0	0	0	0	0	0	0	0	0	0	0	0	19.81	0	0	0	0	0	0	0	0	0	0	0	0	0	27.35	0	0	0	11.08	0	0	7.61	0	0	55.8	0	0	0	0	0	14.84	0	0	0
1344	0	0	0	0	0	0	0	13.28	0	0	0	0	0	0	0	0	0	5.37	0	0	0	0	0	0	0	0	0	0	0	0	0	0	0	0	0	0	0	32.68	0	0	0	38.44	17.03	0	0	0	0	0	0
1345	0	0	0	28.22	0	0	0	0	0	0	0	0	0	16.67	0	0	5.88	0	0	0	13.67	0	0	0	0	0	11.57	0	0	0	0	0	0	0	12.58	0	0	0	0	0	0	0	0	0	0	0	0	0	12.21
1346	12.52	0	0	0	0	0	0	0	0	0	0	0	0	0	0	28.96	0	0	0	0	0	38.43	14.15	0	0	0	0	0	0	0	0	0	0	0	0	0	0	0	0	0	0	0	0	14.6	15.15	0	8.76	0	0
1347	0	0	0	0	51.85	0	0	0	0	8.51	0	0	0	0	0	0	0	0	0	0	0	0	0	0	0	11.27	0	0	13.37	0	0	0	0	10.58	0	0	0	0	0	24.7	0	0	0	0	12.19	0	0	0	0
1348	0	0	6.01	0	8.29	0	12.14	8.14	0	0	8.69	0	4.64	0	0	0	6.74	5.15	0	0	0	10.72	0	9.82	7.77	0	0	15.96	0	0	5.25	0	0	0	0	0	15.31	0	0	0	7.88	0	0	0	0	5.35	0	5.01	9.5
1349	0	0	0	0	0	0	0	0	0	0	0	0	0	0	8.81	0	0	0	0	0	0	0	0	0	0	0	0	0	0	28.65	0	0	0	0	0	0	0	0	0	0	0	0	0	0	0	0	0	0	0
1350	0	0	0	0	0	0	0	0	0	0	0	0	0	0	0	7.71	0	0	4.64	0	0	0	0	0	0	8.59	0	0	0	0	0	0	0	0	0	0	0	0	0	0	1.98	0	0	0	0	0	0	0	0
1351	0	2.44	0	0	0	0	7.66	0	0	4.31	0	0	0	0	0	0	0	0	99.01	0	0	0	0	0	0	0	9.03	3.77	0	0	0	0	0	0	0	3.43	17.14	0	0	0	0	7.36	5.4	0	0	0	0	0	2.47
1352	0	0	0	0	0	0	0	0	0	0	0.72	0	0	0	2.07	0	0	0	0	0	0	137.58	0	0	0	0	0	0	0	14.75	0	0	0	0	0	0	0	0	0	0	0	0	0	0	5.9	0	0	0	0
1353	7.16	0	5.1	0	0	0	0	0	0	0	0	1.01	0	0	0	0	0	0	0	0	15.99	0	0	8.47	11.18	0	0	0	0	0	0	0	5.45	0	0	0	0	0	0	0	0	0	0	0	0	0	0	0	0
1354	0	0	0	0	0	0	0	0	0	0	0	0	0	0	0	0	0	0	0	0	0	0	0	0	0	0	0	0	0	0	10.06	0	0	0	0	0	0	0	0	0	0	0	0	0	0	0	0	0	0
1355	0	0	0	0	0	0	0	0	0	0	0	0	0	0	0	0	0	0	0	0	0	0	0	0	0	0	0	5.27	8.98	0	0	0	0	0	0	0	0	11.41	0	0	59.18	0	0	0	0	0	0	0	0
1356	0	0	0	0	0	0	0	0	57.22	0	0	0	0	0	0	0	0	0	0	5.96	0	0	0	91.73	0	0	0	0	0	0	123.34	0	0	0	0	0	0	0	0	0	0	0	0	81.59	0	0	0	0	0
1357	0	0	0	0	105.4	0	54.72	0	0	0	62.49	0	0	0	0	0	0	0	0	0	0	0	0	0	0	0	0	0	0	0	0	0	147.66	0	64.44	0	0	0	0	0	0	0	90.25	0	0	0	0	0	0
1358	69.21	48.89	0	0	0	143.57	0	130.67	104.57	108.11	0	0	76.19	132.31	0	51.98	145.65	132.52	0	0	0	0	129.15	0	0	28.13	50.2	113	114.21	102.78	0	0	0	46.26	0	40.81	106.65	108.66	86.11	0	0	0	0	0	86.3	78.57	0	82.85	122.41
1359	0	0	44.06	131.98	0	0	0	0	0	0	0	0	0	0	113.44	0	0	0	0	113.24	0	0	0	0	36.2	0	0	0	0	0	0	159.35	0	0	0	0	0	0	0	100.86	0	114.58	0	0	0	0	0	0	0
1360	0	0	0	0	0	0	0	0	0	0	0	0	0	0	0	0	0	0	0	0	0	0	0	0	0	0	0	0	0	0	0	0	0	0	0	0	0	0	0	0	0	0	0	0	0	0	0	0	0
1361	0	0	0	0	0	0	0	0	0	0	0	0	0	0	0	0	0	0	0	0	0	0	0	0	0	15.2	0	0	0	0	0	0	0	0	0	0	0	0	0	0	0	0	0	0	0	0	0	0	0
1362	0	0	0	0	0	0	0	0	0	0	0	0	0	0	0	42.64	0	0	60.08	0	89.17	0	0	0	8.8	0	9.8	0	0	0	0	0	0	10.47	0	20.03	0	0	0	0	0	0	0	27.39	0	0	0	0	0
1363	0	13.99	0	0	0	0	0	0	0	0	2.85	0	0	0	0	0	0	0	0	0	0	0	0	0	0	0	0	0	0	0	0	0	0	0	0	0	0	0	0	0	11.02	0	0	0	0	0	0	0	0
1364	0	0	0	0	0	0	0	0	0	0	0	0	0	0	0	0	0	0	0	0	0	0	0	0	0	0	0	0	0	0	0	0	0	0	0	0	0	0	0	0	0	0	0	0	0	0	0	0	0
1365	0	0	0	0	0	0	0	0	0	0	0	95.34	0	0	0	0	0	0	0	0	0	0	0	0	0	0	0	0	0	0	0	0	0	0	0	0	0	0	0	0	0	0	0	0	0	4.39	0	0	0
1366	0	0	0	0	7.53	0	0	0	0	0	0	0	0	0	0	0	0	0	0	0	0	0	0	0	0	0	0	0	0	0	5.25	0	0	0	0	0	0	6.57	0	0	0	0	3.57	0	0	0	0	0	0
1367	0	0	0	0	0	0	0	0	0	0	0	0	0	0	0	0	0	0	0	0	0	0	0	0	6.02	0	0	0	0	0	0	0	0	0	0	0	0	0	0	0	0	0	0	0	0	0	0	0	0
1368	0	0	0	0	0	0	33.05	0	0	0	0	0	0	0	0	0	0	0	0	0	0	0	0	0	0	0	0	0	0	0	0	0	0	0	0	0	0	0	0	0	0	0	0	0	0	0	0	0	0
1369	0	0	12.92	0	0	0	0	21.15	37.7	20.49	0	0	0	0	0	0	0	0	0	0	0	71.53	0	0	0	0	0	0	30.9	0	0	0	0	0	0	0	0	0	0	0	0	0	0	0	0	0	146.89	0	0
1370	0	14.96	0	0	0	0	0	21.39	0	0	24.71	22.98	23.97	17.5	0	0	0	16.87	10.05	44.38	24.64	0	0	0	33.3	29.25	27.33	10.83	0	0	36.96	0	66.15	0	12.41	0	47.6	0	41.6	30.15	0	0	0	48.68	0	23.43	36.87	54.12	0
1371	15.96	0	0	29.12	39.52	0	0	0	0	0	0	0	0	0	10.21	0	32.27	0	0	0	0	0	71.55	0	0	0	0	0	0	36.46	0	22.04	0	26.17	0	32.25	0	0	0	0	37.54	46.09	40.4	0	0	0	0	0	36.18
1372	0	0	45.16	0	0	0	0	0	0	0	0	0	0	0	0	30.43	0	0	0	0	0	0	0	70.8	0	0	0	0	0	18.64	0	0	0	0	14.45	0	0	0	0	0	0	0	0	0	29.34	0	0	0	0
1373	0	14.69	0	0	0	28.65	0	0	0	0	0	0	0	0	8.02	0	0	0	16.59	0	0	0	0	0	0	0	0	0	0	0	0	0	0	0	0	0	0	0	0	0	0	0	0	0	0	0	0	0	0
1374	0	0	0	0	0	16.15	0	6.67	0	11.05	11.04	0	0	11.45	0	0	0	5.78	0	0	18.93	0	0	0	0	0	27.83	32.95	0	0	0	0	0	12.49	0	0	0	24.44	0	0	0	0	0	0	0	0	0	0	19.13
1375	20.55	0	40.03	0	0	0	25.33	0	0	0	0	0	0	0	0	7.78	0	0	0	0	0	0	0	0	0	0	0	0	0	0	0	0	0	0	0	10.84	0	0	0	0	0	0	0	2.52	0	8.34	0	16.13	0
1376	0	0	0	14.8	0	0	0	0	0	0	0	0	0	0	0	0	0	0	0	0	0	0	0	0	0	0	0	0	0	0	0	16.38	0	0	0	0	0	0	0	0	10.95	9.76	9.82	0	0	0	0	0	0
1377	0	7.13	0	0	16.4	0	0	8.88	16.35	0	0	35.78	0	0	0	0	0	16.49	18.01	0	0	0	0	0	0	7.63	0	0	14.23	15.65	0	0	0	0	0	0	0	22.18	18.98	0	0	0	0	0	0	0	4.78	23.21	0
1378	0	0	0	0	0	0	0	0	0	0	12.73	0	0	0	11.07	6.96	0	0	0	6.38	9.69	0	0	0	13.38	0	18.31	24.58	0	0	5.79	0	0	0	0	0	15.31	0	0	0	0	0	0	4.27	0	0	0	0	0
1379	0	0	0	0	0	0	0	0	0	0	0	0	0	0	0	0	0	0	0	0	0	0	0	0	0	0	0	0	0	0	0	0	0	0	0	0	0	0	0	0	0	0	0	0	0	0	0	0	0
1380	0	0	0	0	0	0	0	0	0	0	0	0	0	0	4.61	0	0	0	0	0	0	0	0	0	0	0	0	0	0	0	0	0	6.31	0	0	0	0	0	0	0	5.69	3.98	0	0	0	0	0	0	0
1381	0	1.99	0	6.31	0	5.28	0	0	0	11.11	0	0	0	0.88	0	0	0	0	0	0	0	0	0	0	0	0	0	0	0	0	0	0	0	0	0	0	0	7.99	0	3.6	0	0	0	0	22.83	0	0	0	0
1382	0	0	0	0	2.86	0	0	0	8.32	0	0	0	0	0	0	48.61	0	0	0	0	0	0	3.75	0	0	0	0	0.62	0	6.54	0	0	0	0	0	0	0	0	0	0	0	0	0	0	0	0	2.87	0	0
1383	0	0	0	0	0	0	0	0	0	0	0	0	0	0	0	0	18.94	0	0	0	0	0	0	0	0	0	0	0	0	0	0	0	0	0	0	0	1.77	0	0	0	0	0	0	0	0	0	0	0	0
1384	0	0	0	0	0	0	0	0	0	0	132.09	0	6.65	0	0	0	0	0	0	0	8.54	0	0	0	0	0	0	0	0	0	42.48	0	0	0	0	0	0	0	0	0	0	0	0	0	0	0	0	0	0
1385	8.62	0	0	0	34.07	0	0	0	21.29	0	0	0	0	0	12.72	0	0	0	0	0	0	0	0	0	0	0	0	0	0	0	0	0	0	10.27	0	0	0	0	0	0	0	0	0	0	0	0	0	0	0
1386	0	17.57	0	0	0	19.57	0	33.46	0	58.27	0	51.79	0	0	0	0	162.75	0	0	0	0	15.71	0	27.48	0	0	0	0	0	0	0	32.25	59.64	0	0	0	0	0	35.59	0	15.44	0	0	0	0	0	0	0	0
1387	0	0	0	101.29	0	0	35	0	0	0	0	0	0	17.24	0	0	0	0	0	74.06	0	0	0	0	85.45	0	0	50.55	89.72	0	0	0	0	9.67	0	66.91	0	57.27	0	42.85	0	0	0	52.22	0	0	56.51	59.15	0
1388	51.82	0	0	0	0	35.65	0	0	45.36	0	0	0	86.47	0	13.14	0	0	90.91	0	0	16.87	0	134.24	0	0	121.29	0	0	0	87.41	0	0	0	0	79.11	0	53.68	0	0	0	43.49	64.85	125.47	0	0	0	0	0	70.06
1389	0	25.87	117.2	0	0	0	0	0	0	0	0	0	0	42.01	0	0	0	0	0	0	0	24.13	0	0	0	0	0	0	0	0	17.09	0	0	0	0	0	0	0	0	0	0	0	0	0	0	137.71	0	0	0
1390	0	0	0	0	17.76	0	15.11	17.75	0	0	0	0	0	0	11.89	0	0	0	0	0	0	0	0	0	40.89	0	52.14	0	0	0	0	0	0	15.9	0	0	0	0	13.01	0	0	0	0	0	62.42	0	0	0	0
1391	0	0	0	0	0	0	0	0	0	0	0	17.76	0	0	0	0	0	0	0	0	0	0	0	0	0	0	0	0	0	0	0	22.25	0	0	60.32	0	12.63	16.98	0	24.14	0	0	0	23.88	0	0	9.24	0	0
1392	0	0	0	0	0	0	0	0	0	0	0	0	0	0	0	0	0	0	0	0	0	0	0	11.54	0	0	0	0	0	0	0	0	0	0	0	0	0	0	0	0	0	0	0	0	0	0	0	10.45	0
1393	0	0	0	0	0	0	0	0	0	0	0	0	0	0	0	0	0	0	0	0	0	0	0	0	0	0	0	12.45	0	12.74	0	0	0	0	0	0	0	19.06	0	0	0	8.36	0	0	0	0	0	0	0
1394	0	0	0	0	0	0	0	0	0	0	0	0	0	34.23	0	0	0	0	0	0	0	0	0	0	7.22	0	0	0	0	0	0	0	13.07	0	0	0	0	0	0	0	0	0	0	0	0	0	0	0	12.92
1395	0	0	0	0	0	0	0	0	0	0	0	0	0	0	7.13	0	0	6.72	0	0	0	0	0	0	0	0	0	0	0	0	0	0	0	5.65	0	0	0	0	0	0	0	0	0	0	0	0	0	0	0
1396	0	0	0	0	0	0	0	0	0	0	0	0	0	0	0	0	0	0	0	0	0	0	0	0	0	0	0	0	0	0	0	0	0	0	0	0	0	0	0	0	0	0	0	0	4.88	0	0	0	0
1397	0	0	0	0	0	0	0	0	0	0	0	0	0	0	0	0	0	0	118.81	0	0	0	0	0	0	0	0	0	0	0	0	0	0	0	0	0	0	8.47	0	0	0	0	0	0	0	0	0	0	0
1398	0	0	0	0	0	0	0	0	0	0	0	0	0	0	0	0	0	0	0	29.55	0	0	0	0	0	0	0	0	0	0	0	0	0	0	0	0	0	0	0	0	0	0	0	0	0	0	0	0	0
1399	40.65	0	0	0	0	0	0	0	0	0	0	0	0	0	0	22.91	0	36.39	0	0	0	0	18.77	0	0	0	0	29.93	0	0	0	0	0	0	0	0	0	0	0	0	0	0	0	0	0	0	0	0	0
1400	0	0	26.36	20.46	0	0	32.48	0	0	0	0	0	0	30.64	0	0	0	0	16.76	0	12.48	37.42	0	26.43	0	24.12	15.72	0	7.44	15.52	0	14.55	0	0	39.22	0	0	0	0	37.17	0	0	0	0	7.82	31.12	35.4	0	0
1401	0	24.52	0	0	0	60.15	0	66.78	41.11	17.53	11.41	0	41.44	0	0	0	20.5	0	0	0	0	0	0	0	0	0	0	0	0	0	0	0	30.93	0	0	0	63.62	0	20.23	0	0	0	0	24.95	0	0	0	0	0
1402	0	0	0	0	0	0	0	0	0	0	0	26.71	0	0	67.24	0	0	0	0	0	0	0	0	0	51.18	0	26.7	0	3.15	0	0	0	0	31.04	0	0	0	29.9	0	0	20.71	0	0	0	0	0	0	0	0
1403	0	0	0	27.44	65.44	0	0	0	0	0	0	0	0	62.38	0	0	0	0	0	0	24.96	0	0	13.34	0	0	0	0	0	0	65.15	0	22.27	0	0	41.66	0	0	0	0	0	0	72.31	0	37.65	0	0	0	35.23
1404	0	13.04	0	0	0	0	50.67	0	0	14.26	15.78	0	0	0	0	21.85	0	50.58	21.23	0	0	0	22.88	0	0	0	0	0	9.22	19.35	0	21.25	0	0	0	0	0	20.2	22.8	0	0	0	0	0	0	0	0	0	0
1405	31.17	0	0	0	0	0	0	0	0	0	0	0	44.91	0	0	0	27.24	0	0	0	0	47.85	0	0	0	0	0	0	0	0	0	0	0	0	0	23.23	0	0	0	0	0	50.79	0	30.49	0	18.68	0	0	26.43
1406	0	0	7.95	0	0	0	0	0	0	0	0	0	0	0	0	0	0	0	0	0	0	0	0	0	49.21	18.16	0	60.97	0	0	0	0	0	10.5	3.43	0	0	0	0	0	19.45	0	0	0	0	0	0	0	0
1407	0	0	0	0	0	0	0	0	0	0	0	21.31	0	0	0	0	0	0	0	0	0	0	0	0	0	0	0	0	0	0	18.35	0	0	0	0	0	0	0	0	0	0	0	0	0	0	0	0	68.21	0
1408	0	0	0	16.33	4.67	0	0	0	0	0	42.44	0	0	0	6.49	0	0	0	0	0	0	0	0	0	0	0	0	0	0	0	0	0	0	0	7.33	0	0	0	0	0	0	0	0	0	0	5.57	0	0	0
1409	0	0	0	0	0	0	0	0	0	0	0	0	0	0	0	0	0	0	0	0	0	0	0	0	0	0	0	0	0	0	0	0	0	0	0	0	0	15.16	0	13.7	0	0	0	0	0	0	0	0	0
1410	0	0	0	0	0	0	0	0	0	0	0	0	0	0	0	0	0	0	0	16.09	0	0	0	0	0	0	0	0	0	0	0	5.89	0	0	0	7.53	0	0	0	0	0	0	0	0	0	0	0	0	0
1411	2.62	0	0	0	0	0	0	0	0	0	0	0	0	0	0	0	0	0	0	0	0	0	0	0	0	0	0	0	0	0	0	0	0	0	0	0	0	0	0	0	0	0	0	0	0	0	0	2.12	15.9
1412	0	0	0	0	0	0	0	0	0	0	0	0	0	0	0	0	0	0	0	0	0	0	0	0	8.87	5.36	2.76	0	0	0	0	0	0	0	0	0	0	0	0	0	0	0	0	0	0	0	0	0	0
1413	0	0	0	0	0	57.64	0	0	0	0	0	0	0	0	0	0	0	0	0	0	0	0	0	0	0	0	0	0	0	0	0	0	0	0	0	0	0	0	0	50.91	0	0	0	0	0	0	0	0	0
1414	0	0	0	0	0	0	0	0	0	0	0	0	0	0	0	0	0	0	0	0	0	0	0	0	0	0	0	0	0	0	0	0	0	0	0	0	0	0	0	0	0	0	0	0	0	0	0	0	0
1415	0	0	0	0	14.99	0	0	0	0	0	0	0	0	0	0	0	0	0	0	0	0	0	0	0	0	0	0	0	20.79	0	0	30.09	0	0	0	23.3	0	0	24.77	0	0	0	0	0	0	0	0	19.39	0
1416	0	0	0	42.21	0	0	0	29.46	0	0	0	0	0	14.89	0	21.59	0	0	0	0	0	0	0	0	0	0	0	0	0	12.06	0	0	0	16.49	0	0	0	0	0	0	0	0	0	0	73.55	0	15.13	0	0
1417	68.21	0	0	0	0	0	52.24	0	41.34	46.17	0	116.46	38.05	0	0	0	0	21.57	0	40.44	0	0	0	0	0	0	0	0	0	0	29.53	0	0	0	0	0	79.81	0	0	0	133.56	107.4	28.33	0	0	0	0	0	0
1418	0	29.95	42.14	0	0	27.69	0	0	0	0	125.69	0	0	0	0	0	146.16	0	47.5	0	0	87.33	53.64	0	0	72.58	103.22	0	0	11.81	0	0	0	0	0	6.34	0	115.58	70.05	0	0	0	0	0	0	127.19	0	0	73.51
1419	0	0	0	0	26.13	0	0	33.64	0	0	0	0	0	21.45	116.13	0	0	0	0	0	0	0	0	122.97	76.56	0	0	119.55	0	0	0	0	95.3	0	0	0	0	0	0	0	0	0	0	0	61.13	0	18.66	15.5	0
1420	0	0	0	0	0	0	0	0	39.41	0	0	0	0	0	0	21.76	0	0	0	0	0	0	0	0	0	0	0	0	0	0	12.03	21.21	0	0	77.67	13.55	0	0	0	0	0	0	12.46	0	0	0	0	0	0
1421	0	12.35	0	0	0	0	0	0	0	17.22	0	0	0	0	0	0	0	12.48	0	0	0	0	0	0	0	0	0	0	0	0	0	0	0	0	0	0	0	0	0	0	0	0	0	0	0	0	0	0	0
1422	0	0	0	0	0	0	0	0	0	0	0	0	0	0	0	0	0	0	9.5	19.33	0	0	10.6	0	0	0	0	0	0	0	0	0	0	0	0	0	0	0	0	27.75	0	0	0	0	0	0	0	13.51	0
1423	15.17	0	57.28	0	0	0	9.45	0	39.11	0	0	0	0	0	0	0	0	0	0	0	0	0	0	0	0	0	0	0	0	0	0	0	0	0	0	0	0	0	0	0	0	0	0	89.54	0	0	0	0	9.11
1424	0	0	0	0	0	0	0	25.22	0	0	0	0	11.36	8.34	0	0	0	0	0	0	0	0	0	0	0	0	0	0	0	16.41	0	0	0	0	0	0	0	0	0	0	0	0	0	0	0	0	0	0	0
1425	0	0	13.27	6.17	11.25	0	0	0	0	0	0	0	0	0	0	0	0	8.68	0	0	109.68	5.45	0	0	0	0	0	0	0	0	0	0	0	0	0	0	0	0	0	0	0	6.57	0	0	6.5	0	0	0	0
1426	0	0	0	0	0	0	0	0	0	0	0	0	0	0	0	0	0	0	0	0	0	0	0	0	16.23	8.72	0	0	0	0	0	11.94	0	0	0	0	0	0	0	0	0	0	0	5.47	0	0	0	0	0
1427	0	0	0	0	0	0	0	0	0	0	2.74	0	0	0	0	0	0	0	0	13.82	0	0	0	0	0	0	0	0	38.12	0	0	0	0	0	0	0	0	0	0	0	0	0	0	0	0	0	0	0	0
1428	0	0	0	0	0	0	0	0	0	0	0	0	0	0	0	0	0	0	0	0	0	0	0	0	0	0	0	0	0	0	0	0	0	0	0	0	0	0	0	0	0	0	0	0	0	0	0	0	0
1429	0	0	0	0	0	0	0	0	0	0	0	0	0	0	0	0	0	63.64	0	0	0	0	0	0	0	0	0	0	0	0	0	0	0	0	0	0	0	9.14	0	0	0	0	24.4	0	0	0	0	0	0
1430	17.78	0	0	20.45	0	25.39	0	30.17	24.75	0	0	6.15	27.71	0	16.86	17.64	7.07	0	0	0	32.08	25.83	24.39	15.86	0	31.93	0	0	0	0	0	20.82	0	0	13.75	0	15.99	0	0	50.93	38.99	29.44	0	0	12.85	0	0	43.44	28
1431	0	0	42.35	0	23.8	0	33.84	0	0	0	0	0	0	24.88	0	0	0	0	27.48	36.75	0	0	0	0	12.66	0	0	0	18.71	23.05	0	0	0	31.26	0	0	0	0	32.16	0	0	0	0	0	0	0	0	0	0
1432	0	0	0	0	0	0	0	0	0	25.3	0	0	0	0	0	0	0	0	0	0	7.58	0	0	0	0	0	28.04	24.4	0	0	0	0	36.65	0	0	0	0	0	0	0	0	0	0	23.2	0	11.73	27.25	0	0
1433	0	30.47	0	26.63	0	0	0	0	0	0	24.14	28.61	0	0	0	10.92	0	0	0	0	0	0	0	0	0	0	0	0	4.76	0	70.19	0	0	0	19.76	30.45	5.9	15.39	0	0	0	33.88	0	0	0	0	0	0	0
1434	4.4	0	0	0	7.9	0	0	0	0	0	0	0	51.91	0	3.85	0	19.23	0	15.51	0	0	11.74	13.12	11.69	6.93	0	0	0	0	0	0	12.95	0	0	0	0	0	0	0	0	0	0	0	0	0	12.26	0	0	0
1435	0	11.17	0	0	0	0	23.36	8.52	0	5.7	0	0	0	23.31	0	0	0	0	0	7.1	0	0	0	0	0	0	0	0	0	0	0	0	31.1	0	0	0	0	0	0	0	0	0	0	0	13.88	0	0	0	9.43
1436	0	0	0	0	0	14.75	0	0	0	0	0	0	0	0	11.78	8.35	0	0	0	0	0	0	0	0	0	9.25	0	0	0	35.64	0	0	0	0	0	9.27	17.73	0	0	3.56	0	18.62	0	36.56	0	0	0	14.71	0
1437	0	0	0	28.47	0	0	0	0	0	8.7	0	0	0	0	0	0	0	0	0	0	11.57	0	0	0	0	0	16.38	23.65	10.72	0	0	9.17	0	14.48	0	0	0	0	24.25	0	0	0	0	0	0	0	14.97	0	0
1438	0	0	0	0	15.74	0	12.88	12.42	0	0	0	0	0	0	0	0	0	0	5.55	10.65	0	0	15.25	0	16.26	0	0	0	0	0	0	0	0	0	0	0	0	11.76	0	0	0	0	0	10.71	0	0	0	0	0
1439	0	0	0	0	0	0	0	0	0	0	19.83	30.54	0	0	0	0	0	0	0	0	0	0	0	0	0	0	0	0	0	0	0	0	0	0	0	0	0	0	0	0	0	0	0	0	0	8.59	0	0	0
1440	14.75	0	0	0	0	0	0	0	26.06	0	0	0	0	0	0	0	0	0	0	0	0	0	0	0	0	0	0	0	0	0	0	0	0	0	0	0	0	0	0	0	0	0	20.85	0	0	0	0	0	0
1441	0	0	1.79	0	0	0	0	0	0	0	0	0	0	0	0	2.1	0	0	2.88	0	0	0	0	0	0	0	0	0	0	0	0	0	0	0	8.74	0	0	0	0	0	4.56	0	47.8	0	0	0	3.68	0	0
1442	5.94	0	0	0	0	0	0	6.42	3.3	0	0	0	0	5.76	3.35	0	0	0	0	2.37	1.18	0	0	1.31	0	0	0	12.96	0	0	0	0	0	0	0	0	0	0	0	0	0	0	0	7.52	0	0	0	0	0
1443	0	0	0	0	0	0	0	0	0	0	5.62	0	0	0	0	0	0	0	0	0	0	0	0	0	5.58	10.04	0	0	0	0	0	0	0	0	0	0	0	0	0	111.43	0	0	0	0	0	0	0	0	0
1444	0	3.28	0	0	0	0	0	0	0	0	0	0	0	0	84.48	0	0	5.86	0	0	0	0	0	0	0	0	0	0	0	0	0	26.52	0	0	0	0	0	0	0	0	0	0	0	0	0	0	0	0	0
1445	0	0	0	0	0	0	0	0	0	0	0	0	0	0	0	30.56	0	0	0	0	0	0	0	0	0	0	0	0	0	0	0	0	0	0	0	0	0	0	0	0	0	0	0	0	0	0	0	0	0
1446	0	0	0	0	0	0	0	0	0	0	35.87	0	0	0	0	0	29.73	0	0	12	0	0	0	0	0	0	0	123.54	0	0	0	0	26.23	0	0	0	0	0	0	0	0	0	0	0	0	8.12	0	0	0
1447	0	0	0	125.98	74.91	0	0	57.79	0	0	0	149.13	45.33	49.39	0	0	0	0	77.34	0	118.46	0	69.38	0	0	0	0	0	0	0	33.48	0	0	52.82	0	72.26	0	0	0	0	0	62.03	0	0	0	0	0	0	0
1448	40.12	0	111.92	0	0	0	0	0	84.71	37.02	0	0	0	0	0	0	0	0	0	0	0	72.68	0	96.58	0	91.15	81.66	0	112.14	76.89	0	0	0	0	104.72	0	96.06	0	0	0	94.67	0	0	0	53.15	0	0	0	91.86
1449	0	0	0	0	0	0	61.86	0	0	0	0	0	0	0	0	0	0	0	0	23.98	0	0	0	0	0	0	0	0	0	0	0	0	0	0	0	0	0	69.39	0	0	0	0	0	107.65	0	0	0	124.26	0
1450	0	0	0	0	0	140.95	0	0	0	0	5.52	0	0	0	0	13.22	0	0	0	0	0	0	0	0	0	0	0	0	0	0	0	14.34	10.75	0	0	0	0	0	0	0	0	0	0	0	0	36.15	0	0	0
1451	0	0	0	0	0	0	0	0	0	0	0	0	0	0	0	0	25.74	0	0	0	0	0	0	0	0	0	0	0	0	0	0	0	0	0	0	0	0	0	0	0	0	0	0	0	0	0	0	0	0
1452	0	0	0	0	15.41	0	17.79	0	0	0	0	0	12.09	0	0	0	0	0	0	0	0	0	0	0	0	0	0	0	0	0	0	0	0	0	0	0	0	0	0	0	0	22.02	11.55	0	20.95	0	0	0	0
1453	0	0	0	0	0	0	0	0	0	0	0	0	0	41.45	11.46	0	0	0	0	0	0	0	17.48	0	0	0	0	0	0	0	0	12.18	0	0	0	0	0	0	0	0	0	0	0	26.56	0	0	0	45.15	0
1454	0	77.42	0	0	0	30.66	0	0	6.17	0	0	0	0	0	0	0	0	0	0	12.32	0	0	0	0	0	0	0	0	0	8.98	0	0	0	0	0	0	0	0	0	0	0	0	0	0	0	0	90.04	0	0
1455	0	0	0	0	0	0	0	0	0	0	6.75	0	0	0	0	6.12	0	110.38	0	0	0	0	0	0	0	8.08	0	0	0	0	5.89	0	11.28	0	0	16.96	5.91	0	0	0	0	0	0	0	0	0	4.84	0	5.98
1456	0	0	0	10.21	0	0	0	0	0	14.73	0	0	0	0	0	0	0	0	0	0	0	0	0	4.71	0	0	0	0	0	0	0	0	0	0	0	0	0	0	0	0	0	0	0	0	0	0	0	0	0
1457	0	0	0	0	0	0	0	0	0	0	0	0	0	0	0	0	0	0	0	0	0	0	0	0	0	0	7.49	0	0	0	0	0	0	0	0	0	0	0	0	26.95	0	0	0	0	0	0	0	0	0
1458	10.33	0	0	0	0	0	0	0	0	0	0	0	0	0	0	0	0	0	0	0	0	0	0	0	93.61	0	0	0	0	0	0	0	0	0	0	11.17	0	0	0	0	0	0	0	0	0	0	0	0	0
1459	0	0	0	0	0	0	0	0	22.92	0	0	0	5.63	0	15.74	0	0	0	0	0	0	0	0	0	0	0	0	0	0	0	0	0	0	0	0	0	0	0	149.38	0	0	0	0	0	0	0	0	0	0
1460	0	19.94	0	20.26	8.05	0	22.52	32.05	0	23.36	22.72	0	0	58.79	0	0	0	0	13.53	0	28.57	16.57	0	0	0	0	0	0	0	0	30.15	0	0	9.68	16	0	0	19.61	0	0	0	90.02	25.21	0	0	13.19	62.57	28.95	22.67
1461	0	0	38.32	0	0	43.87	32.28	0	0	0	0	64.67	26.7	0	0	0	0	0	0	35.88	0	0	0	0	0	30.51	0	0	29.69	30.26	0	27.8	23.66	0	0	0	12.66	0	19.55	0	0	0	0	0	0	0	0	0	0
1462	0	0	0	0	0	0	0	0	0	0	0	0	0	0	0	54.75	0	0	0	0	0	0	25.5	67.35	40.47	0	33.7	13.28	0	0	0	0	0	2.92	0	0	0	0	0	0	0	0	0	0	0	0	0	0	0
1463	0	0	0	9.34	21.44	0	0	0	0	0	0	0	0	0	0	0	0	12.57	9	0	0	0	0	0	0	0	0	0	0	0	0	0	0	0	0	34.79	0	28.92	0	0	0	0	0	0	44.09	15.09	0	0	0
1464	0	0	0	0	0	0	0	0	0	0	12.22	0	0	0	18.64	0	0	0	0	0	0	5.99	0	0	0	0	0	7.03	0	0	0	0	4.7	0	0	0	0	0	0	0	0	0	0	37.64	0	0	0	61.27	0
1465	0	15.87	0	0	0	0	0	15.82	0	0	0	0	4.19	0	0	0	60	23.75	14.5	0	6.4	0	0	0	0	0	0	0	0	0	20.59	0	0	0	0	0	8.28	0	13.46	49.22	0	0	20.93	0	0	0	0	0	13.97
1466	0	0	26.65	0	0	0	0	0	0	7.75	0	0	0	0	0	0	0	0	0	27.44	0	16.81	0	0	0	16.8	5.51	0	0	0	0	27.77	0	0	0	0	0	0	0	0	0	0	0	0	0	0	0	0	0
1467	44.26	0	0	0	0	0	0	0	5.13	0	0	0	7.34	0	0	0	0	0	0	0	0	0	0	0	0	0	0	21.97	17.82	0	0	0	7.64	0	0	7.04	0	0	0	0	0	0	0	0	0	10.27	0	0	0
1468	8.15	0	0	0	0	12.11	0	0	0	0	0	0	0	0	0	0	0	0	0	0	0	0	0	0	0	0	0	0	0	27.08	0	0	0	0	0	0	10.99	0	0	0	47.89	0	0	0	2.62	0	0	0	0
1469	0	0	0	0	0	0	0	0	0	0	0	0	0	0	0	0	0	0	0	0	0	0	0	0	0	0	0	0	0	0	0	0	0	9.86	0	0	0	0	0	0	0	0	0	0	0	0	0	0	0
1470	0	0	0	0	0	0	0	0	0	0	0	0	0	0	0	0	0	0	5.96	0	10.66	0	0	0	0	9.5	0	0	0	0	0	0	0	0	16.72	0	0	0	0	0	0	0	0	0	5.06	10.56	0	0	3.41
1471	0	0	0	0	0	0	0	0	0	0	5.01	0	4.12	45.81	0	0	0	0	0	0	0	4.36	0	0	12.65	0	5.58	0	0	0	10.01	0	0	0	0	0	0	0	0	0	10.02	5.86	0	4.82	0	0	0	0	0
1472	0	1.98	0	0	3.55	0	0	0	0	0	0	0	0	0	0	0	0	0	0	0	0	0	0	0	0	0	0	0	0	5.69	0	0	0	0	0	0	0	0	0	0	0	0	0	0	0	0	3.42	0	0
1473	4.24	0	0	0	0	0	0	4.27	0	7.63	0	11.63	106.16	0	0	0	3.3	0	0	0	0	0	0	0	0	0	0	0	9.18	0	0	0	0	0	0	10.84	0	0	0	0	0	0	0	0	0	0	0	0	0
1474	0	0	0	0	0	0	0	0	0	0	0	0	0	0	0	0	0	8.68	0	0	0	7.66	0	0	0	0	0	0	0	0	0	11.44	0	0	0	0	0	0	0	0	0	8.07	0	0	4.84	0	0	9.95	0
1475	0	0	0	0	0	0	0	0	73.63	0	0	0	0	0	0	0	0	0	0	0	0	0	0	0	0	0	0	0	93.88	0	0	0	0	0	0	0	0	0	13.96	0	0	0	9.12	0	0	0	0	0	0
1476	0	0	0	0	0	0	0	0	0	0	0	0	0	0	0	0	0	0	0	0	16.97	0	0	0	0	0	6.44	0	0	0	0	0	0	0	6.56	0	0	0	0	0	0	0	0	0	0	0	0	0	0
1477	0	0	0	0	0	0	0	0	0	0	0	0	0	0	0	0	0	0	0	0	0	0	0	0	0	0	0	0	0	0	0	0	0	0	0	0	0	0	0	0	0	0	0	0	0	0	0	0	0
1478	21.25	44.82	0	78.64	0	0	0	57.59	0	55.51	21.84	0	0	113.18	47.2	33.22	116.64	87.02	41.21	0	79.56	130.08	75.28	0	44.41	25.56	23.19	86.48	0	38.72	139.29	107.9	71.1	72.88	37.71	45.39	128.29	64.13	80.2	0	0	0	0	38.38	75.05	61.54	55.36	91.21	43.39
1479	0	0	0	0	101.02	77.21	0	0	0	0	0	44.21	0	0	0	0	0	0	0	0	0	0	0	96.86	0	0	0	0	0	0	0	0	0	0	0	0	0	0	0	108.37	66.13	0	28.99	0	0	0	0	0	0
1480	0	0	0	0	0	0	0	0	0	0	0	0	0	0	0	0	0	0	0	0	0	0	0	0	0	0	0	0	0	0.26	0	0	0	0	0	0	0	0	0	0	0	37.83	0	0	0	0	0	0	0
1481	0	0	55.98	0	0	0	0	0	0	0	0	13.98	0	0	0	0	0	0	0	0	0	0	0	0	0	0	19.42	0	0	0	0	0	0	0	15.08	8.19	0	0	0	0	0	0	0	7.36	0	0	0	0	18.89
1482	15.26	0	0	0	0	0	0	19.91	0	34.55	0	0	0	0	19.34	0	0	0	13.06	0	0	0	0	0	0	18.26	0	61.98	0	0	0	0	0	0	0	0	0	0	0	0	0	19.67	21.52	0	0	0	0	0	0
1483	0	0	0	0	0	0	0	0	0	0	0	0	0	0	0	14.42	0	0	0	0	0	0	0	0	0	0	0	0	0	0	0	0	0	0	0	0	0	0	0	0	0	0	0	0	0	11.39	10.87	0	0
1484	0	0	0	6.77	40.5	0	87.74	0	0	0	0	0	44.38	0	0	0	0	0	0	100.08	0	0	0	0	0	0	0	0	0	24.89	0	0	11.52	0	0	0	0	0	0	0	0	0	0	0	0	0	0	0	0
1485	4.78	25.02	0	0	29.48	0	0	0	0	0	6.23	0	0	0	0	0	0	0	0	0	0	0	0	0	2.12	0	0	0	0	0	0	0	0	0	0	0	0	7.69	0	0	8	0	0	0	0	0	0	6.55	21.86
1486	0	0	0	0	0	0	0	0	0	0	0	0	0	6.2	0	4.34	0	0	0	0	0	0	0	5.43	0	0	0	0	7.78	0	0	0	0	0	8.94	0	0	0	2.48	0	0	0	0	9.7	0	0	0	0	0
1487	0	0	0	0	0	0	0	0	0	0	0	0	0	0	0	0	0	0	12.2	5.2	0	0	5.83	0	8.53	0	0	0	0	0	0	0	0	0	0	0	0	0	0	0	0	0	0	0	0	0	0	0	0
1488	0	0	0	0	0	0	0	0	0	0	0	0	0	0	0	0	0	0	0	0	0	0	0	0	0	0	4.42	0	0	0	0	0	0	0	0	0	0	0	0	0	0	0	0	0	0	0	51.51	0	0
1489	0	15.28	0	0	0	0	0	0	0	0	8.29	0	0	39.36	0	0	0	0	0	0	0	0	0	0	0	0	0	0	0	0	0	10.82	0	0	0	0	0	0	0	0	0	0	19.38	0	0	0	0	0	0
1490	31.19	0	0	42.53	0	10.15	31.04	44.41	31.92	0	0	0	0	0	42.92	0	37.38	0	0	0	11.27	0	15.61	17.11	11.22	0	0	29.03	29.39	51.29	0	0	0	0	0	0	0	8.92	11.87	0	43.98	21.38	0	34.16	32.86	29.95	0	33.53	0
1491	0	0	33.11	0	0	0	0	0	0	0	0	0	37.78	0	0	0	0	0	42.6	0	0	0	0	0	0	0	0	0	0	0	31.42	0	23.45	0	0	32.31	0	0	0	47.09	0	0	0	0	0	0	0	0	0
1492	0	0	0	0	37.44	0	0	0	0	28.57	6.47	0	0	0	0	0	0	0	0	39.18	0	40.77	0	0	0	0	43.98	0	0	0	0	0	0	0	0	0	35.5	26.07	0	0	0	0	0	0	13.53	0	0	0	0
1493	0	12.47	0	0	0	0	0	0	0	11.27	0	0	0	0	0	0	0	61.07	0	0	0	0	5.12	13.62	0	0	0	0	0	0	0	0	0	0	0	0	0	0	8.31	0	0	0	0	0	0	0	0	0	0
1494	0	0	0	0	0	26.06	0	0	0	0	0	26.51	0	0	0	19.16	0	0	0	0	7.54	0	0	0	0	0	0	0	0	0	0	4.18	10.2	30.64	0	22.9	0	0	0	0	0	0	15.74	0	0	0	0	0	0
1495	0	0	7.25	0	0	0	0	0	0	0	0	4.38	0	0	0	10.62	0	0	0	0	0	0	0	0	20.18	0	0	0	6.61	0	0	0	0	0	17	0	0	0	0	0	0	12.73	0	0	0	0	0	0	0
1496	0	0	0	31.26	0	0	2.99	8.89	4.19	0	0	0	11.99	0	0	0	0	0	0	0	0	0	0	0	0	0	0	8.5	0	0	0	0	0	11.63	0	0	0	0	0	0	4.84	0	0	0	5.6	0	0	0	0
1497	8.96	0	0	0	0	0	0	0	0	7.39	0	0	0	0	9.72	0	0	13.29	1.59	0	0	0	40.62	0	0	0	0	0	0	0	0	0	0	0	0	0	7.84	0	0	0	0	0	10.05	4.87	0	0	0	0	0
1498	0	0	0	0	7.54	0	0	0	0	0	0	0	0	0	0	0	0	0	0	0	0	0	0	0	0	0	0	0	0	13.33	0	0	0	0	0	0	0	0	0	14.44	0	0	0	0	0	0	0	0	0
1499	0	0	0	0	0	0	0	0	2.73	0	0	0	0	0	0	10.06	8.14	0	0	0	0	0	0	0	0	43.45	0	6.32	0	0	6.49	0	0	0	0	18.38	0	14.33	0	0	0	0	0	0	0	0	0	0	82.34
1500	0	15.34	0	0	0	0	0	23.12	0	0	0	4.12	9.7	0	0	0	0	27.74	17.69	18.08	15.2	19.88	0	22.68	19.54	11.08	0	0	20.37	0	0	0	0	12.75	0	0	0	0	0	0	27.15	0	0	0	0	10.41	0	0	17.3
1501	0	0	16.39	0	0	0	0	0	0	0	9.01	0	0	0	0	0	0	0	0	0	0	0	0	0	0	0	0	13.07	0	0	0	0	0	0	0	0	2.98	0	0	9.13	0	29.15	0	0	0	0	0	0	0
1502	0	0	0	0	0	6.42	0	0	0	23.85	0	0	0	26.46	20.23	0	0	0	0	0	0	0	0	0	0	0	0	0	0	19.83	0	11.05	26.69	0	0	37.54	0	0	28.74	0	0	0	0	0	0	0	18.2	0	0
1503	0	0	0	21.36	16.05	0	11.35	0	0	0	0	0	0	0	0	0	0	0	0	0	0	0	0	5.39	0	0	0	0	0	0	11.15	0	0	14.94	0	0	0	18.38	0	0	0	0	24.32	14.38	26.69	0	0	0	0
1504	0	41.55	0	0	0	0	0	0	0	0	0	11.34	0	0	0	7.32	0	0	0	0	0	0	0	0	0	0	0	0	0	18.67	0	0	0	0	30.01	0	0	0	0	0	0	21.73	0	0	0	9.19	0	0	0
1505	0	0	0	0	0	0	0	0	0	0	3.9	0	0	0	0	0	0	0	0	0	31.34	0	0	0	0	0	22.08	0	0	0	0	0	0	0	0	0	0	0	0	45.88	0	0	0	0	0	0	0	31.88	10.16
1506	16.43	0	0	0	4.18	0	0	0	32.64	0	0	0	0	0	0	29	0	0	0	0	0	2.06	0	0	22.35	0	15.6	0	11.26	0	0	0	7.53	39.73	0	0	0	0	0	0	0	0	0	0	0	19.68	0	0	34.9
1507	0	0	23.08	0	0	31.95	18.42	0	0	0	0	0	35.3	0	0	0	0	0	23.27	0	0	0	43.79	0	0	0	0	0	12.32	0	0	0	0	0	58.07	0	0	0	0	0	0	0	0	0	0	0	0	0	0
1508	0	0	0	0	14.44	0	0	48.93	0	21.34	22.71	19.6	0	22.98	19.55	0	0	0	0	15.97	0	15.98	0	44.38	0	31.99	0	14.5	0	0	27.48	20.18	0	0	0	3.3	20.16	21.31	51.05	0	18.67	9.55	17.43	0	9.87	0	16.35	0	0
1509	23.1	0	0	0	0	0	0	0	0	0	0	0	0	0	0	0	41.14	21.94	0	0	0	0	0	0	0	0	0	0	0	21.56	0	0	0	0	0	0	24.06	0	0	0	0	0	0	0	0	0	0	0	0
1510	0	18.16	0	0	0	0	0	0	0	0	0	0	0	0	0	0	0	0	0	0	0	32.26	0	0	0	0	0	0	0	0	0	0	0	0	52.49	0	0	0	0	0	0	0	0	21.6	0	0	0	20.29	12.86
1511	0	0	0	0	19.06	0	0	0	0	0	0	0	0	0	0	0	18.13	20.85	0	0	9.33	0	7.2	0	0	0	0	0	0	0	0	0	7.44	0	0	0	0	0	0	0	0	0	0	0	0	0	0	0	0
1512	0	10.49	0	44.08	0	0	0	62.55	24.09	0	17.63	0	0	43.4	0	12.81	0	0	24.16	0	0	0	0	0	0	0	0	0	0	0	0	6.26	0	0	0	0	0	0	0	0	0	0	0	12.88	0	0	0	0	0
1513	0	0	0	0	0	0	6.06	0	0	0	0	38.29	43.94	0	0	0	0	45.44	0	0	0	0	0	0	31.45	0	14.85	0	0	0	0	0	0	0	0	12.34	0	17.14	0	0	0	0	0	0	26.9	0	0	0	0
1514	40.68	0	21.96	0	0	38.04	0	0	0	0	7.81	0	0	0	0	18.77	0	0	0	0	15.8	0	0	47.13	0	0	0	42.93	55.47	0	0	0	0	0	0	49.15	32.51	0	40.04	43.03	0	0	19.75	0	0	0	32.71	16.44	0
1515	0	0	0	0	7.33	0	0	0	14.04	45.91	0	0	0	0	28.56	0	0	0	15.62	6.58	0	0	0	0	0	35.63	0	0	0	48.74	47.07	0	16.78	0	0	0	0	0	0	0	35.79	0	0	0	0	0	0	0	0
1516	0	0	0	0	0	0	11.88	0	0	0	0	0	0	0	0	0	0	0	0	12.09	0	0	0	63.43	0	0	0	0	0	0	0	17.64	0	0	0	0	0	0	0	0	0	0	0	18.83	0	28.92	0	0	26.84
1517	0	0	0	0	0	0	0	0	0	0	0	0	0	0	0	0	35.17	0	0	0	0	0	0	0	27.58	0	13.54	0	0	0	0	0	0	88.21	0	0	15.82	6.17	0	0	0	0	13.54	0	0	0	0	10.52	0
1518	0	0	0	0	0	0	0	0	0	0	0	0	0	0	0	0	0	0	0	0	0	0	7.56	0	0	0	0	0	0	0	0	0	0	0	0	0	0	0	0	0	0	0	0	0	0	0	0	0	0
1519	0	19.37	7.01	43.99	0	0	0	39.8	0	0	0	0	0	0	0	0	0	0	0	0	0	0	30.16	0	0	0	0	0	0	0	0	0	0	0	19.91	39.88	0	18.58	0	0	0	35.71	0	0	0	0	0	0	0
1520	17.34	0	0	17.23	0	39.38	0	0	0	0	13.39	51.73	33.57	36.31	34.89	30.38	0	0	40.05	16.07	33.12	0	0	0	0	19.49	17.78	0	0	25.55	18.2	0	0	0	0	0	0	0	0	19.11	0	18.52	9.3	38.71	0	24.65	0	0	0
1521	0	0	0	0	0	0	28.33	0	31.48	0	0	0	0	0	0	0	0	44.96	0	0	0	0	0	0	0	0	0	0	19.25	0	0	19.58	29.23	46.47	0	0	0	0	29.96	0	0	0	0	0	26.42	0	44.16	25.8	0
1522	0	0	0	0	0	0	0	0	0	26.17	0	0	0	0	0	0	0	0	0	0	0	21.25	0	0	0	0	0	31.35	0	0	0	0	0	0	0	0	48.55	0	0	0	22.74	0	0	0	0	0	0	0	0
1523	0	0	0	0	34.55	0	0	0	0	0	15.67	0	0	0	0	0	0	0	0	0	0	0	0	0	0	0	0	0	0	0	0	0	0	0	0	9.97	0	0	0	0	0	0	0	0	0	0	0	0	14.73
1524	0	0	0	12.13	0	0	0	0	0	0	0	0	0	0	0	0	0	0	0	0	0	0	0	0	0	0	0	0	0	0	0	0	0	0	0	0	0	0	0	8.65	0	0	9.63	0	0	0	0	0	0
1525	0	16.57	0	0	0	0	0	0	0	0	0	0	0	0	0	0	55.52	17.21	21.93	0	0	12.9	0	0	0	0	13.14	0	0	0	0	14.05	0	0	6.44	0	13.47	0	0	0	0	0	0	0	0	2.09	0	0	0
1526	0	0	0	0	11.15	0	0	0	10.96	0	0	21.73	0	0	0	0	4.54	0	0	0	0	0	0	6.7	50.85	0	0	0	11.31	0	13.03	0	0	4.39	0	0	0	0	0	0	0	6.83	0	19.41	0	0	20.9	0	0
1527	1.14	0	0	10.02	0	0	0	0	0	10.9	7.17	0	0	0	0	0	0	0	0	0	0	0	0	0	0	0	0	0	0	24.6	0	0	0	0	0	0	0	8.05	0	0	0	0	0	0	0	0	0	2.15	0
1528	0	0	0	0	0	0	0	0	0	0	0	0	0	0	21	0	0	0	0	0	0	0	0	0	0	0	0	0	0	0	0	0	0	0	0	0	0	0	0	0	0	0	0	0	0	0	0	0	0
1529	0	0	7.28	7.72	0	0	0	0	0	0	0	0	20.96	0	0	0	0	0	20.79	5.86	0	0	0	21.55	0	0	0	5.35	0	0	0	0	0	8.25	0	0	0	0	0	0	0	0	0	0	0	0	0	0	10.25
1530	27.54	0	25.24	0	0	21.6	0	15.92	23.52	0	20.18	0	0	9.94	0	17.46	0	12.61	0	17.16	0	28.09	27.65	0	15.82	15.78	0	0	0	30.31	0	3.68	9.54	0	5.48	0	0	0	31.62	33.27	0	48.02	17.48	0	22.7	16.85	20.58	0	0
1531	0	0	0	0	0	0	29.31	0	0	44.01	0	36.99	0	0	0	0	0	0	0	0	22.95	0	0	0	0	0	32.63	13.17	0	0	19.48	0	0	0	0	0	38.12	0	0	0	0	0	0	34.48	0	0	0	0	0
1532	0	0	0	9.22	14.59	0	0	0	0	0	0	0	0	0	0	0	47.94	0	44.53	0	0	0	0	0	0	0	0	0	20.88	0	0	0	0	0	10.12	0	0	0	0	0	42.67	0	0	0	0	0	0	7.2	0
1533	0	44.29	0	0	0	0	0	0	0	0	12.34	0	0	20.86	0	0	0	0	0	12.9	0	26.26	0	0	14.8	0	0	0	0	0	0	14.77	15.38	0	0	0	0	0	0	0	0	0	0	0	0	0	0	0	20.39
1534	0	0	0	0	0	0	0	0	2.12	0	0	20.69	0	0	0	0	0	0	0	0	0	0	0	0	0	14.76	0	21.37	0	0	0	0	0	0	0	0	0	19.93	0	0	0	0	11.88	0	0	0	0	20.32	0
1535	0	0	0	0	0	0	0	26.08	0	0	0	0	0	0	24.16	0	0	15.7	0	0	0	0	0	0	0	0	0	0	0	24.72	0	0	0	0	0	16.02	0	7.25	0	0	0	0	0	0	0	0	0	0	0
1536	12.07	0	0	2.99	0	24.49	0	0	0	25.6	0	0	0	0	0	24.67	28.11	0	0	0	13.7	0	11.89	17.26	0	0	0	0	0	0	0	0	0	0	0	0	0	0	0	0	0	17.17	0	0	0	16.93	0	0	0
1537	0	0	0	0	17.08	0	0	24.73	15.27	0	0	9.92	0	0	0	0	0	29.98	0	10.97	0	33.26	0	0	0	0	20.27	35.46	0	0	24.24	0	0	12.4	10.29	0	0	0	0	0	0	0	0	36.24	0	0	0	0	0
1538	0	20.32	2.46	11.82	14.96	0	13.68	0	0	0	0	0	19.07	27.22	0	0	0	0	0	0	0	0	0	0	25.07	0	0	0	24.89	0	0	0	9.37	0	0	0	15.46	24.05	5.77	12.55	0	0	0	0	22.37	0	40.51	0	5.13
1539	0	0	0	0	0	0	0	0	0	0	0	0	0	0	0	17.83	26.7	0	9.34	0	0	0	0	0	0	0	0	0	0	38.72	0	0	0	0	0	0	0	0	0	0	0	0	16.83	0	0	0	0	0	0
1540	0	0	0	0	0	0	0	0	0	0	0	0	0	0	0	0	0	0	0	0	0	0	0	0	0	0	0	0	0	0	0	0	0	0	0	0	0	0	0	0	0	0	0	0	0	0	0	0	0
1541	0	0	0	0	0	0	0	0	0	13.8	0	0	0	0	0	19.23	0	0	0	0	0	0	0	0	0	0	0	0	13.05	0	0	0	0	0	0	24.64	0	0	0	0	25.07	29.28	0	12.32	0	0	0	0	0
1542	0	6.73	0	0	0	0	18.84	0	0	0	0	0	0	0	0	0	0	0	0	0	0	0	0	0	10.76	0	0	0	0	0	0	15.41	0	0	0	0	0	0	0	0	0	0	0	0	0	0	0	0	0
1543	0	0	0	0	0	0	0	0	0	50.67	0	0	0	0	0	0	0	11.62	0	0	0	0	0	0	0	0	0	0	0	0	0	0	0	0	0	0	16.63	0	0	0	0	0	0	0	0	0	0	0	0
1544	8.81	0	0	0	21.65	0	0	0	0	0	0	0	0	0	0	0	0	0	0	0	0	0	0	0	0	0	0	0	0	26.28	0	0	0	0	0	0	0	133.19	0	0	0	0	0	0	0	0	0	0	0
1545	0	0	0	0	0	0	0	0	0	0	0	0	0	0	0	0	0	0	0	0	0	0	0	0	0	0	0	0	0	0	0	0	0	0	0	0	0	0	0	0	0	0	0	0	0	0	0	0	0
1546	0	0	0	0	0	0	0	0	0	0	0	0	0	0	10.05	0	0	0	0	0	31.39	0	0	0	0	0	0	0	0	0	0	0	0	0	0	0	0	0	0	0	0	19.27	0	0	0	0	0	0	0
1547	0	0	0	90.92	0	0	0	0	121.75	0	52.26	44.9	53.04	29.81	0	80.2	115.24	61.83	69.92	0	0	30.54	51.02	0	0	52.37	0	0	0	0	80.19	0	0	0	6.9	0	0	0	0	28.88	0	0	0	0	0	43.88	119.57	43.05	0
1548	18.51	0	0	0	132.05	123.16	78.79	94.41	0	0	0	0	0	0	11.59	0	0	0	0	115.01	0	0	0	29.75	0	0	47.02	78.77	118.26	39.05	0	82.6	0	33.77	0	0	91.96	0	0	0	108.85	0	67.31	40.94	58.11	0	0	0	41.8
1549	0	30.31	0	0	0	0	0	0	0	0	0	0	0	0	0	0	0	0	0	0	0	0	0	0	41.24	0	0	0	0	0	0	0	0	0	0	0	0	0	114.65	0	0	0	0	0	0	0	0	0	0
1550	0	8.1	51.56	0	0	0	0	0	0	0	0	0	0	0	0	0	0	0	0	0	10.94	0	0	0	0	0	0	0	0	0	0	0	0	0	19	0	0	0	0	0	0	0	0	0	0	0	0	0	0
1551	0	0	0	0	0	0	0	0	0	18.73	0	0	0	0	0	0	0	0	0	0	0	0	0	17.25	0	0	0	0	0	15.36	0	0	34.05	22.42	0	0	0	0	0	14.47	0	13.47	0	0	0	0	0	0	0
1552	4.61	0	0	0	0	0	0	0	0	0	0	0	0	9.23	18.27	0	0	0	0	0	0	13.45	0	0	0	15.15	0	0	0	0	0	0	9.77	0	0	0	0	0	0	0	0	5.54	0	22.12	0	0	0	0	25.57
1553	0	10.57	0	0	0	0	14.17	0	0	0	11.09	9.14	0	0	0	0	0	0	0	0	0	0	0	0	4.09	0	0	0	0	0	0	0	0	0	0	0	0	0	0	0	0	0	0	0	19.89	9.19	0	14.14	0
1554	0	0	0	0	0	0	0	0	0	0	0	0	0	0	0	11.34	0	0	16.54	0	0	0	0	0	0	0	0	14.02	0	0	0	0	0	25.34	0	0	0	0	0	0	0	0	17.56	0	0	0	0	0	0
1555	0	0	0	0	0	0	0	0	0	0	0	0	0	0	3.15	0	0	0	0	0	22.95	0	12.98	0	0	0	0	0	0	0	0	5.93	0	0	0	0	7.79	0	0	0	0	11.29	0	0	0	0	0	0	0
1556	0	0	0	0	0	0	0	11.42	0	0	0	0	0	0	0	0	0	0	0	0	0	10.25	0	0	0	0	0	0	0	0	0	0	0	0	0	137.72	0	0	0	0	0	0	0	7.82	0	50.75	26.96	0	0
1557	0	0	0	0	0	0	0	0	0	0	0	0	0	1.3	0	0	0	4.43	0	0	0	0	0	0	0	0	0	0	0	0	0	0	0	0	0	0	0	0	0	0	0	0	0	0	0	0	0	0	0
1558	0	0	0	11.49	0	0	0	0	0	0	26.75	0	0	0	0	0	0	0	0	0	0	0	0	0	0	0	0	0	0	0	0	0	0	0	0	0	0	0	0	0	0	0	0	0	0	0	0	0	0
1559	0	0	0	0	0	0	0	0	0	32.14	0	0	0	0	0	0	0	0	0	0	0	0	0	20.3	0	23.74	9.57	0	0	34.09	0	0	0	0	18.04	0	0	0	0	0	0	0	0	0	0	0	0	22.75	0
1560	0	19.3	20.68	47.91	0	20.2	0	0	0	0	0	0	0	29.54	0	28.62	11.93	61.85	0	38.71	0	49.99	0	0	0	0	0	0	13.7	0	0	0	47.56	0	0	57.81	0	0	28.79	0	0	18.19	15.34	31.98	19.82	0	0	0	0
1561	0	0	0	0	34.42	0	0	0	0	0	0	27.71	35.13	0	0	0	0	0	0	0	0	0	62.86	0	19.75	0	25.6	0	0	0	24.17	31.69	0	23.17	0	0	0	0	0	29.09	0	0	0	0	0	0	0	0	0
1562	18.83	0	0	0	0	0	37.27	0	44	0	0	0	0	0	36.2	0	0	0	9.58	0	35.4	0	0	27.74	0	0	0	0	0	0	0	0	0	0	0	0	0	46.97	0	0	0	0	15.1	0	0	0	0	0	23.87
1563	0	0	0	0	0	12.96	0	0	0	0	0	0	0	0	0	0	19.99	0	0	0	0	0	0	0	0	0	0	52.13	0	27.63	0	0	0	0	0	0	0	0	24.88	0	76.12	0	0	0	0	0	0	0	0
1564	0	11.01	0	0	0	0	25.34	0	0	0	0	0	0	0	0	18.41	0	0	0	0	0	0	0	0	0	0	0	0	14.25	0	0	0	0	0	0	0	0	0	0	7.45	0	9.76	0	0	0	0	0	0	0
1565	16.88	0	13.92	0	15.42	0	0	0	45.46	0	7.04	0	0	0	0	0	0	0	6.9	0	0	0	11.45	0	0	0	0	0	0	0	0	0	0	0	0	0	0	0	0	0	0	0	0	0	0	0	11.09	4.44	0
1566	0	0	0	0	0	0	0	58.64	0	0	0	3.4	0	0	0	0	0	0	0	0	0	0	0	0	9.23	7.46	0	15.4	0	0	0	0	0	20.8	18.54	0	44.16	0	3.61	0	0	0	11.28	0	0	0	0	0	0
1567	0	0	0	0	0	0	12.21	10.8	0	10.82	0	0	0	0	0	0	0	0	0	0	0	0	0	0	0	0	0	0	0	0	0	0	0	0	0	0	0	0	0	0	0	0	0	0	9.34	0	0	0	0
1568	0	0	0	0	0	0	0	0	0	0	0	0	0	11.56	6.11	0	0	0	0	0	2.82	0	0	0	0	0	0	0	0	0	0	16.92	14.07	0	0	0	0	0	0	0	0	0	0	0	0	22.32	0	0	0
1569	0	0	0	17.77	0	0	0	0	0	0	0	0	0	0	0	0	0	0	0	0	11.2	0	0	0	0	0	0	0	0	0	0	0	0	0	0	46.66	0	0	0	16.29	0	0	0	0	0	0	0	0	0
1570	45.46	0	0	0	0	0	0	0	20.21	0	21.52	0	0	0	7.69	0	0	0	0	22.47	0	0	25.18	61.64	0	0	0	27.85	0	0	0	0	0	0	25.26	31.45	0	4.09	0	0	0	0	12.74	0	0	0	0	0	22.63
1571	0	0	0	0	39.02	0	0	0	0	11.41	0	0	0	26.67	0	0	0	83.76	31.52	0	0	0	0	0	0	14.36	0	0	0	28.52	61.39	0	0	0	0	0	0	0	33.47	0	23.68	0	0	27.61	0	0	0	0	0
1572	0	56.04	28.1	0	0	25.89	0	23.13	0	8.78	0	0	18.58	0	0	24.12	29.2	0	0	0	0	23.29	0	0	0	0	26.04	0	0	0	0	0	7.45	31.78	0	0	29.86	0	0	0	0	48.52	0	0	0	41.57	0	26.53	9.75
1573	0	0	0	0	0	0	8.4	0	11.29	0	0	0	0	0	0	0	0	0	0	0	0	0	0	0	0	0	0	62.69	0	0	0	17.42	0	0	0	29.34	0	39.8	0	0	0	0	0	0	31.2	0	51.01	0	0
1574	0	0	0	0	0	0	0	0	0	0	0	0	0	0	0	0	0	0	0	0	0	21.42	0	0	0	0	0	0	31.68	0	0	5.33	0	0	0	0	0	0	0	0	0	0	25.75	0	0	0	0	0	0
1575	0	0	0	31.1	2.17	0	0	0	17.22	0	0	18.24	0	0	7.72	0	0	0	0	18.79	0	0	0	0	0	0	0	0	0	0	0	0	0	0	0	0	0	0	20.8	0	15.33	0	0	0	0	0	0	0	0
1576	0	0	0	0	0	0	0	0	0	0	15.02	12.61	0	0	0	3.83	0	0	27.66	0	21.76	0	0	0	12.03	0	0	0	0	0	0	0	0	0	0	0	0	0	0	0	0	0	0	0	0	41.18	0	0	0
1577	0	0	25.13	0	0	21.43	15.21	0	0	0	0	0	17.64	0	0	0	7.86	35.49	0	18.41	0	0	14.08	7.57	0	0	17.93	0	0	0	0	0	21.17	0	0	0	21.99	0	0	0	0	0	0	12.24	13.54	0	0	17.19	0
1578	21.44	23.38	0	0	9.14	0	0	0	0	8.54	0	0	0	13.64	8.14	5.61	0	0	0	0	0	20.44	0	0	0	12.89	0	0	0	0	22.68	11.4	0	2.48	0	0	0	16.01	0	0	0	12.12	0	0	0	0	15.24	0	8.22
1579	0	0	0	0	0	0	0	0	0	0	0	0	0	0	0	0	0	0	0	0	0	0	0	0	0	0	0	0	0	0	0	0	0	0	9.1	12.42	0	0	0	12.71	0	14.04	0	0	0	11.74	0	0	0
1580	0	0	0	0	0	0	0	0	0	0	0	0	0	0	0	0	0	0	0	0	0	0	0	0	0	0	0	0	0	0	0	0	0	0	0	0	0	0	0	0	6.85	0	0	0	0	0	0	0	0
1581	0	0	0	0	0	0	0	0	0	0	0	4.39	0	0	0	0	0	0	0	0	0	0	0	0	7.52	0	0	0	0	0	0	0	0	0	0	0	0	0	0	0	0	0	0	0	0	0	0	0	2.59
1582	0	0	0	0	0	0	0	11.09	0	0	0	0	0	0	0	0	0	0	0	0	0	0	0	0	0	0	0	0	0	0	0	0	0	0	0	0	0	0	0	0	0	0	0	0	0	0	0	0	0
1583	0	0	0	0	0	0	0	42.94	0	8.36	0	0	0	0	0	0	0	0	0	0	0	0	0	0	0	0	0	0	0	0	10.31	0	0	6.29	9.08	0	0	0	0	0	0	0	0	0	0	0	54.39	0	0
1584	0	0	0	0	0	0	0	0	0	0	0	0	0	0	0	0	14.76	0	0	0	0	0	0	0	0	47.18	0	0	0	31.94	0	0	0	0	0	0	0	0	0	0	0	0	0	0	0	0	0	10.95	0
1585	0	0	0	0	0	0	0	0	0	0	0	0	0	0	0	0	0	0	0	34.36	0	0	0	0	11.68	0	0	0	0	0	0	10.83	0	0	30.44	0	14.6	22.16	0	0	10.48	0	0	0	0	0	0	0	0
1586	0	0	0	0	0	0	28.51	0	35.54	0	0	19.62	0	29.74	0	0	0	21.63	42.44	0	0	0	31	0	0	0	0	14.62	0	0	0	0	11.89	36.04	0	55.46	0	0	0	0	0	0	0	0	0	21.16	0	0	0
1587	0	54.23	49.31	22.01	0	0	0	0	0	34.92	0	0	0	0	0	44.73	0	0	0	0	0	4.32	0	24.2	0	0	47.51	0	35.9	0	39.43	7.56	16.17	0	0	0	0	0	0	0	0	77.18	35.43	0	49.71	0	0	0	0
1588	0	0	0	0	0	0	0	0	0	0	24.28	0	0	0	60.38	0	27.49	0	0	0	56.72	0	0	0	11.03	44.63	0	0	0	0	0	0	0	0	0	0	0	0	0	59.52	0	0	0	78.48	0	0	0	0	24.23
1589	0	0	0	0	39.74	36.51	0	0	11.55	0	0	0	32.77	0	0	0	0	15.49	0	0	0	0	0	0	0	0	0	13.88	0	65.07	0	0	0	0	0	0	10.36	0	22.3	0	20.49	0	0	0	0	0	0	49.18	0
1590	0	0	0	25.09	47.84	0	12.41	20.46	0	0	24.16	11.25	14.73	0	0	0	0	0	0	0	0	0	9.3	0	17.62	0	0	0	10.43	0	0	0	0	0	14.62	0	36.87	8.49	22.33	0	0	0	0	0	0	18.43	0	0	0
1591	0	0	0	0	0	0	0	0	0	0	0	0	0	0	0	0	0	0	0	0	0	21.97	0	16.78	0	0	12.65	0	0	0	0	0	36.79	39.48	0	0	0	0	0	0	0	0	0	0	0	0	0	0	0
1592	72.03	63.17	0	0	0	0	0	0	0	0	0	0	0	8.98	0	0	0	0	43.63	17.55	0	0	0	0	0	0	0	7.06	0	0	30.29	0	0	0	0	20.78	0	10.23	0	0	0	0	0	0	0	0	0	0	0
1593	0	0	2.69	0	0	13.98	0	0	3.71	0	0	0	0	0	0	0	0	0	0	0	0	0	0	0	0	0	0	0	0	0	0	0	0	0	0	0	0	0	0	0	0	0	29.73	0	3.71	0	0	0	18.98
1594	0	0	0	0	0	0	0	0	0	0	0	0	14.29	0	0	32.03	0	0	0	0	9.17	0	0	0	24	23.87	0	0	10.68	0	0	0	0	38.46	0	0	0	0	23.27	0	0	0	0	0	0	0	19.72	0	0
1595	0	0	0	0	0	0	0	0	0	6.38	0	0	0	0	0	0	12.45	0	0	0	0	0	0	0	0	0	0	0	0	0	10.44	21.37	0	0	0	0	0	0	0	0	11.65	0	0	0	0	7.76	0	0	0
1596	16.63	0	0	24.84	0	0	0	28.52	15.77	0	0	0	0	0	0	0	0	0	0	0	0	2.81	0	0	0	0	5.79	0	0	0	0	0	13.64	0	0	0	29.17	0	0	0	0	0	14.44	0	0	0	0	0	0
1597	0	0	0	0	0	0	9.41	0	0	0	0	0	0	0	0	0	0	5.71	0	0	0	0	0	0	0	0	0	0	0	0	0	0	0	0	0	0	0	0	0	0	0	0	0	0	0	0	0	0	0
1598	0	0	0	0	0	0	0	0	0	0	0	0	0	0	0	0	0	0	14.01	24.06	0	0	0	0	0	0	0	5.09	0	0	0	0	0	0	0	0	0	0	0	0	0	0	0	0	0	0	0	0	0
1599	0	0	0	47.62	0	55.53	0	0	0	15.06	0	17.75	0	0	36.07	0	0	0	0	0	0	0	0	0	0	0	0	0	0	0	0	0	0	0	0	0	0	0	0	0	0	0	0	0	0	0	0	0	0
1600	9.91	4.98	21.42	0	0	0	31.59	0	0	0	0	0	0	8.72	0	0	12.92	0	0	0	21.51	0	16.53	28.48	7.09	37.54	6.82	0	16.87	0	0	0	21.87	0	0	0	0	6.6	14.79	24.34	0	13.47	0	0	23.88	15.58	0	0	15.56
1601	0	0	0	0	0	0	0	59.39	0	0	27.14	0	41.91	0	0	23.04	0	41.43	0	0	0	0	0	0	0	0	0	0	0	0	29.79	33.29	0	0	0	0	22.77	0	0	0	0	0	0	0	0	0	37.09	19.76	0
1602	0	11.24	0	0	0	0	0	0	0	16.24	0	33.33	0	0	0	0	10.93	0	7.03	0	0	31.26	0	0	0	0	0	18.79	0	0	0	0	0	0	31.41	36.93	0	0	0	0	0	0	0	15.57	0	0	0	0	0
1603	0	0	0	0	66.55	0	12.22	0	48.74	0	0	0	0	14.91	0	0	0	0	0	0	0	0	0	0	0	0	11.92	0	0	57.08	0	0	0	0	0	0	0	12.59	0	0	36.58	7.45	32.29	0	0	0	0	0	0
1604	16.4	0	8.29	0	0	0	0	0	0	0	0	0	0	0	0	0	0	0	0	0	0	0	0	0	13.82	0	0	0	18.79	0	0	0	0	0	0	0	0	0	0	0	0	0	0	0	0	12.68	0	0	0
1605	0	0	0	0	0	0	0	0	0	0	0	0	0	0	0	0	0	0	0	0	0	0	0	0	0	0	0	0	0	0	0	0	0	0	0	27.53	0	0	17.64	0	0	0	0	0	3.87	0	0	0	16
1606	0	2.98	0	0	0	0	0	0	0	0	3.6	0	0	0	0	10.1	0	9.2	0	0	0	0	0	10.6	0	0	0	0	0	0	0	0	3.68	0	0	0	0	0	0	8.63	4.24	0	0	8.62	0	0	7.99	18.03	0
1607	4.56	0	0	0	0	0	4.3	0	0	0	0	0	0	0	0	0	0	0	10	0	0	0	29.01	0	0	6.29	14.83	0	0	0	0	0	0	46.77	11.51	0	0	7.77	0	0	0	16.49	0	0	0	0	0	0	0
1608	0	0	0	0	0	0	0	0	0	0	0	23.6	0	0	0	0	0	0	0	5.24	0	0	14.33	0	0	0	0	0	0	17.3	0	0	0	9.89	0	0	0	0	0	0	0	0	0	0	0	0	0	0	0
1609	0	0	12.91	0	10.42	0	0	0	6.48	0	5.8	0	0	0	0	9.77	8.58	5.28	0	10.16	0	0	22.88	0	0	0	0	0	0	0	0	0	19.45	0	0	0	0	0	0	0	21.85	0	9.86	0	0	0	0	0	0
1610	12.66	0	0	0	0	10.9	0	22.28	0	12.98	0	0	0	0	21.85	0	5.32	0	0	0	0	0	0	0	0	0	21.67	0	0	0	0	15.05	0	0	0	4.66	0	0	0	0	0	18.43	0	0	13.15	5.77	0	8.9	0
1611	0	0	0	0	0	0	0	0	0	0	7.94	0	19.51	14.73	0	0	0	0	0	0	17.8	19.26	0	0	8.53	20.68	0	0	18.29	0	32.12	0	0	0	15.97	0	0	22.18	0	0	0	0	0	41.3	0	27.61	23.87	16.71	0
1612	0	20.79	0	0	0	0	22.39	0	0	0	0	33.59	0	0	0	0	4.9	8.11	28.79	0	0	0	0	19.24	0	0	0	22.84	0	0	0	0	35.29	34.94	0	0	10.3	0	0	6.69	20.43	27.34	0	0	0	0	0	0	8.37
1613	3.53	0	0	20.35	3.95	11.1	0	0	0	0	0	0	0	0	0	5.98	0	0	0	23.51	0	0	0	0	0	0	16.42	0	0	0	0	18.54	0	0	0	16.85	0	0	20.4	0	0	0	0	0	0	0	0	0	0
1614	0	0	0	0	0	0	0	9.51	13.78	5.48	5.42	0	0	0	0	0	0	0	0	0	8.53	0	0	0	10.97	0	0	0	0	0	15.75	0	0	0	0	0	0	0	0	0	0	0	0	39.76	4.98	0	0	0	0
1615	0	16.91	14.03	0	0	0	0	0	0	0	0	21.45	0	20.93	0	0	11.39	0	0	0	0	0	0	12.21	0	0	0	0	0	0	0	0	0	0	0	0	33.74	0	0	36.92	0	0	0	0	0	0	0	0	0
1616	0	0	0	0	23.83	42.21	16.23	0	0	0	0	0	16.01	0	20.19	0	0	0	0	0	0	27.9	9.31	0	0	0	0	47.78	23.46	59.45	0	0	0	0	0	0	0	0	0	0	0	0	0	0	5.98	0	4.15	0	17.03
1617	0	0	0	0	0	0	0	0	12.89	12.07	10.1	0	0	0	0	0	0	0	0	0	0	0	0	0	12.44	0	0	0	0	0	0	0	0	0	0	0	0	0	0	0	0	0	14.59	0	0	0	0	0	0
1618	11.84	13.79	0	15.4	0	0	0	11.9	0	0	0	13.24	0	6.03	0	16.01	23.87	20.62	0	12.06	20.08	0	0	13.15	0	34.03	26.02	0	0	0	13.35	12.55	15.89	20.44	0	11.3	0	26.98	6.05	0	23.32	14.29	0	0	0	7.3	11.13	16.34	0
1619	0	0	0	0	0	0	0	0	0	0	0	0	0	0	0	0	0	0	0	0	0	0	0	0	0	0	0	0	0	0	0	0	0	0	0	0	0	0	0	0	0	0	0	0	0	0	0	0	0
1620	0	0	0	0	0	0	0	0	0	0	0	0	0	0	0	0	0	0	0	0	0	0	0	25.48	0	0	0	0	0	0	0	0	0	0	9.12	0	0	0	0	0	0	0	14.13	0	0	0	0	0	0
1621	0	0	0	0	0	0	0	0	0	0	0	0	0	0	0	0	0	0	0	0	0	0	0	0	1.31	0	0	0	0	0	0	0	0	0	0	0	0	0	0	0	0	0	0	0	0	0	0	0	0
1622	0	18.73	12.27	0	0	0	0	5.8	0	0	0	0	0	0	8.08	0	0	0	0	0	0	0	0	0	0	0	44.74	0	0	0	0	0	0	0	0	0	0	0	0	0	0	0	0	10.35	0	0	0	14.01	0
1623	7.5	0	0	0	0	0	0	0	37.58	0	0	0	0	0	0	0	0	0	0	0	30.52	0	0	0	0	8.37	0	13.6	7.02	14.72	0	31.94	0	12.24	0	0	0	0	0	0	6.11	0	0	0	0	9.54	0	0	0
1624	0	0	0	0	0	16.7	36.08	14.78	0	13.98	0	0	0	8.37	0	0	0	0	0	0	0	23.75	24.15	0	0	0	0	0	0	0	0	0	15.45	0	0	33.2	0	0	60.03	12.43	0	0	29.95	0	7.53	0	31.21	0	0
1625	0	0	0	17.94	0	0	0	0	0	0	21.59	17.15	28.75	0	0	0	32.73	0	0	54.62	0	0	0	32.61	0	10.99	0	0	0	0	27.36	0	0	0	0	0	16.14	0	0	0	0	0	0	0	0	0	0	0	21.47
1626	14.65	0	17.33	0	0	0	0	0	0	0	0	0	0	0	20.31	0	0	0	0	0	0	0	0	0	15.86	0	18.19	0	28.46	3.98	0	0	1.65	0	10.32	0	0	26.44	0	0	0	0	0	0	0	0	0	0	0
1627	0	0	0	33.65	32.59	0.91	0	0	0	0	0	0	0	0	0	0	0	0	34.94	0	0	8.28	19.71	0	0	0	0	0	0	0	0	0	0	0	0	0	0	0	0	10.9	0	30.14	0	12.1	0	41.58	0	0	0
1628	0	36.95	0	0	0	0	0	0	0	18	0	0	0	0	0	38.65	0	72.48	0	42.47	0	0	0	0	0	0	0	0	0	0	0	0	0	0	0	0	0	0	0	0	0	0	0	0	0	0	0	0	1.98
1629	0	0	0	0	0	19.9	16.89	0	0	0	0	4.41	0	0	0	0	0	0	0	0	0	0	0	0	26.67	0	0	28.76	0	0	0	0	0	0	0	0	9.15	26.59	37.07	0	0	0	0	0	0	0	0	0	0
1630	0	0	0	0	24.86	0	0	0	17.71	0	0	0	15.62	0	17.4	27.06	0	0	15.88	0	25.5	16.59	0	9.8	0	0	0	0	33.58	0	15.86	0	0	20.01	20.11	39.17	0	0	0	28.19	31.3	10.19	0	0	23.98	0	18.31	0	0
1631	12.8	0	9.79	0	0	0	0	19.53	0	0	8.12	0	0	33.9	0	0	22.14	0	0	0	0	0	0	0	0	0	7.05	0	0	23.49	0	35.81	31.11	0	0	0	0	0	0	0	0	0	53.91	0	0	0	0	33.14	7.52
1632	0	0	0	0	0	0	0	0	0	11.67	0	0	0	0	0	0	0	0	0	0	0	0	0	0	0	0	0	0	0	0	0	0	0	0	0	0	3.59	0	0	0	0	0	0	18.13	0	0	0	0	0
1633	0	12.86	0	0	0	0	0	0	0	0	25.25	4.88	0	0	0	0	0	45.49	0	10.56	0	0	0	12.06	48.34	0	12.21	0	9.97	0	0	0	0	0	0	0	0	32.87	0	0	8.49	0	0	0	0	0	10.25	0	0
1634	0	0	13.23	17.09	10.39	0	0	0	0	0	0	0	19.54	0	13.66	0	0	13.08	0	0	0	0	40.52	0	0	0	0	20.61	0	0	0	10.24	0	0	0	0	0	0	17.41	0	0	0	0	0	0	0	0	0	0
1635	0	0	0	0	0	0	9.21	0	0	0	0	0	0	0	0	12.65	0	0	0	0	0	0	0	0	0	0	0	0	0	0	0	0	0	0	0	0	4.56	0	0	0	0	0	0	0	0	0	0	8.65	0
1636	0	0	0	0	0	7.37	0	5.04	0	0	0	52.89	0	12.54	0	0	0	0	0	0	4.47	0	17.55	0	0	8.45	0	0	0	0	12	0	0	0	7.6	0	0	4.75	0	0	11.42	5.71	0	0	0	0	0	0	0
1637	0	0	4.88	0	0	0	0	0	0	6.8	0	0	0	0	0	0	0	0	0	11.23	0	0	0	0	0	0	0	0	0	0	0	0	0	13.77	0	23.63	0	0	0	0	0	0	0	0	0	47.59	0	0	0
1638	0	0	0	0	0	0	0	0	0	0	0	0	0	0	0	0	0	0	5.99	0	0	0	42.01	0	0	0	0	0	0	0	0	0	0	0	0	0	0	0	0	0	0	0	0	0	0	0	0	0	5.54
1639	0	12.03	0	0	0	0	0	0	0	0	0	0	0	0	0	0	0	0	0	0	0	14.94	0	0	25.49	0	0	0	19.6	0	0	0	0	0	0	0	23.08	0	7.68	0	0	0	0	0	0	0	0	0	0
1640	0	0	0	0	0	0	0	13.96	0	0	0	0	53.19	15.74	18.29	0	8.06	8.64	0	0	12.95	0	0	16.86	0	0	0	0	0	31.39	0	17.28	0	0	0	0	0	11.27	0	0	19.21	21.64	39.14	25.02	18.9	0	13.71	0	48.98
1641	0	0	20.76	36.99	0	21.68	0	0	0	0	82.34	0	0	0	0	0	0	0	14.77	0	0	0	0	0	0	0	0	0	28.64	0	28.89	0	43.73	0	0	0	0	0	0	0	0	0	0	0	0	0	0	25.46	0
1642	21.95	2.51	0	0	28.36	0	0	0	30.1	30.21	0	0	0	0	0	0	0	0	0	13.27	0	26.85	0	0	0	32.83	44.9	27.33	0	0	0	0	0	36.33	12.6	0	0	0	0	18.17	0	0	0	0	0	18.35	0	0	0
1643	0	0	10.23	0	0	0	14.79	0	0	0	0	0	0	10.18	0	50.52	0	19.12	0	0	0	0	0	0	0	0	0	0	0	0	0	0	0	0	0	36.57	32.22	7.3	16.76	0	0	0	0	0	0	0	10.6	0	0
1644	0	0	0	14.38	0	0	0	0	0	0	0	0	0	0	0	0	25.8	0	7.84	0	0	0	0	0	11.33	0	0	0	0	0	33.24	9.41	0	0	0	0	0	0	0	0	0	0	0	0	0	0	0	14.96	0
1645	0	0	0	0	0	12.58	16	16.03	0	0	0	0	0	0	0	0	0	0	0	0	0	0	0	0	0	0	0	24.65	0	0	0	0	0	0	0	0	0	0	0	0	0	13.45	0	0	0	0	0	0	0
1646	9.24	5.82	0	0	21.06	0	0	19.88	0	0	17.79	0	9.2	0	0	14.57	0	0	0	6.76	0	14.16	0	22.85	0	0	0	0	5.04	0	0	0	0	0	6.02	0	0	0	0	23.08	0	0	0	0	0	0	0	0	0
1647	0	0	11.81	0	0	0	0	0	0	0	0	0	0	0	0	0	21.52	0	0	0	0	0	20.57	0	15.5	0	38.21	0	0	6.71	0	3.44	0	0	0	0	42.14	15.45	0	0	6.94	52.34	0	0	0	3.49	0	0	0
1648	0	0	0	8.38	0	0	0	18.77	4.43	0	0	26.88	0	0	13.49	0	0	0	27.24	0	5.6	0	0	0	0	0	0	4.28	0	0	0	0	7.84	0	3.57	21	0	0	10.51	0	0	0	0	9.11	8.52	0	0	0	0
1649	0	0	0	0	0	0	0	0	0	0	0	0	0	9.7	0	0	0	0	0	0	0	0	0	0	0	10.8	0	0	0	0	6.39	0	0	6.41	0	0	0	0	0	0	0	0	0	0	0	0	0	0	26.17
1650	6.43	7.59	0	0	0	0	0	0	0	0	0	0	0	0	0	0	0	0	0	30.36	0	0	0	0	0	0	0	0	0	0	0	0	0	29.95	0	0	0	0	0	0	0	0	0	0	4.97	0	0	0	0
1651	0	0	0	33.82	24.22	0	0	10.44	13.12	0	47.53	0	12.16	0	0	44.33	17.47	0	0	0	0	0	16.26	32.93	0	0	0	0	0	0	0	19.36	14.98	0	0	1.51	0	0	52.5	0	0	0	25.98	25.53	0	0	0	0	0
1652	0	0	0	0	0	11.8	0	0	0	0	0	15.6	0	6.9	0	0	0	42.04	21.65	0	10.59	0	0	0	25.21	0	21.27	46.7	29.22	0	15.23	0	0	0	6.05	0	54.78	0	0	0	27.61	0	0	0	0	29.54	7	0	14.6
1653	10.45	14.56	15.95	0	0	0	32.71	22.36	0	0	0	0	0	0	0	0	0	0	0	0	0	30.47	0	0	0	8.41	0	0	0	29	0	0	0	0	0	0	0	52.95	0	51.38	0	0	0	46.39	13.3	0	0	19.54	0
1654	0	0	0	22.23	0	31.57	0	0	20.26	21.6	0	0	0	0	0	0	21.29	0	0	0	0	0	0	0	0	0	0	0	0	0	0	0	0	0	0	0	0	0	0	0	0	0	15.98	0	0	0	0	0	0
1655	0	0	0	0	0	0	0	0	0	0	0	0	0	18.57	28.94	0	0	0	11.67	19.8	0	0	0	0	0	0	0	0	0	0	30.53	20.28	32.97	0	0	5.11	0	0	0	0	0	0	0	0	0	0	19.03	0	0
1656	0	0	0	0	0	0	11.71	0	0	0	0	0	0	0	0	0	0	16.77	0	0	0	0	0	0	0	24.89	0	0	15.51	0	0	0	0	0	21.7	0	0	0	0	0	0	0	0	0	0	0	0	0	16.07
1657	18.4	0	0	0	0	0	0	0	0	0	0	35.5	0	0	0	0	0	0	9.94	0	0	11.09	23.73	26.24	0	0	0	24.2	0	18.46	0	0	0	0	0	0	32.27	0	30.42	0	0	0	0	0	10.5	23.88	0	0	0
1658	0	8.88	0	15.6	42.73	0	0	0	0	0	0	0	0	0	0	10.59	0	11.1	0	0	0	0	0	0	0	0	0	0	0	0	0	0	0	0	0	0	0	0	0	11.62	16.18	20.28	12.24	0	0	0	0	13.95	0
1659	0	0	0	0	0	0	0	0	0	3.95	9.15	0	23.36	0	0	0	0	0	0	0	0	0	0	0	7.5	8.87	0	0	0	0	0	0	0	0	0	5.16	0	0	0	0	0	0	0	0	0	0	0	0	0
1660	0	0	0	0	0	0	0	0	0	0	0	0	0	0	0	0	0	0	0	9.17	16.65	0	40.93	0	0	0	0	0	0	0	0	0	0	0	0	0	0	0	0	0	9.06	0	0	0	0	0	0	0	0
1661	0	0	0	0	0	0	0	0	0	0	0	0	0	0	36.03	0	0	0	0	0	0	0	0	18.77	0	4.05	0	0	0	0	0	0	0	0	0	0	0	0	0	0	0	0	0	0	0	0	0	0	0
1662	0	0	0	0	0	0	37	0	0	0	0	0	0	0	0	0	5.06	12.05	0	0	0	0	0	0	0	0	43.22	0	0	0	0	0	0	0	0	0	0	0	0	0	0	0	0	0	0	0	6.07	0	0
1663	0	0	0	0	0	8.52	0	0	0	0	0	0	0	0	0	15.37	0	0	0	0	0	0	0	0	0	0	0	0	19.43	0	0	0	0	0	19.85	0	0	40.92	0	0	0	0	0	8.69	0	0	14.7	0	0
1664	0	0	0	0	22.09	0	0	17.36	0	28.73	0	0	0	0	0	0	0	0	0	0	0	0	0	13.79	0	0	0	0	0	0	32.36	0	0	0	0	0	0	0	40.99	0	0	0	0	0	0	14.89	0	0	0
1665	0	15.17	0	0	0	0	27.09	0	26.3	0	0	39.54	0	0	8.07	0	6.8	0	0	0	24.7	0	0	0	0	0	0	31.16	0	26	0	0	26.92	0	0	0	59.72	0	0	0	0	0	19.74	0	0	0	0	0	0
1666	0	0	15.04	23.5	0	16.99	0	23.35	0	0	0	0	25.03	15.73	0	0	0	0	29.16	33.04	0	26.51	0	0	28.07	0	49.61	0	0	0	0	0	0	27.57	0	24.42	0	0	0	0	0	22.37	0	0	15.39	0	0	0	0
1667	77.17	0	0	0	0	0	0	0	0	0	35.41	0	0	0	0	0	0	20.18	0	0	0	0	0	49.53	0	0	0	22.7	0	0	0	0	0	0	0	0	0	0	0	0	0	0	0	96.51	0	12.74	0	26.27	38.41
1668	0	19.53	0	0	0	0	0	0	0	0	0	0	0	0	21.23	0	0	0	0	0	0	0	0	0	0	42.28	0	0	0	0	0	0	0	0	0	0	0	36.56	0	0	11.68	0	0	0	0	0	0	0	0
1669	0	0	15.61	12.19	0	0	0	6.27	0	0	0	0	0	14.72	0	35.4	16.84	0	0	17.67	0	0	0	0	0	0	0	0	0	8.66	25.05	30.67	30.18	0	0	0	0	0	0	53.97	0	0	0	0	0	0	0	0	0
1670	0	0	0	0	0	14.21	18.02	0	0	51.96	0	0	10.29	0	0	0	0	0	0	0	12.58	16.85	0	0	44.74	0	0	33.92	0	0	0	0	0	10.04	22.15	21.1	61.43	0	0	0	0	5.53	22.67	0	0	14.09	0	0	0
1671	0	0	0	0	0	0	0	0	11.93	0	0	10.79	0	0	0	0	0	0	0	0	0	0	0	0	0	0	11.25	0	0	0	0	0	0	0	0	0	0	0	0	0	0	0	0	0	24.12	0	0	0	0
1672	0	0	0	0	0	0	0	0	0	0	8.36	0	0	0	34.3	0	0	0	0	0	0	0	21.94	37.9	0	0	0	0	22.46	10.03	0	19.73	0	0	0	0	0	18	0	0	15.91	0	0	0	0	0	13.66	9.27	7.33
1673	0	0	14.12	0	44.26	0	0	0	0	0	0	0	0	0	0	0	1.6	0	9.76	0	0	0	0	0	0	12.91	0	0	18.92	0	0	0	0	0	0	0	0	0	48.89	0	0	0	0	0	0	15.6	0	0	0
1674	0	19.58	0	0	0	12.46	17.29	0	0	27.79	0	8.01	0	0	0	0	0	0	0	0	0	0	0	0	0	0	0	10.76	0	0	0	0	0	0	0	0	0	0	0	0	0	9.85	0	0	0	0	0	0	0
1675	0	0	0	0	33.08	0	0	17.09	0	0	0	0	0	0	12.09	16.35	24.77	2.65	0	0	33.29	0	0	0	0	0	0	0	0	0	9.7	0	0	0	9.54	0	0	0	0	14.84	0	0	0	19.14	0	0	0	0	0
1676	0	0	0	0	0	0	0	0	0	0	6.84	0	5.53	0	0	0	0	0	0	0	0	0	9.49	0	0	0	0	0	20.58	0	0	11.45	0	19.41	0	0	0	10.67	0	0	0	0	4.73	0	0	0	0	5.54	0
1677	3.01	0	0	23.92	0	0	0	0	11.83	0	0	0	0	30.34	0	0	0	0	0	0	0	0	0	0	12.23	0	0	0	0	0	0	0	0	0	0	4.21	0	0	0	0	0	0	0	0	0	10.32	1.64	0	0
1678	0	0	0	0	0	0	0	0	0	0	0	0	23	0	0	0	0	0	4.46	0	0	58.03	0	0	0	0	0	0	0	9.44	0	0	0	0	0	0	0	0	0	0	0	0	0	0	0	0	0	0	0
1679	0	0	20.16	0	0	4.41	0	0	11.65	20.03	0	0	0	0	0	0	0	0	0	0	0	0	0	0	0	0	0	0	7.81	0	0	0	0	0	0	0	4.58	0	0	0	0	0	0	16.48	0	6.42	14.93	0	0
1680	0	16.08	0	0	0	0	29.17	25.12	0	0	0	0	0	0	3.34	0	13.06	9.58	0	0	31.19	0	24.18	20.01	0	13.34	0	0	0	0	0	0	26.97	0	24.28	31.6	0	10.29	45.13	20.02	0	0	11.69	0	5.14	0	0	0	23.68
1681	0	0	0	0	21.9	5.64	0	0	0	0	0	0	0	0	0	0	0	0	0	39.95	0	0	0	0	10.48	0	56.53	65.61	0	0	0	0	0	6.57	0	0	0	0	0	0	33.76	0	0	0	0	0	0	0	0
1682	0	0	0	28.71	0	0	0	0	0	0	0	11.59	0	17.07	0	28.44	0	0	7.55	0	0	0	0	0	0	0	0	0	0	8.9	0	0	0	0	0	0	25.95	0	0	0	0	0	0	0	0	0	0	0	0
1683	47.28	0	23.14	0	0	0	0	0	0	0	0	0	0	0	0	0	0	0	0	0	0	0	0	0	0	0	0	0	7.97	0	0	23.24	0	0	0	0	0	5.94	0	0	0	0	0	0	0	0	0	0	0
1684	0	7.67	0	0	0	16.93	0	0	0	28.38	0	0	0	0	5.35	0	0	20.68	0	0	0	0	0	5.73	16.66	0	0	0	0	0	0	0	0	18.06	5.04	0	0	0	0	13.8	0	0	13.46	0	9.97	0	0	0	0
1685	0	0	5.25	0	0	0	0	0	0	0	15.94	13.81	0	0	0	0	0	0	14.49	0	0	0	0	0	0	0	0	0	0	0	23.17	0	0	0	0	20.38	0	0	0	0	0	21.28	0	0	0	16.87	0	0	0
1686	22.56	8.66	0	10.53	9.48	0	0	3.68	0	0	0	0	43.1	38.22	17.92	0	0	0	0	0	0	0	0	0	0	0	10.99	0	0	15.84	9.11	0	11.39	0	0	0	11.97	7.67	28.19	0	0	0	0	16.68	0	0	16.41	0	32.29
1687	0	0	0	0	0	0	10.38	0	0	0	0	0	0	0	0	4.45	9.18	0	0	6.79	18.25	13.86	0	0	4.79	0	0	0	23.29	0	0	4.66	0	0	13.72	15.89	0	0	0	0	4.92	0	0	0	0	39.34	0	0	0
1688	0	0	0	0	0	0	0	0	26.98	11.06	0	0	0	0	0	0	0	0	0	0	0	0	0	0	0	11.16	0	18.73	0	0	0	0	0	0	0	0	17.45	0	0	0	0	0	0	0	0	0	0	17.64	0
1689	0	0	0	0	0	0	0	0	0	0	0	0	0	0	0	0	0	17.04	20.32	0	0	0	0	0	0	0	14.42	0	0	0	0	9.04	0	0	0	0	0	0	0	0	0	6.8	0	0	18.95	0	0	0	0
1690	7.27	0	0	12.53	0	0	0	0	0	0	0	0	0	0	0	0	0	0	0	0	0	36.52	0	21.6	0	39.52	0	0	0	18.47	0	0	12.71	18.4	0	0	0	0	0	0	0	0	12.16	0	0	0	14.79	14.84	13.53
1691	0	0	0	0	0	12.5	0	23.58	0	17.47	28.36	0	30.51	17.07	21.15	30.57	20.82	0	0	0	24.6	0	61.27	0	0	0	0	0	0	0	11.23	0	0	0	0	19.16	0	0	36.81	0	0	0	0	0	0	0	0	0	0
1692	0	23.76	0	0	0	0	0	0	0	0	0	40.79	0	0	0	0	0	28.91	0	0	0	0	0	0	21.54	0	0	25.32	0	0	0	0	0	0	0	0	23.95	0	0	9.08	5.37	0	0	0	0	0	0	0	0
1693	9.06	0	0	0	13.98	0	8.69	0	54.47	0	0	0	0	0	0	0	0	0	0	22.75	0	19.95	0	16.97	0	0	0	0	0	0	0	20.74	23.39	0	0	0	0	0	0	0	0	0	0	0	0	0	6.55	0	0
1694	0	0	12.07	0	0	0	0	0	0	0	0	0	6.95	0	5.29	0	0	0	13.75	0	0	0	0	0	0	0	26.57	0	0	0	0	0	0	0	18.68	0	0	28.14	0	0	0	41.78	12.16	0	0	0	0	0	0
1695	15.53	0	0	0	0	0	0	0	0	0	0	13.75	0	0	0	0	0	0	0	0	0	0	0	0	21.37	0	0	0	26.56	0	0	0	0	17.63	0	0	0	0	0	3.39	6.77	0	0	20.32	22.03	0	5	0	0
1696	0	0	15	37.33	12.59	0	0	0	0	0	0	0	0	0	0	10.51	7.48	0	0	0	0	0	0	0	0	17.84	0	0	0	0	0	0	0	0	0	0	0	0	22.5	0	0	0	0	0	0	0	0	0	0
1697	0	8.72	0	0	0	22.03	21.55	17.44	0	23.67	0	0	0	0	0	0	0	0	0	26.81	0	0	32.34	33.74	0	0	0	8.39	0	0	0	0	0	0	41.27	0	0	11.69	0	0	0	0	0	18.9	0	17.28	0	25.64	0
1698	0	0	0	0	0	0	0	0	37.66	0	0	16.18	5.68	14.94	15.28	0	8.27	0	7.52	0	20.7	0	0	0	0	0	0	0	0	21.43	0	26.24	0	0	0	14.99	0	0	17.32	12.18	0	26.21	0	0	42.47	0	0	0	25.21
1699	0	0	0	0	0	0	0	10.3	0	0	0	0	0	0	0	9.98	0	0	0	0	0	16.83	0	0	0	4.55	22.81	0	0	0	0	0	0	0	0	0	0	0	0	0	0	0	6.06	0	0	0	11.66	0	0
1700	0	0	0	0	0	0	0	0	0	0	0	0	0	0	0	0	0	0	0	0	0	0	0	0	0	0	0	0	0	0	0	0	0	7.5	0	0	0	0	0	0	0	0	0	0	0	0	0	0	0
1701	0	4.81	0	0	0	0	0	0	0	0	40.07	0	0	0	0	0	5.26	26.48	0	0	8.94	0	0	0	0	0	0	2.56	0	0	0	0	0	0	0	0	0	8.11	0	0	0	0	0	0	0	22.38	0	0	0
1702	0	0	0	0	0	0	0	0	0	0	0	0	0	5.09	0	0	0	0	0	0	0	0	0	0	0	9.44	0	0	14.3	13.58	21.92	16.38	0	0	0	0	10.01	0	0	0	14.92	0	0	6.03	0	0	0	0	0
1703	0	0	0	0	0	0	0	0	0	9.16	10.94	0	0	0	0	0	0	0	0	0	0	0	0	0	0	0	8.08	0	0	0	0	0	0	0	0	0	0	0	0	0	0	0	0	0	14.44	0	0	9.43	0
1704	0	0	0	0	0	0	0	0	0	0	0	0	0	0	0	8.55	0	0	0	0	0	0	0	0	8.7	0	0	0	0	0	0	0	0	0	0	10.19	0	0	0	0	0	0	0	15.95	0	0	0	46.07	0
1705	7.27	0	0	0	0	0	6.36	0	0	0	0	13.35	0	9.66	0	0	0	0	0	11.88	0	0	0	0	0	0	0	0	0	0	0	0	0	0	0	0	0	0	0	0	0	0	0	0	0	0	0	0	8.03
1706	0	0	0	0	0	0	0	0	0	0	0	0	0	0	0	0	38.11	0	0	0	0	0	0	0	0	0	0	0	0	0	0	0	0	0	0	0	11.37	16	0	0	0	0	0	0	0	0	0	0	0
1707	0	0	0	0	0	0	22.5	19.08	0	0	0	0	42.04	0	0	0	0	0	48.4	33	0	0	0	0	0	0	0	0	0	0	9.94	0	46.16	0	0	6.13	0	0	0	0	57.85	0	0	0	0	42.75	0	0	0
1708	0	0	36.71	0	93.88	57.78	0	0	0	0	21.31	28.31	0	0	0	45.86	0	39.49	0	0	0	60.49	69.21	59.39	18.68	18.36	0	89.8	55.62	0	0	88.43	0	0	26.55	0	0	0	0	40.44	0	0	0	0	44.94	0	82.93	0	0
1709	30.45	36.82	0	124.98	0	0	0	6.88	71.01	32.06	0	0	0	0	93.08	0	0	0	0	0	69.94	0	0	0	0	0	51.58	0	0	59.21	24.2	0	0	19.97	0	13.15	31.28	23.57	87.65	0	0	50.78	92.37	13.21	0	0	0	0	0
1710	0	0	0	0	0	0	0	0	0	0	0	0	0	29.23	0	0	0	0	0	33.63	0	0	0	0	0	0	0	0	0	0	0	0	0	0	0	0	0	0	0	0	0	0	0	0	0	0	0	0	0
1711	0	0	18.03	0	0	0	0	0	0	0	10.83	0	0	0	0	0	22.53	17.67	0	0	0	0	0	0	0	8.16	0	0	0	0	0	32.32	0	0	0	0	0	0	0	0	0	0	0	0	0	12.49	0	0	0
1712	18.98	0	0	0	0	0	0	10.42	35.69	0	0	0	0	0	0	0	0	0	0	0	0	13.23	0	0	26.17	0	0	0	16.61	0	0	0	0	21.77	14.44	0	0	0	0	5.88	0	0	0	0	0	0	55.52	0	0
1713	0	0	0	0	0	13.84	0	0	0	0	0	0	0	0	0	0	0	0	0	0	0	0	0	0	0	0	0	0	0	0	0	0	8.33	0	0	0	0	0	0	0	0	0	0	0	0	0	0	0	0
1714	0	0	0	16.88	0	0	11	0	0	0	0	0	0	0	43.54	0	0	0	12.02	6.21	9.51	0	28.64	5.68	0	0	0	0	0	21.13	21.69	0	0	0	0	28.36	0	0	0	0	20.06	15.96	38.51	10.79	0	0	0	15.67	0
1715	13.54	9.61	0	0	0	0	0	0	0	3.39	0	0	0	0	0	26.58	0	0	0	0	0	0	0	0	0	0	0	0	0	0	0	0	0	0	11.32	0	0	0	0	0	0	0	0	0	14.58	0	0	0	35.78
1716	0	0	0	0	4.49	0	0	0	0	0	0	0	0	0	0	0	0	2.98	0	0	0	8.18	0	0	0	0	0	0	0	0	0	0	0	0	0	0	19.42	0	7.73	0	0	0	0	0	0	7.64	0	0	0
1717	0	0	0	0	0	0	0	0	0	0	3.74	0	0	0	0	0	0	0	0	0	0	0	0	0	0	0	0	3.45	0	0	0	0	0	0	0	0	0	0	0	12.17	0	0	0	0	0	0	0	32.89	0
1718	0	0	0	0	0	0	0	0	0	7.73	0	0	0	6.75	0	0	0	0	0	0	0	0	0	0	0	0	0	0	11.37	0	0	0	0	22.91	0	0	0	8.78	0	0	0	0	0	0	0	0	0	0	0
1719	0	0	0	0	0	0	0	0	0	0	0	0	0	0	0	0	0	0	0	0	17.16	0	0	0	35.28	0	0	0	0	0	0	0	0	0	0	0	0	0	0	0	0	0	0	0	0	0	0	0	0
1720	0	10.88	0	0	37.56	33.61	10.9	0	0	4.67	0	17.51	14.18	0	14.63	0	25.12	0	0	15.47	0	27.96	39.71	5.51	0	0	20.7	0	0	0	43.13	12.61	0	0	6.21	0	0	17.96	0	12.37	0	28.24	19.31	0	0	0	5.11	0	0
1721	23.38	0	0	11.78	0	0	0	0	18.65	0	17.66	0	0	0	0	0	0	0	19.88	0	0	0	0	0	0	0	0	0	0	0	0	0	21.76	0	0	7.25	36.54	0	0	0	0	0	0	0	22.25	0	0	24.83	0
1722	0	0	47.79	0	0	0	0	7.98	0	0	0	0	0	36.04	0	0	0	0	0	0	21.39	0	0	6.1	9.9	31.73	0	31.66	0	0	0	13.77	0	0	21.88	0	0	0	33.44	0	18.06	0	0	0	0	0	0	0	34.09
1723	0	16.77	0	0	33.76	0	0	0	0	0	0	0	4.83	0	6.75	0	0	23.14	0	0	0	0	0	0	0	0	0	0	12.47	0	0	0	0	0	0	0	0	0	0	0	0	0	0	16.78	0	17.47	7.93	18.26	0
1724	0	0	0	14.48	0	0	0	0	0	16.65	0	0	0	0	0	16.98	0	0	16.21	0	0	0	0	0	0	0	0	0	0	0	0	0	0	14.9	0	0	0	0	0	19.45	0	44.8	0	0	0	0	0	0	0
1725	2.71	0	0	0	0	0	0	0	0	0	0	42.74	0	0	0	0	11.3	0	0	8.76	6.76	0	0	0	0	0	0	0	0	36.86	0	0	13.12	0	19.54	30.3	0	0	0	0	0	0	7.46	0	0	0	0	0	0
1726	0	0	45.19	0	0	0	8.87	0	30.14	0	9.17	0	14.16	0	0	12.7	0	3.49	0	0	0	13.53	0	5.76	13.64	11.99	0	0	28.44	10.67	0	4.96	0	0	0	0	14.76	22.37	0	0	0	0	0	0	0	0	0	0	0
1727	0	0	0	0	0	29.42	0	0	0	0	0	0	0	0	39.9	0	0	0	0	0	0	0	0	0	0	0	8.9	0	0	0	0	0	0	17.12	0	0	0	0	0	0	0	0	0	0	0	15.14	0	14.4	9.03
1728	0	0	0	0	0	0	0	12.06	0	15.86	0	0	0	0	0	0	0	0	0	0	7.1	0	0	0	0	0	0	0	0	0	19.81	0	0	0	0	0	0	0	0	0	0	0	5.15	0	9.52	0	0	0	0
1729	14.58	0	0	16.06	0	12.31	37.08	0	0	0	0	0	0	0	0	0	39.82	0	0	0	0	0	0	0	0	0	0	39.77	0	15.55	19.74	0	0	0	0	0	0	29.8	0	0	0	9.97	0	26.95	0	0	0	0	0
1730	0	19.05	0	0	16.74	0	0	0	10.74	0	0	25.6	8.9	0	0	0	0	0	0	0	0	0	0	24.69	0	0	0	0	0	0	0	0	0	0	19.36	0	0	0	28.49	17.82	16.23	0	0	0	0	0	12.64	0	0
1731	0	0	0	0	0	0	0	10.78	0	0	0	0	0	0	0	0	0	26.98	28.27	0	0	0	0	0	24.38	0	45.11	0	0	0	0	0	0	13.26	0	0	0	0	0	0	0	0	0	0	9.81	6.87	0	0	12.19
1732	0	0	46.54	0	0	0	0	0	0	0	23.36	0	0	13.93	0	0	0	0	0	8.5	0	0	0	0	0	0	0	0	24.59	0	0	0	0	0	0	20.39	14.25	0	0	0	0	23.96	0	0	0	0	55.74	35.46	0
1733	0	0	0	0	0	43.89	0	0	0	0	0	0	0	12.79	0	0	0	0	0	17.61	0	0	36.19	0	0	30.28	0	0	0	56.2	0	0	22.1	0	0	0	0	0	0	0	0	0	0	0	0	0	0	0	0
1734	0	0	0	0	62.3	0	0	0	0	0	0	0	0	0	0	20.41	0	0	0	0	0	0	0	0	0	0	0	0	0	0	4.76	10.4	0	0	0	0	30.6	0	0	22.32	1.77	0	29.24	0	0	0	0	0	1.01
1735	47.76	0	0	13.85	0	0	0	11.88	12.59	0	0	0	0	0	0	0	0	0	8.36	0	19.57	0	0	0	0	0	0	3.66	18.99	0	0	3.55	0	0	7.66	0	0	42.68	0	0	0	0	0	0	4.7	18.3	0	0	0
1736	0	26.54	0	0	0	0	0	0	0	18.05	0	0	0	0	15.56	0	23.39	0	0	0	0	18.39	0	0	0	0	20.34	0	0	0	0	0	0	9.6	0	0	0	0	0	0	0	0	0	21.52	0	0	15.23	0	0
1737	0	0	6.96	0	0	0	40.27	0	0	0	26.41	0	19.57	0	0	9.64	0	0	0	22.29	0	15.37	0	0	26.37	0	0	0	0	0	0	6.01	0	0	11.74	0	0	0	27.46	0	0	0	0	0	0	0	0	28.52	0
1738	0	0	0	0	0	0	0	10.05	0	0	0	0	0	14.32	5.11	0	0	16.32	0	0	0	0	0	0	0	18.99	0	0	0	31.33	17.29	0	13.95	0	0	24.12	0	0	0	0	0	0	0	0	0	0	0	0	5.71
1739	0	0	0	0	36.33	0	0	0	4.9	0	0	0	0	0	0	0	0	0	0	0	0	0	28.32	0.86	0	0	0	8.62	0	0	0	0	0	0	0	0	0	3.05	0	0	11.77	0	0	0	16.2	10.97	4.85	0	0
1740	39.94	48.4	9.08	18.68	0	41.16	0	0	0	14.02	19.05	19.06	0	0	0	0	8.74	0	21.31	0	10.3	0	0	0	21.4	0	9.89	0	0	0	0	0	0	0	0	0	25.33	0	0	18.76	0	85.61	0	0	0	0	0	0	9.87
1741	0	0	0	0	0	0	0	0	0	0	0	0	0	0	0	0	0	0	0	9.06	0	11.76	0	0	0	0	0	0	0	0	0	0	0	11.87	0	0	0	0	0	0	0	0	0	36.65	0	0	0	0	0
1742	0	0	0	0	0	0	0	11.34	7.19	0	0	0	0	0	0	0	0	0	23.15	0	0	0	0	29.17	0	0	0	0	0	0	0	23.39	0	0	13.61	0	0	0	12.05	0	10.22	0	0	0	0	0	0	0	0
1743	0	12.06	0	0	0	0	0	0	0	0	0	16.62	14.67	14.29	0	26.09	0	1.73	0	0	0	0	0	0	0	13.39	0	0	0	10.21	0	0	0	26.94	0	0	12.79	20.59	0	10.24	0	0	21.6	0	25.11	0	7.73	15.96	0
1744	0	0	14.26	0	0	0	6.58	0	0	0	7.59	0	0	0	23.02	0	0	0	0	0	0	0	0	0	0	0	0	0	0	0	0	0	0	0	0	27.04	0	0	0	0	0	0	0	0	0	0	0	0	0
1745	0	0	0	0	0	7.54	0	0	0	0	0	0	0	0	0	0	0	0	0	0	0	0	0	0	14.75	0	0	0	37.12	0	0	0	0	0	0	0	0	0	0	0	0	0	0	0	0	43.35	0	0	0
1746	19.72	0	0	0	0	17.24	0	0	0	0	0	0	0	0	0	4.47	20.41	0	14.16	20.68	0	0	0	0	0	24.24	0	18.82	0	0	45.33	0	0	0	15.69	0	0	0	0	0	15.26	0	0	30.98	0	0	0	24.8	9.79
1747	0	17.22	10.96	0	0	0	0	0	0	0	0	19.99	0	0	0	0	0	0	0	0	0	0	39.74	0	0	0	0	28.05	0	24.77	0	0	27.51	0	0	0	26.08	28.52	0	22.6	0	35.3	0	0	0	0	0	0	0
1748	0	0	0	71.97	25.01	0	25.75	21.29	38.56	0	10.62	0	8.83	0	0	8.62	0	17.04	0	0	0	38.24	0	0	0	0	35.27	0	0	0	0	10.94	0	27.86	0	12.65	0	0	0	0	0	0	0	0	17.57	0	15.56	0	11.57
1749	0	0	0	0	0	0	0	0	0	0	0	0	0	0	0	0	0	0	0	0	0	0	0	0	15.36	0	0	0	0	0	0	0	0	0	0	0	0	0	14.51	0	0	0	0	0	0	17.36	0	0	0
1750	0	0	0	0	0	13.07	0	0	0	16.19	0	0	0	54.72	0	0	0	0	0	0	31.84	0	0	0	0	0	0	0	21.69	0	0	0	0	0	0	0	0	3.96	0	0	0	0	0	0	0	0	0	0	0
1751	9.82	0	0	0	0	0	0	0	0	0	0	0	0	0	0	0	0	0	0	0	0	0	0	0	0	0	0	0	0	0	0	0	0	0	0	0	0	0	0	7.87	0	0	9	0	0	0	0	0	0
1752	0	0	0	0	0	0	0	0	0	0	0	34.94	8.23	0	0	0	0	0	0	0	0	0	0	0	8.15	0	0	0	0	5.03	28.59	0	0	0	0	0	0	0	0	0	0	0	0	0	0	0	0	0	0
1753	0	6.79	0	0	0	0	18.02	0	0	0	0	0	0	0	8.67	0	0	0	16.16	9.82	0	0	11.12	0	0	0	0	27.64	0	0	0	0	5.42	0	0	36.1	0	0	18.15	0	0	0	0	22.18	0	12.78	0	0	0
1754	0	0	0	35.79	30.33	20.92	0	22.38	5.97	0	0	0	0	48.76	0	0	13.17	22	0	0	18.53	18.51	0	5.15	0	32.68	0	0	0	0	0	0	0	0	0	0	46.03	0	0	0	0	0	16.36	0	29.12	0	19	0	18.91
1755	0	0	0	0	0	0	0	0	0	0	0	0	0	0	0	41.3	0	0	0	0	13.65	0	0	0	0	0	0	0	0	0	0	0	0	0	0	0	0	0	0	0	0	0	0	0	0	10.13	0	0	0
1756	22.95	0	31	0	0	0	0	0	0	20.6	9.62	17.37	0	0	0	0	7.6	0	0	0	0	0	0	12.21	4.92	0	25.44	0	0	22.67	0	0	3.18	0	23.95	23.56	0	0	10.15	0	0	21.61	0	0	0	0	0	0	0
1757	0	46.8	0	0	0	0	0	0	0	0	0	0	0	0	0	0	0	0	6.88	0	5.36	0	0	0	0	0	0	0	0	0	0	0	0	41.64	0	0	0	14.15	0	43.38	25.13	0	0	0	0	0	0	27.57	0
1758	0	0	0	0	0	7.75	0	0	0	0	0	0	0	0	0	0	0	0	0	0	0	15.6	0	0	0	0	0	9.38	0	0	0	18.83	0	0	0	0	0	0	0	0	0	0	0	0	19.43	0	0	0	23.18
1759	0	0	0	12.37	0	0	25.08	17.32	0	0	0	0	15.61	0	0	0	0	0	0	4.65	0	0	0	0	0	0	0	15.95	43.4	0	0	0	0	0	0	0	17.26	0	0	0	0	0	7.35	28.72	0	0	0	0	0
1760	12.45	36.51	0	0	0	0	0	0	0	0	0	0	11.69	3.04	18.74	23.02	34.09	30.62	0	0	0	0	38.08	0	35.4	16.09	0	0	23.16	0	27.07	27.97	0	0	0	14.48	0	0	0	0	22.34	0	0	0	0	21.04	23.05	16	0
1761	0	0	17.48	0	0	51.59	0	0	44.01	21.14	23.08	0	0	0	0	0	0	0	20.82	0	9.03	0	0	27.28	0	0	27.36	0	0	24.64	0	0	36.44	0	6.02	0	0	0	36.51	0	0	0	0	0	0	0	0	0	0
1762	6.15	0	0	10.71	33.62	0	27.65	0	0	0	0	0	0	0	0	0	0	0	0	34.34	0	0	0	0	0	0	0	0	0	0	0	0	0	0	0	0	0	0	0	0	41.79	0	19.84	0	44.01	0	0	0	0
1763	0	0	0	0	0	0	0	17.33	0	0	0	19.12	0	9.83	0	0	0	0	0	0	0	0	0	0	0	0	0	0	0	0	0	36.04	0	11.05	7.75	0	0	24.57	0	0	0	19.59	0	0	0	0	0	4.63	0
1764	0	35.8	0	0	0	0	0	0	0	0	0	0	0	0	0	0	0	0	0	0	0	21.67	0	0	0	0	0	0	0	0	0	0	0	0	0	0	12.85	0	0	0	0	0	0	0	0	0	8.24	0	0
1765	0	0	0	0	0	0	4.31	0	0	0	0	0	14.24	0	0	0	0	0	10.2	0	0	0	0	0	38.65	5.24	0	0	0	0	24.2	0	0	0	0	17.99	0	0	0	8.48	0	0	0	9.32	6.77	7.07	0	0	25.92
1766	0	0	0	0	0	0	0	0	0	0	0	0	0	0	23.25	5.28	0	7.05	0	0	0	0	0	8.19	0	0	0	0	0	18.21	0	0	0	0	0	0	0	0	0	0	0	0	0	0	0	0	0	0	0
1767	0	0	0	10.41	0	0	0	0	24.68	0	0	0	0	0	0	0	0	0	0	0	0	0	0	0	0	0	9.47	16.19	0	0	0	0	0	0	11.61	0	0	4.32	0	0	0	0	0	0	0	0	0	14.64	0
1768	0	0	0	0	0	14.03	0	0	0	0	0	26.2	0	0	0	0	50.62	0	0	0	0	0	0	0	0	0	0	0	0	0	0	0	0	0	0	0	0	0	0	0	13.54	0	0	0	0	0	0	0	0
1769	0	0	0	0	0	0	0	0	0	0	21.5	19.38	0	0	16.83	0	0	0	29.05	0	0	0	0	0	0	0	0	0	0	0	0	0	0	37.56	5.87	4.9	0	0	0	0	0	0	0	0	0	16.21	0	0	0
1770	19.27	5.55	13.15	0	21.08	0	20.88	24.37	37.88	12.53	0	0	20.31	0	0	0	0	0	0	0	6.1	19.77	41.04	0	0	0	0	0	0	21.86	2.84	5.14	23.36	0	0	0	0	0	0	0	0	0	19.28	0	0	0	19.46	13.17	34.5
1771	0	0	0	0	0	0	0	0	0	0	0	0	0	19	0	0	0	0	0	24.59	0	0	0	8.36	25.26	0	23.78	56.71	0	0	0	0	0	0	0	0	22.53	8.44	47.81	22.78	0	0	0	16.13	21.18	0	0	0	0
1772	0	0	0	0	0	0	0	0	0	0	0	0	0	0	0	13.46	0	30.2	0	0	8.52	0	0	0	0	29.6	0	0	0	0	0	19.11	0	0	0	4.51	0	0	0	0	43.02	32.53	14.36	0	0	0	0	0	0
1773	0	0	5.21	28.46	0	17.76	0	0	0	7.56	0	0	0	0	0	0	0	0	0	0	0	0	0	8.1	0	0	0	0	0	0	0	0	0	50.34	0	0	0	0	0	0	0	0	0	0	0	13	10.8	0	22.83
1774	0	16.81	0	0	0	0	13.71	0	0	0	0	31.23	0	0	15.91	0	0	0	0	0	0	0	16.42	0	0	0	0	0	0	0	0	0	0	0	13.95	0	0	11.32	0	0	0	0	0	0	0	0	0	1.86	0
1775	2.7	0	0	0	0	0	0	0	7.88	0	0	0	7.12	0	0	0	0	0	0	23.1	0	0	0	0	13.08	0	0	0	16.39	19.99	10.95	0	0	0	0	0	0	0	0	0	0	0	0	16.96	0	0	0	0	0
1776	0	0	0	21.09	0	0	0	0	0	0	0	0	0	11.6	0	0	0	0	0	0	0	0	0	0	0	0	17.79	0	21.7	0	0	0	0	0	0	0	0	0	0	0	0	0	0	0	0	0	0	0	0
1777	8.41	0	5.18	0	0	0	0	0	0	0	12.37	0	0	0	0	0	0	28.97	0	0	10.12	0	0	0	0	0	0	18.57	0	0	38.96	0	6.26	0	0	0	12.02	0	3.92	0	8.49	4.33	0	28.73	0	0	0	0	0
1778	0	0	0	0	14.53	12.95	0	4.72	0	0	0	0	0	0	0	4.74	0	0	0	0	0	15.1	0	0	0	0	0	0	0	0	0	10.4	0	0	0	19.35	0	9.72	0	0	0	0	0	0	0	6.92	0	10.04	0
1779	0	0	11.73	0	0	0	15.99	12.54	0	20.58	0	15.62	14.59	0	0	0	42.68	0	0	0	0	18.94	0	11.68	0	0	0	0	0	0	0	0	0	20.05	0	0	0	0	0	0	0	17.72	24.1	0	11.57	0	0	0	0
1780	0	0	0	0	0	13.6	0	0	32.02	0	0	0	0	11.31	17	5.83	0	13.92	0	26.79	11.24	0	0	0	9.78	0	0	19.07	0	12.55	0	0	11.59	0	4.7	0	0	0	36.23	6.47	0	0	0	0	0	6.12	4.71	13.24	29.64
1781	40.75	0	0	0	0	0	31.84	0	0	0	0	0	0	0	0	0	0	0	0	0	0	0	30.1	0	0	18.1	23.3	0	0	0	0	0	0	0	0	0	16.22	0	0	0	32.72	0	0	0	0	0	0	0	0
1782	0	18.97	0	18.59	0	15.52	0	0	0	0	24.79	0	0	0	0	5.26	0	0	0	0	0	0	0	0	20.26	0	0	0	0	0	0	0	0	0	0	0	0	8.36	0	9.38	0	0	0	14.9	7.67	0	14.55	0	0
1783	0	0	0	0	3.87	0	0	0	0	9.4	0	0	9.17	19.78	0	0	0	18.33	0	0	0	36	22.77	0	0	0	0	0	19.73	0	0	0	0	0	0	56.88	0	0	0	0	0	0	0	0	0	43.85	0	3.13	0
1784	0	11.73	0	0	0	0	0	0	0	0	0	54.16	0	0	0	0	0	0	0	0	0	0	0	25.98	0	0	0	0	0	13.88	0	0	7.53	3.89	17.44	0	0	0	0	0	0	11.25	0	0	0	0	0	0	0
1785	0	0	0	0	0	0	26.43	0	0	0	0	0	0	0	0	0	4.61	0	24.55	36.86	8.41	0	0	0	0	0	0	0	21.7	0	0	0	0	0	0	0	1.88	0	0	0	0	0	9.44	0	0	0	0	0	20.19
1786	0	0	0	0	0	0	0	26.11	0	0	0	0	16.82	0	0	8.48	0	0	13.73	0	0	0	0	0	9.08	10.64	0	0	0	25.26	0	0	0	0	0	0	0	19.97	20.46	12.32	0	0	0	0	0	0	26.59	0	0
1787	22.56	0	48.56	21.04	19.2	0	0	0	0	14.31	0	0	0	0	0	0	0	0	0	0	0	0	0	0	0	0	0	0	0	0	45.11	0	0	0	0	0	10.73	0	0	0	14.1	0	0	1.4	0	0	0	0	0
1788	0	15.84	0	0	0	9.15	0	0	22.62	0	10.9	5.3	0	0	0	0	9.07	18.14	0	0	0	0	0	0	0	0	15.1	0	0	0	0	0	0	0	9.62	0	0	0	0	0	0	6.15	0	0	0	0	0	13.71	0
1789	0	0	0	0	0	0	12.62	10.39	0	0	0	0	0	0	0	0	0	0	0	0	0	0	20.82	0	0	9.4	0	0	0	0	0	0	8.7	22.44	0	0	0	0	21.32	7.49	0	0	11.16	0	19.91	0	0	0	0
1790	40.08	0	0	0	0	0	0	0	0	0	0	0	0	0	0	8.57	0	0	0	0	0	5.75	0	0	0	0	0	28.09	0	0	0	0	0	0	0	37.7	0	0	0	0	7.51	0	0	0	0	16.97	22.61	0	0
1791	0	21.74	23.12	0	0	0	0	6.11	0	0	0	0	0	0	9.93	0	0	0	0	11.01	5.52	0	0	0	0	0	6.61	4.56	0	15.77	0	0	0	0	8.82	0	0	0	0	0	0	0	0	37.51	0	0	0	6.58	0
1792	0	0	0	0	6.71	0	4.02	0	0	17.92	0	0	0	0	0	0	0	0	0	0	0	0	0	0	0	0	0	0	16.64	0	11.56	54.01	0	22.08	0	0	14.07	7.78	0	0	0	0	0	0	0	0	0	0	10.88
1793	0	0	0	0	0	0	0	0	0	0	0	0	0	0	0	0	0	0	0	0	0	0	0	0	11.32	0	22.61	0	0	0	0	0	34.23	0	8.76	0	0	0	0	9.07	28.01	0	21.29	0	0	0	0	0	0
1794	0	0	22	0	0	0	0	0	0	0	48.66	3.69	0	0	0	0	5.94	0	0	5.29	0	0	0	2.88	0	0	0	0	0	0	0	14.39	0	0	0	0	0	0	8.84	0	0	10.43	0	0	0	0	0	0	0
1795	0	12.21	0	0	0	0	0	0	3.28	0	0	0	0	0	0	0	0	0	0	0	0	0	0	0	0	0	0	10.74	0	0	0	0	0	0	0	0	0	0	0	0	0	0	0	0	0	5.52	0	0	0
1796	0	0	0	0	0	0	11.32	0	0	0	0	0	0	0	0	0	0	31.96	0	0	0	6.91	0	0	0	0	0	0	0	9.72	0	0	0	0	0	0	0	0	0	0	0	0	0	0	0	0	0	0	0
1797	0	0	0	0	0	0	0	0	0	0	47.44	0	0	0	0	31.39	0	0	0	0	0	0	0	0	0	31.34	0	0	0	0	0	0	0	0	0	0	0	0	0	0	0	29.75	0	0	35.75	0	0	27.46	34.66
1798	32.53	10.97	0	0	41.81	33.2	38.71	0	0	13.84	0	17.25	45.67	11.33	0	0	0	0	6.73	32.81	22.33	18.6	0	0	23.99	0	0	44.28	23.02	22.87	31.69	0	0	54.03	21.95	36.13	49.78	36.71	29.55	29.12	0	0	0	0	0	0	0	0	0
1799	0	0	0	0	0	0	0	0	0	0	0	0	0	0	0	0	0	0	0	0	0	0	42.83	0	0	0	45.1	0	0	0	0	0	0	0	0	0	0	0	0	0	0	0	0	27.75	0	29.68	20.68	0	0
1800	17.95	0	0	36.53	0	0	0	31.63	18.97	0	0	0	0	0	94.44	0	35.84	0	0	0	0	0	0	33.03	0	0	0	0	0	0	0	0	0	0	0	0	0	0	0	0	0	0	23.3	0	0	0	0	0	0
1801	0	0	0	0	0	0	0	6.83	12	0	0	0	0	35.44	0	15.75	0	0	0	0	0	12.7	0	0	0	0	0	0	0	0	19.52	29.72	0	0	8.34	17.83	0	0	0	0	0	0	0	0	0	0	15.44	0	0
1802	0	2.81	0	0	30.96	9.51	0	0	0	2.97	0	0	0	0	0	0	0	0	0	0	0	0	26.65	0	0	18.97	0	0	0	5.68	0	17.96	0	0	0	0	0	0	18.28	0	0	3.83	0	0	2.36	15.12	0	17.4	0
1803	0	0	0	0	0	0	0	0	0	0	53.13	33.78	15.78	0	0	0	0	0	0	0	18.77	0	0	13.86	0	0	3.59	17.23	44.56	0	0	0	43.65	0	0	0	0	0	0	24.28	0	0	0	11.78	0	0	0	0	0
1804	0	0	11.99	0	0	0	0	5.65	0	8.6	0	0	0	0	0	0	0	20.14	27.64	0	0	0	0	0	24.29	0	0	0	0	0	0	0	0	11.99	16.01	0	8.28	0	0	0	19.31	16.95	7.91	0	0	0	0	0	0
1805	0	3.79	0	25.75	0	0	0	0	11	0	0	0	0	0	0	16.94	0	0	0	0	0	0	0	0	0	0	0	0	0	9.19	0	0	0	0	0	0	0	3.08	0	0	0	0	0	0	0	0	0	0	16.62
1806	0	0	0	0	0	7.36	0	0	0	0	0	0	0	17.66	0	0	0	0	0	11.88	0	0	0	0	0	10.24	0	0	0	0	0	0	0	0	0	11.34	0	0	7.4	0	0	0	0	0	0	0	0	0	0
1807	0	0	16.24	0	0	0	0	0	0	0	0	0	0	0	0	0	15.3	0	0	0	0	0	4.47	0	0	0	0	0	0	0	0	0	0	0	0	0	0	0	0	0	0	0	0	9.18	0	9.41	0	0	0
1808	0	2.67	0	0	0	0	0	0	18.17	0	0	0	6.24	0	0	0	0	0	0	0	0	9.15	0	0	0	0	0	0	0	0	0	0	0	0	0	0	0	0	0	9.27	0	0	0	0	28.07	0	0	0	0
1809	0	0	0	0	0	0	5.9	0	0	0	0	0	0	0	45.36	0	25.11	8.58	0	0	16.99	0	35.82	0	0	0	0	0	38.47	0	0	0	0	0	0	23.72	0	0	0	0	0	0	0	0	0	0	0	0	0
1810	0	0	17.92	28.35	0	45.93	0	0	0	24.85	0	20.23	0	7.07	0	22.51	0	0	22.81	0	0	0	0	48.1	0	15.55	28.9	16.06	0	0	0	0	0	0	34.51	0	33.6	32.29	7.51	7.65	20.32	0	15.23	0	0	0	19.36	24.47	0
1811	0	20.61	0	0	32.38	0	0	0	0	0	27.22	0	0	0	0	0	0	0	0	0	0	43.31	0	0	22.52	0	0	0	0	0	0	0	0	0	0	0	0	0	0	0	0	15.74	0	0	0	0	0	0	0
1812	37.52	0	0	0	0	0	8.69	0	0	0	0	0	19.88	0	0	0	0	0	0	0	15.82	0	0	0	0	0	0	0	0	41.7	22.96	20.95	27.19	0	0	0	0	0	0	0	0	12.82	0	21.24	0	0	0	0	50.54
1813	0	0	0	0	0	0	0	0	0	0	0	19.97	0	13.19	0	0	0	0	0	22.2	0	0	0	0	0	0	0	0	0	0	0	0	13.01	27.78	0	0	26.54	0	11.83	0	0	0	0	0	0	0	0	0	0
1814	0	0	0	0	0	0	0	0	0	0	0	0	0	0	9.87	0	0	24.72	0	0	0	0	0	0	0	12.22	0	16.67	0	0	0	0	0	0	0	0	0	0	0	10.21	0	0	0	0	0	28.9	0	0	0
1815	0	13.62	0	0	0	0	9.8	0	4.13	16.26	4.84	0	0	0	0	0	0	0	0	16.7	0	0	0	14.87	12.38	0	18.71	0	0	0	0	9.97	0	0	0	12.1	0	0	0	0	0	0	0	12.81	5.38	0	11.31	0	0
1816	0	0	0	0	0	0	0	0	0	0	0	0	0	16.65	0	10.71	0	0	0	0	7.96	0	0	0	0	0	0	0	54.1	0	0	0	4.95	0	0	0	14.58	0	0	0	0	0	11.78	0	0	0	0	0	0
1817	0	0	0	0	0	0	0	39.07	0	0	0	0	0	0	0	0	14.37	0	0	0	0	0	0	0	0	0	0	0	0	41.96	0	0	0	0	7.68	0	0	0	0	0	0	0	0	0	0	0	0	2.99	0
1818	0	0	0	0	4.8	0	0	0	0	0	0	0	0	0	0	0	0	0	9.32	0	0	0	0	0	0	0	0	0	0	0	8.33	0	0	0	0	0	0	0	15.86	0	0	0	0	0	0	0	0	0	0
1819	10.03	16.64	0	0	0	0	0	0	0	0	0	14.67	0	0	0	0	0	0	0	8.99	18.62	0	0	0	22.58	0	0	0	0	0	0	0	0	0	0	0	0	0	0	0	0	0	0	0	0	23.78	0	0	0
1820	0	0	0	27.53	0	10.44	13.15	0	3.32	0	0	0	13.57	13.86	0	0	0	25.74	0	0	0	19.53	5.98	0	0	29.85	16.51	0	0	0	0	21.82	0	0	0	12.24	27.45	13.93	0	0	0	0	14.95	11.72	0	28.01	0	0	25
1821	0	0	0	0	0	0	0	21.23	0	15.33	21.49	0	0	0	38.23	22.79	0	0	0	0	0	0	0	0	0	0	0	47.18	0	25.47	43.13	0	0	15.08	12.64	0	0	0	0	0	0	8.64	0	0	0	0	0	0	0
1822	0	0	35.76	0	0	5.53	0	0	0	0	11.99	13.96	0	0	0	0	30.2	0	20.87	10.14	0	0	13.71	0	0	0	0	0	22.07	0	0	0	19.73	0	0	0	0	0	0	0	39.46	0	0	0	15.7	0	31.56	0	0
1823	0	0	0	0	5.54	0	11.61	0	0	0	0	0	0	7.93	0	0	0	13.73	0	0	0	0	0	0	0	20	0	0	0	0	0	0	0	0	13.54	0	0	0	0	26.13	0	0	0	6.57	0	0	0	24.66	0
1824	22.04	9.41	0	0	0	0	0	0	11.17	0	0	0	0	0	0	0	0	0	0	0	0	31.18	0	19.43	12.75	0	3.48	0	0	14.72	0	4.31	0	0	0	0	0	14.93	0	0	0	0	0	0	0	28.33	0	0	21.25
1825	0	0	0	0	13.02	0	0	19.7	0	5.06	0	0	8.23	0	0	0	0	0	12.49	0	0	0	0	13.82	0	0	0	0	0	0	0	0	15.62	0	0	0	17.33	0	12.79	0	0	0	7.49	0	0	0	0	0	0
1826	0	0	0	0	0	9.83	0	0	0	0	0	14.55	0	0	0	7.9	0	0	0	9.75	0	0	0	0	0	0	0	0	0	0	0	0	0	0	0	0	0	0	0	0	0	14.34	0	4.89	0	0	0	0	0
1827	0	0	0	0	0	0	0	0	14.03	0	0	0	0	0	33.52	0	0	0	0	0	0	0	0	0	0	11.32	0	0	0	0	0	0	0	0	0	0	0	0	0	4.08	0	0	0	0	8.33	0	0	34.5	0
1828	0	16.55	0	16.74	0	0	12.97	28.19	0	2.66	0	0	0	22.66	0	0	0	0	0	0	34.64	0	0	0	10.91	0	16.25	0	42.56	0	0	0	0	10.35	0	13.73	0	0	0	0	20.03	0	0	0	0	0	0	0	0
1829	0	0	8.78	0	6.43	0	0	0	14.17	0	0	0	0	0	0	0	3.31	27.38	0	0	0	0	6.06	0	0	0	0	0	0	18.02	0	0	10.09	0	0	0	0	11.23	0	0	0	9.83	0	13.71	0	4.67	0	0	0
1830	0	0	0	0	0	0	0	0	0	0	8.99	0	15.38	0	0	0	0	0	0	31.46	0	24.68	0	0	0	0	0	0	34.38	0	0	13.16	0	0	0	0	21.37	0	0	0	0	0	0	0	0	0	6.35	0	14.74
1831	10.36	0	0	0	0	0	0	0	0	2.98	0	18.15	0	0	6.22	0	12.58	0	0	0	0	0	3.57	0	9.3	0	0	0	0	0	0	0	10.71	0	0	0	0	14.67	20.95	32.19	24.86	0	12.14	0	0	9.85	0	0	0
1832	0	2.93	0	0	0	24.17	21.93	0	0	11.59	0	0	0	0	36.32	21.03	0	0	16.42	0	0	0	0	47.52	0	0	0	0	0	0	60.69	0	0	42.53	22	8.67	0	0	0	0	0	0	0	0	0	0	0	0	0
1833	0	0	0	0	0	26.07	0	0	0	0	0	0	6.29	0	0	0	0	0	0	0	0	13.09	4.62	0	0	0	11.93	20.84	0	0	0	0	0	0	0	0	0	0	0	0	0	3.2	0	7.45	34.45	0	0	35.45	9.75
1834	29.14	0	0	0	31.61	0	0	8.89	0	0	0	0	0	0	0	0	0	0	0	0	0	0	0	0	0	0	0	5.63	0	20.69	0	12.96	0	0	0	0	21.96	0	4.19	0	0	0	0	0	0	0	13.18	0	0
1835	0	14.28	29.07	0	0	0	0	0	8.52	0	0	0	0	0	0	0	0	20.65	13.14	64.66	17.49	0	0	31.55	25.1	30.1	0	0	0	0	41.21	0	0	0	0	0	0	0	0	0	10.34	9.48	22.67	0	0	12.69	0	0	0
1836	0	0	0	25.78	0	0	0	0	0	3.99	3.17	0	0	0	0	5.63	16.62	0	0	0	0	0	0	0	0	0	9.02	0	11.09	0	0	0	0	0	0	0	0	0	0	0	0	0	0	9.59	0	0	0	19.28	11.75
1837	0	0	0	0	0	0	0	0	9.02	0	0	28.23	3.58	29.27	0	0	0	0	0	0	0	0	0	0	0	0	15.98	0	0	0	0	0	0	9.09	0	0	0	19.54	0	0	0	0	0	0	0	0	0	0	0
1838	0	0	0	0	0	18.19	9.6	23.28	0	0	0	0	0	0	0	0	0	0	0	0	0	13.22	16.21	0	0	0	0	11.87	0	0	0	0	21.8	0	0	17.76	0	0	24.12	5.61	0	0	0	0	0	22.17	4.88	0	0
1839	12.45	0	0	0	0	0	0	0	0	12.68	3.37	0	0	0	0	0	0	29.74	0	0	15.48	0	0	0	0	0	0	0	0	0	0	5.37	0	0	0	0	0	0	0	0	29.14	0	0	0	0	0	0	0	0
1840	0	0	0	0	0	0	0	0	4.68	0	0	0	0	0	0	0	3.28	0	0	0	0	0	0	0	17.86	24.98	0	0	0	0	0	0	0	0	0	0	6.74	0	0	0	0	0	0	0	0	0	0	0	0
1841	0	0	0	0	0	0	7.32	0	0	0	0	0	5.31	0	0	18.42	0	0	0	0	0	0	0	0	0	0	16.61	0	9.66	17.01	0	0	0	0	11.32	11.21	0	0	0	0	0	0	0	0	0	0	13.6	0	8.76
1842	0	8.06	0	0	0	0	0	0	0	0	5.51	0	0	19	0	0	0	0	0	0	0	0	0	0	0	0	0	18.1	0	0	8.93	0	0	7.16	0	0	0	0	0	10.23	0	1.94	0	8.49	0	0	0	0	0
1843	0	15.89	18.2	4.87	0	8.79	96.42	15.6	0	41.04	0	15.94	0	0	12.06	0	0	0	0	4.58	0	0	7.96	0	0	0	0	0	32.32	0	0	7.89	0	0	0	0	0	0	0	0	28.2	0	8.96	0	0	0	0	0	0
1844	13.03	0	0	0	0	0	0	0	0	0	0	0	0	0	0	0	0	6.33	0	21.89	0	0	0	1.41	9.76	0	0	0	0	0	0	0	16.28	0	0	0	6.65	18.2	0	0	0	0	0	0	0	11.77	0	0	4.77
1845	0	0	0	0	0	0	0	0	0	0	0	0	0	0	0	0	0	0	0	0	0	0	0	0	0	0	0	0	0	0	0	0	0	0	0	0	0	0	6.64	0	0	0	0	0	14.47	0	0	0	0
1846	0	0	0	37.11	0	41.49	0	0	0	0	0	0	0	0	0	0	0	0	0	0	0	0	0	0	0	0	8.73	0	0	0	0	0	0	0	0	0	26.24	0	0	0	0	0	0	0	10.07	0	0	0	0
1847	0	0	0	0	45.31	0	0	0	0	30.89	29.52	0	30.79	0	0	27.63	0	0	35.13	0	0	0	0	0	0	19.05	0	0	0	0	0	0	0	0	40.07	0	0	0	0	0	0	0	0	22.79	0	23.19	0	0	0
1848	0	17.74	20.41	0	0	0	0	59.94	57.29	0	0	16.09	0	0	45.23	0	40.62	27.68	0	0	0	38.87	0	27.95	17.65	0	10.62	38.54	0	39.07	50.42	41.77	50	0	0	27.19	0	21.38	27.43	44.15	30.26	38.85	29.02	0	0	0	40.65	26.54	21.59
1849	0	0	0	0	0	0	0	0	0	0	0	0	0	0	0	0	0	0	0	0	38.49	0	0	0	0	0	0	0	0	0	0	0	0	0	0	0	0	0	0	0	0	0	0	0	7.98	0	0	0	0
1850	0	0	0	0	0	0	0	0	0	0	0	0	0	39.55	0	0	0	0	0	0	0	0	85.59	0	0	0	0	0	0	0	0	0	0	0	0	0	0	0	0	0	0	0	0	0	0	0	0	0	0
1851	20.55	0	0	0	0	0	0	0	0	0	0	0	0	0	0	11.53	0	11.72	6.36	8.66	0	0	0	0	0	0	22.13	0	0	0	0	0	0	0	0	0	0	0	24.25	0	0	0	0	0	0	15.27	0	0	0
1852	0	0	9.53	0	0	29.98	0	10.43	0	0	8.9	55.31	0	15.31	0	0	0	0	0	0	0	0	0	0	0	11.36	0	22.78	0	0	0	0	5.91	0	23.52	0	37.83	8.76	0	0	0	0	0	6.93	0	0	0	0	0
1853	0	0	0	11.29	0	0	0	0	0	8.46	0	0	19.79	0	0	0	0	0	0	0	0	12.97	0	0	20.94	0	0	0	17.73	0	0	22.02	0	31.6	0	0	0	0	0	0	9.52	0	0	0	0	0	0	0	20.69
1854	0	6.47	0	0	0	0	0	0	0	0	0	0	0	0	3.45	5.53	15.27	0	7.1	0	0	0	15.49	27.49	0	0	0	0	0	0	8.76	0	0	0	0	0	0	0	0	0	0	0	0	19.5	4.7	13.64	0	24.57	0
1855	0	0	0	0	0	0	0	3.4	0	0	0	0	0	0	0	0	0	7.1	0	12.65	7.54	0	0	0	0	0	0	0	0	19.03	0	25.4	0	0	0	11.78	22.66	0	0	20.7	0	0	5.06	0	0	0	22.45	0	0
1856	0	10.42	12.8	0	1.91	0	13.64	0	1.99	5.33	10.98	0	0	0	0	0	0	0	0	0	0	3.42	0	0	0	0	0	0	0	0	0	0	0	18	0	0	0	0	0	0	0	0	0	0	0	0	0	0	0
1857	14.24	0	0	4.46	0	11.54	0	0	0	0	0	0	0	6.41	0	26.1	0	0	0	0	0	0	0	0	0	9.86	0	0	0	0	0	0	0	0	0	0	0	2.51	0	0	0	0	7.01	0	0	0	0	0	0
1858	0	0	0	0	0	0	0	0	2.58	0	0	0	0	0	0	0	0	0	10.68	0	0	0	12.14	0	0	0	0	0	0	0	7.86	0	0	0	5.02	0	0	0	0	0	0	20.27	0	0	0	0	0	0	0
1859	0	0	0	0	18.06	0	0	0	0	0	0	0	0	0	3.45	0	0	0	0	0	0	0	0	0	0	0	0	0	0	4.81	0	0	0	13.18	0	0	0	10.79	0	0	21.66	0	0	0	0	0	0	0	0
1860	0	0	14.18	0	0	0	0	15.81	0	13.14	7.62	24.19	22.2	0	0	0	0	0	0	0	24.94	39.69	0	0	11.82	0	0	16.2	0	0	0	9.55	14.97	0	0	5.04	0	0	16.02	38.22	0	0	0	77.47	19.34	11.87	0	0	0
1861	0	20.02	0	22.12	0	0	29.57	0	0	0	0	0	0	0	0	28.14	0	0	66.92	26.21	0	0	0	26.11	0	0	0	0	20.54	7.61	0	0	0	0	0	0	28.8	0	0	0	0	18.82	0	0	0	0	14.05	0	24.04
1862	31.99	0	0	0	0	24.7	0	0	4.3	0	0	0	0	40.82	0	0	29.93	21.22	0	0	0	0	9.02	0	0	21.56	59.57	0	0	0	0	0	0	0	18.52	9.28	0	0	0	0	0	0	19.43	0	0	0	0	29.76	0
1863	0	0	0	0	0	0	0	15.8	0	0	0	0	0	0	28.22	0	11.89	0	0	0	33.4	0	13.11	0	0	0	0	0	0	0	0	8.56	11.09	4.96	0	0	0	0	0	0	0	0	0	0	0	12.08	0	0	0
1864	0	0	12.04	0	0	0	16.22	0	0	3.99	1.94	0	0	0	0	0	0	0	0	21.78	0	39.48	0	0	12.32	0	0	0	0	18.48	0	0	0	0	0	0	0	0	6.81	0	0	6.32	0	0	0	0	8.5	0	0
1865	0	0	0	0	0	0	0	0	0	0	0	13.5	13.64	0	0	0	0	0	0	0	0	0	0	0	0	0	0	8.85	0	0	0	0	0	0	0	0	0	19.85	0	0	0	0	0	0	0	0	0	0	8.28
1866	0	17.1	0	0	0	18.98	0	0	17.62	0	8.18	0	0	14.34	0	0	0	0	0	0	0	0	0	7.54	0	0	0	0	0	0	28.98	8.2	0	0	3.33	14.98	19.82	0	0	0	0	0	0	0	0	0	0	0	0
1867	0	0	0	0	5.69	0	10.7	30.54	0	0	0	0	0	0	0	10.78	0	18.81	0	0	0	0	0	0	0	19.21	0	0	14.57	0	0	0	0	0	0	0	0	0	0	0	8.03	0	0	0	4.36	15.46	0	0	0
1868	0	0	0	0	0	0	0	0	0	0	0	0	0	0	6.8	0	0	0	30.83	0	2.31	0	0	0	0	0	0	0	0	0	0	0	0	0	0	0	55.4	0	0	0	0	0	0	0	0	0	0	0	0
1869	24.36	0	0	0	0	0	0	0	0	0	0	0	0	0	0	0	14.28	0	0	0	0	0	0	0	0	0	10.84	0	0	8.84	0	0	0	0	48.06	10.92	0	0	0	0	0	0	0	0	0	0	0	0	0
1870	0	0	29.29	6.03	4.14	0	10.78	0	22.14	26.53	0	0	0	0	0	0	0	0	0	0	0	17.53	0	28.24	39.23	0	0	0	0	0	0	0	23.52	13.92	0	0	0	32.34	39.87	0	0	6.73	3.45	13.63	20.29	0	0	0	30.83
1871	0	0	0	0	0	51.01	0	13.88	0	0	16.89	19.18	0	17.1	0	0	0	0	0	17.08	0	0	0	0	0	0	0	0	0	0	32.17	0	0	0	0	0	0	0	0	0	0	0	0	0	0	0	0	0	0
1872	0	0	0	13.65	18.93	0	0	0	0	0	0	0	0	0	0	0	0	51.83	9.25	0	0	0	22.67	0	0	0	0	0	32.78	0	0	20.42	0	0	0	0	0	0	0	14.11	26.61	0	0	0	0	39.4	46.9	0	0
1873	0	15.18	50.86	0	0	0	9.8	0	0	0	0	0	0	0	0	0	11.11	0	0	0	0	0	0	42.02	0	52.15	0	0	0	0	0	0	0	0	0	20.72	0	0	0	0	0	6.62	0	0	0	0	0	42.19	0
1874	0	0	0	0	0	0	0	2.07	0	0	0	0	16.25	12.61	0	17.25	0	0	30.34	0	16.41	4.24	0	0	41.07	0	14.61	0	0	34.95	0	0	9.85	17.61	0	0	0	0	14.93	0	0	0	0	0	0	0	0	0	0
1875	13.9	0	0	0	0	0	0	0	17.19	0	0	0	0	0	0	14.16	0	0	0	0	0	0	0	0	0	0	0	23.14	0	0	20.23	0	0	0	22.17	0	0	0	0	0	0	0	24.11	0	13.07	0	0	0	0
1876	0	0	0	12.46	0	0	7.93	20.33	0	0	13.26	0	10.25	0	17.67	0	0	0	0	0	0	0	3.46	0	0	0	0	0	19.39	0	0	9.84	0	0	0	0	0	18.4	6.92	14.28	0	8.14	0	14.92	0	0	0	35.87	0
1877	0	0	0	0	0	10.87	0	0	0	19.38	0	25.52	0	0	14.02	0	0	0	0	47.72	0	0	0	0	0	0	0	19.43	0	0	0	0	0	0	0	0	0	0	0	0	0	0	0	0	0	19.05	13.99	0	8.74
1878	0	0	0	0	0	0	0	0	0	0	0	0	0	0	0	0	0	19.21	0	0	13.36	0	0	0	0	0	14.53	0	0	0	0	0	22.51	0	0	15.48	0	0	0	0	11.97	0	0	0	0	0	0	0	0
1879	0	28.82	0	0	0	0	0	0	17.71	0	0	0	4.56	0	0	18.29	16.13	0	16.69	0	0	0	7.7	0	8.44	0	0	0	0	0	15.78	27.24	0	0	16.79	0	0	0	0	0	0	0	0	0	0	0	0	0	0
1880	5.22	0	18.67	0	0	0	0	0	0	0	0	22.79	0	0	0	0	0	0	0	0	0	29.94	0	0	0	0	0	0	0	0	0	0	0	0	0	0	0	0	0	7.36	0	9.67	0	31.94	0	0	9.07	0	0
1881	0	0	0	6.95	0	0	0	0	0	19.13	6.61	0	0	22.61	0	0	0	10.81	0	0	18.73	0	0	13.24	0	28.47	0	0	17.41	40	0	0	0	0	0	0	0	0	5.53	0	0	0	0	0	0	0	0	0	11.65
1882	0	0	0	0	0	0	0	0	0	0	0	0	0	37.2	25.97	12.72	0	0	0	0	0	0	0	0	22.68	0	26.8	0	0	0	0	0	0	6.09	0	22.35	0	13.77	0	0	0	10.32	30.86	0	0	7.09	0	18.62	0
1883	0	0	0	0	28.53	0	0	51.85	7.35	0	0	0	17.96	0	0	0	0	0	0	12.97	0	0	0	0	0	0	0	11.57	0	0	0	0	34.92	0	0	0	0	0	0	0	38.68	0	0	0	20.23	0	0	0	0
1884	32.99	0	4.79	0	0	49.38	10.88	0	0	0	0	0	0	0	0	14.95	29.6	0	0	0	0	0	31.58	0	0	0	0	0	0	0	0	0	25.24	0	0	0	46.42	0	17.36	16.65	0	0	0	0	0	0	24.7	0	0
1885	0	22.1	0	0	23.97	0	5.02	0	11.66	0	0	15.13	0	0	0	0	0	33.06	40.1	20.74	0	25.15	0	15.04	11.74	0	0	0	0	0	0	0	0	0	0	10.56	21.84	11.93	0	0	0	7.01	0	14.73	0	19.52	0	0	19.23
1886	0	0	10.78	18.23	0	0	0	0	0	0	15.31	0	0	0	0	0	0	0	0	0	27.27	0	0	0	0	27.8	0	0	54.01	7.98	0	0	0	0	21.82	0	0	0	0	0	0	0	0	0	0	0	22.23	19.44	0
1887	0	0	0	0	0	0	0	32.44	0	0	0	0	0	0	0	0	7.62	0	0	0	0	0	0	0	0	0	22.45	15.93	0	0	27.86	0	0	13.06	0	10.76	5.55	0	0	0	16.5	0	0	0	0	0	0	0	0
1888	0	0	0	0	0	0	12.36	0	6.6	0	0	0	0	0	0	6.26	0	0	0	0	0	0	0	7.48	0	0	0	0	0	4.91	0	12.87	9.79	0	0	0	0	0	0	0	0	0	0	0	0	0	0	0	0
1889	24.03	0	0	0	0	22.32	0	0	0	6.65	10.93	22.54	0	11.96	8.44	0	0	0	0	0	0	0	0	0	0	20.27	0	0	0	0	0	0	0	0	0	0	0	0	0	0	0	14.9	4.03	0	0	0	0	30.73	0
1890	0	11.5	9.99	0	0	0	0	0	0	0	0	0	0	0	0	0	0	0	68.91	17.36	0	0	6.68	0	0	0	20.93	7.77	0	0	3.66	0	0	0	0	0	0	22.44	9.9	15.78	0	0	0	13.38	15.88	49.86	12.13	0	31.2
1891	0	0	0	14.47	0	0	0	0	10.95	3.12	0	0	0	0	0	0	0	0	0	0	0	33.61	0	5.8	0	0	0	0	0	0	0	0	0	3.6	19.28	19.16	0	0	0	0	0	0	0	0	0	0	0	0	0
1892	5.83	0	9.73	0	3.08	0	0	0	0	0	0	0	12.76	0	0	0	0	0	0	0	0	0	0	0	0	0	0	0	0	14.82	0	0	0	0	0	0	17.11	0	0	0	0	0	5.33	0	9.61	0	0	0	0
1893	0	0	0	0	0	0	0	5.07	0	0	0	0	0	0	0	0	30.45	38.66	0	5.74	0	11.31	0	0	0	0	0	0	0	0	0	16.59	0	0	0	0	0	0	4.59	0	0	0	0	0	0	0	0	0	0
1894	0	0	0	0	0	0	0	0	0	0	0	0	0	0	0	23.09	0	0	0	0	15.91	0	16.88	0	18.67	27.68	12.21	0	0	0	0	0	0	0	0	0	0	0	0	0	0	0	0	0	0	0	0	18.26	5.38
1895	12.53	0	0	0	0	8.08	25.66	0	0	0	0	0	0	0	6.9	0	42.63	0	0	0	0	0	0	8.14	0	0	0	0	0	10.62	18.22	0	6.93	7.01	0	0	0	0	0	0	30.46	11.38	0	0	0	0	0	0	0
1896	0	18.21	23.58	0	0	0	0	0	0	17.28	34.45	18.19	0	0	0	0	0	0	0	0	0	28.92	0	0	0	0	0	25.12	0	0	0	0	0	0	0	0	0	0	40.48	0	0	0	24.58	0	0	5.65	40.83	0	0
1897	0	0	0	0	0	0	0	0	0	0	0	0	0	22.97	0	35.5	0	0	0	8.62	0	0	0	0	14.69	0	0	0	66.67	0	0	0	0	15.03	34.89	16.47	0	10.32	0	0	0	0	0	11.8	2.54	0	0	0	0
1898	20.21	0	0	26.69	30.92	20.4	25.28	27.96	0	0	0	0	31.7	0	5.48	0	0	20.62	0	0	0	0	15.65	0	0	0	0	0	0	7.85	15.5	0	0	0	0	0	0	0	0	0	0	0	0	15.77	4.37	9.93	0	18.36	16.16
1899	0	0	0	0	0	0	0	0	0	0	0	7.62	0	0	0	0	0	0	16.32	4.3	25.27	0	0	0	0	47.26	0	0	0	0	0	13.88	0	0	0	1.91	18.26	0	0	29.07	12.9	11.8	0	0	0	0	0	0	0
1900	0	0	0	0	0	0	0	0	29.34	0	0	0	0	0	0	0	0	0	0	0	0	0	0	15.08	0	0	0	0	0	0	0	0	0	0	0	0	0	0	0	0	0	0	0	0	0	0	0	0	0
1901	9.37	0	0	0	0	0	0	4.63	0	0	0	0	0	0	0	0	0	0	0	0	0	0	0	0	0	0	0	0	7.86	0	0	0	21.87	0	0	0	0	4.36	0	0	0	0	0	0	0	0	0	0	0
1902	0	0	0	3.33	0	0	0	0	8.45	12.75	0	0	0	0	0	0	5.53	0	0	0	0	5.88	11.44	10.27	9.62	0	10.87	0	0	0	0	0	0	0	0	0	0	0	0	0	0	0	0	0	0	0	7.9	0	0
1903	0	8.29	0	0	29.46	30.53	0	0	0	0	0	17.07	0	0	17.19	0	0	0	0	11.99	0	0	0	0	0	0	0	0	0	0	0	11.48	0	0	38.98	2.77	3.55	0	0	0	0	17.73	14.32	23.18	0	13.42	0	6.14	0
1904	0	0	0	0	0	0	24.52	15.57	0	0	0	0	0	0	0	7.26	0	0	4.06	0	8.95	0	0	0	0	0	0	31.79	27.94	0	0	0	0	0	0	0	0	27.69	0	0	0	0	0	0	0	0	0	0	9.33
1905	0	0	0	7	0	0	0	0	0	19.04	7.35	0	27.47	0	0	0	18.68	28.82	0	6.19	0	0	0	0	0	8.86	0	0	0	0	25.18	0	32.78	0	0	0	0	0	28.57	18.18	0	0	0	0	6.66	0	14.18	7.48	0
1906	0	0	45.87	0	0	0	0	0	0	0	0	0	0	0	0	0	0	0	13.12	0	0	7.94	16.03	10.35	8.24	0	20.35	0	0	27.45	0	0	0	28.6	0	14.03	13.42	0	0	0	12.74	0	0	0	0	0	0	0	0
1907	0	5.54	0	0	0	0	0	35.31	0	0	9.97	0	0	17.68	10.5	16.22	0	0	0	0	0	0	0	0	0	0	0	0	0	0	0	8.11	0	0	0	0	0	0	0	15.36	4.84	0	0	0	0	11.83	0	0	9.42
1908	55.11	0	0	0	0	0	0	0	0	0	0	0	0	0	0	0	0	0	0	0	14.66	0	0	0	0	32.59	0	20.89	50.39	5.56	0	0	0	0	0	0	0	0	8.81	0	0	0	13.59	0	0	0	0	0	0
1909	0	9.64	0	6.89	0	0	0	0	4.52	24.44	0	24.55	0	0	0	0	0	0	0	0	0	0	0	0	0	0	0	0	0	0	0	22.52	20.85	0	7.59	0	0	0	0	0	0	0	0	32.21	21.74	0	0	0	0
1910	0	0	0	0	18.18	9.53	22.51	0	0	0	1.76	0	0	1.65	12.34	0	0	14.64	0	25.46	0	49.9	0	21.38	28.89	0	17.1	0	0	0	0	0	0	16.66	0	0	0	14.82	14.59	0	0	0	19.5	0	0	0	0	32.45	22.98
1911	29.83	0	0	0	0	0	0	28.66	44.15	0	0	0	13.93	0	0	11.9	0	0	0	0	0	0	0	0	0	0	0	0	0	0	25.31	0	0	0	0	0	20.03	0	0	0	9.97	16.77	0	0	0	0	0	0	0
1912	0	0	0	19.06	0	0	0	0	0	0	10.85	0	0	10.31	0	0	0	0	17.01	0	0	0	0	0	0	0	0	0	0	16.35	0	0	0	0	3.44	20.27	0	0	0	19.04	0	0	0	0	0	0	0	0	0
1913	0	0	20.35	0	11.45	6.96	0	0	0	13.74	0	0	0	0	25.25	0	34.59	0	0	0	10.81	0	0	0	0	0	0	0	0	0	0	0	0	0	0	0	0	0	0	0	0	0	0	38.53	0	9.31	0	0	0
1914	0	0	0	0	0	0	0	0	0	0	0	0	0	0	0	0	0	8.75	0	0	0	0	0	23.36	0	0	0	0	0	0	0	0	0	0	0	0	0	0	0	0	0	0	42.94	0	6.57	0	22.52	0	0
1915	14.34	0	0	0	0	0	0	0	0	20.86	0	0	0	0	0	0	0	0	0	0	0	14.05	24.85	0	22.83	44.47	19.56	33.97	0	0	11.91	0	0	0	0	0	0	0	0	0	0	0	0	0	0	0	0	0	0
1916	0	0	0	9.69	0	0	0	12.8	4.79	0	0	0	5.74	0	0	0	0	0	17.87	0	0	0	2.81	0	0	0	0	0	0	4.45	0	11.29	0	11.34	0	0	6.09	19.76	0	34.73	0	0	0	0	0	0	0	0	0
1917	0	0	0	0	0	0	0	0	0	0	0	49.38	0	0	0	5.35	0	0	0	0	5.14	0	0	0	0	0	0	9.79	0	0	0	0	7.76	0	0	0	0	12.1	17.84	0	5.34	0	0	0	0	0	0	0	0
1918	0	11.37	18.94	0	0	0	0	0	0	0	0	0	0	0	3.46	0	0	0	0	0	0	0	0	0	0	0	0	0	0	0	0	0	0	0	0	30.87	0	0	0	0	0	0	0	5.12	0	0	10.08	0	0
1919	0	0	0	0	0	10.35	41.41	11.88	12.21	35.87	0	0	0	0	0	0	0	0	0	11.48	0	0	0	0	14.53	0	52.16	0	14.02	0	0	0	0	0	19.8	0	0	0	0	0	0	0	0	0	0	0	0	0	6.52
1920	6.83	0	0	36.36	5.86	0	0	0	0	0	0	13.75	15.89	0	0	0	27.31	0	31.02	5.76	0	13.3	0	0	0	11.81	0	0	0	0	5.1	0	0	10.05	0	0	17.95	0	0	0	0	16.39	5.96	0	0	9.84	27.2	17.37	8.38
1921	0	0	0	0	0	0	0	0	0	0	31.99	0	0	25.07	0	0	0	34.41	0	0	0	0	20.35	22.48	0	0	0	14.29	0	19.3	0	0	0	0	0	0	0	0	0	0	0	0	0	0	0	0	0	0	0
1922	0	50.12	0	0	7.51	0	22	0	0	0	0	0	0	0	0	0	0	0	0	0	0	0	0	0	0	0	0	0	7.39	0	8.44	11.96	0	0	0	0	0	0	24.84	0	0	0	0	26.44	13.13	40.09	0	0	0
1923	24.59	0	16.84	0	0	7.56	0	24.6	0	0	0	0	0	0	0	13.48	0	0	0	0	13.62	0	0	0	0	0	0	0	0	0	0	0	0	0	0	0	21.18	0	0	0	15.32	0	16.07	0	0	0	0	0	0
1924	0	0	5.6	27.05	0	0	0	0	0	0	0	0	6.57	0	46.86	0	0	0	0	14.4	0	17.8	0	0	0	0	0	0	0	0	0	14.18	11.82	33.84	23.18	0	0	20.48	0	0	11.05	0	0	0	0	0	0	12.1	0
1925	0	0	0	0	19.25	0	0	0	0	0	0	0	0	0	0	16.75	0	0	0	0	0	0	11.43	13.69	9	29.6	35.43	6.29	0	10.31	0	0	0	0	15.79	16.03	0	0	7.85	0	0	0	0	0	9.74	0	0	0	11.22
1926	0	0	0	0	0	0	11.35	0	10.05	0	0	10.89	0	0	0	0	0	0	13.24	0	0	0	0	0	16.65	0	0	0	3.01	0	2.23	0	0	0	0	0	0	0	0	13.7	0	0	0	4.14	0	0	0	0	0
1927	0	33.64	0	0	0	2.53	0	0	0	36.11	0	0	0	0	20.5	0	0	14.1	0	0	14.09	0	0	0	0	0	0	0	0	0	0	0	8.86	0	0	0	8.25	0	0	0	0	0	0	0	0	0	0	0	0
1928	0	0	0	0	0	0	0	0	22.44	0	0	34.17	0	0	0	0	0	0	0	0	8.49	0	0	0	0	0	0	0	0	0	0	0	0	0	0	0	0	1.6	0	0	0	0	0	0	27.53	0	0	9.62	0
1929	0	0	11.25	0	8.51	0	0	0	0	4.4	0	0	0	24.38	0	0	23.86	0	0	0	0	0	0	0	0	0	0	0	0	1.29	10.01	0	0	30.36	0	0	0	0	31.66	0	0	13.64	0	0	0	0	10.81	0	0
1930	36.14	0	0	0	0	22.89	0	0	0	0	0	0	0	0	0	16.58	0	26.24	0	15.4	0	0	7.06	0	17.51	49.92	0	43.9	0	0	0	15.99	0	0	0	0	23.81	12.97	0	0	8.72	0	0	8.78	0	0	0	0	17.94
1931	0	0	0	0	10.06	0	19.37	0	0	0	0	0	14.48	0	0	0	0	0	0	0	0	14.52	0	34.97	0	0	0	0	10.56	0	0	0	7.37	0	9.59	0	0	0	0	0	0	0	19.91	15.27	0	49.87	0	45.87	0
1932	0	0	0	16.08	0	0	0	17.25	0	23.08	0	0	9.93	20.08	35.3	0	0	0	0	0	0	0	11.85	0	0	0	27.29	0	0	22.12	0	20.73	0	0	0	0	0	0	0	0	1.26	0	0	0	0	0	0	0	12.82
1933	0	6.37	5.72	0	0	0	0	0	0	0	24.54	0	0	0	0	0	0	0	46.13	0	0	0	0	0	0	0	23.33	32.56	0	0	24.19	0	0	0	0	27.57	0	0	0	0	0	0	0	0	0	0	0	0	0
1934	0	0	0	0	0	0	0	10.3	7.15	0	0	9.9	0	0	0	14.49	9.83	10.41	0	4.83	0	0	0	0	0	0	0	0	0	0	0	0	0	0	4.84	0	6.81	0	10.21	0	0	0	0	0	0	0	9.51	0	0
1935	0	0	0	11.57	0	31.76	9.97	0	0	26.54	0	0	0	0	0	0	0	0	0	0	0	0	0	32.41	52.08	0	0	0	0	0	0	0	0	0	0	0	0	19.8	0	0	0	0	6.67	0	0	2.07	12.69	0	0
1936	33.12	0	18.68	0	0	0	0	0	0	0	0	0	0	0	0	0	6.72	0	0	0	11.49	0	0	0	0	0	0	0	7.83	0	0	10.55	0	0	0	0	0	0	0	28.3	3.91	5.77	0	0	3.13	0	0	0	0
1937	0	0	0	15.62	0	0	0	0	0	0	0	10.36	46	0	0	0	0	0	0	9.51	18.88	0	0	0	0	0	0	0	0	0	0	0	15.77	26.18	23.7	9.54	7.69	0	0	7.09	0	0	0	0	0	0	0	0	12.83
1938	0	0	0	0	21.57	0	0	2.81	10.85	0	0	0	0	3.68	0	0	0	0	0	0	0	0	18.51	0	0	0	0	0	0	10.14	27.81	0	0	0	0	0	0	0	11.9	0	0	9.51	0	0	0	0	0	0	0
1939	0	0	0	0	0	0	19.68	0	0	6.36	0	0	0	0	17.7	0	0	0	0	0	0	0	0	0	0	23.11	17.01	8.85	13.62	0	0	11.69	9.72	0	0	0	0	34.58	0	0	0	0	0	0	0	0	7.95	12.19	0
1940	7.22	0	36.22	0	0	4.13	0	0	0	0	11.1	0	0	0	0	13.63	18.81	39.7	30.44	0	0	0	0	0	0	0	0	0	0	0	0	0	0	0	25.5	0	0	0	0	0	30.01	0	0	0	23.4	11.65	0	0	0
1941	0	21.04	0	0	0	1.98	0	21.35	0	0	0	0	0	0	0	0	0	0	0	0	0	6.18	0	27.95	0	0	0	0	0	0	0	0	0	0	0	0	0	0	0	0	0	0	16.79	0	0	0	0	0	10.6
1942	0	0	0	0	0	0	0	0	0	0	0	0	0	15.59	0	0	0	0	0	20.55	27.24	8.58	0	0	15.31	0	0	0	0	17.12	0	0	11.82	0	0	18.1	0	0	0	34.59	0	0	0	0	0	0	0	0	0
1943	0	29.26	0	16.33	25.55	0	0	0	0	0	18.3	18.45	0	0	19.75	31.63	0	0	0	0	0	0	0	0	0	0	7.79	0	0	0	0	0	0	46.47	0	0	16.11	0	40.26	0	0	17.55	0	51.64	0	0	12.72	28.5	0
1944	22.61	0	0	0	0	0	0	0	0	0	0	0	0	0	0	0	0	0	0	0	0	0	0	0	0	0	0	0	18.66	0	12.86	0	0	0	8.73	0	0	0	0	0	0	0	0	0	0	0	0	0	11.16
1945	0	0	0	0	0	0	0	23	9.87	0	0	0	0	0	0	0	8.73	0	12.09	29.88	0	0	6.52	0	0	0	0	4.91	0	0	0	8.64	21.01	0	0	0	21.15	0	0	0	0	0	35.99	0	0	0	0	0	0
1946	0	40.01	0	0	0	17.42	0	0	0	0	0	17.24	0	13.08	0	0	0	26.46	0	0	0	0	12.65	0	0	15.8	0	0	0	0	0	0	0	0	0	0	0	0	0	0	0	0	0	0	11.79	0	0	0	0
1947	35.08	0	10.2	0	0	0	20.3	0	0	19.08	0	0	29.44	0	0	0	0	0	17.35	0	58.38	0	0	0	0	0	20.98	0	18.48	17.06	0	0	0	0	0	0	0	28.48	0	6	8.44	0	0	0	0	16.1	0	0	0
1948	0	0	0	22.34	0	0	0	0	16.45	0	0	0	0	0	20.89	0	9.36	0	0	0	0	29.85	0	0	27.14	0	0	26.81	0	0	21.26	13.51	0	0	3.65	0	29.97	0	0	0	0	17.06	0	0	0	0	11.51	0	0
1949	0	0	0	0	0	0	0	0	0	0	0	0	0	0	0	0	0	0	0	0	0	0	8.43	10.11	0	0	0	0	0	0	0	0	0	0	0	27.48	0	0	0	0	0	0	14.46	0	7.53	0	0	0	33.77
1950	0	0	0	0	15.51	0	0	0	0	0	0	0	0	2.83	0	10.27	0	0	0	3.9	0	0	0	0	0	0	0	0	9.91	0	0	0	0	0	0	15.59	0	0	0	0	0	0	0	7.04	0	13.66	0	0	0
1951	0	0	4.46	0	0	0	0	0	0	6.78	0	3.83	10.02	0	0	10.8	0	0	7.95	0	0	0	0	0	29.11	0	0	0	0	0	0	0	0	0	6.27	0	0	0	0	3.83	0	0	0	0	0	0	19.72	0	0
1952	0	0	0	0	0	3.64	0	0	0	0	0	0	0	0	0	0	0	0	0	0	0	0	0	0	0	0	0	3.95	0	6.59	3.7	0	0	0	0	0	0	0	0	0	0	0	0	11.62	3.18	0	0	0	4.61
1953	19.32	0	0	0	0	0	0	2.89	0	0	7.06	0	0	0	0	0	0	0	0	0	0	0	0	0	0	14	22.68	0	0	0	0	0	0	3.9	0	0	9.86	0	0	0	0	5.07	0	0	0	0	0	0	0
1954	0	0	0	0	0	0	0	0	0	18.86	0	0	0	0	0	0	0	0	7.55	0	0	0	38.78	0	0	0	0	0	0	0	0	0	40.96	0	0	0	0	0	8.17	0	0	0	0	0	0	0	52.53	0	0
1955	50.81	36.68	0	0	0	0	0	0	0	0	0	0	0	0	0	13.05	0	0	0	0	19.68	0	0	8.26	0	0	0	0	0	0	68.69	0	0	19.09	0	14.37	0	0	0	0	0	0	0	0	0	0	0	0	0
1956	0	0	0	0	0	0	0	0	15.99	0	52.86	45.7	54.67	0	0	0	28.03	0	0	0	0	0	0	0	33.7	0	0	0	0	0	0	0	36.7	0	0	0	0	0	0	8.8	0	0	0	0	0	0	0	0	0
1957	0	0	32.39	0	0	46.62	0	0	0	0	0	0	0	34.72	0	0	0	49.39	0	41.11	0	0	0	0	0	0	0	0	0	31.65	0	0	0	0	0	0	0	0	0	0	0	0	44.15	0	0	18.4	0	0	0
1958	0	0	0	86.99	49.54	0	38.22	53.65	0	39.34	0	0	0	0	0	22.96	0	0	26.84	0	25.75	41.57	0	17.37	0	10.43	0	0	57.97	0	0	32.57	0	32.56	0	0	86.7	33.26	0	15.07	0	0	0	44.58	36.34	0	0	92.97	28.92
1959	0	12.35	0	0	0	0	0	0	34.33	0	0	20.08	0	0	0	0	20.36	0	0	0	0	0	0	0	0	0	0	46.96	0	0	0	0	0	0	0	24.41	0	0	34.81	0	50.91	0	0	0	0	17.58	0	0	0
1960	0	0	5.66	0	0	0	21.74	0	0	0	0	0	0	0	0	0	0	0	0	0	0	6.26	0	0	0	0	41.21	0	0	0	0	0	15.81	0	0	0	0	0	0	0	0	33.65	0	0	0	0	0	0	0
1961	0	0	0	0	0	0	0	0	0	0	0	0	0	0	0	0	0	0	0	0	0	0	0	18.42	0	0	0	0	0	17.61	0	25.19	0	0	24.36	35.19	0	0	0	0	0	0	0	0	0	0	11.98	0	0
1962	0	0	0	0	18.65	6.12	0	0	0	3.41	0	0	27.98	0	43.8	6.24	0	0	0	0	2.77	0	18.48	0	18.24	14.1	0	0	0	0	55.24	0	0	16.61	0	0	0	10.67	14.55	1.64	0	6.91	0	0	0	0	0	0	9.17
1963	54.04	6.3	0	0	0	0	0	0	0	0	0	0	0	0	22.57	0	20.61	4.93	0	30.33	0	0	0	0	0	0	41.31	12.94	4	0	0	0	0	0	0	0	0	0	0	0	0	0	17.03	11.13	0	0	0	0	0
1964	0	0	0	0	0	7.35	32.16	0	7.74	0	51.7	18.31	0	0	0	0	0	0	0	0	0	0	0	0	0	0	0	0	0	0	0	0	14.28	0	8.75	0	0	0	0	0	0	0	0	0	0	0	0	16.7	0
1965	0	0	17.52	0	0	0	0	0	0	8.84	0	0	20.36	39.31	24.28	7.36	0	0	12.24	0	0	6.08	0	0	0	0	0	0	10.94	0	0	0	0	0	0	0	0	0	0	26.19	0	0	0	0	47.59	28.16	0	0	11.75
1966	21.48	0	0	0	0	0	0	0	0	0	0	0	0	0	0	0	0	0	0	0	0	0	0	6.17	0	0	0	0	0	0	0	0	0	0	0	0	0	0	19.38	0	0	12.88	0	0	0	0	0	0	0
1967	0	0	0	0	0	0	0	0	0	0	0	0	0	0	0	0	0	0	7.58	0	0	0	7.49	0	0	0	0	0	0	10.98	0	0	2.37	0	0	0	0	0	0	0	30.73	0	8.12	6.92	0	0	7.58	0	0
1968	0	0	0	0	17.33	40.08	0	0	0	0	0	0	0	0	0	5.64	0	0	0	0	9.6	0	0	0	1.73	18.65	0	0	0	0	0	0	0	0	3.4	0	0	0	0	0	0	0	0	0	0	0	0	0	0
1969	0	0	0	0	0	0	0	17.88	0	0	0	0	0	0	0	0	6.06	0	0	0	0	0	22.95	9.39	0	0	0	0	0	0	0	0	0	17.52	0	9.22	0	0	0	0	7.51	25.35	0	0	0	0	0	0	33.92
1970	0	10.9	22.65	0	0	0	24.35	0	0	0	8.79	23.29	40.65	40.68	0	0	16.1	28.26	16.32	13.72	0	0	0	0	0	0	6.45	6.19	8.1	0	7.55	0	0	0	0	0	0	0	0	50.67	0	0	0	0	0	0	0	29.57	0
1971	0	0	0	47.63	0	0	0	0	18.73	0	0	0	0	0	0	0	0	0	0	0	0	0	0	0	26.91	0	0	0	0	26.02	0	36.25	0	0	0	0	0	23.79	17.66	0	0	0	0	0	62.03	0	9.14	0	0
1972	11.4	0	0	0	32.24	0	0	0	0	16	0	0	0	0	20.7	0	0	0	0	0	0	13.81	0	8.03	0	0	0	0	0	0	0	0	0	0	0	13.71	18.62	0	0	0	0	0	0	13.05	0	48.76	0	0	0
1973	0	0	0	0	0	19.7	0	17.54	0	15.35	8.71	0	0	0	0	0	0	0	0	0	19.77	0	0	0	0	0	23.5	0	6.34	0	13.72	0	16.44	0	30.32	0	19.11	0	0	7.51	0	0	0	0	0	0	0	0	0
1974	0	12.44	0	0	0	0	0	0	10.57	0	0	0	11.57	0	0	28.96	0	9.97	0	0	0	0	10.59	0	0	0	0	0	0	0	0	0	5.49	3.07	0	0	0	0	0	0	0	0	0	0	0	0	8.16	0	0
1975	0	0	0	0	19.35	0	0	0	0	0	0	25.64	0	0	31.2	0	0	0	0	0	0	0	0	0	0	4.3	0	20.6	0	0	31.15	0	0	0	0	0	0	0	17.78	0	0	0	25.61	0	0	0	0	0	0
1976	0	0	0	32.02	0	0	0	8.03	0	25.2	15.03	0	0	23.96	0	0	0	0	3.14	0	0	0	0	0	22.29	14.91	0	10.57	0	0	0	0	0	0	0	23.2	0	16.87	0	0	0	0	0	0	0	0	0	0	0
1977	16.08	4.34	7.27	0	0	0	13.27	0	0	0	0	0	0	0	0	0	3.45	0	0	0	0	0	0	0	0	0	0	0	11.2	0	0	0	0	0	12.04	0	0	0	0	5.45	4.57	0	0	3.81	0	15.55	0	7.43	0
1978	11.06	0	0	0	0	0	0	0	0	0	0	0	0	0	0	0	0	0	0	16.53	0	0	0	0	0	0	0	0	0	0	0	27.95	0	0	0	0	0	0	0	0	0	0	0	0	5.41	0	0	0	0
1979	17.16	0	7.94	0	0	0	0	0	0	0	0	0	0	0	0	0	0	0	0	0	0	0	0	0	24.72	0	22.22	0	0	17.73	0	0	0	5.39	0	0	0	12.5	0	0	0	0	0	0	6.36	0	0	0	0
1980	0	10.6	0	0	0	7.5	0	23.13	0	0	25.42	18.13	0	0	0	0	0	0	9.6	0	22.32	0	0	43.07	0	0	0	0	2.46	0	0	0	13.47	0	24.5	0	13.87	0	6.04	43.09	0	9.83	0	9.75	0	0	11.13	12.47	0
1981	0	0	0	0	0	0	0	0	0	0	0	0	5.29	0	37	0	22.75	0	0	0	0	3.96	0	0	0	29.05	0	0	0	0	24.83	0	0	0	0	0	0	9.63	0	0	11.18	0	0	0	0	44.3	0	0	26.62
1982	0	0	0	0	15.41	16.11	0	0	9.55	32.02	0	0	0	17.83	0	19.57	0	0	0	6.51	0	0	55.82	0	14.21	0	0	21.59	0	0	0	0	0	6.84	0	37.35	0	0	0	0	0	0	0	6.92	0	0	0	4.59	0
1983	0	11.34	32.86	0	0	0	0	0	30.67	0	0	0	4.1	0	0	0	0	51.33	0	0	0	13.43	0	0	0	0	21.74	0	0	6.84	0	0	19.2	0	0	0	0	0	28.99	0	0	10.91	21.5	0	5.69	0	0	0	0
1984	0	0	0	0	0	0	14.62	0	0	0	0	18.32	0	7.77	0	0	0	0	0	14.99	14.28	0	0	26.26	0	18.06	0	0	34.99	0	0	0	0	9.32	0	0	0	0	0	0	0	0	13.24	0	0	17.51	26.19	10.13	0
1985	0	0	0	0	0	0	0	0	0	13.51	0	0	0	0	0	0	0	0	0	0	0	0	30.6	0	10.07	0	0	0	0	0	6.43	31.46	0	0	0	0	10.18	0	0	8.7	12.28	0	0	0	0	0	0	0	0
1986	16.37	0	0	0	16.77	0	0	0	0	0	24.74	0	12.18	0	0	17.37	0	9.76	0	0	0	7	0	0	0	0	0	3.02	0	0	0	0	0	0	0	0	0	14.41	0	0	0	0	0	0	0	0	0	0	0
1987	0	0	0	0	0	0	4.04	12.04	0	0	0	0	0	0	0	0	0	0	16.49	0	8.73	0	0	0	0	0	0	0	0	19.07	0	0	0	30.6	26.03	9.11	0	0	0	0	0	0	0	17.84	0	0	0	0	18.43
1988	0	17.72	13.98	37.53	0	0	0	0	0	0	0	0	0	0	39.8	0	29.86	0	0	0	0	0	0	0	20.13	0	9.03	0	0	0	12.23	0	27.02	0	20.32	0	2.18	0	0	0	0	0	0	0	0	17.94	13.29	0	0
1989	0	0	0	0	0	0	0	0	0	0	0	0	6.51	0	16.09	0	0	0	0	40.84	0	0	0	2.05	0	0	0	0	0	0	0	0	0	0	0	0	0	0	0	0	0	0	12.72	0	7.25	0	0	0	0
1990	0	0	4.19	0	0	0	0	0	0	0	0	55.26	0	7.11	0	0	0	0	0	0	0	0	0	0	0	25.17	0	26.5	0	0	0	0	0	0	0	0	0	12.56	24.35	0	10.17	0	0	0	0	0	0	3.28	15.13
1991	29.67	0	0	0	0	0	4.3	0	0	0	0	0	0	0	0	19.34	0	36.81	0	0	0	5.8	20.02	0	0	0	10.69	0	0	0	0	32.24	19.27	0	0	7.05	0	0	0	0	0	0	0	0	0	0	0	0	0
1992	0	0	11.54	0	0	18.99	0	6.31	15.6	12.46	14.42	0	15.08	0	0	0	0	0	0	0	6.75	0	0	8.56	0	0	0	0	0	0	5.91	0	0	15.84	0	0	32	0	0	5.35	0	24.16	0	0	14.95	0	30.65	0	0
1993	0	0	0	0	18.98	0	0	0	0	0	0	0	0	13.62	14.84	0	0	0	13.52	0	0	0	0	0	0	10.28	0	0	8.3	36.25	0	0	0	0	3.64	0	0	0	0	3.35	0	0	4.07	0	0	33.64	0	9.87	0
1994	0	7.58	0	30.9	0	0	0	0	0	0	0	0	0	0	0	0	18.66	0	0	4.51	15.2	0	0	0	14.18	0	0	0	0	0	0	6.62	0	0	0	0	0	12.5	0	0	0	0	0	0	0	0	17.79	0	0
1995	12.74	0	0	0	0	0	0	0	3	7.1	13.14	0	0	0	0	0	0	0	0	0	0	10.41	8.71	0	0	0	0	0	0	0	0	0	0	0	6.78	0	0	0	0	0	12.84	0	0	29.54	0	0	0	0	0
1996	0	14.14	0	0	0	15.8	15.84	21.41	0	0	0	0	0	0	6.51	2.49	0	0	0	0	0	0	0	0	0	0	0	0	6.47	0	0	0	17.08	0	0	0	0	0	20.54	0	0	0	0	25.54	4.59	0	0	11.25	9.6
1997	0	0	0	12.92	0	0	0	0	8.41	0	0	18.36	0	15.11	0	0	10.47	0	0	10.98	0	0	4.7	18.33	0	8.97	0	19.47	0	0	0	0	0	0	0	0	0	0	0	3.63	0	18.76	7.46	0	0	8.55	0	0	0
1998	0	0	0	0	0	0	0	0	0	0	12.37	0	12.49	0	0	0	0	0	0	0	0	0	0	0	18.91	0	0	0	0	0	13.28	0	0	0	0	13.81	0	0	0	0	0	0	0	0	0	0	7.82	0	0
1999	0	0	0	0	0	0	0	0	0	0	0	0	0	0	4.16	0	0	0	0	0	24.25	0	0	0	0	0	0	0	4.45	0	0	0	0	0	0	0	0	0	0	0	0	0	0	0	0	0	0	0	0
2000	0	0	0	0	0	0	0	0	0	0	0	0	0	0	0	0	0	0	0	0	0	0	0	0	0	0	0	0	0	0	0	0	0	14.49	0	0	0	15.08	0	0	0	0	0	0	0	0	0	0	0
[truncated: 101 more columns]
