# Supplementary material for: Serum discrimination and phenotype assessment of coronary artery disease patents with and without type 2 diabetes prior to coronary artery bypass graft surgery
Source: PLoS One. 2020 Aug 5;15(8):e0234539. doi: 10.1371/journal.pone.0234539 (PMC7527241; doi:10.1371/journal.pone.0234539)
Supplement: S8 File — (XLSX) [file pone.0234539.s011.xlsx]

## Sheet: peaked normalized
	injection A	injection B	injection C	injection A	injection B	injection C	injection A	injection B	injection C	injection A	injection B	injection C	injection A	injection B	injection C	injection A	injection B	injection C	injection A	injection B	injection C	injection A	injection B	injection C	injection A	injection B	injection C	injection A	injection B	injection C	injection A	injection B	injection C	injection A	injection B	injection C	injection A	injection B	injection C	injection A	injection B	injection C	injection A	injection B	injection C	injection A	injection B	injection C	injection A
	Patient_1	Patient_1	Patient_1	Patient_10	Patient_10	Patient_10	Patient_11	Patient_11	Patient_11	Patient_12	Patient_12	Patient_12	Patient_13	Patient_13	Patient_13	Patient_14	Patient_14	Patient_14	Patient_15	Patient_15	Patient_15	Patient_16	Patient_16	Patient_16	Patient_17	Patient_17	Patient_17	Patient_18	Patient_18	Patient_18	Patient_19	Patient_19	Patient_19	Patient_2	Patient_2	Patient_2	Patient_20	Patient_20	Patient_20	Patient_21	Patient_21	Patient_21	Patient_22	Patient_22	Patient_22	Patient_23	Patient_23	Patient_23	Patient_24
150	0	0	0	0	0	0	0	0	0	0	0	0	0	0	0	0	0	0	0	0	0	0	0	0	0	0	0	0	0	0	0	0	0	0	0	0	0	0	0	0	0	0	0	0	0	0	0	0	0
151	0	0	34.4152	0	0	0	0	42.2942	0	0	0	0	0	0	0	0	0	0	0	0	0	38.0531	0	0	0	0	0	0	0	0	0	0	0	0	0	0	0	0	0	0	100	0	0	0	0	0	0	0	27.8244
152	0	49.5592	0	29.7966	0	0	60.2261	0	0	20.7575	0	0	0	0	0	0	53.3196	0	0	0	0	0	0	0	43.3703	0	0	0	0	32.8386	0	0	0	0	0	0	0	0	0	27.3878	0	0	31.8144	0	22.2753	0	0	12.67	0
153	0	0	0	0	0	0	0	0	0	0	0	31.0909	52.4304	0	0	0	0	0	83.2128	89.2441	100	0	0	0	0	0	0	100	60.4585	0	0	0	62.3772	0	0	2.52241	0	45.5537	0	0	0	0	0	0	0	0	0	0	0
154	0	0	0	0	31.1121	0	0	0	0	17.2657	25.2592	0	0	0	0	0	0	0	0	0	0	0	37.6768	35.1121	0	0	100	0	0	0	0	0	0	0	64.5939	0	43.3448	0	52.4632	0	0	0	0	0	0	0	48.9972	0	0
155	0	0	0	70.2034	0	100	39.7739	0	0	0	0	0	0	0	100	69.2747	0	62.5336	0	0	0	36.5741	0	0	0	61.3994	0	0	0	0	0	0	0	0	0	97.4776	0	0	0	0	0	0	0	0	52.489	0	0	0	0
156	100	0	23.9137	0	0	0	0	33.4233	46.99	0	38.1205	39.3523	0	0	0	0	0	0	0	0	0	0	62.3232	64.8879	0	0	0	0	0	67.1614	100	100	0	0	0	0	0	0	47.5368	72.6122	0	100	68.1856	0	0	100	51.0028	0	33.0185
157	0	50.4408	0	0	68.8879	0	0	0	0	0	0	0	0	58.1307	0	30.7253	46.6804	0	0	0	0	0	0	0	0	0	0	0	39.5415	0	0	0	0	0	0	0	30.8568	0	0	0	0	0	0	100	0	0	0	87.33	0
158	0	0	41.671	0	0	0	0	24.2824	53.01	61.9768	0	29.5568	47.5696	41.8693	0	0	0	37.4664	16.7872	0	0	25.3728	0	0	0	38.6006	0	0	0	0	0	0	37.6228	100	35.4061	0	0	54.4463	0	0	0	0	0	0	25.2356	0	0	0	39.157
159	0	0	0	0	0	0	0	0	0	0	36.6203	0	0	0	0	0	0	0	0	10.7559	0	0	0	0	56.6297	0	0	0	0	0	0	0	0	0	0	0	25.7985	0	0	0	0	0	0	0	0	0	0	0	0
160	0	0	0	0	0	0	0	0	0	0	0	0	0	0	0	0	0	0	0	0	0	0	0	0	0	0	0	24.7187	0	0	0	0	0	0	0	0	0	0	0	0	0	0	0	0	0	0	0	8.94161	0
161	29.43	0	0	0	0	41.2059	0	0	30.5605	0	0	0	38.6772	34.1547	0	0	0	0	0	23.3271	0	25.4823	43.5604	41.0275	0	0	0	0	0	0	0	51.59	0	0	14.7938	0	0	0	0	21.9733	45.4036	0	0	0	0	0	0	0	0
162	0	29.5042	18.4492	23.6575	35.0252	0	0	44.5588	0	21.0041	0	28.913	0	0	40.6436	39.2294	0	0	17.5603	0	41.7166	0	0	0	0	0	0	0	74.0762	49.0746	32.3561	0	52.3876	0	0	19.8036	0	40.4913	0	0	14.1746	0	29.2539	0	16.1571	13.5399	24.1169	0	17.8631
163	0	0	0	0	0	0	0	0	0	0	0	0	0	0	0	0	0	0	0	0	0	0	0	0	20.6966	23.1407	23.9915	52.3292	0	0	0	0	0	0	0	0	15.88	0	15.6894	0	0	0	0	0	0	0	0	0	0
164	0	0	0	0	0	0	33.1389	0	0	0	0	0	0	0	0	0	28.2484	0	0	0	0	0	0	0	0	0	0	0	0	0	0	0	0	0	0	0	0	0	0	0	0	100	0	100	0	0	0	0	0
165	0	70.4958	0	76.3425	0	58.7941	0	0	0	0	100	0	61.3228	0	0	0	0	0	0	0	0	0	56.4396	58.9725	0	0	0	0	0	0	67.6439	0	0	0	85.2062	63.4625	0	0	0	78.0267	0	0	70.7461	0	83.8429	86.4601	0	55.9893	0
166	70.57	0	81.5508	0	64.9748	0	66.8611	55.4412	38.7005	78.9959	0	71.087	0	46.5417	59.3564	60.7706	71.7516	0	82.4397	50.8386	58.2834	48.908	0	0	0	0	0	0	0	0	0	29.9546	47.6124	100	0	0	0	0	0	0	40.4217	0	0	0	0	0	75.8831	0	82.1369
167	0	0	0	0	0	0	0	0	0	0	0	0	0	0	0	0	0	0	0	0	0	0	0	0	79.3034	76.8593	76.0085	22.9521	25.9238	50.9254	0	0	0	0	0	0	84.12	59.5087	84.3106	0	0	0	0	0	0	0	0	0	0
168	0	0	0	0	0	0	0	0	0	0	0	0	0	0	0	0	0	0	0	0	0	0	0	0	0	0	0	0	0	0	0	0	0	0	0	0	0	0	0	0	0	0	0	0	0	0	0	0	0
169	0	0	0	0	0	0	0	0	30.739	0	0	0	0	19.3036	0	0	0	100	0	25.8343	0	25.6096	0	0	0	0	0	0	0	0	0	18.4554	0	0	0	16.7339	0	0	0	0	0	0	0	0	0	0	0	35.0691	0
170	10.5033	33.3646	0	22.9521	0	0	0	28.4683	0	0	24.1965	9.00819	0	0	18.5873	0	0	0	0	0	0	0	0	23.6464	100	15.5354	0	25.7549	0	0	0	0	26.4212	0	34.5127	0	0	0	0	57.1615	26.9143	17.535	0	0	0	0	9.94082	0	0
171	0	0	0	0	0	27.7021	0	0	0	0	0	0	0	0	0	29.4105	0	0	0	0	0	0	66.8677	0	0	0	0	0	0	39.568	0	0	0	4.93839	0	0	0	0	0	0	0	0	0	50.4084	0	0	0	0	0
172	7.85746	0	11.9472	0	0	0	0	0	0	0	0	0	14.6676	0	0	0	0	46.8411	32.4283	0	0	0	0	0	0	0	32.3772	0	49.6913	0	0	0	0	0	0	0	0	0	42.3476	0	0	12.8678	51.5988	0	27.1485	0	0	0	34.9223
173	0	0	0	0	0	0	0	0	0	0	0	0	0	0	0	0	40.9445	0	0	0	0	0	0	0	0	0	0	21.5992	0	0	0	0	0	0	0	77.5204	0	23.8772	0	0	0	0	0	0	0	0	0	0	0
174	0	0	0	77.0479	0	72.2979	0	0	0	73.6722	0	0	0	0	0	0	0	0	0	0	0	0	0	0	0	0	0	0	0	0	0	0	0	0	0	0	0	0	0	0	20.0295	0	0	0	0	0	47.8885	0	0
175	54.3073	55.8438	0	0	40.0222	0	100	0	100	0	75.8035	90.9918	0	0	0	70.5895	0	0	0	0	0	0	0	19.8675	0	0	0	0	0	0	100	0	0	95.0616	0	0	100	0	0	0	0	0	0	0	32.1429	59.6193	0	0	0
176	0	0	0	0	0	0	0	71.5317	0	0	0	0	60.1477	100	0	0	20.6152	0	0	100	100	0	33.1323	0	0	84.4646	0	20.3893	0	60.432	0	71.3105	0	0	0	0	0	0	0	0	17.5528	0	0	0	0	0	42.1707	45.7262	0
177	0	0	88.0528	0	0	0	0	0	0	0	0	0	0	0	0	0	0	0	0	0	0	0	0	0	0	0	67.6228	0	50.3087	0	0	0	73.5788	0	0	0	0	0	0	0	0	69.5972	0	0	0	0	0	0	0
178	0	10.7917	0	0	0	0	0	0	0	26.3278	0	0	0	0	0	0	38.4403	53.1589	67.5717	0	0	100	0	0	0	0	0	0	0	0	0	0	0	0	65.4873	22.4796	0	76.1228	40.8431	0	0	0	48.4012	0	0	40.3807	0	0	65.0777
179	27.3318	0	0	0	59.9778	0	0	0	0	0	0	0	25.1846	0	81.4127	0	0	0	0	0	0	0	0	56.4862	0	0	0	32.2567	0	0	0	28.6895	0	0	0	0	0	0	16.8093	42.8385	35.5033	0	0	49.5916	40.7086	0	0	54.2738	0
180	0	0	0	36.4057	0	21.4488	0	0	0	0	0	0	0	0	24.9569	0	0	0	0	0	0	0	83.3087	0	30.0076	0	0	0	0	0	16.5588	0	0	0	0	0	66.4206	0	0	0	0	0	0	0	0	0	14.434	0	0
181	0	0	0	0	0	0	0	0	0	0	0	0	0	0	0	0	0	63.6853	0	0	0	0	0	0	36.0902	29.6851	0	0	0	20.3013	0	0	0	0	0	0	0	0	0	0	0	0	0	0	0	0	0	0	64.5562
182	0	78.6686	0	46.7312	0	32.3205	0	0	0	0	92.38	0	75.8901	0	0	63.5005	100	0	45.9594	0	100	0	0	100	0	0	0	0	0	55.2736	0	0	0	0	0	0	0	100	0	0	0	53.0976	0	100	0	0	0	86.0542	0
183	84.7894	0	80.8335	0	0	0	90.8925	100	72.3535	90.7306	0	100	0	60.3417	30.7134	0	0	0	0	100	0	64.6626	0	0	0	0	57.7031	0	0	0	83.4412	70.9461	100	87.7035	93.0377	86.683	0	0	50.0713	81.9715	39.0316	0	78.493	0	0	76.1398	58.8496	0	0
184	0	0	0	0	0	0	0	0	0	0	0	0	0	0	0	0	0	0	0	0	0	0	0	0	0	31.426	0	100	0	0	0	0	0	0	0	0	0	0	0	0	0	0	0	0	0	0	0	0	0
185	0	0	0	0	0	46.2307	0	0	0	0	0	0	0	0	0	0	0	0	54.0406	0	0	0	0	0	22.5648	0	0	0	0	0	0	0	0	0	0	0	0	0	0	0	0	0	0	0	67.8451	0	0	0	0
186	0	0	0	16.8631	100	0	0	0	0	9.26937	0	0	0	39.6583	14.9669	0	0	0	0	0	0	0	0	0	0	0	0	0	70.8376	0	0	29.0539	0	0	0	0	0	0	25.9418	0	0	46.9024	0	0	13.1284	0	0	0	0
187	0	0	0	0	0	0	9.10753	0	0	0	7.62	0	0	0	0	0	0	0	0	0	0	0	16.6913	0	11.3373	38.8889	42.2969	0	0	0	0	0	0	0	6.96235	0	0	0	0	0	60.9684	0	0	0	0	23.8602	26.7164	0	0
188	15.2106	21.3314	0	0	0	0	0	0	27.6465	0	0	0	24.1099	0	0	0	0	36.3147	0	0	0	35.3374	0	0	0	0	0	0	29.1624	24.4251	0	0	0	12.2965	0	13.317	33.5794	0	0	18.0285	0	0	21.507	0	0	0	0	13.9458	35.4438
189	0	0	19.1665	0	0	0	0	0	0	0	0	0	0	0	29.3627	36.4995	0	0	0	0	0	0	0	0	0	0	0	0	0	0	0	0	0	0	0	0	0	0	23.9869	0	0	0	0	0	19.0265	0	0	0	0
190	0	0	0	0	0	0	0	22.2694	0	4.95749	0	0	0	0	0	0	0	0	0	23.1396	0	0	0	12.421	0	0	0	28.1149	0	0	16.1631	0	12.7375	0	2.57871	0	0	0	0	0	0	0	0	0	9.65985	0	0	0	0
191	0	0	0	0	0	0	44.6403	0	0	0	0	0	0	0	0	0	16.9861	0	0	0	0	0	14.0484	0	4.28902	0	0	0	16.3943	0	0	0	0	0	0	0	0	30.7548	0	0	0	0	0	0	0	0	0	0	0
192	0	0	0	8.55378	0	0	0	0	0	0	0	0	0	0	0	0	0	0	0	0	0	0	0	0	0	0	0	0	0	0	0	0	0	0	0	0	0	0	0	0	0	0	0	0	0	0	0	0	0
193	0	0	100	0	0	0	0	0	0	0	0	23.6755	76.55	0	0	0	0	0	0	0	41.1809	0	0	0	0	0	0	0	0	0	0	70.9769	0	0	0	0	0	0	0	0	0	0	0	0	0	0	0	0	0
194	64.9911	100	0	91.4462	100	93.0926	18.672	48.3081	100	95.0425	100	76.3245	0	89.2587	100	100	83.0139	91.212	100	76.8604	58.8191	100	85.9516	87.579	0	0	0	58.795	0	0	83.8369	0	67.4991	100	87.4363	100	0	0	0	100	100	91.3952	88.4606	89.197	66.4166	100	100	100	100
195	0	0	0	0	0	0	0	0	0	0	0	0	0	0	0	0	0	0	0	0	0	0	0	0	95.711	100	100	0	33.0963	70.9341	0	0	0	0	0	0	100	40.04	100	0	0	0	0	0	0	0	0	0	0
196	0	0	0	0	0	0	0	0	0	0	0	0	0	0	0	0	0	0	0	0	0	0	0	0	0	0	0	0	0	0	0	0	0	0	0	0	0	0	0	0	0	0	0	0	0	0	0	0	0
197	0	0	0	0	0	0	36.6877	29.4225	0	0	0	0	0	0	0	0	0	0	0	0	0	0	0	0	0	0	0	0	0	0	0	0	19.7634	0	9.98501	0	0	0	0	0	0	0	0	0	0	0	0	0	0
198	0	0	0	0	0	6.9074	0	0	0	0	0	0	0	10.7413	0	0	0	8.78798	0	0	0	0	0	0	0	0	0	0	50.5093	29.0659	0	0	0	0	0	0	0	0	0	0	0	8.60482	11.5394	10.803	23.9235	0	0	0	0
199	35.0089	0	0	0	0	0	0	0	0	0	0	0	23.45	0	0	0	0	0	0	0	0	0	0	0	0	0	0	13.0902	0	0	0	29.0231	0	0	0	0	0	29.2052	0	0	0	0	0	0	0	0	0	0	0
200	0	0	0	64.3493	0	0	0	0	0	0	0	0	0	0	25.1108	0	0	0	0	0	0	0	0	0	9.98934	0	0	0	0	0	12.7788	0	0	0	0	0	0	0	0	0	0	0	0	0	0	0	0	0	0
201	0	0	60.2445	0	0	0	0	0	27.9315	42.037	0	42.3114	0	0	0	52.981	0	0	0	0	11.2531	80.6555	0	49.6993	0	0	0	0	0	0	0	0	27.3905	0	0	0	16.9174	0	0	0	0	0	0	0	0	46.9671	0	0	42.195
202	0	71.947	0	0	100	57.8147	0	62.4242	0	0	0	0	73.7541	0	74.8892	0	0	73.6456	35.0104	27.4793	0	0	34.6469	0	0	0	0	79.6063	0	56.4155	40.5516	66.4776	0	46.4198	0	13.4333	83.0826	81.789	62.4946	0	0	0	79.3115	0	100	0	61.1538	40.4015	0
203	0	0	0	0	0	0	45.7907	0	0	0	83.1794	0	0	100	0	0	0	0	0	0	0	0	0	0	24.4252	48.5945	47.1504	0	31.1816	0	0	0	0	0	100	0	0	0	0	0	0	62.4871	0	0	0	0	0	0	0
204	0	0	0	0	0	0	0	0	25.623	0	0	57.6886	0	0	0	18.2654	82.3517	0	0	25.6216	0	0	65.3531	20.3512	0	0	0	0	0	0	21.0534	0	18.1377	53.5802	0	32.7119	0	0	0	68.8269	100	0	0	100	0	53.0329	0	0	0
205	50.0047	0	0	0	0	0	0	0	0	0	0	0	0	0	0	0	0	0	33.7267	0	46.2079	0	0	0	0	0	0	0	0	0	0	0	0	0	0	0	0	0	0	0	0	0	0	0	0	0	0	0	57.805
206	0	0	0	0	0	0	54.2093	0	0	0	0	0	0	0	0	28.7536	0	0	0	46.8991	0	0	0	0	28.1255	0	52.8496	0	28.9299	0	0	0	0	0	0	0	0	0	37.5054	0	0	0	0	0	0	0	0	0	0
207	0	0	0	0	0	0	0	37.5758	46.4455	0	0	0	0	0	0	0	0	0	0	0	0	19.3445	0	0	0	0	0	0	0	0	0	33.5224	0	0	0	0	0	18.211	0	0	0	0	20.6885	0	0	0	0	0	0
208	0	28.053	0	35.6507	0	42.1853	0	0	0	57.963	0	0	0	0	0	0	17.6483	0	0	0	42.539	0	0	29.9495	0	51.4055	0	20.3937	0	0	25.6162	0	54.4718	0	0	0	0	0	0	31.1731	0	37.5129	0	0	0	0	0	59.5985	0
209	49.9953	0	39.7555	0	0	0	0	0	0	0	16.8206	0	26.2459	0	0	0	0	26.3544	31.2629	0	0	0	0	0	37.46	0	0	0	39.8885	43.5845	0	0	0	0	0	53.8548	0	0	0	0	0	0	0	0	0	0	38.8462	0	0
210	0	0	0	25.045	54.1793	0	4.9178	16.6926	0	36.9488	0	38.8579	0	0	0	22.4014	0	0	0	0	0	53.1828	86.7162	0	0	0	0	0	0	0	0	23.8335	0	0	0	0	0	26.7215	0	0	27.8026	0	0	26.2307	62.6816	57.2311	0	0	37.9429
211	0	0	0	0	0	60.5837	0	0	0	0	0	0	0	58.5643	0	0	0	0	0	25.3113	0	0	0	33.2576	0	0	15.5261	0	0	0	60.0682	0	0	29.635	37.6219	0	35.49	0	23.9758	0	0	60.9495	77.1779	0	0	0	59.5156	0	0
212	0	0	20.5053	0	0	0	0	0	0	0	0	0	0	0	0	0	0	0	0	0	0	0	0	0	0	0	0	34.8091	0	0	0	0	0	0	0	0	0	0	0	0	0	0	0	0	0	0	0	0	0
213	0	100	0	0	0	0	0	0	0	0	0	0	29.3246	0	0	0	47.5787	46.4456	0	0	0	0	0	0	0	35.0091	17.816	0	0	0	0	0	0	0	0	0	0	29.9367	76.0242	0	0	0	0	0	0	0	0	0	0
214	0	0	32.1678	0	0	0	0	0	0	0	0	0	0	0	0	0	0	0	0	0	0	0	0	0	0	0	0	0	0	0	0	0	32.9991	0	17.211	100	0	0	0	100	0	0	0	0	0	0	0	25.9893	0
215	65.1947	0	0	0	0	0	35.0765	28.2323	66.1899	30.1151	0	19.4211	0	0	100	0	0	0	0	43.1887	0	0	0	0	0	0	0	0	0	0	39.9318	76.1665	0	0	0	0	22.0193	0	0	0	0	0	0	45.7384	0	0	0	0	62.0571
216	0	0	0	74.955	18.3046	0	0	15.5619	33.8101	0	61.3487	0	0	41.4357	0	0	0	0	72.7234	0	45.1555	46.8172	13.2838	0	0	64.9909	0	0	0	100	0	0	67.0009	70.365	0	0	0	43.3418	0	0	72.1974	39.0505	22.8221	0	37.3184	0	0	0	0
217	34.8053	0	0	0	0	0	0	0	0	0	0	0	0	0	0	77.5986	0	0	0	0	0	0	0	0	0	0	0	0	100	0	0	0	0	0	45.1671	0	42.4907	0	0	0	0	0	0	0	0	42.7689	0	74.0107	0
218	0	0	0	0	27.516	39.4163	60.0057	0	0	0	38.6513	0	70.6754	0	0	0	52.4213	53.5544	27.2766	31.5001	54.8445	0	0	66.7424	100	0	66.6578	0	0	0	0	0	0	0	0	0	0	0	0	0	0	0	0	0	0	0	40.4844	0	0
219	0	0	47.3269	0	0	0	0	39.5132	0	32.9361	0	41.7211	0	0	0	0	0	0	0	0	0	0	0	0	0	0	0	65.1909	0	0	0	0	0	0	0	0	0	0	0	0	0	0	0	28.0309	0	0	0	0	0
220	0	0	0	0	0	0	0	0	0	0	0	0	0	28.449	13.7483	0	0	0	19.2025	0	0	64.389	0	0	0	0	0	0	0	0	56.2098	21.1111	0	0	0	0	0	0	0	0	0	0	0	0	29.0379	0	0	0	52.569
221	0	0	0	37.4031	0	0	0	0	0	0	19.1005	0	0	0	0	76.9895	0	0	0	19.911	0	0	0	0	0	0	0	0	0	0	0	0	56.3703	26.2956	70.9	57.6766	0	0	57.155	0	0	33.5108	49.0188	0	0	55.2504	0	0	0
222	58.5773	88.7636	0	0	0	52.3438	0	72.5441	100	100	0	37.0482	0	0	22.7034	0	39.7733	100	0	0	0	0	52.6624	0	0	0	0	0	0	0	0	0	0	0	0	0	0	0	0	62.7621	46.3562	0	0	0	0	0	0	0	0
223	0	0	0	0	53.582	0	0	0	0	0	30.5427	0	0	0	0	0	0	0	21.9213	0	49.7027	0	0	0	53.8141	67.8068	0	67.5239	51.8999	62.1881	0	0	0	0	0	0	100	30.8187	19.0799	0	0	0	0	0	0	0	0	0	0
224	0	0	100	29.3328	0	0	0	0	0	0	0	0	55.8026	0	0	0	0	0	0	0	0	35.611	0	89.749	0	0	75.4489	0	0	0	0	78.8889	0	0	0	0	0	0	0	0	0	66.4892	50.9812	0	0	0	100	100	0
225	41.4227	0	0	0	46.418	0	0	0	0	0	0	0	0	71.551	0	0	0	0	0	0	0	0	47.3376	0	46.1859	0	0	0	0	0	0	0	0	0	0	0	0	33.2094	8.57089	0	0	0	0	0	70.9621	0	0	0	0
226	0	0	0	33.264	0	35.4415	0	0	0	0	0	29.4997	0	0	33.6772	23.0105	22.4204	0	0	20.4114	50.2973	0	0	0	0	32.1932	0	0	48.1001	0	0	0	0	73.7044	0	0	0	0	0	37.2379	53.6438	0	0	100	0	0	0	0	47.431
227	0	0	0	0	0	0	100	27.4559	0	0	0	0	44.1974	0	0	0	0	0	58.8762	0	0	0	0	0	0	0	24.5511	32.4761	0	0	0	0	0	0	0	0	0	0	15.1943	0	0	0	0	0	0	0	0	0	0
228	0	11.2364	0	0	0	0	0	0	0	0	0	33.452	0	0	0	0	37.8063	0	0	0	0	0	0	0	0	0	0	0	0	0	0	0	43.6297	0	0	42.3234	0	0	0	0	0	0	0	0	0	44.7496	0	0	0
229	0	0	0	0	0	12.2148	0	0	0	0	50.3569	0	0	0	29.8711	0	0	0	0	59.6775	0	0	0	10.251	0	0	0	0	0	37.8119	43.7902	0	0	0	29.1	0	0	35.9719	0	0	0	0	0	0	0	0	0	0	0
230	0	0	22.2724	59.4388	10.5683	0	0	46.8477	62.2348	0	0	0	0	0	0	0	0	0	0	0	0	0	100	0	0	0	0	39.3577	16.4289	0	0	29.5851	0	0	0	0	0	0	0	32.3644	0	0	0	0	0	0	0	0	0
231	0	0	0	0	0	0	29.1999	0	0	0	55.7223	0	0	34.11	0	0	0	0	0	0	34.5303	0	0	0	0	0	0	0	0	0	0	0	34.9089	0	0	36.2793	0	0	0	0	32.7011	0	42.6239	0	74.4161	0	33.3647	56.8906	0
232	70.63	0	46.3042	0	39.4027	0	0	0	0	18.6637	0	36.2833	38.2651	0	0	0	29.6112	0	0	0	0	0	0	0	0	0	53.4921	25.7082	18.4167	46.2192	0	15.6586	0	0	0	0	48.8602	0	52.6098	0	0	39.7842	0	57.2301	0	0	0	0	0
233	0	0	0	0	0	53.4785	0	53.1523	37.7652	0	0	0	0	0	0	56.4426	0	70.4254	0	0	0	0	0	42.3302	0	39.6371	0	0	0	0	0	0	0	60.1743	55.94	0	0	0	0	0	0	0	0	0	0	100	36.4033	0	0
234	0	0	0	0	0	0	0	0	0	0	27.8052	0	0	16.63	100	0	0	29.5746	47.283	0	0	100	0	0	68.3515	0	0	0	0	0	35.6008	0	0	0	0	0	0	0	0	14.4889	14.0746	35.5754	0	0	0	0	0	0	0
235	0	0	31.4233	0	0	0	0	0	0	39.7335	0	0	0	0	0	0	0	0	0	0	65.4697	0	0	0	0	0	22.2046	0	0	53.7808	64.3992	54.7563	65.0911	0	0	0	0	0	0	0	0	0	0	0	0	0	0	0	46.9099
236	0	100	0	40.5612	0	0	25.2314	0	0	0	0	63.7167	0	0	0	0	0	0	0	0	0	0	0	0	0	0	0	34.9341	0	0	0	0	0	0	44.06	0	0	59.3867	0	0	20.2485	0	0	42.7699	0	0	0	0	53.0901
237	29.37	0	0	0	0	0	0	0	0	0	16.4726	0	61.7349	49.26	0	19.7894	0	0	52.717	0	0	0	0	0	0	13.9959	0	0	65.1543	0	0	0	0	39.8257	0	0	51.1398	0	47.3902	53.1467	0	0	57.3761	0	0	0	0	43.1094	0
238	0	0	0	0	50.029	46.5215	0	0	0	41.6028	0	0	0	0	0	0	0	0	0	0	0	0	0	57.6698	0	0	24.3034	0	0	0	0	0	0	0	0	63.7207	0	0	0	0	0	0	0	0	25.5839	0	30.232	0	0
239	0	0	0	0	0	0	45.5687	0	0	0	0	0	0	0	0	23.768	70.3888	0	0	100	0	0	0	0	31.6485	46.367	0	0	0	0	0	0	0	0	0	0	0	40.6133	0	0	32.9758	24.6404	0	0	0	0	0	0	0
240	0	0	0	36.9057	0	0	0	0	61.0089	0	0	0	44.3058	61.9869	28.731	0	0	57.1003	0	0	45.36	39.4727	0	0	0	0	0	0	0	49.8316	0	100	0	0	0	0	22.6387	0	0	0	0	0	41.5602	29.3794	0	0	0	0	21.0339
241	38.4959	0	0	0	0	0	0	51.2815	0	0	100	0	0	0	0	0	0	0	0	0	0	0	31.5635	0	0	0	0	32.129	0	0	0	0	0	58.3039	0	80.6892	0	0	0	0	0	0	0	0	0	74.1176	0	0	0
242	0	21.4295	40.4263	0	0	0	0	0	0	0	0	41.9211	0	0	0	0	0	0	0	54.5237	0	0	0	0	0	0	0	0	0	0	70.7166	0	34.4361	0	0	0	0	0	0	0	0	0	0	0	0	0	0	27.4033	59.4092
243	0	0	0	18.7781	100	0	0	0	0	0	0	0	0	0	0	0	0	0	47.0928	0	0	25.4285	0	0	0	0	0	0	0	21.9216	0	0	0	0	0	0	0	0	100	0	0	0	31.8059	0	100	0	0	72.5967	0
244	20.5501	0	31.3528	0	0	0	0	0	0	0	0	0	0	0	38.1877	0	30.7993	0	0	0	24.78	0	40.0914	42.9187	40.738	0	21.0176	0	73.8556	0	0	0	18.3579	0	55.7051	0	0	57.4946	0	100	100	23.167	0	0	0	0	43.5851	0	0
245	0	0	0	0	0	0	0	0	38.9911	0	0	0	0	0	0	0	0	0	0	0	0	0	0	0	0	0	17.1584	0	0	0	0	0	0	0	0	0	35.3259	0	0	0	0	25.6448	0	0	0	0	0	0	19.5569
246	0	0	0	0	0	0	0	0	0	0	0	0	0	0	0	0	0	0	0	0	0	18.2164	0	0	0	0	0	0	0	0	0	0	0	0	0	0	0	0	0	0	0	0	0	0	0	0	0	0	0
247	0	78.5705	0	0	0	0	100	48.7185	0	0	0	0	55.6942	38.0131	0	100	0	0	0	0	29.86	0	0	0	59.262	0	0	42.2229	26.1444	28.2468	29.2834	0	0	41.6961	44.2949	0	0	0	0	0	0	0	0	35.2668	0	0	0	0	0
248	40.954	0	28.221	44.3162	0	100	0	0	0	100	0	58.0789	0	0	0	0	69.2007	42.8997	52.9072	45.4763	0	0	28.3452	0	0	0	0	25.6481	0	0	0	0	0	0	0	19.3108	0	0	0	0	0	0	26.6339	35.3538	0	25.8824	56.4149	0	0
249	0	0	0	0	0	0	0	0	0	0	0	0	0	0	33.0813	0	0	0	0	0	0	16.8825	0	57.0813	0	100	61.824	0	0	0	0	0	47.206	0	0	0	42.0353	42.5054	0	0	0	51.1882	0	0	0	0	0	0	0
250	0	32.2316	0	0	0	0	0	38.1539	0	0	33.7199	0	0	0	0	40.9499	0	0	0	0	22.5591	0	0	0	0	0	0	0	36.1683	0	0	0	0	0	0	41.88	0	0	0	44.4286	22.0929	0	66.1648	0	50.3481	0	0	0	0
251	0	0	0	0	34.9762	69.6696	0	0	0	0	0	0	0	0	0	0	0	0	0	0	77.4409	0	0	0	0	0	0	10.5812	0	0	0	0	0	41.8791	0	0	0	0	50.1331	0	0	0	0	27.9122	0	0	0	0	0
252	0	0	0	0	0	0	0	0	0	0	0	0	0	0	0	0	0	0	0	0	0	0	0	0	0	0	0	0	0	25.2141	0	0	24.9774	0	0	0	0	0	0	0	0	0	0	0	0	0	0	0	42.2206
253	0	0	100	0	25.4497	0	0	0	0	0	31.5365	0	0	0	0	0	30.8091	0	67.2635	100	0	0	100	53.0362	0	38.8247	0	0	0	0	0	35.0076	0	0	46.9326	0	0	0	0	0	0	0	0	72.0878	0	0	0	0	0
254	0	22.3246	0	100	0	0	100	0	0	0	0	51.1628	0	0	100	0	0	0	0	0	0	56.186	0	0	0	0	0	0	0	0	0	0	0	34.4682	0	10.91	45.793	0	49.8669	0	50.9393	48.3619	0	0	0	72.457	41.2137	0	0
255	0	0	0	0	0	0	0	61.8461	0	0	0	0	0	0	0	59.0501	0	73.7992	0	0	0	0	0	0	0	61.1753	0	0	38.8938	0	100	0	75.0226	0	0	0	0	0	0	0	0	0	0	0	49.6519	0	0	56.1551	0
256	41.7322	0	0	0	23.2879	0	0	0	100	100	34.7436	0	44.224	100	0	0	69.1909	0	32.7365	0	0	0	0	0	100	0	0	53.9848	0	74.7859	0	64.9924	0	0	22.8294	0	0	0	0	0	0	35.6099	0	0	0	0	0	0	23.5695
257	0	0	0	0	0	0	0	0	0	0	0	0	0	0	0	0	0	0	0	0	0	0	0	46.9638	0	0	0	0	0	0	0	0	0	0	0	0	54.207	100	0	55.5714	0	0	33.8352	0	0	27.543	0	0	0
258	58.2678	45.4439	0	0	16.2862	30.3304	0	0	0	0	0	48.8372	55.776	0	0	0	0	26.2008	0	0	0	43.814	0	0	0	0	100	0	0	0	0	0	0	23.6528	30.238	0	0	0	0	0	26.9678	0	0	0	0	0	0	0	34.2099
259	0	0	0	0	0	0	0	0	0	0	0	0	0	0	0	0	0	0	0	0	0	0	0	0	0	0	0	35.434	24.9379	0	0	0	0	0	0	47.21	0	0	0	0	0	16.0282	0	0	0	0	58.7863	43.8449	0
260	0	0	24.6417	0	0	0	0	0	0	0	0	0	0	0	0	16.3314	0	29.78	0	12.7641	0	0	19.8137	0	0	0	0	0	0	0	28.9267	0	0	0	0	0	0	0	0	0	0	0	12.721	30.1671	18.4426	23.8955	32.8046	0	0
261	0	0	0	0	0	0	0	36.0866	0	11.2401	0	0	0	0	0	0	0	0	12.2234	0	34.5754	0	0	0	0	0	0	0	0	0	0	0	0	0	0	0	0	0	0	0	0	0	0	0	0	0	0	0	0
262	0	0	0	0	0	0	0	0	0	0	37.3568	0	0	0	0	0	0	0	0	0	0	0	0	0	0	0	6.3772	17.8931	0	0	0	0	0	44.162	0	0	0	0	27.8105	0	0	0	0	0	0	0	0	0	0
263	0	0	0	0	51.734	0	0	13.2845	12.9581	0	0	0	0	0	0	41.2644	0	0	30.8834	0	0	39.158	0	64.8902	0	0	0	0	0	0	0	0	58.3579	0	0	48.2215	0	0	0	0	0	0	0	0	57.4427	0	0	65.0927	0
264	0	0	0	34.0527	0	100	0	0	0	0	0	0	46.118	100	100	0	100	70.22	0	0	0	0	38.129	0	0	13.5148	0	0	0	0	30.7205	34.5404	0	0	32.9545	0	22.7105	0	0	0	0	33.6608	37.6878	69.8329	0	29.6676	0	0	30.1902
265	0	0	0	0	0	0	47.2185	0	0	31.5739	0	0	0	0	0	0	0	0	0	0	65.4246	0	0	0	0	0	0	22.5099	0	0	0	0	0	0	0	0	0	0	0	32.8898	72.2605	0	0	0	0	0	0	0	0
266	100	74.538	75.3583	0	15.3339	0	0	50.629	87.0419	0	62.6432	100	0	0	0	0	0	0	0	87.2359	0	60.842	0	35.1098	0	0	45.5789	0	0	0	0	0	0	55.838	67.0455	51.7785	0	0	0	0	0	0	0	0	24.1147	8.54876	67.1954	0	21.4263
267	0	0	0	65.9473	0	0	52.7815	0	0	0	0	0	0	0	0	42.4042	0	0	56.8932	0	0	0	0	0	0	86.4852	0	0	100	52.7671	40.3527	65.4596	0	0	0	0	0	100	30.6733	67.1102	0	66.3392	0	0	0	37.8881	0	0	0
268	0	0	0	0	32.9321	0	0	0	0	57.186	0	0	0	0	0	0	0	0	0	0	0	0	42.0573	0	0	0	0	59.597	0	47.2329	0	0	41.6421	0	0	0	77.2895	0	0	0	27.7395	0	0	0	0	0	0	34.9073	0
269	0	25.462	0	0	0	0	0	0	0	0	0	0	53.882	0	0	0	0	0	0	0	0	0	0	0	100	0	48.0439	0	0	0	0	0	0	0	0	0	0	0	41.5162	0	0	0	49.5912	0	0	0	0	0	48.3835
270	0	0	32.297	0	0	27.7662	0	0	45.2031	0	0	0	0	54.6118	0	0	0	57.5856	0	60.6662	0	51.826	0	0	0	0	0	0	0	0	32.1429	0	0	37.5394	0	34.9474	0	0	0	0	16.5365	41.1549	0	60.9953	34.6188	0	0	8.21918	0
271	0	0	0	0	0	0	0	0	0	0	46.9223	0	0	0	20.9539	0	0	0	0	0	0	0	41.9974	55.0651	0	0	0	72.6673	0	0	0	0	0	0	0	0	0	0	0	0	19.5988	0	0	0	0	0	15.6228	0	0
272	0	0	0	0	19.7782	0	0	0	0	0	0	48.2676	0	0	0	0	66.888	0	13.6866	0	32.1136	0	0	0	0	48.3253	0	0	0	0	0	0	0	0	0	0	0	0	0	0	0	0	0	0	0	21.8197	0	0	0
273	31.5478	22.2486	19.8718	0	0	0	0	0	0	0	0	0	0	0	0	100	0	0	0	0	0	0	0	0	0	0	21.5636	0	0	0	0	0	20.8658	0	0	0	0	0	41.1561	71.8136	0	0	0	0	0	0	0	69.0864	0
274	0	0	0	0	0	0	0	0	0	0	0	0	0	0	0	0	0	11.5798	0	0	0	0	0	0	0	0	0	0	0	0	0	0	0	0	0	0	0	0	0	0	0	31.9507	100	0	26.8393	0	0	0	0
275	0	0	0	0	0	72.2338	0	100	0	0	53.0777	0	0	0	0	0	0	0	0	39.3338	0	48.174	0	0	0	0	0	0	0	0	14.6205	0	79.1342	0	37.3272	9.96842	21.0836	0	0	0	26.045	0	0	0	0	0	0	0	45.193
276	0	0	0	100	22.2056	0	92.0506	0	0	0	0	0	0	0	0	0	0	0	0	0	0	0	0	0	0	0	0	0	0	100	0	0	0	0	0	0	0	0	0	0	0	0	0	0	0	0	0	0	0
277	0	77.7514	47.8312	0	58.0162	0	0	0	54.7969	100	0	51.7324	0	45.3882	79.0461	0	33.112	0	86.3134	0	67.8864	0	58.0026	0	0	51.6747	0	27.3327	21.9666	0	0	0	0	62.4606	0	0	0	0	0	0	37.8196	26.8944	0	39.0047	0	78.1803	84.3772	0	0
278	22.8727	0	0	0	0	0	0	0	0	0	0	0	100	0	0	0	0	30.8346	0	0	0	0	0	0	100	0	78.4364	0	78.0334	0	53.2366	100	0	0	62.6728	55.0842	78.9164	0	0	28.1864	0	0	0	0	0	0	0	0	54.807
279	45.5795	0	0	0	0	0	7.94941	0	0	0	0	0	0	0	0	0	0	0	0	0	0	0	0	44.9349	0	0	0	0	0	0	0	0	0	0	0	0	0	0	58.8439	0	0	0	0	0	38.5419	0	0	22.6944	0
280	0	0	22.2378	0	27.7545	0	0	0	0	0	0	0	0	14.7506	0	0	0	0	53.3947	0	16.7845	29.9094	0	0	0	0	0	17.8533	0	0	0	32.1296	0	0	0	0	0	34.4153	0	61.8489	0	24.664	0	44.1242	0	0	0	0	40.0222
281	0	0	0	0	0	0	0	0	0	0	0	0	0	0	0	0	0	0	0	22.7404	0	0	0	0	0	0	0	0	0	32.5386	100	0	0	0	0	0	0	0	0	0	100	0	0	0	0	0	0	0	0
282	0	0	0	0	0	0	0	0	0	0	0	0	0	0	0	0	0	0	0	0	0	0	22.2376	0	0	0	0	0	0	0	0	0	0	0	0	0	0	0	0	0	0	0	0	0	47.6086	0	0	0	0
283	0	0	0	0	0	0	100	73.9061	0	0	0	0	0	44.0868	53.3718	55.2316	0	0	0	31.7658	83.2155	0	0	47.3679	0	0	0	0	0	0	0	0	0	0	0	0	0	0	0	0	0	39.0991	0	0	0	0	0	0	0
284	0	72.3796	54.3146	60.6398	72.2455	58.5476	0	0	100	77.8986	100	0	100	0	0	44.7684	100	49.4983	46.6053	0	0	0	0	0	0	0	0	0	0	0	0	67.8704	67.4881	100	100	100	0	0	0	0	0	0	0	25.9564	0	67.5808	73.5497	100	0
285	0	0	0	0	0	0	0	0	0	0	0	69.2958	0	0	0	0	0	0	0	0	0	26.618	36.0123	0	86.486	100	100	82.1467	86.253	67.4614	0	0	0	0	0	0	100	65.5847	100	0	0	0	0	0	0	0	0	0	0
286	0	0	0	0	0	0	0	0	0	0	0	30.7042	0	41.1626	0	0	0	0	0	45.4938	0	0	0	0	0	0	0	0	0	0	0	0	0	0	0	0	0	0	0	0	0	0	0	0	0	0	0	0	0
287	0	0	0	0	0	0	0	0	0	0	0	0	0	0	0	0	0	0	0	0	0	0	0	0	0	0	0	0	0	0	0	0	0	0	0	0	0	0	0	0	0	36.2369	66.741	0	0	0	26.4503	0	0
288	0	0	23.4477	39.3602	0	0	0	0	0	22.1014	0	0	0	0	0	0	0	0	0	0	0	43.4726	41.7501	52.6321	0	0	0	0	13.747	0	0	0	0	0	0	0	0	0	0	38.1511	0	0	33.259	0	52.3914	32.4192	0	0	59.9778
289	100	27.6204	0	0	0	41.4524	0	26.0939	0	0	0	0	0	0	46.6282	0	0	50.5017	0	0	0	0	0	0	13.514	0	0	0	0	0	0	0	32.5119	0	0	0	0	0	0	0	0	0	0	29.9194	0	0	0	0	0
290	0	0	28.349	0	0	0	0	0	0	0	0	29.9497	0	0	0	0	23.5369	0	0	56.1973	0	0	0	0	0	0	0	0	0	7.96909	0	0	0	12.6097	0	11.6852	0	0	0	0	24.4031	0	0	23.1048	0	0	0	0	0
291	0	0	0	20.9773	26.7906	0	59.4015	0	0	0	35.8285	0	44.4375	0	0	4.46375	0	0	0	0	0	0	0	0	0	37.3531	0	13.9466	0	0	40.953	0	0	0	0	0	0	9.64245	0	0	0	0	0	0	0	0	0	29.9269	0
292	29.1875	100	0	0	0	0	0	21.0741	0	0	0	0	0	0	15.6098	50.7058	0	0	6.85605	0	0	0	0	0	0	0	0	0	0	0	0	24.7289	0	12.5904	40.8658	0	0	0	0	0	0	40.0301	0	0	0	0	0	0	0
293	0	0	0	0	26.32	0	0	0	30.4094	0	0	0	0	0	84.3902	0	0	0	0	0	37.0263	0	23.4251	0	28.8648	0	44.5347	12.2192	30.8328	0	0	0	0	0	0	39.1088	15.3552	0	0	0	0	0	0	0	0	0	0	0	0
294	19.8215	0	38.6742	0	0	0	0	0	0	0	0	42.049	0	0	0	0	0	0	0	0	0	0	0	0	0	0	0	0	0	0	0	0	0	0	0	0	0	16.1465	43.92	30.2966	0	0	41.0947	0	0	0	100	0	0
295	50.9911	0	0	0	0	0	0	0	0	65.6213	0	0	55.5625	0	0	0	0	54.2182	0	43.8027	0	51.7347	76.5749	61.951	0	0	0	0	0	0	0	0	40.282	0	0	0	0	0	0	0	0	0	0	0	0	65.5844	0	70.0731	0
296	0	0	0	0	0	0	0	0	0	0	0	0	0	0	0	0	0	0	93.1439	0	21.7099	0	0	0	49.0389	0	0	0	0	0	59.047	47.1313	0	74.7998	0	0	0	0	0	16.2484	75.5969	59.9699	58.9053	76.8952	48.8681	0	0	0	20.1209
297	0	0	32.9768	79.0227	46.8893	0	40.5985	78.9259	0	0	34.5988	0	0	0	0	0	0	0	0	0	0	0	0	0	0	62.6469	55.4653	0	69.1672	0	0	0	0	0	0	0	84.6448	0	56.08	0	0	0	0	0	0	0	0	0	0
298	0	0	0	0	0	100	0	0	18.1635	34.3787	0	28.0013	0	0	0	44.8305	38.6567	0	0	0	41.2638	48.2653	0	0	0	0	0	0	0	92.0309	0	0	59.718	0	0	0	0	74.211	0	0	0	0	0	0	51.1319	0	0	0	79.8791
299	0	0	0	0	0	0	0	0	51.4271	0	29.5727	0	0	100	0	0	37.8064	45.7818	0	0	0	0	0	38.049	22.0963	0	0	73.8343	0	0	0	28.1398	0	0	59.1342	49.206	0	0	0	53.455	0	0	0	0	0	34.4156	0	0	0
300	0	54.7465	0	0	0	0	64.0534	27.3944	0	0	0	0	0	0	0	0	0	0	0	66.4705	0	0	13.6566	0	0	25.1318	58.794	0	0	0	0	0	0	0	0	0	0	0	0	0	0	0	0	100	0	0	0	0	0
301	44.8334	0	0	0	0	39.4884	0	0	0	0	0	0	36.6978	0	0	0	0	0	0	0	0	0	0	0	0	0	0	0	0	0	0	0	0	0	0	0	0	0	28.7671	0	46.5263	32.9869	0	0	0	0	48.0297	0	0
302	0	0	0	0	0	0	0	0	0	38.7422	0	0	0	15.7356	0	0	0	0	0	0	0	0	0	0	0	0	0	0	0	0	0	0	0	0	37.2451	0	39.1814	0	0	0	0	0	12.5375	0	0	21.656	0	0	0
303	0	25.9573	0	28.639	43.6405	0	0	0	0	0	0	41.7852	0	0	50.2035	0	31.9464	78.2952	35.5745	0	0	0	0	0	0	0	0	0	0	0	57.6388	0	0	0	0	48.5684	0	0	0	0	0	0	0	0	0	0	0	67.7677	0
304	22.9571	0	44.9097	0	0	60.5116	0	28.5239	0	0	0	0	0	0	0	0	0	0	0	0	0	74.0123	42.4087	63.6423	0	0	0	0	0	0	21.1215	0	0	43.5144	0	0	0	0	49.3803	38.3344	0	26.0827	0	0	0	18.4722	0	0	73.8328
305	32.2095	0	0	71.361	0	0	0	0	100	0	0	0	63.3022	30.9108	0	0	0	0	0	0	0	0	0	0	100	0	41.206	0	100	54.8467	0	0	42.3681	0	0	0	21.8807	100	0	0	37.8044	0	35.548	0	49.9656	0	0	0	0
306	0	0	55.0903	0	28.5673	0	0	0	0	0	0	0	0	0	0	0	31.1772	21.7048	14.5332	33.5295	0	0	0	0	0	0	0	0	0	0	0	0	0	56.4856	0	0	0	0	0	0	0	0	0	0	0	0	3.48372	0	0
307	0	19.2962	0	0	0	0	0	44.0817	0	61.2578	100	58.2148	0	0	0	0	0	0	0	0	100	25.9877	0	0	0	32.894	0	0	0	0	0	0	57.6319	0	0	51.4316	38.9379	0	21.8526	61.6656	0	40.9305	0	0	0	0	0	0	0
308	0	0	0	0	27.7921	0	35.9466	0	0	0	0	0	0	53.3536	49.7965	69.1274	36.8765	0	0	0	0	0	0	0	0	0	0	0	0	45.1533	21.2397	0	0	0	0	0	0	0	0	0	15.6693	0	0	0	0	59.8718	0	32.2323	0
309	0	0	0	0	0	0	0	0	0	0	0	0	0	0	0	30.8726	0	0	49.8923	0	0	0	43.9348	36.3577	0	41.9742	0	0	0	0	0	100	0	0	62.7549	0	0	0	0	0	0	0	51.9144	0	50.0344	0	48.4866	0	26.1672
310	39.7165	0	0	0	0	29.6496	45.2661	0	22.8199	0	46.6286	0	39.874	0	0	0	0	0	0	0	0	0	0	0	27.2389	0	0	35.0592	0	0	16.9405	0	25.9941	0	0	0	0	0	0	35.1752	0	0	0	0	0	0	0	0	0
311	0	0	0	0	34.6129	0	0	0	0	68.1678	0	0	0	0	0	0	0	0	0	59.5697	0	47.6407	0	0	0	0	0	0	0	0	0	0	0	35.146	0	73.2029	0	32.6528	41.8945	0	0	86.9964	0	0	0	0	0	0	0
312	0	0	37.0278	0	0	0	0	0	0	0	0	0	0	100	0	23.654	38.3824	0	0	21.3526	0	0	0	26.5081	0	0	0	0	36.0368	0	36.5121	25.2909	32.4672	0	0	0	0	0	0	0	0	0	0	0	0	0	49.529	36.7506	29.8933
313	0	100	0	0	0	0	44.0152	0	0	0	0	37.3496	47.0446	0	28.7764	0	0	44.7055	0	0	0	23.1547	0	0	23.8425	68.8048	0	0	0	29.1285	0	0	0	0	0	0	0	0	0	0	50.9261	0	0	53.8922	0	0	0	0	0
314	43.0281	0	0	29.1169	0	27.0031	0	0	54.5776	0	0	0	0	0	0	0	0	0	0	19.0776	0	0	0	0	0	0	0	24.0412	0	0	0	0	0	19.4414	43.6928	0	33.0767	0	0	0	0	0	44.8389	0	15.4394	51.9298	0	0	0
315	0	0	43.0972	0	0	0	0	0	0	0	0	0	0	0	0	0	0	0	0	0	25.5839	0	0	0	13.6702	0	78.0367	0	0	0	0	31.4545	0	0	0	0	0	28.0758	24.4685	36.2465	0	0	0	0	0	0	0	0	0
316	0	0	0	0	0	0	0	0	0	0	0	0	0	0	0	0	0	0	0	0	0	29.2046	100	24.831	0	0	0	0	14.754	21.3299	0	0	0	16.2848	0	0	34.7529	0	0	0	0	13.0036	0	0	0	0	0	0	70.1067
317	0	0	0	0	65.3871	0	0	100	0	31.8322	53.3714	0	13.0814	0	71.2236	0	0	0	100	0	74.4161	0	0	0	0	0	21.9633	0	0	0	0	0	41.5386	0	0	26.7971	0	0	0	0	0	0	0	0	84.5606	48.0702	0	0	0
318	0	0	19.875	70.8831	0	0	10.7187	0	22.6026	0	0	0	0	0	0	76.346	61.6176	55.2945	0	0	0	0	0	48.6608	0	0	0	40.8996	49.2093	0	46.5474	43.2545	0	29.1277	56.3072	0	0	0	33.6371	28.5783	49.0739	0	55.1611	0	0	0	50.471	63.2494	0
319	17.2554	0	0	0	0	43.3473	0	0	0	0	0	62.6504	0	0	0	0	0	0	0	0	0	0	0	0	35.2484	31.1952	0	0	0	49.5416	0	0	0	0	0	0	32.1704	39.2714	0	0	0	0	0	46.1078	0	0	0	0	0
320	0	29.2531	0	0	18.2972	0	0	0	0	30.3104	100	0	0	65.0506	51.5039	0	0	0	0	51.9379	0	0	0	0	0	0	26.4552	0	0	0	0	0	54.7681	0	0	0	0	0	0	0	0	0	0	0	0	0	0	0	0
321	0	0	67.7833	0	0	0	0	0	0	0	0	0	0	0	0	37.6798	0	0	22.7551	0	0	0	0	0	0	27.2196	0	0	0	0	0	100	0	0	0	0	0	0	0	43.0507	0	76.0716	0	0	0	100	0	0	0
322	0	0	0	0	0	0	0	0	0	0	0	25.5973	0	0	0	0	0	14.7232	0	0	0	0	70.5159	0	100	0	0	0	0	0	0	0	0	67.1922	0	0	100	0	0	0	0	0	65.7004	0	51.3052	0	0	0	0
323	47.4036	70.7469	0	0	31.4498	26.4226	52.8031	0	62.1873	15.4239	0	0	58.8997	0	0	0	0	0	0	0	0	0	0	0	0	0	0	100	0	0	0	0	0	0	0	17.372	0	0	0	0	0	0	0	0	0	0	0	0	57.5354
324	0	0	0	100	0	0	0	29.4147	0	0	0	39.7494	0	14.9816	48.4961	23.671	0	21.9188	21.1426	0	0	83.5607	0	0	0	0	36.7451	0	0	0	0	0	0	0	57.4201	29.1679	0	38.7946	0	0	0	0	0	0	0	0	100	0	0
325	0	0	0	0	0	0	0	0	0	0	0	0	0	0	0	0	0	0	0	32.3056	0	0	29.4841	49.0446	0	44.1525	0	0	0	100	55.4855	0	0	0	0	0	0	0	27.2527	0	0	0	0	0	0	0	0	0	0
326	0	0	0	0	0	0	26.5357	0	0	0	0	0	0	0	0	0	0	0	0	0	0	16.4393	0	0	0	0	0	0	0	0	0	0	25.6122	0	0	53.4602	0	0	0	56.9493	100	0	0	0	0	0	0	100	0
327	52.5964	0	0	0	0	73.5774	0	0	0	54.2658	0	34.6533	41.1003	0	0	38.6492	100	0	56.1023	0	100	0	0	0	0	0	15.7401	0	0	0	0	0	0	0	0	0	0	61.2054	72.7473	0	0	0	0	100	0	0	0	0	42.4646
328	0	0	32.2167	0	0	0	0	0	37.8127	0	0	0	0	19.9678	0	0	0	63.3579	0	15.7565	0	0	0	50.9554	0	0	21.0595	0	0	0	44.5145	0	0	0	0	0	0	0	0	0	0	23.9284	34.2996	0	48.6948	0	0	0	0
329	0	0	0	0	50.2529	0	20.6612	70.5853	0	0	0	0	0	0	0	0	0	0	0	0	0	0	0	0	0	28.6279	0	0	0	0	0	0	19.6197	32.8078	42.5799	0	0	0	0	0	0	0	0	0	0	0	0	0	0
330	0	0	0	0	0	10.5811	0	0	0	0	41.6846	52.8603	0	0	0	0	0	0	0	0	0	0	0	0	26.3777	0	0	45.9782	0	0	0	0	0	0	0	0	29.9991	40.6468	0	0	0	41.8186	0	0	0	34.9937	0	0	0
331	0	0	0	0	0	0	0	0	0	31.2182	0	0	0	50.009	68.3995	0	0	0	39.1117	0	0	0	100	0	0	0	0	0	0	0	0	33.153	0	0	0	0	34.1905	0	0	0	43.902	0	36.5597	0	0	0	0	0	72.8011
332	0	100	44.1099	19.5777	33.5439	0	0	0	0	0	0	0	0	0	0	0	24.7585	45.6703	0	6.52234	33.6495	56.9368	0	62.6705	38.0095	0	0	0	63.7828	0	0	31.0321	0	0	0	9.08162	0	0	0	54.9445	0	0	0	51.8075	32.5681	0	14.391	0	0
333	100	0	0	19.4242	0	0	27.3898	0	0	0	0	0	24.5976	0	0	0	0	0	0	0	10.2274	0	0	0	0	0	0	0	36.2172	0	0	0	19.6634	0	0	0	0	0	84.2577	0	0	0	0	0	0	0	0	34.9783	0
334	0	0	0	0	0	0	0	40.4459	37.438	33.7849	19.4269	0	0	49.991	31.6005	35.5141	0	0	0	0	0	0	0	0	0	0	67.1937	0	0	0	18.1491	0	0	32.0384	0	0	0	59.3532	0	0	0	0	0	18.0544	0	0	0	0	0
335	0	0	0	0	0	27.2969	0	0	0	0	0	0	0	0	0	0	0	0	0	0	0	0	0	0	0	0	0	16.8342	0	65.1912	0	0	0	0	25.2647	28.5301	0	0	0	0	0	0	0	0	0	0	25.2244	0	0
336	0	0	0	0	0	0	0	0	0	0	0	0	17.6464	0	0	0	0	0	60.8883	0	0	0	0	37.3295	35.6129	0	0	0	0	34.8088	0	0	0	0	0	0	0	0	0	0	33.6108	0	0	0	0	0	0	65.0217	0
337	0	0	0	60.9981	0	0	35.4668	59.5541	0	0	0	47.1397	0	0	0	0	0	0	0	93.4777	56.1231	43.0632	0	0	0	0	32.8063	15.0603	0	0	0	0	0	0	0	0	35.8104	0	0	45.0555	22.4872	58.1814	63.4403	30.1381	67.4319	0	0	0	0
338	0	0	55.8901	0	0	0	0	0	62.562	0	38.8884	0	0	0	0	64.4859	0	54.3297	0	0	0	0	0	0	0	0	0	0	0	0	81.8509	18.9421	80.3366	67.9616	0	62.3883	0	0	0	0	0	0	0	0	0	65.0063	60.3846	0	27.1989
339	0	0	0	0	66.4561	62.122	37.1434	0	0	34.9969	0	0	57.756	0	0	0	75.2415	0	0	0	0	0	0	0	0	0	0	22.1273	0	0	0	16.8727	0	0	74.7353	0	0	0	15.7423	0	0	0	0	0	0	0	0	0	0
340	59.291	0	0	66.9066	0	0	0	9.94131	0	0	0	23.8664	0	0	0	0	0	0	0	0	0	0	0	26.604	0	49.5522	60.2392	0	19.7633	0	0	0	0	0	0	0	0	0	0	0	0	0	0	33.9187	33.8075	0	0	84.34	27.2485
341	0	44.9964	0	0	0	0	0	0	0	0	0	0	0	58.9106	73.4023	0	0	0	0	0	0	55.8052	63.1643	0	0	0	0	0	26.703	0	0	0	0	0	0	0	0	41.9476	0	0	0	41.9648	0	0	0	0	0	0	0
342	0	55.0036	31.8699	0	0	0	0	0	0	24.3771	0	0	0	0	0	0	0	66.7654	0	0	0	0	0	13.3835	0	0	0	0	0	68.1537	43.0916	0	0	0	0	32.2764	100	0	83.2607	0	76.6054	0	40.6959	0	23.9609	57.1534	0	0	36.8388
343	0	0	0	0	48.4757	0	45.7996	22.326	0	0	0	28.4009	0	0	0	0	0	0	0	51.5851	54.222	0	0	0	100	0	0	0	0	0	0	41.6714	0	0	0	0	0	0	0	0	0	0	0	0	0	0	0	0	0
344	0	0	0	0	0	0	0	0	0	37.9461	34.5904	0	0	11.5681	0	0	100	0	0	0	0	0	0	0	0	0	8.28529	33.1657	24.6168	0	0	0	45.74	58.9502	0	0	0	0	0	0	0	0	0	0	12.7806	0	0	0	14.2839
345	0	0	0	0	0	100	0	0	0	0	0	0	0	0	0	0	0	0	0	0	0	44.1948	0	0	0	0	0	0	0	0	0	0	0	0	0	0	0	15.0821	0	100	0	0	0	31.9047	0	0	0	0	0
346	0	0	0	33.0934	0	0	54.2004	0	0	0	0	0	50.0934	7.22821	0	0	0	0	37.0931	48.4149	0	0	0	0	0	0	0	0	0	31.8463	0	0	0	0	100	0	0	0	0	0	0	0	0	0	0	0	0	0	0
347	40.709	0	68.1301	0	0	0	0	67.7327	100	0	65.4096	47.7328	0	22.2931	26.5977	0	0	0	0	0	0	0	0	60.0125	0	50.4478	0	0	0	0	56.9084	58.3286	0	41.0498	0	21.9608	0	0	16.7393	0	0	0	0	34.1766	0	42.8466	100	15.66	0
348	0	0	0	0	51.5243	0	0	0	0	0	0	0	0	0	0	100	0	33.2346	62.9069	0	45.778	0	36.8357	0	0	0	31.4755	66.8343	28.9169	0	0	0	54.26	0	0	0	0	42.9703	0	0	0	22.8777	59.3041	0	0	0	0	0	21.6288
349	0	0	0	0	0	0	0	0	0	37.6768	0	0	49.9066	0	0	0	0	0	0	0	0	0	0	0	0	0	0	0	0	0	0	0	0	0	0	45.7627	0	0	0	0	23.3946	35.1575	0	0	29.451	0	0	0	0
350	0	0	0	0	0	0	0	0	0	0	0	0	0	0	0	0	0	0	0	0	0	0	0	0	0	0	0	0	0	10.8265	0	0	0	0	0	0	0	0	0	43.1954	0	0	0	0	0	0	0	0	0
351	0	0	0	0	0	0	0	0	7.90848	0	0	12.9217	0	0	0	0	0	0	0	0	0	0	0	0	0	0	0	16.147	0	0	0	0	0	0	0	0	0	0	0	0	0	0	0	0	0	0	84.6721	0	0
352	0	0	0	0	0	0	0	0	0	0	0	0	0	0	45.9418	0	0	0	0	0	0	22.4083	0	0	0	0	0	0	0	0	0	0	0	0	0	0	14.968	0	0	0	0	0	0	0	0	0	0	0	24.6928
353	0	0	0	0	0	53.4556	0	0	0	0	85.7635	0	0	78.8713	0	45.8057	0	0	100	0	0	0	0	0	0	0	0	0	0	0	0	0	59.1256	0	0	100	0	0	0	37.5149	0	0	90.1401	0	0	0	0	0	0
354	100	76.9629	69.4983	100	100	0	100	100	92.0915	100	0	87.0783	100	0	0	0	100	100	0	100	84.1356	61.8007	86.1506	100	0	72.067	53.9773	0	0	0	100	100	0	100	100	0	0	0	0	0	0	76.4823	0	67.6188	85.7173	66.3653	0	88.0917	75.3072
355	0	0	0	0	0	46.5444	0	0	0	0	0	0	0	0	0	54.1943	0	0	0	0	0	0	0	0	100	0	0	83.853	100	65.0667	0	0	0	0	0	0	85.032	90.0857	80.8481	0	100	0	0	0	0	0	0	0	0
356	0	0	0	0	0	0	0	0	0	0	0	0	0	0	54.0582	0	0	0	0	0	0	0	0	0	0	0	0	0	0	0	0	0	30.5255	0	0	0	0	0	0	0	0	0	0	0	0	28.9485	0	0	0
357	0	0	30.5017	0	0	0	0	0	0	0	0	0	0	0	0	0	0	0	0	0	0	0	0	0	0	0	33.2176	0	0	0	0	0	0	0	0	0	0	0	0	0	0	0	0	0	0	0	0	0	0
358	0	0	0	0	0	0	0	0	0	0	14.2365	0	0	0	0	0	0	0	0	0	15.8644	0	0	0	0	0	0	0	0	0	0	0	0	0	0	0	0	0	0	19.2897	0	23.5177	9.85991	32.3812	0	0	15.3279	11.9083	0
359	0	23.0371	0	0	0	0	0	0	0	0	0	0	0	21.1287	0	0	0	0	0	0	0	15.7911	13.8494	0	0	27.933	12.8051	0	0	24.1068	0	0	10.349	0	0	0	0	9.91427	19.1519	0	0	0	0	0	14.2827	4.6862	0	0	0
360	8.25438	0	0	7.08431	0	4.88416	0	0	0	0	0	13.1745	0	0	0	0	11.5209	0	0	0	0	0	0	12.9112	0	0	0	0	0	0	0	0	0	0	0	0	29.9552	0	0	0	0	0	0	0	0	0	0	0	0
361	0	0	11.1716	0	0	0	0	1.4785	7.64764	0	0	0	53.8748	0	0	18.0421	0	0	0	0	0	0	0	0	0	0	0	0	61.3523	0	13.3263	0	0	0	0	0	0	0	0	44.4923	0	0	17.7624	0	0	0	0	30.8528	0
362	0	0	0	0	0	0	0	0	0	5.52919	5.40382	0	0	11.852	6.58174	0	0	0	0	0	0	0	5.13047	0	0	0	0	46.3146	0	0	0	0	0	0	0	5.52288	0	30.372	0	0	0	12.4356	0	0	0	0	0	0	0
363	0	34.9346	0	0	0	27.2448	6.82365	0	0	0	0	0	46.1252	0	0	0	0	0	0	100	0	0	0	0	42.3044	0	0	0	38.6477	0	0	11.2898	0	0	0	0	0	0	0	0	0	0	0	22.304	33.0581	0	0	0	0
364	9.13692	0	11.5743	24.6926	100	0	0	6.67309	0	0	0	17.2278	0	0	11.6561	0	25.2798	19.0797	29.248	0	0	14.308	0	0	0	0	0	0	0	0	23.1941	0	16.5634	0	0	0	0	0	0	55.5077	100	0	0	0	0	0	0	0	11.4052
365	0	0	0	0	0	0	0	0	0	0	0	0	0	0	0	0	0	0	0	0	20.7181	0	13.9339	0	0	0	100	30.2634	0	0	0	0	0	14.6087	34.6646	23.5752	0	0	0	0	0	0	0	0	0	0	10.3184	0	0
366	0	0	0	0	0	0	0	91.8484	0	0	0	0	0	0	0	0	0	0	0	0	0	0	0	0	0	0	0	0	0	100	0	0	0	5.27036	0	0	70.0448	0	0	0	0	10.698	0	0	0	10.139	0	0	0
367	0	65.0654	0	0	0	0	0	0	0	0	0	0	0	88.148	0	0	0	0	0	0	0	0	0	0	57.6956	100	0	23.4221	0	0	63.4797	0	0	80.121	0	0	0	69.628	100	0	0	0	0	0	0	0	0	69.1472	0
368	0	0	0	68.2231	0	0	0	0	0	94.4708	0	0	0	0	0	81.9579	0	0	0	0	0	0	0	0	0	0	0	0	0	0	0	0	0	0	0	70.902	0	0	0	0	0	76.8664	0	0	66.9419	89.861	89.6816	0	0
369	82.6087	0	77.2541	0	0	67.871	93.1764	0	92.3524	0	94.5962	69.5977	0	0	81.7622	0	63.1994	80.9203	70.752	0	79.2819	85.692	80.9356	87.0888	0	0	0	0	0	0	0	88.7102	83.4366	0	65.3354	0	0	0	0	0	0	0	82.2376	77.696	0	0	0	0	88.5948
370	0	83.6707	0	0	0	0	0	0	0	0	0	0	0	55.5159	0	0	0	0	0	89.1153	0	0	0	0	0	0	0	0	0	0	80.5342	0	0	0	0	0	0	0	56.0646	0	0	0	0	0	0	0	0	66.0972	0
371	0	0	0	0	0	0	0	0	0	0	0	0	0	0	0	0	0	0	0	0	0	0	0	0	94.5093	100	100	76.7532	81.9791	100	0	0	0	0	0	0	100	95.8849	0	0	0	0	0	0	0	0	0	0	0
372	0	0	0	0	0	0	0	0	0	0	0	0	0	0	0	0	0	0	0	0	0	0	0	0	0	0	0	0	0	0	0	0	0	0	0	0	0	0	0	0	0	0	0	0	0	0	0	0	0
373	0	0	0	0	90.9196	0	0	0	0	0	0	0	0	0	0	0	0	0	0	0	0	0	0	0	0	0	0	0	0	0	0	0	0	0	100	0	0	0	43.9354	0	63.2608	0	0	0	0	0	0	0	0
374	0	0	0	0	0	0	0	0	0	0	0	0	0	0	0	0	0	0	0	0	0	0	0	0	0	0	0	0	0	0	0	0	0	0	0	0	0	0	0	0	0	0	0	0	0	0	0	0	0
375	100	0	0	0	0	0	0	0	0	0	0	0	77.6485	0	0	69.3864	0	0	0	10.8847	0	0	0	0	0	0	0	11.1209	18.0209	0	0	0	100	0	0	100	0	0	0	89.2061	0	0	0	0	100	0	0	0	0
376	0	16.3293	0	100	9.08036	100	100	100	100	100	100	100	22.3515	44.4841	100	0	100	100	0	0	100	0	100	100	0	0	0	0	0	0	19.4658	100	0	100	0	0	0	0	0	10.7939	0	100	100	100	0	100	100	0	100
377	0	0	100	0	0	0	0	0	0	0	0	0	0	0	0	0	0	0	0	0	0	0	0	0	5.49074	0	0	7.33297	0	0	0	0	0	0	0	0	0	4.11513	0	0	0	0	0	0	0	0	0	0	0
378	0	0	0	0	0	0	0	0	0	0	0	0	0	0	0	30.6136	0	0	100	0	0	0	0	0	0	0	0	0	0	0	0	0	0	0	0	0	0	0	0	0	27.1851	0	0	0	0	0	0	33.9028	0
379	0	0	0	0	0	0	0	0	0	0	0	0	0	0	0	0	0	0	0	0	0	0	0	0	0	0	0	4.79293	0	0	0	0	0	0	0	0	0	0	0	0	9.55414	0	0	0	0	0	0	0	0
380	0	0	0	0	0	0	0	0	0	25.8706	0	0	0	0	0	0	0	0	0	0	0	0	0	0	29.6574	0	0	0	0	0	0	0	0	52.6409	0	0	0	0	22.6237	0	0	0	0	0	0	0	0	0	0
381	0	37.768	50.4691	0	85.4443	0	84.9242	0	38.3957	0	0	43.8274	0	38.1584	0	0	0	36.2943	52.8464	45.1053	67.7844	47.0956	100	49.3575	0	0	0	0	0	0	0	0	100	0	0	0	0	0	0	0	0	0	0	100	29.2746	0	69.8462	0	55.8235
382	0	0	0	100	0	89.2245	0	22.2636	0	41.724	72.3523	0	0	0	82.1228	45.2031	85.0483	0	0	0	0	0	0	0	0	0	0	78.2435	100	0	100	43.0338	0	0	55.2847	58.5573	0	0	0	78.9318	100	100	100	0	0	40.0689	0	100	0
383	80.6376	0	0	0	0	0	0	0	0	0	0	0	0	0	0	0	0	0	0	0	0	0	0	0	70.3426	100	100	0	0	100	0	0	0	47.3591	0	0	91.062	83.7498	67.4955	0	0	0	0	0	0	0	0	0	0
384	0	0	23.3385	0	0	0	0	0	0	0	0	0	0	0	0	0	0	0	47.1536	0	0	0	0	34.7658	0	0	0	0	0	0	0	0	0	0	0	0	0	0	0	0	0	0	0	0	0	0	30.1538	0	0
385	0	0	0	0	0	10.7755	0	23.3381	0	0	0	0	0	0	0	0	0	0	0	0	0	0	0	0	0	0	0	0	0	0	0	0	0	0	0	0	0	0	0	0	0	0	0	0	11.5174	59.9311	0	0	0
386	0	16.3532	0	0	14.5557	0	15.0758	0	9.42959	0	0	0	100	0	17.8772	54.7969	0	0	0	0	32.2156	0	0	0	0	0	0	0	0	0	0	5.38101	0	0	0	41.4427	8.93799	0	9.88086	21.0682	0	0	0	0	0	0	0	0	0
387	0	0	0	0	0	0	0	0	0	32.4054	0	0	0	7.81788	0	0	0	0	0	24.6051	0	0	0	15.8767	0	0	0	21.7565	0	0	0	0	0	0	0	0	0	16.2502	0	0	0	0	0	0	0	0	0	0	0
388	19.3624	0	26.1923	0	0	0	0	0	0	0	0	0	0	0	0	0	14.9517	0	0	0	0	0	0	0	0	0	0	0	0	0	0	0	0	0	0	0	0	0	0	0	0	0	0	0	0	0	0	0	0
389	0	45.8788	0	0	0	0	0	54.3983	52.1747	0	27.6477	56.1726	0	54.0237	0	0	0	63.7057	0	30.2896	0	52.9044	0	0	0	0	0	0	0	0	0	51.5852	0	0	44.7153	0	0	0	0	0	0	0	0	0	59.208	0	0	0	44.1765
390	87.1828	0	75.34	86.957	79.2096	100	0	0	0	0	72.4796	0	74.4979	0	49.3854	0	0	0	86.569	0	85.8845	0	78.9645	100	0	0	0	0	0	0	85.6537	0	79.924	58.3933	0	61.8989	0	0	0	0	72.6983	89.4638	46.1671	76.6875	0	0	72.2379	0	74.9208
391	0	0	0	0	0	0	100	0	0	68.7281	0	0	0	62.7343	0	66.5914	83.196	0	0	0	0	0	0	0	81.7231	100	100	0	89.5503	100	0	0	0	0	0	0	100	100	100	79.3789	0	0	0	0	0	0	0	61.4207	0
392	0	0	0	0	0	0	0	0	0	0	0	0	0	0	0	0	0	0	0	73.3431	0	0	0	0	0	0	0	100	0	0	0	0	0	21.8353	0	0	0	0	0	0	0	0	0	0	0	0	0	0	0
393	0	0	0	0	0	0	0	0	100	0	0	0	0	0	0	0	0	0	0	0	0	0	0	0	0	0	0	0	0	0	0	0	0	0	0	0	0	0	0	0	0	0	0	0	0	0	0	0	0
394	0	23.4596	24.66	0	0	0	0	0	0	0	0	100	0	0	0	0	0	0	13.431	0	0	0	5.91737	0	0	0	0	0	0	0	0	0	0	0	0	0	0	0	0	0	0	0	0	0	0	0	0	0	0
395	0	0	0	0	20.7904	0	0	100	0	31.2719	0	0	0	0	0	19.2266	16.804	0	0	0	14.1155	100	0	0	0	0	0	0	0	0	14.3463	0	0	0	0	0	0	0	0	20.6211	0	10.5362	0	0	0	0	0	0	25.0792
396	0	0	0	13.043	0	0	0	0	0	0	0	0	25.5021	0	22.5474	0	0	0	0	0	0	0	0	0	0	0	0	0	0	0	0	0	20.076	0	0	0	0	0	0	0	0	0	0	0	0	0	15.8065	16.7503	0
397	0	0	0	0	0	0	0	0	0	0	0	0	0	0	0	14.182	0	100	0	26.6569	0	0	15.1182	0	0	0	0	0	10.4497	0	0	0	0	19.7713	100	0	0	0	0	0	0	0	53.8329	23.3125	0	0	0	0	0
398	12.8172	0	0	0	0	0	0	0	0	0	27.5204	0	0	37.2657	0	0	0	0	0	0	0	0	0	0	0	0	0	0	0	0	0	0	0	0	0	38.1011	0	0	0	0	27.3017	0	0	0	0	0	11.9556	0	0
399	0	76.5404	0	0	0	0	0	0	0	0	0	0	0	0	28.0673	0	0	0	0	0	0	0	0	0	18.2769	0	0	0	0	0	0	0	0	0	0	0	0	0	0	0	0	0	0	0	0	0	0	21.829	0
400	0	0	60.7876	0	0	73.1491	33.6446	0	38.4596	0	0	0	0	0	0	0	25.9266	0	0	30.7408	0	43.5498	0	56.015	0	0	0	0	0	54.5301	0	53.4816	0	0	0	0	13.078	0	0	44.9201	0	0	0	0	0	0	0	0	55.3563
401	31.0106	0	0	0	72.3788	0	0	18.2786	0	49.5544	65.0049	41.6404	0	0	0	0	0	0	20.3579	0	0	0	0	0	0	0	91.4452	0	71.6193	0	0	0	79.4909	0	37.5356	0	0	0	0	0	0	46.8047	0	0	45.0228	21.4454	16.0217	0	0
402	0	0	0	0	0	0	0	50.774	0	0	0	0	0	0	0	0	0	0	25.7875	0	0	0	0	0	49.4352	0	0	61.1333	0	0	63.4871	0	0	17.5188	0	0	27.0652	0	72.9001	0	0	0	0	0	0	0	45.6312	21.5839	0
403	0	41.6182	0	0	0	0	0	0	0	0	0	0	0	0	90.5474	42.3464	49.0642	0	0	0	50.9808	0	45.9824	0	0	0	0	0	0	0	0	0	0	0	0	0	0	0	0	0	56.6088	0	0	0	26.5043	13.5428	0	0	0
404	0	0	0	72.3401	0	0	0	0	0	0	0	0	0	0	0	0	0	48.6472	0	0	32.4266	0	0	0	0	73.4382	0	0	0	0	0	0	0	0	0	0	0	54.1893	0	55.0799	0	23.3139	0	0	0	0	0	0	0
405	0	0	39.2124	0	0	0	26.2523	0	0	0	0	0	26.7167	100	0	0	0	0	53.8546	0	0	56.4502	0	0	0	0	0	0	28.3807	0	0	21.6933	0	0	24.659	0	0	45.8107	0	0	0	0	72.0819	0	0	0	0	0	0
406	0	29.4539	0	0	0	26.8509	0	12.2187	0	0	0	0	0	0	0	0	0	0	0	69.2592	0	0	54.0176	0	0	0	0	0	0	33.9233	0	0	0	0	37.8054	100	0	0	0	0	0	29.8814	0	68.2119	0	0	0	78.4161	44.6437
407	68.9894	0	0	27.6599	0	0	40.1031	0	0	0	34.9951	58.3596	0	0	9.45263	0	0	0	0	0	0	0	0	0	0	0	0	0	0	0	36.5129	0	20.5091	26.9594	0	0	0	0	0	0	43.3912	0	27.9181	31.7881	28.4729	65.0118	0	0	0
408	0	28.9279	0	0	0	0	0	18.7287	61.5404	50.4456	0	0	73.2833	0	0	57.6536	25.0092	0	0	0	16.5926	0	0	43.985	50.5648	0	8.5548	38.8667	0	0	0	24.8251	0	55.5217	0	0	0	0	27.0999	0	0	0	0	0	0	0	38.347	0	0
409	0	0	0	0	27.6212	0	0	0	0	0	0	0	0	0	0	0	0	51.3528	0	0	0	0	0	0	0	26.5618	0	0	0	11.5466	0	0	0	0	0	0	59.8568	0	0	0	0	0	0	0	0	0	0	0	0
410	0	0	21.1755	0	0	0	0	0	0	0	16.2551	0	0	0	0	0	0	21.1216	0	0	0	20.7203	0	0	0	0	0	0	7.38075	0	0	0	0	0	0	0	0	21.7198	0	0	0	0	17.6066	0	0	0	0	0	0
411	58.4813	0	0	0	57.4456	32.8267	0	0	0	0	0	0	0	0	0	0	0	0	0	0	0	0	0	0	0	0	0	12.8023	0	0	0	0	0	0	40.8678	0	0	0	0	0	61.7734	0	0	0	0	0	49.1563	0	0
412	0	60.3166	0	0	0	0	100	0	0	0	0	0	0	0	0	0	100	0	0	0	0	0	0	0	0	0	0	0	0	51.101	100	0	0	0	0	0	0	0	36.569	0	0	0	0	0	0	0	0	0	0
413	0	0	46.3712	100	0	52.2938	0	100	73.1914	91.1387	60.056	86.0807	84.4303	77.2117	100	73.5659	0	78.8784	100	100	0	79.2797	100	100	25.5598	63.2041	0	0	0	0	0	0	0	100	0	41.025	0	78.2802	0	100	0	63.7181	59.3222	78.2288	78.7172	83.3081	0	0	100
414	0	0	0	0	42.5544	0	0	0	0	0	0	0	0	0	0	0	0	0	0	0	0	0	0	0	30.9677	0	76.2241	60.4836	59.5816	0	0	0	91.7758	0	19.3083	0	100	0	0	0	38.2266	0	0	0	0	0	22.646	0	0
415	0	0	0	0	0	0	0	0	0	0	0	0	0	0	0	0	0	0	0	0	0	0	0	0	0	0	0	0	0	0	0	100	0	0	0	0	0	0	49.4932	0	0	0	0	0	0	0	28.1978	0	0
416	10.6721	0	0	0	0	0	0	0	26.8086	0	0	0	0	22.7883	0	0	0	0	0	0	100	0	0	0	0	0	0	0	0	48.899	0	0	0	0	0	0	0	0	0	0	0	36.2819	0	0	0	0	0	76.0413	0
417	0	0	32.4532	0	0	0	0	0	0	0	23.6889	0	0	0	0	0	0	0	0	0	0	0	0	0	0	0	0	0	0	0	0	0	0	0	0	0	0	0	0	0	0	0	23.0712	21.7712	0	0	0	23.9587	0
418	30.8466	39.6834	0	0	0	0	0	0	0	8.86127	0	0	15.5697	0	0	0	0	0	0	0	0	0	0	0	43.4725	0	23.7759	0	33.0377	0	0	0	8.22423	0	8.66013	0	0	0	0	0	0	0	0	0	21.2828	16.6919	0	0	0
419	0	0	0	0	0	14.8794	0	0	0	0	0	13.9193	0	0	0	26.4341	0	0	0	0	0	0	0	0	0	36.7959	0	26.7141	0	0	0	0	0	0	31.1638	58.975	0	0	13.9379	0	0	0	0	0	0	0	0	0	0
420	0	0	0	0	0	0	32.323	0	0	0	0	0	0	0	35.7495	0	0	0	0	0	0	0	0	0	0	0	0	0	0	0	0	0	0	0	0	0	0	0	0	38.4086	0	19.9547	0	0	0	10.8019	0	0	0
421	0	31.1954	0	0	30.6334	22.1114	0	0	48.4204	18.9783	0	0	31.2318	0	0	0	0	27.7912	41.8645	18.1351	0	0	0	0	0	0	0	0	0	0	10.4902	37.9545	11.1974	0	0	0	0	0	0	0	0	0	37.3564	36.4044	0	0	0	0	33.9531
422	0	0	0	0	0	0	0	0	0	0	0	0	0	0	0	0	0	0	0	0	100	0	0	40.4098	0	0	0	0	0	0	0	0	0	0	0	0	0	0	19.6501	0	0	0	0	0	0	7.57964	0	0	0
423	15.5585	0	78.2307	26.5324	0	0	0	0	0	0	21.4941	0	0	0	0	0	76.2955	0	0	0	0	55.4555	51.6335	0	0	0	53.6789	36.0726	0	0	0	15.7828	0	0	0	100	34.8743	0	0	0	0	0	0	0	35.7932	0	0	44.2924	0
424	0	0	0	0	0	0	0	0	19.1525	0	0	0	0	79.0969	27.4883	0	0	0	0	0	0	0	0	0	100	20.4874	0	0	0	0	0	0	5.90409	56.1305	0	0	0	0	0	18.6374	0	10.9845	11.4683	0	0	0	47.8918	0	15.8744
425	0	0	0	0	0	0	0	100	0	0	0	0	0	0	0	0	0	0	58.1355	0	0	0	0	0	0	0	0	0	0	100	27.499	0	0	0	0	0	0	56.0367	42.5948	0	0	0	0	0	0	25.5462	0	0	0
426	0	13.0462	0	0	0	0	27.1256	0	0	0	0	0	0	0	36.7622	100	23.7045	0	0	0	0	0	0	0	0	0	0	0	0	0	0	0	0	0	100	0	0	0	0	0	53.5116	0	0	23.5822	0	0	0	0	0
427	84.4415	0	0	73.4676	69.3666	77.8886	0	0	0	0	35.6512	0	0	0	0	0	0	72.2088	0	0	0	44.5445	0	59.5902	0	0	0	63.9274	0	0	0	46.2626	0	0	0	0	0	0	0	42.954	46.4884	0	51.1753	0	64.2068	0	0	55.7076	50.1725
428	0	0	21.7693	0	0	0	0	0	0	81.0217	0	100	0	0	0	0	0	0	0	81.8649	0	0	48.3665	0	0	79.5126	46.3211	0	0	0	0	0	0	0	0	0	65.1257	0	37.7551	0	0	0	0	0	0	56.0723	0	0	0
429	0	55.7584	0	0	0	0	40.5514	0	32.4271	0	42.8548	0	68.7682	20.9031	0	0	0	0	0	0	0	0	0	0	0	0	0	0	0	0	62.0109	0	82.8985	43.8695	0	0	0	43.9633	0	0	0	69.0608	0	40.0134	0	0	52.1082	0	0
430	0	0	49.568	0	0	43.2963	0	21.5227	57.0747	72.8768	0	0	43.1721	0	36.0464	33.1386	68.5914	73.5376	84.4195	0	54.1189	40.2589	28.4484	28.4289	0	0	0	0	0	54.7307	0	0	0	0	44.9344	76.9965	0	0	0	0	14.5393	0	0	0	0	0	0	25.8832	0
431	0	0	0	0	47.9281	0	0	0	0	0	0	0	0	0	0	0	0	0	0	0	0	0	0	0	0	0	0	37.3661	76.9106	0	0	0	0	42.0091	0	0	0	0	24.4108	38.3837	0	0	0	0	33.7587	0	0	0	0
432	61.221	76.491	0	50.8094	0	0	0	0	0	0	0	0	0	0	0	22.6937	0	0	0	0	0	0	0	0	40.4312	0	50.7964	0	0	0	0	37.3489	0	0	0	0	0	30.0234	0	0	41.0116	0	0	0	0	40.8661	0	35.2555	0
433	0	0	0	0	0	0	0	54.4169	0	0	0	0	21.5633	50.3364	0	0	0	0	0	0	0	0	0	0	0	20.287	0	0	0	0	0	0	0	0	0	0	0	0	33.5259	0	0	0	0	0	0	0	0	0	0
434	0	0	0	0	0	30.177	65.7003	0	0	0	0	0	0	0	26.2055	44.1677	31.4086	26.4624	0	0	0	0	0	0	0	0	0	0	0	0	0	62.6511	0	0	40.657	0	0	0	0	27.041	0	0	25.4945	37.7993	0	0	70.4127	0	0
435	0	0	0	0	52.0719	0	0	0	0	0	0	100	0	0	0	0	0	0	0	0	0	0	0	0	17.8255	0	0	16.7703	0	0	100	0	0	27.58	0	0	0	11.6876	0	0	0	0	0	0	0	0	0	0	82.5112
436	0	0	50.432	0	0	0	0	0	42.9253	0	0	0	0	0	0	0	0	0	15.5805	0	45.8811	0	0	34.1603	0	25.3194	0	0	0	0	0	0	0	0	0	23.0035	0	0	0	0	24.8098	0	0	0	0	26.4946	0	0	0
437	0	0	0	0	0	0	0	0	0	0	100	0	0	0	0	0	0	0	0	0	0	59.7411	71.5516	0	0	0	0	0	10.6311	45.2693	0	0	57.8	0	0	0	100	0	42.0633	0	0	100	51.1095	0	0	0	29.5873	38.8613	0
438	0	23.509	0	0	0	26.5267	34.2997	0	0	27.1232	0	0	35.2646	0	37.7482	0	0	0	0	0	0	0	0	37.4109	41.7434	0	49.2036	45.8637	12.4584	0	0	0	0	30.4109	14.4086	0	0	58.2889	0	0	0	0	0	62.2007	66.2413	32.6392	0	0	17.4888
439	38.779	0	0	49.1906	0	0	0	24.0604	0	0	0	0	0	49.6636	0	0	0	0	0	0	0	0	0	0	0	54.3936	0	0	0	0	0	0	42.2	0	0	0	0	0	0	34.5753	19.6393	0	23.396	0	0	0	0	0	0
440	0	0	0	0	0	0	0	0	0	24.8063	0	0	0	0	0	0	0	0	0	31.5297	25.5297	0	0	0	0	0	0	0	0	35.3379	0	0	0	0	0	60.8634	0	0	0	0	0	32.1003	0	0	0	0	20.0292	11.3456	0
441	0	0	0	0	0	0	14.3461	0	24.1488	0	0	0	0	0	0	20.2838	0	0	38.7858	0	0	0	0	0	0	0	0	0	0	0	0	0	0	0	21.8071	0	0	0	32.4631	0	0	0	0	0	0	0	0	0	41.7862
442	0	0	0	0	0	0	0	0	0	0	22.7687	0	0	0	0	0	0	0	53.287	0	0	0	0	0	0	0	0	0	0	0	31.5113	0	0	0	0	0	0	0	0	0	0	0	0	0	0	0	0	0	0
443	70.1962	0	76.861	100	62.3328	0	0	0	0	0	0	0	60.7686	0	0	0	57.1285	59.8473	0	0	0	0	54.7613	0	0	0	0	0	0	0	0	52.4316	0	0	29.3081	0	0	0	0	0	0	0	49.9878	0	0	0	44.9525	0	0
444	0	100	0	0	0	0	0	48.068	59.7856	38.6056	0	59.1075	0	100	0	0	0	0	0	37.3747	29.0475	41.8458	0	0	0	0	0	70.359	0	0	68.4887	0	55.2379	100	0	0	77.6961	0	0	65.0086	36.796	0	0	0	46.1594	47.7484	0	54.958	0
445	0	0	0	0	0	100	85.6539	0	0	0	30.1251	0	0	0	0	51.2379	31.015	0	0	0	0	0	0	0	100	100	0	0	0	64.6621	0	0	0	0	0	0	0	38.0882	42.4518	0	63.204	0	0	85.8858	0	0	0	0	0
446	0	0	0	0	37.6672	0	0	0	0	0	0	0	0	0	52.6764	0	0	40.1527	0	0	0	25.0661	17.3173	0	0	0	0	0	0	0	0	0	0	0	0	39.1366	0	0	0	0	0	67.8997	0	0	0	52.2516	35.0183	0	0
447	0	0	0	0	0	0	0	0	0	36.5881	0	0	0	0	47.3236	0	0	0	0	0	0	0	27.9214	100	0	0	0	29.641	0	0	0	47.5684	0	0	0	0	0	0	25.0851	0	0	0	0	0	53.8406	0	0	0	58.2138
448	0	0	23.139	0	0	0	0	0	0	0	47.1062	0	0	0	0	28.4784	11.8565	0	7.92719	31.0955	0	0	0	0	0	0	100	0	100	0	0	0	0	0	0	0	0	61.9118	0	0	0	0	0	14.1142	0	0	0	0	0
449	29.8038	0	0	0	0	0	0	51.932	16.0656	0	0	40.8925	39.2314	0	0	0	0	0	0	0	45.4228	33.0882	0	0	0	0	0	0	0	0	0	0	44.7621	0	48.8848	0	22.3039	0	0	34.9914	0	0	50.0122	0	0	0	0	33.6964	0
450	0	0	0	0	0	23.3936	0	0	0	51.2924	0	0	0	0	0	0	0	46.5781	23.4697	0	0	0	0	0	0	0	0	0	0	0	0	0	0	54.0439	0	0	0	0	0	0	43.7302	0	33.8901	0	0	42.6516	0	0	0
451	0	0	0	0	0	0	68.0891	0	0	0	0	0	0	0	0	0	26.8886	0	0	0	0	0	0	63.9841	65.2344	0	0	0	0	32.4519	0	0	0	0	0	0	0	0	26.0961	0	0	63.8629	0	0	0	0	0	0	0
452	0	0	0	100	47.46	0	0	0	0	0	52.5666	0	0	0	14.1056	16.8848	0	0	0	71.9243	0	100	0	0	0	0	20.5663	0	53.6549	0	100	0	0	0	0	74.5685	0	0	0	0	0	0	0	52.1051	0	0	100	0	50.5991
453	30.2983	44.2666	0	0	0	0	0	0	0	0	0	0	0	0	0	0	0	0	0	0	0	0	0	0	0	56.4034	0	57.9253	0	0	0	0	79.9598	0	0	0	40.5771	0	0	100	56.2698	0	0	0	0	57.3484	0	0	0
454	0	0	66.8779	0	15.8763	0	20.7902	0	0	0	0	0	0	100	0	0	25.8577	0	0	0	32.4344	0	64.1691	0	0	0	43.3136	0	0	0	0	0	0	0	0	0	0	0	39.7054	0	0	0	35.7274	0	100	0	0	54.2134	0
455	0	55.7334	0	0	0	76.6064	0	0	0	0	0	24.2994	42.1581	0	85.8944	0	0	53.4219	76.5303	0	0	0	0	0	34.7656	0	0	0	46.3451	0	0	0	0	0	62.8147	0	0	0	0	0	0	0	0	0	0	0	0	0	0
456	69.7017	0	0	0	0	0	0	55.7049	0	0	0	0	0	0	0	0	0	0	0	0	0	0	0	0	0	0	0	0	0	67.5481	0	100	0	17.9521	0	6.16801	0	0	0	0	0	36.1371	30.3825	33.4014	0	0	0	45.7866	0
457	0	0	0	0	0	0	0	0	63.033	48.7076	0	0	0	0	0	0	0	0	0	0	19.9283	0	35.8309	0	0	0	0	9.03197	0	0	0	0	0	0	0	0	0	0	0	0	0	0	0	0	0	0	0	0	49.4009
458	0	0	33.1221	0	0	0	11.1207	44.2951	0	0	47.4334	0	57.8419	0	0	0	47.2537	0	0	28.0757	0	0	0	36.0159	0	43.5966	0	0	0	0	0	0	20.0402	28.004	37.1853	0	0	0	34.1985	0	0	0	0	14.4935	0	0	0	0	0
459	0	0	0	0	36.6636	0	0	0	36.967	0	0	75.7006	0	0	0	83.1152	0	0	0	0	47.6373	0	0	0	0	0	36.1201	33.0427	0	0	0	0	0	0	0	19.2635	59.4229	0	0	0	0	0	0	0	0	0	0	0	0
460	0	0	0	0	36.7729	54.0635	0	0	0	0	0	0	0	0	55.812	0	0	0	24.4821	0	0	0	82.7999	19.9732	26.2668	0	0	0	0	0	30.9549	0	0	0	0	0	0	0	0	35.4568	41.3493	0	57.3723	0	0	41.8734	0	0	16.3636
461	0	0	32.4075	30.7901	0	0	0	37.9111	0	0	0	0	0	61.6531	0	0	0	0	0	20.8357	0	0	0	0	0	0	0	0	60.2298	0	0	0	0	0	38.7452	21.5066	0	53.3393	0	0	0	58.2075	0	0	49.7149	0	45.8918	53.8662	0
462	23.487	0	0	0	0	0	0	0	0	0	0	0	0	0	0	0	56.7652	0	0	0	0	0	0	0	45.1943	0	0	0	0	0	0	0	0	0	0	0	0	0	0	23.4702	0	0	0	0	0	23.6176	0	0	45.6263
463	0	0	0	0	0	0	0	0	0	0	33.103	0	0	0	0	0	0	0	0	0	0	41.2398	0	0	0	0	41.3746	0	0	0	0	0	0	54.5213	0	0	51.989	0	0	0	22.7856	0	0	100	0	0	0	0	0
464	33.6179	0	0	0	0	0	30.8074	0	100	0	0	100	0	28.8282	44.188	58.9419	0	0	42.2047	0	0	0	0	31.9597	0	0	0	0	0	35.6034	0	0	0	0	0	78.4934	0	0	0	0	0	0	0	0	0	18.1008	0	0	0
465	0	100	0	34.8209	36.2169	45.9365	69.1926	62.0889	0	45.5789	0	0	0	0	0	0	43.2348	66.4374	0	79.1643	0	12.0686	0	0	0	18.8935	0	0	0	0	0	0	0	0	0	0	0	0	100	0	0	0	0	0	26.0526	0	0	0	0
466	0	0	0	0	0	0	0	0	0	0	0	0	61.3918	0	0	0	0	33.5626	0	0	0	0	17.2001	0	0	0	0	68.2698	0	0	40.4643	100	100	0	61.2548	0	0	46.6607	0	0	0	0	0	0	0	16.4083	0	0	24.9392
467	42.8951	0	0	0	27.0102	0	0	0	0	0	0	0	0	0	0	0	0	0	0	0	0	0	0	0	0	81.1065	58.6254	0	0	0	0	0	0	0	0	0	0	0	0	0	0	41.7925	0	0	0	0	54.1082	0	0
468	0	0	67.5925	0	0	0	0	0	0	54.4211	66.897	0	0	0	0	41.0581	0	0	33.3132	0	0	0	0	48.0671	0	0	0	0	39.7702	0	0	0	0	45.4787	0	0	48.011	0	0	0	35.8651	0	0	0	24.2325	0	0	46.1338	0
469	0	0	0	34.389	0	0	0	0	0	0	0	0	38.6082	9.51869	0	0	0	0	0	0	0	46.6916	0	0	28.539	0	0	31.7302	0	64.3966	28.5808	0	0	0	0	0	0	0	0	41.0729	0	0	42.6277	0	0	0	0	0	13.0709
470	0	0	0	0	0	39.1377	0	0	28.1832	0	0	0	0	0	66.7911	0	40.0919	0	0	31.2622	0	0	0	0	0	0	0	0	0	0	0	0	43.5508	0	0	0	0	40.5987	0	0	35.3589	91.0593	0	31.613	0	20.389	41.0325	0	0
471	38.7484	0	37.0165	0	0	0	16.7178	70.136	0	0	0	0	0	0	0	0	0	38.0385	63.5011	0	38.1108	0	0	0	0	0	0	20.3035	0	0	0	32.8023	0	0	0	0	0	0	36.6453	0	0	0	0	0	0	0	0	0	0
472	0	0	0	0	0	0	0	0	0	35.1764	0	0	0	13.638	0	52.6237	0	0	0	0	0	0	0	0	0	38.9471	48.1732	0	25.1794	0	71.543	0	0	0	39.4399	50.2043	30.0494	0	0	0	0	0	0	0	0	0	0	58.767	0
473	0	73.2756	0	54.9647	21.4358	0	0	0	0	0	0	0	0	0	0	0	0	0	0	0	0	34.2297	44.8111	0	0	0	0	0	0	0	0	37.8901	0	38.4882	0	0	0	0	0	0	0	0	100	0	0	29.237	0	0	53.2706
474	0	0	26.5229	0	0	7.6818	0	0	0	22.635	40.2447	0	0	86.362	0	47.3763	0	0	0	0	0	0	0	0	0	0	0	0	0	100	0	0	20.1821	0	0	0	0	0	0	0	0	0	0	11.9048	0	0	0	0	0
475	61.2516	0	0	0	0	53.1805	0	0	0	0	0	100	35.7052	0	0	0	24.8497	0	0	0	41.3871	0	0	0	38.464	0	0	27.5458	22.7427	0	0	0	0	0	0	0	69.9506	0	36.2139	0	0	0	0	0	0	0	0	0	0
476	0	0	0	24.9117	0	0	0	0	0	0	0	0	0	0	0	0	0	0	0	25.6931	0	0	0	72.7798	0	61.0529	0	0	0	0	0	29.3075	36.2671	0	0	9.76469	0	35.4849	0	100	0	8.94072	0	0	0	0	58.9675	0	0
477	0	0	0	0	0	0	83.2822	29.864	71.8168	0	0	0	0	0	33.2089	0	0	0	36.4989	0	0	0	55.1889	0	0	0	0	0	0	0	0	0	0	61.5118	60.5601	0	0	0	0	0	0	0	0	56.4822	57.9459	50.374	0	0	46.7294
478	0	26.7244	36.4606	0	78.5642	0	0	0	0	42.1886	59.7553	0	64.2948	0	0	0	0	0	0	0	0	65.7703	0	0	61.536	0	51.8268	0	52.078	0	28.457	0	0	0	0	0	0	0	27.1408	0	64.6411	0	0	0	42.0541	0	0	41.233	0
479	0	0	0	20.1236	0	0	0	0	0	0	0	0	0	0	0	0	35.0584	61.9615	0	43.0447	20.5021	0	0	27.2202	0	0	0	52.1508	0	0	0	0	0	0	0	40.031	0	23.9164	0	0	0	0	0	0	0	0	0	0	0
480	0	0	0	0	0	0	0	0	20.8267	0	0	0	0	0	28.4521	0	0	0	0	0	0	0	26.2689	0	0	0	0	0	0	0	0	0	0	0	0	0	0	0	0	0	0	22.7014	15.7697	0	0	0	0	0	31.274
481	0	39.3207	22.6847	0	0	0	0	0	0	0	0	0	0	0	0	63.9993	0	0	29.8883	0	41.5813	45.8116	0	0	0	0	0	0	0	0	0	45.5212	39.7671	25.3471	0	60.7025	0	0	0	0	0	0	18.2353	0	34.3395	0	0	0	0
482	17.4846	0	0	0	23.925	0	0	0	0	0	0	0	0	0	0	0	40.0254	0	0	0	0	0	0	0	0	0	0	0	0	0	22.2128	0	0	0	69.641	0	100	0	31.3501	0	0	0	0	59.0812	0	0	52.616	0	0
483	0	0	0	41.2346	0	53.292	0	100	46.2148	0	54.8681	0	0	0	44.898	0	0	42.0777	0	0	0	0	0	46.0459	53.4085	0	22.86	18.6906	51.6006	0	0	0	0	0	0	0	0	0	0	0	0	0	0	0	0	0	0	0	0
484	0	0	17.5135	0	0	0	0	0	0	62.2547	0	0	0	0	0	36.0007	0	0	0	0	0	0	0	0	0	0	0	0	0	26.5932	0	0	0	0	0	0	0	0	0	32.0793	0	0	0	0	0	0	0	100	38.5309
485	0	0	0	0	0	0	0	0	0	0	0	0	0	0	0	0	0	57.9223	0	0	58.4187	0	0	0	0	0	0	45.704	0	0	32.4466	0	0	44.0493	30.359	0	0	0	0	0	100	49.7258	44.368	0	0	79.715	0	0	0
486	82.5154	0	0	0	0	0	0	0	32.9585	0	0	0	0	0	0	0	59.9746	0	70.1117	100	0	0	0	0	0	100	0	0	0	0	0	54.4788	0	0	0	0	0	59.0606	68.6499	67.9207	0	0	0	0	0	0	0	0	14.0112
487	0	0	59.8018	0	76.075	46.708	0	0	0	0	45.1319	0	0	0	26.65	0	0	0	0	0	0	37.6387	0	0	0	0	23.1223	0	0	0	0	0	60.2329	0	0	39.2975	0	0	0	0	0	0	0	0	0	0	0	0	0
488	0	60.6793	0	58.7654	0	0	100	0	0	37.7453	0	100	0	0	0	0	0	0	0	0	0	0	73.7311	0	0	0	54.0177	0	48.3994	73.4068	45.3406	0	0	30.6036	0	0	0	40.9394	0	0	0	27.5729	21.627	40.9188	65.6605	0	47.384	0	16.1839
489	0	0	0	0	0	0	0	0	0	0	0	0	0	0	0	0	0	0	0	0	0	16.5497	0	53.9541	46.5915	0	0	35.6054	0	0	0	0	0	0	0	0	0	0	0	0	0	0	0	0	0	20.285	0	0	0
490	0	0	0	0	16.3987	0	0	0	0	0	0	0	0	0	0	0	0	0	0	0	0	0	0	0	0	0	0	0	0	0	0	0	0	0	0	0	33.7062	0	0	9.30575	0	0	0	0	0	0	0	0	0
491	0	0	0	0	0	0	8.36241	34.7783	20.7175	0	5.98635	36.0864	41.1968	52.2683	0	21.2344	0	0	0	0	0	0	18.35	0	0	0	0	42.2391	0	0	0	0	0	0	0	0	0	0	0	0	33.5933	0	0	12.5	0	0	0	29.985	0
492	39.9813	0	0	32.6253	0	0	0	0	0	0	0	0	0	0	0	28.3388	37.0915	0	0	0	0	0	0	0	0	0	0	0	0	0	0	0	0	14.337	0	0	0	26.7241	0	12.7966	12.9114	0	0	0	0	0	0	0	0
493	0	28.9449	0	0	0	0	0	15.5414	0	0	0	0	0	0	0	0	0	0	0	9.38274	0	0	0	0	0	0	7.86262	0	26.8486	0	0	0	42.9471	0	30.1896	0	0	0	0	0	0	11.2357	24.2779	0	23.2488	0	23.459	0	13.7655
494	0	0	0	0	0	0	0	0	0	0	0	0	0	0	0	0	0	27.126	0	0	15.964	0	0	0	0	0	0	0	0	0	0	0	0	0	0	0	0	0	0	0	0	0	0	0	0	0	0	0	0
495	0	0	0	0	0	0	0	0	0	0	0	0	0	0	100	0	0	0	0	0	0	0	0	0	28.6974	0	0	0	0	0	0	0	0	0	0	0	0	0	100	0	0	0	0	0	0	100	0	0	0
496	60.0187	71.0551	0	67.3747	83.6013	100	91.6376	49.6804	79.2825	100	94.0137	63.9136	58.8032	47.7317	0	50.4268	62.9085	39.5881	100	49.2325	84.036	59.8401	81.65	100	0	0	0	57.7609	64.1473	0	60.7811	100	57.0529	85.663	46.5866	100	41.2229	0	0	77.8976	53.4953	88.7643	75.7221	87.5	76.7512	0	76.541	70.015	44.6071
497	0	0	0	0	0	0	0	0	0	0	0	0	0	0	0	0	0	0	0	0	0	0	0	0	71.3026	100	92.1374	0	0	100	0	0	0	0	0	0	0	73.2759	0	0	0	0	0	0	0	0	0	0	0
498	0	0	0	0	0	0	0	0	0	0	0	0	0	0	0	0	0	0	0	0	0	40.1599	0	0	0	0	0	0	0	0	0	0	0	0	0	0	0	0	0	0	0	0	0	0	0	0	0	0	0
499	0	0	0	0	0	0	0	0	0	0	0	0	0	0	0	0	0	33.2859	0	41.3847	0	0	0	0	0	0	0	0	9.00409	0	39.2189	0	0	0	23.2238	0	25.0709	0	0	0	0	0	0	0	0	0	0	0	41.6274
500	0	0	0	45.3614	56.555	0	0	21.072	0	0	0	45.7082	28.9567	10.1622	61.1307	53.5568	0	0	0	0	0	0	44.2057	0	24.955	17.179	0	0	0	62.1432	0	0	0	0	0	0	0	0	0	0	23.1099	0	0	0	0	0	65.127	0	0
501	42.7311	39.9612	58.3377	0	0	0	0	0	0	0	0	0	0	0	0	0	0	0	0	0	64.4252	0	0	0	0	0	0	24.5867	0	0	0	0	41.1543	100	0	0	0	0	0	0	0	0	0	0	61.36	0	0	56.0278	0
502	0	0	23.1141	0	0	0	0	0	43.9135	0	59.4194	0	33.7516	0	0	0	33.0473	0	50.0329	0	0	0	0	0	0	0	0	0	55.5717	0	0	0	0	0	0	30.1402	0	0	0	0	0	40.5834	0	0	0	35.7465	0	0	0
503	0	0	0	0	0	0	100	0	0	0	0	0	0	0	0	0	0	0	0	0	0	0	0	74.022	13.1072	0	0	31.4587	0	0	0	0	0	0	0	0	36.734	59.6355	0	43.6563	47.9645	0	38.6979	50.3653	0	0	0	0	0
504	0	0	0	0	0	0	0	40.1447	0	59.3061	0	0	0	43.6776	0	0	28.7987	0	0	0	0	0	0	0	0	0	0	0	0	37.8568	0	32.8881	14.5143	0	0	0	0	40.3645	69.1327	0	0	0	0	0	0	17.6548	0	0	0
505	0	0	0	41.1756	0	0	0	0	0	0	0	0	0	0	23.7731	0	0	0	0	0	0	0	18.207	0	0	0	49.5539	0	0	0	0	0	0	0	42.5901	16.3073	63.266	0	0	0	0	22.2132	0	0	0	0	0	0	0
506	57.2689	0	11.5802	0	43.445	100	0	38.7833	56.0865	0	40.5806	54.2918	0	0	0	46.4432	0	0	0	53.8247	35.5748	0	0	0	61.9378	0	0	43.9546	0	0	100	0	0	0	0	0	0	0	0	0	28.9256	0	61.3021	0	38.64	0	34.873	0	100
507	0	60.0388	0	0	0	0	0	0	0	40.6939	0	0	37.2916	0	0	0	38.154	0	0	0	0	0	37.5873	0	0	0	0	0	0	0	0	67.1119	0	0	0	0	0	0	30.8673	0	0	0	0	49.6347	0	0	0	43.9722	0
508	0	0	6.96797	0	0	0	0	0	0	0	0	0	0	46.1602	0	0	0	100	49.9671	46.1753	0	100	0	25.978	0	0	50.4461	0	44.4283	0	0	0	44.3314	0	57.4099	53.5525	0	0	0	56.3437	0	37.2034	0	0	0	46.5987	0	0	0
509	0	0	0	13.463	0	0	0	0	0	0	0	0	0	0	15.0962	0	0	0	0	0	0	0	0	0	0	82.821	0	0	0	0	0	0	0	0	0	0	0	0	0	0	0	0	0	0	0	0	0	0	0
510	0	0	0	0	0	0	0	0	0	0	0	0	0	0	0	0	0	7.18391	0	0	0	0	0	0	0	0	0	0	0	19.26	0	14.5913	0	10.7979	0	0	34.2773	0	0	0	0	0	0	0	0	0	0	0	0
511	0	27.0095	20.6953	0	0	0	23.6837	0	0	0	0	0	0	0	0	0	13.4287	0	0	0	0	0	0	0	27.8991	32.1742	75.4683	28.5626	0	0	0	0	0	0	0	0	0	0	20.5114	0	0	0	0	16.15	0	0	0	0	0
512	0	0	0	11.8923	0	0	0	0	0	0	0	0	0	0	0	0	0	0	0	0	0	0	0	0	0	0	0	0	0	0	4.59476	0	0	0	7.83032	0	0	30.5914	0	0	0	0	0	0	0	0	0	0	0
513	0	0	0	0	7.43802	22.6975	0	21.4142	0	0	0	0	0	0	0	0	0	0	2.72651	0	0	0	0	0	0	0	0	0	17.5666	12.6212	0	0	0	0	0	0	0	0	0	0	3.82283	3.36591	0	0	0	36.7941	0	0	0
514	12.0044	0	0	0	0	0	0	0	0	0	25.656	28.7669	0	14.9397	0	11.8615	0	0	0	8.71776	0	0	0	0	0	0	0	0	0	0	0	0	0	0	0	0	0	69.4086	0	0	0	0	0	0	0	0	0	0	0
515	0	0	0	13.0839	0	0	0	0	0	13.5021	0	0	13.0655	0	16.6688	13.7413	0	16.9761	6.00946	0	15.1357	0	0	0	0	0	24.5317	30.2591	0	0	7.96367	0	15.5503	0	0	0	0	0	0	2.90062	0	0	0	0	7.15695	0	0	4.92514	10.7734
516	0	0	0	0	0	0	0	0	0	0	0	0	0	0	0	0	0	0	0	0	0	0	0	13.6802	0	0	0	0	0	0	0	0	0	0	0	0	0	0	0	0	0	0	0	0	0	0	0	0	0
517	0	0	0	0	0	0	76.3163	0	0	0	0	0	0	0	0	0	0	0	0	0	0	0	0	0	0	0	0	0	0	0	0	0	0	0	0	16.4949	0	0	0	0	0	0	0	0	0	0	0	0	0
518	87.9956	72.9905	79.3047	75.0238	92.562	77.3025	0	78.5858	100	86.4979	74.344	71.2331	86.9345	85.0603	83.3312	74.3972	86.5713	75.84	91.264	91.2822	84.8643	100	100	86.3198	0	67.8258	0	41.1783	0	0	87.4416	85.4087	84.4497	89.2021	92.1697	83.5051	16.3885	0	0	97.0994	96.1772	96.6341	100	83.85	92.8431	63.2059	100	95.0749	89.2266
519	0	0	0	0	0	0	0	0	0	0	0	0	0	0	0	0	0	0	0	0	0	0	0	0	72.1009	0	0	0	82.4334	68.1188	0	0	0	0	0	0	49.3342	0	79.4886	0	0	0	0	0	0	0	0	0	0
520	0	0	0	81.8165	100	0	0	0	0	0	0	0	0	0	0	0	0	0	0	0	0	0	0	0	0	0	91.0823	0	0	0	0	0	0	0	0	0	0	0	0	0	0	0	0	0	0	59.7437	0	0	0
521	0	0	49.388	0	0	0	0	0	0	0	71.646	0	0	0	0	0	0	0	0	0	0	0	0	0	0	0	0	0	0	0	0	0	0	0	0	0	0	66.6269	0	0	0	0	0	0	0	0	0	0	0
522	0	0	0	0	0	0	0	0	0	0	0	0	0	0	63.5473	0	0	0	0	0	0	100	0	0	0	0	0	69.4886	0	0	0	0	0	0	0	0	0	0	0	0	0	0	0	0	0	0	0	0	0
523	0	0	0	0	0	0	0	0	100	100	0	0	0	0	0	100	0	0	0	0	0	0	0	100	0	0	0	0	0	0	0	0	0	0	100	0	0	0	0	0	0	0	0	0	0	0	0	0	0
524	0	59.2281	0	0	0	0	0	0	0	0	28.354	100	75.9606	100	0	0	100	82.9918	100	0	100	0	100	0	0	0	0	22.7296	0	0	0	0	0	100	0	100	0	33.3731	0	0	0	100	0	0	0	40.2563	0	0	100
525	0	0	0	18.1835	0	0	100	100	0	0	0	0	0	0	0	0	0	0	0	0	0	0	0	0	0	0	0	0	100	0	0	0	0	0	0	0	100	0	100	0	0	0	0	0	0	0	0	0	0
526	100	0	0	0	0	0	0	0	0	0	0	0	24.0394	0	0	0	0	0	0	0	0	0	0	0	100	78.6575	0	0	0	0	0	0	0	0	0	0	0	0	0	0	0	0	0	0	0	0	0	0	0
527	0	0	0	0	0	0	0	0	0	0	0	0	0	0	36.4527	0	0	0	0	100	0	0	0	0	0	21.3425	0	0	0	0	0	0	0	0	0	0	0	0	0	0	0	0	0	0	0	0	0	0	0
528	0	0	0	0	0	0	0	0	0	0	0	0	0	0	0	0	0	0	0	0	0	0	0	0	0	0	8.91768	0	0	0	0	0	0	0	0	0	0	0	0	0	0	0	0	0	0	0	0	0	0
529	0	40.7719	50.612	0	0	0	0	0	0	0	0	0	0	0	0	0	0	17.0082	0	0	0	0	0	0	0	0	0	7.78177	0	100	0	100	0	0	0	0	0	0	0	0	0	0	0	0	0	0	0	0	0
530	0	0	0	0	0	35.7922	0	39.4214	36.819	18.8308	37.1581	0	0	0	0	0	0	0	23.3008	0	23.2011	0	20.9603	0	0	0	39.2355	0	0	0	0	0	20.6709	0	0	0	0	23.092	0	0	0	0	0	0	0	54.102	0	51.9441	0
531	59.7011	0	0	0	0	0	36.9409	0	0	0	0	0	0	0	31.3545	47.533	57.0486	0	0	0	0	60.8939	0	0	0	0	0	100	0	0	0	0	0	50.2118	0	0	0	0	65.0359	67.3842	0	31.4472	0	0	29.8316	0	0	0	59.781
532	0	21.3565	18.8675	44.1386	67.2644	0	0	0	0	13.5162	0	56.8569	0	55.6638	0	0	0	66.7272	0	0	0	0	0	65.7483	71.9348	0	0	0	0	17.6054	54.359	0	21.6077	0	0	0	0	0	0	0	0	0	54.704	56.5735	0	0	0	0	0
533	0	0	0	0	0	0	0	0	0	0	0	0	0	0	0	0	0	0	0	0	76.7989	0	28.4373	0	0	63.9049	29.9924	0	43.2808	0	0	0	0	0	41.6731	35.3875	53.9451	43.2377	0	0	0	0	0	0	0	0	70.0061	0	0
534	0	0	0	0	0	0	20.2245	9.32281	0	0	0	0	37.2753	44.3362	0	0	0	0	27.7419	0	0	0	0	22.2085	0	0	0	0	0	0	0	0	0	0	0	0	0	0	0	0	87.0693	25.3929	0	0	0	0	0	0	0
535	40.2989	0	81.1325	0	0	0	0	0	0	0	0	43.1431	62.7247	0	0	0	0	0	0	0	0	0	0	0	0	0	0	0	0	31.6041	0	0	57.7214	0	0	0	0	0	0	0	0	0	0	0	50.3872	24.7934	0	0	0
536	0	0	0	36.6854	32.7356	64.2078	42.8346	0	63.181	0	40.5847	0	0	0	68.6455	0	42.9514	0	0	0	0	0	50.6024	12.0432	0	0	0	0	0	0	0	0	0	49.7882	58.3269	64.6125	0	0	0	0	0	0	20.296	0	0	0	29.9939	24.445	0
537	0	78.6435	0	0	0	0	0	51.2558	0	67.653	0	0	0	0	0	52.467	0	0	48.9572	0	0	39.1061	0	0	28.0652	0	0	0	0	0	0	100	0	0	0	0	0	0	34.9641	0	0	43.1599	0	43.4265	0	0	0	0	40.219
538	0	0	0	0	0	0	0	0	0	0	0	0	0	0	0	0	0	0	0	100	0	0	0	0	0	0	30.7722	0	56.7192	50.7905	0	0	0	0	0	0	22.7545	33.6704	0	0	0	0	25	0	0	21.1046	0	0	0
539	0	0	0	19.176	0	0	0	0	0	0	22.2572	0	0	0	0	0	0	33.2728	0	0	0	0	0	0	0	36.0951	0	0	0	0	45.641	0	0	0	0	0	23.3005	0	0	32.6158	12.9307	0	0	0	19.7811	0	0	23.6109	0
540	0	0	0	0	0	0	0	0	0	0	0	0	0	0	0	0	0	0	0	0	0	0	0	0	0	0	0	33.4291	0	0	0	0	0	0	0	0	0	0	0	0	0	0	0	0	0	0	0	0	0
541	25.6024	0	0	0	0	0	0	0	0	0	0	0	0	76.0709	0	0	90.5086	0	0	0	0	100	0	0	23.847	0	0	0	0	0	0	0	0	0	0	0	0	0	0	0	0	0	0	0	0	66.2128	19.797	0	0
542	74.3976	74.9967	100	100	100	68.1212	100	38.98	42.6985	100	100	67.2842	0	0	62.2597	100	0	37.6376	100	100	100	0	100	0	0	0	0	0	0	26.6901	100	65.2007	51.6865	34.8801	100	42.0096	0	27.3225	0	100	0	73.8474	81.5572	0	100	0	0	100	0
543	0	0	0	0	0	0	0	0	0	0	0	0	100	0	0	0	0	0	0	0	0	0	0	44.0648	0	47.2125	0	25.3274	0	0	0	0	0	0	0	57.9904	78.3997	0	72.8843	0	0	0	0	0	0	0	80.203	0	0
544	0	0	0	0	0	0	0	0	57.3015	0	0	0	0	0	0	0	0	0	0	0	0	0	0	0	0	0	100	0	0	0	0	0	0	0	0	0	0	0	0	0	0	0	0	100	0	0	0	0	100
545	0	0	0	0	0	0	0	29.8591	0	0	0	0	0	0	0	0	0	22.2911	0	0	0	0	0	0	0	22.5468	0	0	0	0	0	0	0	0	0	0	0	0	0	0	0	26.1526	0	0	0	33.7872	0	0	0
546	0	16.0153	0	0	0	0	0	0	0	0	0	32.7158	0	0	37.7403	0	0	0	0	0	0	0	0	24.9014	0	0	0	41.2435	0	0	0	34.7993	48.3135	0	0	0	0	0	0	0	0	0	0	0	0	0	0	0	0
547	0	0	0	0	0	0	0	0	0	0	0	0	0	0	0	0	0	0	0	0	0	0	0	0	76.153	0	0	0	100	0	0	0	0	49.0628	0	0	0	72.6775	27.1157	0	100	0	0	0	0	0	0	0	0
548	0	0	0	0	0	0	0	0	0	0	0	0	0	0	0	0	9.49138	0	0	0	0	0	0	0	0	0	0	0	0	0	0	0	0	0	0	0	0	0	0	0	0	0	0	0	0	0	0	0	0
549	0	8.98802	0	0	0	31.8788	0	31.1609	0	0	0	0	0	23.9291	0	0	0	40.0713	0	0	0	0	0	31.0337	0	30.2407	0	0	0	73.3099	0	0	0	16.0572	0	0	21.6003	0	0	0	0	0	18.4428	0	0	0	0	0	0
550	0	0	0	0	0	27.33	0	0	42.0013	0	0	37.6381	0	0	0	0	0	0	0	0	0	37.0808	0	0	0	16.6895	21.9073	0	0	0	0	0	0	0	0	15.3722	0	0	0	0	0	0	0	0	0	0	0	22.1753	60.5812
551	0	0	24.5218	0	33.7013	0	0	0	0	0	0	0	37.1965	0	0	0	0	0	0	71.2127	0	0	0	0	0	0	0	29.6898	0	0	100	50.3947	0	0	45.137	0	50.8197	0	56.1909	0	0	27.8886	0	37.9948	60.6218	0	0	0	0
552	71.3667	0	0	44.883	0	0	0	0	0	74.5616	0	0	0	23.4919	0	0	0	0	64.564	0	41.7785	0	0	0	0	0	28.7739	0	55.1897	51.4796	0	0	66.2459	0	0	0	0	0	0	0	0	0	67.4264	0	0	0	26.1097	0	0
553	0	54.7422	0	0	0	43.2913	0	0	0	0	0	0	0	21.2146	78.3823	63.3684	51.7262	100	0	0	0	0	40.6737	0	0	0	0	0	0	0	0	0	0	27.1486	0	31.4908	0	0	0	0	0	0	0	0	0	48.8878	0	0	0
554	0	0	25.346	0	33.5739	0	81.538	0	0	0	0	20.0869	62.8035	0	0	0	0	0	0	0	0	40.2433	0	0	73.8595	0	0	0	0	0	0	36.4432	0	0	0	0	49.1803	64.4327	0	0	62.361	0	0	0	0	51.1122	33.4509	0	0
555	0	0	0	55.117	0	0	0	0	0	0	69.0299	0	0	0	21.6177	36.6316	0	0	0	0	0	0	0	0	0	83.3105	17.8753	49.2192	0	0	0	0	0	0	0	0	0	0	0	0	0	0	0	0	0	0	0	22.6382	0
556	20.5059	0	50.1322	0	0	0	0	0	0	0	30.9701	0	0	0	0	0	16.7332	0	0	17.8988	40.9012	0	0	0	0	0	0	0	0	0	0	0	15.0515	0	0	0	0	0	0	45.5838	37.639	0	0	62.0052	11.5209	0	0	0	0
557	0	0	0	0	0	0	0	0	0	25.4384	0	42.275	0	0	0	0	0	0	35.436	0	0	0	59.3263	0	26.1405	0	9.05463	0	44.8103	11.837	0	13.162	0	72.8514	0	0	0	0	17.6497	0	0	72.1114	0	0	0	0	0	55.1865	0
558	8.12742	0	0	0	0	29.3787	0	100	57.9987	0	0	0	0	0	0	0	0	0	0	0	0	0	0	54.3172	0	0	0	0	0	0	0	0	0	0	54.863	53.137	0	0	0	54.4162	0	0	0	0	27.8574	0	0	0	0
559	0	45.2578	0	0	32.7248	0	18.462	0	0	0	0	0	0	55.2935	0	0	31.5406	0	0	10.8886	17.3202	22.6759	0	45.6828	0	0	22.3889	21.091	0	36.6834	0	0	18.7027	0	0	0	0	35.5673	26.1594	0	0	0	32.5736	0	0	0	40.4393	0	39.4188
560	0	0	0	24.322	0	0	0	0	0	57.8139	0	0	47.3863	0	0	17.2853	0	0	0	0	0	0	0	0	0	17.4327	0	0	52.0926	0	0	0	0	0	0	0	64.2743	0	0	0	0	0	0	0	0	0	0	0	0
561	14.7114	0	0	0	0	0	31.569	0	0	0	0	0	0	0	35.2418	17.5338	0	0	0	0	0	0	0	0	0	0	0	0	0	0	36.5249	0	100	0	0	0	0	0	0	0	0	0	0	0	0	0	0	0	0
562	0	25.5862	0	46.4935	0	0	0	0	0	0	51.5098	0	24.0791	0	0	0	0	0	0	18.6184	0	0	0	0	0	0	0	0	0	0	36.4211	0	0	0	47.2207	29.3529	0	26.3893	0	0	48.3981	0	0	0	0	0	0	0	35.422
563	0	0	43.1378	0	0	100	0	0	0	0	0	32.7929	0	0	0	0	0	48.5964	0	0	32.0881	60.8315	0	0	45.3455	0	55.0582	0	0	0	0	44.7921	0	21.7782	0	40.4624	0	0	0	0	0	0	35.838	28.0939	0	0	0	0	0
564	0	0	0	0	0	0	0	0	0	0	0	0	0	0	0	0	0	0	0	0	0	0	0	100	0	26.6247	0	100	47.9074	79.8607	0	0	0	0	0	0	0	0	0	0	0	0	0	0	0	100	0	0	0
565	34.9338	0	0	0	100	0	0	100	0	42.1861	0	0	28.5347	52.9242	64.7582	65.1809	0	0	0	0	0	0	0	0	0	0	0	0	0	0	0	0	0	0	0	0	0	18.744	0	69.3194	0	45.6584	0	0	36.2964	0	0	54.085	0
566	0	74.4138	56.8622	0	0	0	68.431	0	69.7423	0	48.4902	0	0	0	0	0	0	27.2433	100	81.3816	48.4995	0	100	0	54.6545	55.9427	0	0	0	0	27.0541	19.4773	0	0	52.7793	0	35.7257	0	0	0	17.8841	0	0	71.9061	63.7036	0	100	0	35.1999
567	0	0	0	0	0	0	0	0	0	0	0	0	0	0	0	0	0	0	0	0	0	39.1685	0	0	0	0	44.9418	0	0	0	0	35.7306	0	78.2218	0	0	0	0	100	30.6806	0	54.3416	0	0	0	0	0	0	0
568	50.3548	0	0	0	0	0	0	0	0	0	0	0	0	47.0758	0	0	100	0	0	0	0	0	0	0	0	0	0	0	0	0	0	0	0	0	0	30.1847	0	0	0	0	33.7178	0	64.162	0	0	0	0	45.915	29.3782
569	0	0	0	29.1845	0	0	0	0	30.2577	0	0	67.2071	0	0	0	0	0	24.1603	0	0	19.4124	0	0	0	0	0	0	0	0	20.1393	0	0	0	0	0	0	0	54.8667	0	0	0	0	0	0	0	0	0	0	0
570	0	0	0	0	19.0826	0	11.1717	0	0	0	0	0	0	0	43.1398	27.504	56.6746	0	0	100	0	0	35.8459	30.9602	0	0	37.732	0	0	0	0	0	0	0	30.2558	0	0	0	0	0	0	0	0	0	0	0	0	0	29.8159
571	0	23.9725	0	0	0	0	0	57.9805	0	36.1564	0	0	19.9187	0	0	0	0	0	0	0	0	0	0	0	0	23.3276	0	100	0	0	0	0	45.4973	0	0	0	41.8907	0	0	0	0	0	0	0	0	0	49.6033	0	0
572	0	0	0	0	32.0347	0	0	0	0	0	0	0	0	0	0	0	0	0	0	0	0	28.1133	0	0	24.406	0	0	0	0	0	0	0	10.5373	0	0	0	0	0	0	0	0	0	0	0	0	0	0	0	0
573	0	0	36.9091	0	0	22.5227	0	0	0	18.835	0	0	0	0	17.7634	0	43.3254	0	0	0	0	0	0	14.4114	0	0	0	0	47.6837	0	26.4499	0	0	0	0	0	0	0	78.8049	0	0	0	39.8922	0	0	33.5903	0	0	0
574	0	25.7227	33.2121	0	0	43.33	0	22.3779	0	0	0	0	0	0	0	0	0	0	0	0	0	71.8867	0	0	0	0	0	0	0	25.0741	0	0	43.9653	0	0	0	0	0	0	0	0	0	0	36.6088	16.457	0	0	0	0
575	0	0	0	0	0	0	0	0	63.713	45.0086	67.1834	74.7253	80.0813	69.5132	20.7527	0	0	100	0	0	0	0	0	0	0	0	0	0	0	0	0	36.4365	0	64.697	0	100	15.9722	0	0	0	0	0	30.0347	63.3912	0	0	0	100	70.1841
576	25.2083	50.3048	0	0	48.8827	0	88.8283	0	0	0	0	0	0	0	0	72.496	0	0	100	0	100	0	0	54.6283	0	0	0	0	52.3163	74.9259	0	0	0	0	69.7442	0	0	0	0	52.7162	0	100	0	0	83.543	66.4097	50.3967	0	0
577	0	0	29.8788	100	0	0	0	0	0	0	0	0	0	30.4868	0	0	0	0	0	0	0	0	0	0	75.594	0	62.268	0	0	0	0	63.5635	0	35.303	0	0	0	0	21.1951	0	100	0	30.0732	0	0	0	0	0	0
578	74.7917	0	0	0	0	0	0	19.6417	0	0	32.8166	0	0	0	0	0	0	0	0	0	0	0	64.1541	0	0	76.6724	0	0	0	0	73.5501	0	0	0	0	0	42.1371	100	0	47.2838	0	0	0	0	0	0	0	0	0
579	0	0	0	0	0	34.1473	0	0	36.287	0	0	25.2747	0	0	18.3441	0	0	0	0	0	0	0	0	0	0	0	0	0	0	0	0	0	0	0	0	0	0	0	0	0	0	0	0	0	0	0	0	0	0
580	51.9541	15.2665	0	0	0	0	0	0	0	24.7152	0	0	0	0	0	0	35.2055	0	0	51.0009	44.1066	40.1167	26.682	0	0	0	0	35.6858	52.9651	0	0	0	0	45.0763	0	0	0	0	0	0	22.3023	0	0	0	41.2992	70.9296	0	0	22.5296
581	0	0	100	13.7266	39.3959	0	0	42.2572	0	0	0	0	0	0	0	42.8259	0	60.742	0	22.3603	0	0	0	0	0	0	0	0	0	0	27.7549	0	0	0	0	40.7013	33.1723	0	0	51.1587	0	0	0	0	0	0	21.6817	32.94	0
582	0	0	0	0	0	0	0	0	0	0	0	0	0	0	0	0	0	0	57.8571	0	0	0	0	0	0	75.3804	42.8384	0	0	0	0	0	0	0	0	0	0	0	0	0	0	0	0	0	38.4833	0	0	0	0
583	0	0	0	22.2158	0	100	0	0	54.6889	38.0375	100	43.288	100	67.3965	62.7666	0	28.2104	0	0	0	0	50.7513	0	41.3598	0	0	0	27.7888	0	0	0	100	65.6952	0	0	0	0	0	0	0	0	0	35.9987	42.3523	0	0	40.3158	0	0
584	32.7716	0	0	0	60.6041	0	0	0	0	0	0	0	0	0	0	57.1741	0	0	0	0	0	0	0	0	100	0	0	0	47.0349	49.9231	0	0	0	0	85.2417	34.5381	66.8277	82.6905	52.5203	19.6362	0	100	0	57.6477	0	0	0	67.06	0
585	0	35.4882	0	0	0	0	0	0	0	0	0	0	0	0	0	0	0	0	0	26.6388	0	0	73.318	0	0	0	0	36.5253	0	0	0	0	0	54.9237	0	0	0	0	0	0	0	0	64.0013	0	0	29.0704	0	0	0
586	0	0	0	0	0	0	47.0936	57.7428	0	26.1669	0	22.6223	0	18.2284	0	0	0	0	0	0	55.8934	0	0	58.6402	0	0	57.1616	0	0	50.0769	0	0	0	0	0	0	0	0	0	0	77.6977	0	0	0	0	0	0	0	77.4704
587	0	0	0	0	0	0	0	0	0	0	0	0	0	0	0	0	0	0	0	0	0	0	0	0	0	13.5598	0	0	0	0	48.8233	0	34.3048	0	0	24.7607	0	17.3095	0	29.2051	0	0	0	0	0	0	0	0	0
588	15.2743	49.2454	0	0	0	0	0	0	0	11.0805	0	34.0897	0	14.3751	37.2334	0	0	39.258	42.1429	0	0	0	0	0	0	0	0	0	0	0	23.4217	0	0	0	14.7583	0	0	0	47.4797	0	0	0	0	0	0	0	0	0	0
589	0	0	0	64.0576	0	0	52.9064	0	45.3111	0	0	0	0	0	0	0	36.5841	0	0	0	0	9.13202	0	0	0	11.0598	0	0	0	0	0	0	0	0	0	0	0	0	0	0	0	0	0	0	20.2175	0	38.0026	0	0
590	14.2857	0	0	0	0	34.5644	0	20.8536	0	0	30.153	0	68.5412	0	0	0	0	0	0	14.0687	0	0	0	71.5781	15.8115	0	0	0	0	0	0	0	0	0	27.3138	0	33.1844	0	0	0	0	0	0	17.6157	0	0	0	27.1263	0
591	0	0	57.3553	0	22.1669	0	0	0	0	0	0	0	0	0	0	25.249	39.4672	49.7335	0	0	0	0	35.4564	0	0	0	0	0	0	0	0	40.8246	0	47.0635	0	0	0	0	0	57.0542	0	0	100	0	0	18.9439	0	0	0
592	0	0	0	0	0	0	0	31.1421	64.4733	0	0	0	0	0	0	0	0	0	0	30.9787	0	0	0	0	0	0	0	0	24.3708	0	0	0	36.6054	0	0	0	0	42.8463	0	0	0	0	0	29.7759	100	0	0	0	0
593	10.0536	0	0	0	32.954	28.2912	100	0	0	0	0	0	19.6177	0	0	0	0	0	0	0	0	0	0	0	26.465	24.3397	0	63.4081	60.5477	27.9953	29.0728	0	0	0	0	0	0	0	58.9478	0	0	69.7729	0	0	0	0	100	0	48.3482
594	31.1742	0	0	73.3581	0	0	0	0	35.5267	50.2717	19.3795	0	0	50.9271	31.1663	24.5985	0	0	0	0	69.2356	0	44.3163	0	0	0	0	0	0	0	24.1179	0	0	0	0	100	0	0	0	0	0	0	0	0	0	0	0	0	0
595	0	0	0	0	0	16.7697	0	0	0	0	0	0	0	0	36.8304	0	0	0	65.6471	0	0	100	0	0	0	18.2903	0	0	0	0	0	0	0	0	0	0	0	0	0	0	0	0	0	0	0	0	0	0	0
596	0	47.2135	0	0	0	0	0	30.5625	0	0	0	65.2582	0	0	0	0	60.5328	0	0	0	0	0	0	0	0	0	0	0	0	0	20.9835	0	0	52.9365	0	0	66.8156	7.92329	0	0	100	0	0	0	0	42.4752	0	0	0
597	0	0	0	0	44.8791	0	0	0	0	0	0	0	0	49.0729	0	0	0	50.2665	0	0	0	0	0	28.4219	0	0	0	0	0	0	0	36.1208	0	0	72.6862	0	0	0	0	42.9458	0	0	0	52.6084	0	0	0	54.2052	51.6518
598	0	0	42.6447	26.6419	0	20.3746	0	0	0	49.7283	0	34.7418	0	0	32.0033	0	0	0	34.3529	54.9526	0	0	0	0	0	0	67.6249	36.5919	0	72.0047	0	23.0546	63.3946	0	0	0	0	49.2304	41.0522	0	0	0	0	0	0	38.5809	0	0	0
599	44.4864	52.7865	0	0	0	0	0	17.4417	0	0	50.4675	0	11.8411	0	0	50.1525	0	0	0	0	30.7644	0	20.2273	0	57.7235	57.3701	32.3751	0	15.0814	0	25.8258	0	0	0	0	0	0	0	0	0	0	30.2271	0	0	0	0	0	18.6686	0
600	0	0	0	14.461	0	0	0	0	0	0	0	0	0	0	0	0	0	0	0	0	0	0	0	0	0	0	0	0	0	0	0	0	0	0	0	0	0	0	0	0	0	0	0	44.3733	18.8826	0	20.3258	0	0
601	0	0	0	0	0	0	0	0	7.4142	0	0	0	0	0	0	0	0	0	27.6522	0	0	25.1309	0	0	0	0	0	0	0	0	0	0	0	0	0	0	0	0	0	0	0	0	0	0	0	0	0	0	0
602	0	0	0	0	0	0	100	0	0	0	0	40.1154	0	0	0	0	0	0	0	0	0	0	100	0	0	0	0	0	0	0	0	0	0	100	55.5655	0	0	0	0	0	73.6854	100	73.9455	0	0	0	0	0	0
603	100	0	60.0836	0	41.3435	52.3237	0	37.6128	13.0869	0	52.2578	0	47.2325	0	61.9724	0	38.6065	75.0368	0	84.395	57.3128	50.0201	0	100	0	0	44.6164	17.4754	0	0	0	68.333	76.4363	0	0	58.3161	0	0	0	100	0	0	0	0	61.7912	100	79.6742	0	77.9705
604	0	41.248	0	46.1402	0	0	0	0	0	100	0	0	0	74.8748	0	53.4412	0	0	0	0	0	0	0	0	100	0	0	0	100	31.8232	0	0	0	0	0	0	34.7551	0	0	0	0	0	0	0	0	0	0	0	0
605	0	0	0	0	0	0	0	0	0	0	0	0	0	25.1252	0	0	0	0	0	0	0	0	0	0	0	0	0	0	0	0	0	0	0	0	0	0	0	0	0	0	0	0	0	0	0	0	0	48.7354	0
606	0	0	39.9164	39.3988	58.6565	34.1628	0	0	0	0	0	59.8846	52.7675	0	38.0276	0	0	0	72.3478	0	0	0	0	0	0	100	0	50.4543	0	0	100	0	0	0	11.0774	0	65.2449	100	0	0	26.3146	0	0	0	0	0	0	17.6323	0
607	0	58.752	0	0	0	0	0	39.0183	0	0	0	0	0	0	0	0	61.3935	0	0	0	0	0	0	0	0	0	55.3836	0	0	18.9365	0	0	0	0	0	41.6839	0	0	100	0	0	0	0	0	0	0	0	0	0
608	0	0	0	0	0	0	0	23.369	0	0	0	0	0	0	0	46.5588	0	24.9632	0	15.605	0	0	0	0	0	0	0	0	0	0	0	0	0	0	0	0	0	0	0	0	0	0	26.0545	55.6267	19.3262	0	0	0	0
609	0	0	0	0	0	13.5135	0	0	79.4989	0	47.7422	0	0	0	0	0	0	0	0	0	42.6872	24.849	0	0	0	0	0	32.0704	0	49.2403	0	31.667	23.5637	0	33.3572	0	0	0	0	0	0	0	0	0	0	0	0	33.6323	22.0295
610	37.3194	22.2665	0	61.9517	0	0	0	0	0	0	0	0	0	0	33.8911	0	0	0	22.7618	0	0	0	0	0	82.1259	29.2403	0	0	0	0	14.6525	0	0	0	0	0	0	0	0	41.0285	0	25.7738	0	0	19.0722	7.91639	0	0	0
611	0	0	100	0	0	0	0	0	0	0	0	15.5199	0	0	0	0	0	0	0	0	0	0	0	0	0	0	54.3891	39.5838	56.3732	0	0	0	0	0	0	0	0	0	0	0	56.7228	0	18.1468	0	0	0	0	0	0
612	0	11.26	0	0	0	0	0	0	0	35.3771	0	0	0	0	0	0	0	0	0	0	0	0	100	0	0	0	0	0	0	0	0	0	0	26.6196	0	0	0	30.6112	0	0	0	0	0	0	7.71134	0	0	0	0
613	0	0	0	0	0	18.0672	0	17.2874	0	0	0	0	49.0545	62.963	0	0	0	0	0	0	0	0	0	30.9631	0	0	0	0	0	0	0	0	0	0	100	0	22.4232	0	0	0	0	0	0	0	0	0	0	0	100
614	0	0	0	0	0	0	18.7599	0	0	0	0	0	0	0	0	0	0	0	0	0	0	0	0	0	0	0	0	0	21.4319	0	0	0	0	0	0	0	0	0	26.9139	0	0	0	0	0	0	18.8348	0	0	0
615	0	0	0	0	0	0	0	0	0	0	0	0	50.9455	0	66.1089	0	0	0	77.2382	0	100	0	0	0	0	0	0	27.7967	0	0	0	0	0	0	0	0	0	0	0	0	0	0	81.8532	0	0	0	100	0	0
616	62.6806	19.0623	0	0	100	45.9067	81.2401	0	0	0	100	64.9982	0	22.5386	0	100	100	0	0	65.1271	0	58.6634	0	69.0369	17.8741	70.7597	0	0	0	0	85.3475	100	100	13.6254	0	100	0	0	0	58.9715	43.2772	74.2262	0	0	55.0515	56.0374	0	68.4224	0
617	0	47.4113	0	0	0	0	0	0	0	0	0	0	0	0	0	0	0	0	0	0	0	0	0	0	0	0	45.6109	32.6196	22.1948	100	0	0	0	0	0	0	77.5768	42.2726	73.0861	0	0	0	0	100	0	0	0	0	0
618	0	0	0	0	0	36.026	0	82.7126	0	0	0	0	0	0	0	0	0	0	0	34.8729	0	0	0	0	0	0	0	0	0	0	0	0	0	59.755	0	0	0	0	0	0	0	0	0	0	0	0	0	0	0
619	0	0	0	38.0483	0	0	0	0	0	64.6229	0	19.4819	0	14.4984	0	0	0	100	0	0	0	41.3366	0	0	0	0	0	0	0	0	0	0	0	0	0	0	0	27.1163	0	0	0	0	0	0	18.1649	17.2115	0	31.5776	0
620	31.1726	0	61.8746	41.8267	0	0	0	41.5094	48.5935	65.6468	0	0	0	0	49.3177	0	55.0596	59.7711	27.0626	0	0	0	36.478	11.3155	45.5038	0	0	0	0	0	0	33.9913	0	0	0	0	0	0	0	0	0	55.3005	56.5727	31.31	0	0	12.9471	0	0
621	0	0	0	0	0	0	41.0638	0	0	0	39.1963	0	0	0	0	0	0	0	0	0	0	0	5.82164	0	0	37.816	0	0	74.3965	0	60.7443	0	0	0	62.4709	0	0	0	15.1158	0	0	0	0	0	0	0	0	0	56.2486
622	0	11.1651	0	0	0	0	0	0	0	0	0	0	0	0	0	100	0	0	15.4267	0	0	0	0	0	0	0	0	25.0655	0	0	0	0	100	0	0	0	40.743	0	29.5927	0	19.319	0	0	0	0	0	0	0	0
623	0	0	0	0	36.7647	0	0	35.4717	0	0	0	0	0	23.5446	0	0	44.9404	0	0	79.4997	0	0	0	0	0	0	0	0	0	0	22.8397	0	0	0	0	0	0	0	0	0	0	0	0	0	55.7084	100	0	0	0
624	0	0	0	0	0	68.073	58.9362	0	0	0	0	0	100	0	0	0	0	0	20.5554	0	100	47.2837	26.1329	0	0	0	0	0	0	0	0	0	0	59.0524	0	0	0	35.9466	0	54.9656	0	0	43.4273	0	0	0	87.0529	0	26.7215
625	68.8274	88.8349	38.1254	58.1733	0	0	0	0	51.4065	0	60.8037	100	0	76.4554	42.6192	0	0	28.1547	0	0	0	0	0	48.0221	26.9525	0	0	0	0	47.4976	0	0	0	0	0	100	0	0	0	0	47.1207	44.6995	0	34.647	0	0	0	100	0
626	0	0	0	0	0	0	0	0	0	34.3532	0	0	0	0	0	0	0	0	0	0	0	0	0	0	0	62.184	0	74.9345	0	0	0	0	0	0	37.5291	0	59.257	0	0	45.0344	0	0	0	0	0	0	0	0	0
627	0	0	0	0	0	0	0	0	0	0	0	0	0	0	0	0	0	0	0	0	0	0	8.15997	0	0	0	0	0	0	0	16.416	0	0	0	0	0	0	64.0534	55.2915	0	0	0	0	0	0	0	0	0	0
628	0	0	0	0	63.2353	31.927	0	23.0189	0	0	0	0	0	0	8.06309	0	0	12.0743	36.9552	20.5003	0	52.7163	23.4075	40.6624	0	0	100	0	0	52.5024	0	66.0087	0	40.9476	0	0	0	0	0	0	0	0	0	0	44.2916	0	0	0	0
629	0	0	0	0	0	0	0	0	0	0	0	0	0	0	0	0	0	0	0	0	0	0	0	0	27.5437	0	0	0	25.6035	0	0	0	0	0	0	0	0	0	0	0	33.5603	0	0	34.043	0	0	0	0	17.0299
630	0	0	25.2295	42.309	0	0	59.5121	0	0	0	0	0	0	65.1034	100	0	0	29.2649	0	0	0	0	0	0	0	0	0	0	0	0	71.3889	0	0	0	0	0	0	0	0	30.452	0	50.8556	0	0	0	0	60.2796	21.9745	0
631	44.8945	52.9736	0	0	0	39.5423	0	100	65.338	0	83.4313	61.6664	56.6041	0	0	55.4006	58.4362	0	0	0	0	0	0	39.2395	0	0	59.6852	0	0	0	0	85.9112	52.3756	20.7336	16.5943	32.4721	0	0	0	0	0	0	63.3659	0	0	0	0	0	40.1159
632	0	0	0	0	0	0	0	0	0	0	0	0	0	0	0	0	0	0	0	0	7.48825	20.7158	0	0	51.9722	80.5726	0	68.7626	23.8537	0	0	0	0	0	0	0	100	91.4104	100	0	0	0	0	0	0	49.1492	0	0	0
633	0	0	0	0	37.786	0	0	0	0	100	0	0	0	0	0	0	0	0	46.863	54.4682	28.6266	0	0	0	0	0	0	0	0	0	0	0	0	0	83.4057	0	0	0	0	0	0	0	0	0	38.995	0	0	25.836	0
634	13.3478	0	74.7705	0	0	0	0	0	0	0	0	12.6244	0	0	0	44.5994	0	0	0	0	0	0	0	21.2121	29.5824	0	0	0	0	0	0	0	0	0	0	0	0	0	0	0	0	0	0	39.3929	0	0	0	0	0
635	0	47.0264	0	0	0	0	0	0	0	0	16.5687	0	43.3959	0	0	0	41.5638	0	0	0	0	0	0	0	0	0	40.3148	0	13.474	0	0	0	0	0	0	0	0	0	0	0	0	0	0	0	0	0	0	0	0
636	41.7577	0	0	57.691	62.214	60.4577	23.7584	0	0	0	0	0	0	34.8966	0	0	0	0	37.6897	0	0	48.4661	100	0	0	0	0	0	0	0	11.8893	0	47.6244	79.2664	0	67.5279	0	0	0	69.548	0	0	36.6341	0	34.5723	50.8508	39.7204	0	0
637	0	0	0	0	0	0	0	0	0	0	0	25.7092	0	0	0	0	0	47.8381	0	45.5318	16.6893	0	0	39.5483	0	19.4274	0	0	0	100	0	14.0888	0	0	0	0	0	8.58965	0	0	100	49.1444	0	60.6071	0	0	0	52.1895	31.6327
638	0	0	0	0	0	0	0	0	34.662	0	0	0	0	0	0	0	0	22.897	0	0	47.1958	0	0	0	0	0	0	31.2374	0	0	0	0	0	0	0	0	0	0	0	0	0	0	0	0	0	0	0	0	0
639	0	0	0	0	0	0	16.7296	0	0	0	0	0	0	0	0	0	0	0	15.4473	0	0	30.8181	0	0	18.4455	0	0	0	62.6723	0	16.7218	0	0	0	0	0	0	0	0	0	0	0	0	0	26.4327	0	0	0	28.2515
640	0	12.171	0	29.0041	0	0	0	27.9161	0	0	17.756	32.2514	0	0	49.0297	0	14.1151	0	0	0	0	0	0	0	0	13.3621	0	0	0	0	0	0	100	0	0	0	0	23.4677	0	0	0	0	0	0	0	0	0	0	0
641	36.6559	0	0	0	13.8751	0	0	0	0	0	0	0	38.0129	40.9652	0	25.619	0	0	0	0	0	0	16.5228	0	0	0	0	15.8171	0	13.2279	0	22.2322	0	0	0	38.9342	44.2173	0	0	29.9681	0	0	23.8491	0	0	0	0	53.986	0
642	0	13.9313	0	0	0	26.787	0	0	0	77.5644	0	0	18.0775	0	0	0	0	0	25.2529	0	0	42.1301	0	42.1813	0	0	50.202	0	0	0	0	0	0	0	0	0	0	0	54.2356	0	0	0	0	74.5004	61.0577	13.7318	0	0	0
643	0	0	0	0	0	0	0	0	0	0	35.7685	0	0	0	13.1239	0	0	0	0	0	0	0	8.49475	0	48.7472	0	24.6431	38.2629	0	0	41.2724	0	0	0	0	0	0	0	0	0	42.0225	0	0	0	0	0	35.0018	0	0
644	0	0	0	0	0	0	0	0	100	0	0	0	0	0	0	26.3506	0	0	74.7471	34.2279	0	0	0	0	0	0	0	0	0	0	0	31.2019	0	0	0	0	55.7827	16.9658	0	21.4483	0	75.8655	0	0	0	0	0	0	0
645	0	0	100	0	0	0	18.7663	0	0	0	0	0	0	0	0	0	0	54.6883	0	0	0	0	0	0	0	0	0	0	0	22.2651	0	0	0	0	0	0	0	0	0	0	0	0	0	0	38.9423	0	0	46.014	0
646	0	0	0	0	0	0	0	0	0	22.4356	0	0	0	0	0	0	25.5741	45.3117	0	0	100	57.8699	0	57.8187	0	0	0	0	38.3776	64.507	0	0	0	0	0	61.0658	0	0	0	0	0	0	0	25.4996	0	0	0	0	0
647	63.3441	0	0	70.9959	0	73.213	0	72.0839	0	0	46.4756	67.7486	43.9095	59.0348	37.8463	48.0304	0	0	0	65.7721	0	0	74.9825	0	0	86.6379	0	0	61.6224	0	58.7276	0	0	51.9481	0	0	0	59.5665	0	0	0	24.1345	0	0	0	86.2682	0	0	100
648	0	73.8977	0	0	0	0	81.2337	0	0	0	0	0	0	0	0	0	60.3108	0	0	0	0	0	0	0	0	0	25.1549	45.92	0	0	0	46.5659	0	0	0	0	0	0	45.7644	48.5836	57.9775	0	76.1509	0	0	0	64.9982	0	0
649	0	0	0	0	86.1249	0	0	0	0	0	0	0	0	0	0	0	0	0	0	0	0	0	0	0	51.2528	0	0	0	0	0	0	0	0	48.0519	0	0	0	0	0	0	0	0	0	0	0	0	0	0	0
650	0	0	0	0	0	0	0	0	16.0921	0	0	0	0	14.4629	14.0132	0	0	0	0	33.6901	0	0	0	0	0	0	0	0	0	0	0	0	0	0	0	26.6443	0	0	0	0	0	0	0	0	19.9922	0	0	48.5395	0
651	39.8527	0	0	0	0	0	0	0	0	55.3205	19.136	0	40.883	0	0	0	0	0	24.4356	0	0	0	0	0	0	0	18.9789	0	9.07549	0	0	0	0	0	0	0	0	0	0	0	0	0	0	27.9967	0	0	0	0	0
652	0	0	0	36.0077	0	0	0	0	0	0	0	0	0	0	0	7.30332	0	0	0	0	11.5411	24.1782	0	0	0	0	0	0	0	0	0	0	0	26.4179	58.2898	0	0	0	3.54594	8.61996	0	0	0	0	0	0	0	0	0
653	0	51.5088	0	0	0	0	0	0	20.6631	44.6795	0	0	0	10.2558	0	0	0	8.85545	0	0	0	0	39.5662	0	0	40.4075	0	21.1239	7.78909	0	0	3.10468	0	0	0	0	4.36008	0	0	0	0	23.4145	0	0	15.066	0	100	0	0
654	0	0	0	0	0	0	0	0	0	0	0	9.00676	0	0	0	92.6967	17.1202	0	0	0	0	0	0	25.1565	0	0	13.0372	0	0	15.3846	0	0	0	0	9.53193	0	0	0	0	0	100	0	0	0	0	0	0	0	0
655	0	0	0	0	29.9579	0	0	0	0	0	0	0	0	0	17.1541	0	0	0	0	0	0	0	0	0	0	0	0	0	0	0	0	0	0	26.9536	0	0	0	0	0	0	0	0	0	0	0	50.6436	0	11.6508	19.7703
656	0	0	0	0	0	0	19.6943	0	0	0	0	0	0	0	0	0	0	0	0	21.9876	0	0	0	0	35.3647	0	0	0	0	0	0	0	0	0	0	0	0	0	0	0	0	0	0	0	0	0	0	0	0
657	0	48.4912	100	0	0	0	0	0	0	0	0	90.9932	59.117	0	0	0	0	0	75.5644	0	88.4589	75.8218	0	0	0	0	0	0	0	0	0	0	44.9543	0	0	0	0	0	0	91.38	0	0	100	0	0	49.3564	0	0	0
658	60.1473	0	0	0	70.0421	100	80.3057	100	63.2449	0	80.864	0	0	75.2813	68.8327	0	82.8798	91.1445	0	44.3223	0	0	60.4338	74.8435	0	59.5925	67.9838	0	0	0	100	96.8953	55.0457	46.6285	32.1783	73.3557	0	0	0	0	0	76.5855	0	72.0033	64.9419	0	0	39.8096	80.2297
659	0	0	0	63.9923	0	0	0	0	0	0	0	0	0	0	0	0	0	0	0	0	0	0	0	0	64.6353	0	0	78.8761	83.1354	84.6154	0	0	0	0	0	0	95.6399	100	96.4541	0	0	0	0	0	0	0	0	0	0
660	0	0	0	22.1411	0	0	0	0	0	0	0	0	0	0	0	0	0	30.3722	0	0	0	0	0	0	0	0	0	0	0	0	0	33.0449	0	0	0	0	0	0	0	0	52.1322	0	0	0	0	0	0	0	0
661	0	0	0	0	0	31.6325	0	0	0	0	100	0	0	0	0	0	0	0	100	0	0	0	0	0	0	0	0	0	0	0	0	0	0	0	51.7458	0	0	0	0	0	0	0	0	0	0	0	60.89	0	0
662	0	0	0	0	0	0	30.5637	0	100	0	0	0	25.0673	0	0	0	0	0	0	0	0	0	0	0	0	0	0	0	0	0	0	0	52.439	0	0	0	0	0	0	38.5035	10.4656	53.0749	0	0	0	0	0	0	0
663	0	59.7692	0	0	23.0112	0	0	0	0	65.3646	0	0	0	0	37.4251	0	0	0	0	100	0	0	0	24.4736	0	0	69.129	0	29.9539	0	0	0	0	0	0	0	0	0	0	0	0	0	13.6094	0	40.1695	0	0	0	0
664	44.5951	0	40.6204	0	0	0	0	32.0445	0	0	0	0	0	0	0	0	0	0	0	0	0	0	0	0	100	0	0	0	0	0	0	0	0	0	0	55.8943	0	0	0	18.7062	0	0	0	0	0	0	0	65.3352	100
665	0	0	0	30.2616	0	0	0	0	0	0	0	32.0459	17.343	0	0	0	0	38.5649	0	0	0	0	0	0	0	0	0	52.2316	0	0	0	21.8449	0	49.0807	0	0	0	0	0	0	0	0	0	0	0	0	39.11	0	0
666	0	40.2308	16.2728	0	0	10.6747	0	19.7357	0	25.7584	0	0	0	100	0	100	37.9545	0	0	0	0	100	86.4615	0	0	100	0	0	0	0	100	0	0	0	22.4402	0	0	0	0	0	37.4022	25.6042	0	100	8.41808	45.7769	0	0	0
667	0	0	0	0	0	0	0	0	0	0	0	0	0	0	0	0	0	0	0	0	0	0	0	75.5264	0	0	30.871	0	0	100	0	0	0	0	0	0	0	0	0	0	0	0	0	0	0	0	0	0	0
668	0	0	0	47.5973	0	0	69.4363	0	0	0	0	0	0	0	62.5749	0	62.0455	31.0629	0	0	0	0	13.5385	0	0	0	0	0	70.0461	0	0	0	0	0	0	0	0	100	0	42.7903	0	21.3209	0	0	0	0	0	0	0
669	55.4049	0	43.1068	0	76.9888	57.6928	0	48.2197	0	8.87706	0	67.9541	57.5897	0	0	0	0	0	0	0	100	0	0	0	0	0	0	47.7684	0	0	0	45.1102	47.561	50.9193	25.814	44.1057	0	0	0	0	0	0	86.3906	0	51.4124	54.2231	0	34.6648	0
670	0	28.2431	0	0	0	0	0	0	39.7107	0	0	0	0	42.4561	0	34.3236	0	0	39.1706	0	16.6767	23.4492	0	0	0	27.6522	0	0	0	0	47.5457	0	0	0	0	0	36.8188	0	48.5847	0	0	0	0	0	0	0	29.5565	0	0
671	0	0	0	0	0	0	27.4513	0	0	0	57.5914	0	0	0	33.0355	0	0	0	0	0	0	0	0	0	41.7275	0	14.2525	0	0	53.4995	0	0	0	0	0	0	0	0	0	18.532	21.6929	0	0	43.4208	0	0	0	0	34.6606
672	0	0	0	19.9065	17.1347	0	0	0	0	29.234	0	0	0	0	0	0	0	0	0	0	0	0	0	0	0	0	0	0	0	0	0	0	0	0	19.5075	0	0	0	0	0	0	0	52.2583	0	0	35.0864	0	0	0
673	0	0	0	0	0	0	0	0	0	0	0	0	0	0	0	0	0	0	43.612	35.808	0	0	0	0	0	0	22.6698	0	0	0	0	0	36.3811	47.0896	0	0	0	52.946	0	0	0	41.7228	0	17.5236	0	0	0	0	0
674	100	0	0	0	6.99428	50.6064	0	100	0	0	0	48.6884	0	0	0	0	0	0	0	30.976	83.3233	69.032	38.0709	100	0	29.8301	0	0	0	0	0	0	0	0	0	0	0	0	0	50.7965	0	0	0	0	0	0	34.991	14.6323	0
675	0	71.7569	0	80.0935	0	0	0	0	42.0905	0	0	0	61.411	0	66.9645	65.6764	100	100	0	0	0	0	0	0	0	0	0	0	0	0	0	0	0	0	0	0	0	21.3456	27.108	0	0	0	0	0	0	64.9136	0	0	0
676	0	0	0	0	0	0	72.5487	0	0	0	15.599	0	0	37.0301	0	0	0	0	0	0	0	0	61.9291	0	0	0	0	0	100	0	0	100	0	0	0	100	0	0	0	0	78.3071	0	0	39.0556	100	0	0	0	0
677	0	0	100	0	52.9641	49.3936	0	0	0	0	0	0	38.589	0	0	0	0	0	0	0	0	0	0	0	0	0	0	0	0	0	52.4543	0	63.6189	0	80.4925	0	35.3495	25.7085	0	0	0	45.9802	47.7417	0	0	0	0	0	65.3394
678	0	0	0	0	0	0	0	0	18.1988	70.766	26.8096	51.3116	0	20.5138	0	0	0	0	17.2174	33.216	0	0	0	0	58.2725	42.5177	0	0	0	46.5005	0	0	0	52.9104	0	0	0	0	0	30.6715	0	0	0	0	0	0	35.4524	85.3677	0
679	0	0	0	0	22.9069	0	0	0	0	0	0	0	0	0	0	0	0	0	0	0	0	7.5188	0	0	0	0	63.0777	0	0	0	0	0	0	0	0	0	27.8317	0	24.3073	0	0	12.297	0	0	0	0	0	0	0
680	0	0	0	0	0	0	0	0	0	0	0	0	0	0	0	0	0	0	0	0	0	0	0	0	0	0	0	25.5297	0	0	0	0	0	0	0	0	0	0	0	0	0	0	0	11.0773	0	4.9681	0	0	0
681	0	0	0	0	0	0	3.53806	0	2.34463	0	0	0	0	18.1769	12.1983	0	0	12.5943	15.7203	0	0	0	0	0	0	0	0	0	0	8.99012	0	5.13001	0	0	0	0	0	0	0	0	0	0	0	0	0	0	0	0	0
682	14.3307	0	30.8168	0	0	0	0	16.5403	0	0	0	0	0	0	0	0	0	0	0	0	0	9.24191	18.8965	0	0	0	0	0	0	0	0.991908	0	0	0	39.3637	0	0	0	1.35459	0	0	21.2676	0	11.2296	6.48951	0	0	0	15.0424
683	0	0	0	0	13.581	0	0	0	0	0	0	6.95284	0	0	0	0	0	0	0	0	24.8655	0	0	0	0	7.50539	12.8848	2.9899	2.39245	0	0	0	0	0	0	0	0	0	0	36.7381	0	0	0	0	0	0	0	0	0
684	52.6023	100	0	0	0	0	0	0	0	13.7186	14.2824	0	27.9315	0	87.8017	19.4109	0	0	0	22.304	0	0	15.5968	0	0	0	0	0	0	0	0	0	0	28.2737	0	0	0	0	0	0	0	0	0	0	0	35.6319	15.7371	100	0
685	0	0	35.6126	53.9421	0	0	3.63762	0	17.7119	0	0	0	0	0	0	0	0	4.91444	6.88043	0	24.6474	0	0	31.7908	0	38.2171	0	0	0	0	8.82276	0	0	0	0	73.6888	0	0	6.21879	0	22.0346	0	22.5698	0	0	0	0	0	0
686	0	0	0	0	0	0	0	0	0	0	0	0	0	0	0	0	0	0	0	0	0	32.4532	0	0	0	0	87.1152	22.1174	12.7373	23.1175	0	0	0	0	60.6363	0	0	6.50389	0	0	0	0	0	0	0	0	0	0	0
687	0	0	33.5706	0	0	0	0	0	0	0	85.7176	0	0	0	0	0	0	0	0	77.696	0	58.3049	0	68.2092	0	0	0	0	0	0	0	0	0	0	0	0	0	0	0	0	0	78.7324	0	0	0	0	0	0	0
688	33.0671	0	0	46.0579	86.419	100	0	83.4597	79.9435	86.2814	0	93.0472	0	81.8231	0	80.5891	100	82.4913	77.3992	0	0	0	65.5067	0	0	0	0	49.3631	84.8703	0	90.1853	94.87	100	71.7263	0	26.3112	0	0	0	63.2619	77.9654	0	77.4302	77.6931	93.5105	59.4	0	0	84.9576
689	0	0	0	0	0	0	92.8243	0	0	0	0	0	72.0685	0	0	0	0	0	0	0	50.4871	0	0	0	100	54.2775	0	0	0	67.8924	0	0	0	0	0	0	100	93.4961	92.4266	0	0	0	0	0	0	0	84.2629	0	0
690	46.3118	0	24.5201	0	0	0	0	0	0	0	0	0	0	80.9443	0	0	0	0	0	0	0	0	0	0	0	0	0	0	0	0	0	0	0	0	73.2019	45.4225	0	0	0	0	0	67.2547	0	0	0	41.3187	0	75.4817	43.5536
691	0	82.2381	0	0	0	0	0	0	0	0	0	0	0	0	0	0	0	0	0	0	0	0	56.1401	0	0	0	100	0	0	0	0	0	0	0	0	0	0	0	0	0	0	0	0	0	0	0	0	0	0
692	0	0	0	0	0	0	0	0	0	0	0	0	0	0	0	0	0	0	0	0	0	0	0	0	0	0	0	0	0	0	48.5744	0	0	0	0	0	0	0	0	0	0	0	0	0	0	0	0	0	0
693	0	0	0	43.9959	0	100	0	0	0	0	0	0	0	0	78.7325	0	0	0	0	25.4503	0	0	0	0	0	57.549	0	0	0	0	0	0	0	0	0	0	0	0	0	0	0	0	26.4534	0	0	0	0	0	0
694	0	0	0	0	0	0	0	0	0	0	0	0	0	0	21.2675	0	0	100	0	0	0	0	0	0	15.9091	0	0	27.5261	0	0	0	0	0	0	0	0	0	0	0	0	0	0	0	0	0	0	0	0	15.7253
695	53.6882	0	0	56.0041	13.2558	0	0	0	0	0	0	0	0	0	0	0	0	0	37.0415	0	100	32.8704	0	0	0	0	0	0	0	0	0	100	0	29.6842	0	19.5522	0	0	100	25.6266	0	32.7453	0	100	100	0	0	0	0
696	0	0	0	0	0	0	0	60.2207	0	53.5013	36.9623	0	0	0	0	0	18.3009	0	0	0	0	0	20.9466	100	0	0	0	0	55.7851	0	0	0	0	0	0	0	0	0	0	0	0	0	0	0	0	0	0	0	0
697	0	0	0	0	0	0	100	0	0	0	0	0	100	19.0557	0	100	0	0	0	74.5497	0	0	0	0	84.0909	0	0	72.4739	0	49.4655	0	0	100	0	14.3545	0	0	0	0	0	100	0	73.5466	0	0	58.6813	100	0	0
698	0	17.7619	75.4799	0	86.7442	0	0	39.7793	0	46.4987	0	100	0	0	0	0	0	0	62.9585	0	0	67.1296	0	0	0	0	0	0	0	0	51.4256	0	0	0	0	35.0253	0	0	0	74.3734	0	0	0	0	0	0	0	24.5183	40.721
699	0	0	0	0	0	0	0	0	100	0	63.0377	0	0	0	0	0	81.6991	0	0	0	0	0	22.9133	0	0	42.451	0	0	44.2149	50.5345	0	0	0	70.3158	12.4436	0	0	0	0	0	0	0	0	0	0	0	0	0	0
700	0	0	0	0	0	0	0	0	0	0	0	0	0	0	0	0	0	0	0	0	0	0	0	0	0	0	0	0	0	0	0	0	0	0	0	0	0	36.1406	0	0	0	0	0	15.3103	0	0	0	0	0
701	0	0	0	0	0	0	0	0	0	0	0	0	100	63.7486	0	0	0	0	0	0	0	0	0	0	0	0	0	0	0	0	0	0	61.4639	0	0	0	24.3143	0	0	0	0	0	0	0	0	0	0	0	0
702	100	0	88.0418	0	0	67.9342	0	0	0	0	0	0	0	0	88.657	0	77.6359	0	55.3851	0	56.6849	77.3668	0	71.5617	0	0	0	0	0	0	0	85.6792	0	0	0	0	0	0	0	0	78.5507	0	0	0	21.7131	0	79.3436	0	0
703	0	69.351	0	100	72.3285	0	100	100	100	73.4652	64.9271	94.6862	0	36.2514	0	0	0	72.8577	0	84.7657	0	0	77.3847	0	0	61.681	39.2748	100	0	100	81.662	0	0	0	56.3552	83.138	0	0	0	67.5253	0	49.9796	76.3405	61.2677	49.4024	85.4626	0	61.1908	100
704	0	0	0	0	0	0	0	0	0	0	0	0	0	0	0	0	0	0	0	0	0	0	0	0	93.7516	0	45.0179	0	100	0	0	0	0	0	0	0	75.6857	53.382	86.8548	0	0	0	0	0	0	0	0	0	0
705	0	0	0	0	0	0	0	0	0	0	0	0	0	0	0	0	0	0	0	0	0	0	0	9.92399	0	0	0	0	0	0	0	0	0	0	0	0	0	0	0	0	0	0	0	0	0	0	0	0	0
706	0	0	0	0	0	0	0	0	0	0	0	0	0	0	0	0	0	0	16.0574	0	29.07	0	22.6153	0	0	19.1729	15.7073	0	0	0	18.338	0	0	0	0	0	0	0	0	0	0	0	0	0	28.8845	0	0	0	0
707	0	0	6.2374	0	0	0	0	0	0	0	10.4763	5.31377	0	0	0	68.4325	22.3641	27.1423	0	15.2343	0	0	0	18.5143	6.24841	0	0	0	0	0	0	14.3208	0	0	24.5111	0	0	0	13.1452	32.4747	0	0	0	23.422	0	14.5374	20.6564	0	0
708	0	0	0	0	27.6715	0	0	0	0	0	0	0	0	0	0	31.5675	0	0	28.5574	0	14.2451	0	0	0	0	0	0	0	0	0	0	0	0	0	0	0	0	0	0	0	21.4493	0	0	0	0	0	0	38.8092	0
709	0	30.649	5.72077	0	0	32.0658	0	0	0	26.5348	24.5966	0	0	0	11.343	0	0	0	0	0	0	22.6332	0	0	0	19.1461	0	0	0	0	0	0	38.5361	0	19.1336	16.862	0	10.4775	0	0	0	50.0204	23.6595	0	0	0	0	0	0
710	0	0	0	28.4669	0	0	0	0	0	0	0	17.0586	33.8773	11.3054	0	0	23.7186	0	0	0	0	0	35.7368	0	0	0	0	0	0	0	27.0287	0	0	16.9665	0	0	100	0	30.6493	0	0	0	0	27.3181	24.135	0	0	0	20.4202
711	16.6594	0	0	0	0	0	0	0	0	0	0	0	0	0	0	0	0	0	0	0	0	15.0593	0	0	38.0254	0	0	0	0	41.636	0	0	0	0	0	0	0	0	0	56.3583	0	0	0	0	0	17.48	65.9581	28.5714	0
712	22.3787	0	0	0	24.1513	17.2277	0	0	29.5192	0	0	0	66.1227	0	26.1107	0	0	29.5942	0	100	38.8779	0	0	0	0	0	0	0	28.749	0	0	15.1649	0	26.4205	0	0	0	0	0	0	0	0	0	0	0	0	0	0	0
713	0	20.7264	44.2481	0	0	0	0	0	0	100	0	24.804	0	0	0	0	0	0	0	0	0	13.0935	0	0	0	0	0	43.6188	0	0	0	0	0	0	0	45.2742	0	0	13.648	0	15.8587	0	0	0	0	0	0	0	0
714	0	0	0	0	0	0	53.6546	59.781	70.4808	0	0	0	0	0	0	0	0	0	0	0	0	0	0	0	0	0	0	0	0	0	0	14.2812	0	0	0	0	0	0	0	0	0	0	44.7408	0	0	54.725	0	0	0
715	0	0	0	0	0	0	0	40.219	0	0	0	0	0	33.9494	73.8893	31.7024	0	0	0	0	0	0	0	0	0	57.5207	33.0907	0	71.251	31.2785	0	0	0	0	0	0	0	100	0	0	0	0	0	72.6819	46.4984	0	34.0419	0	0
716	0	0	0	0	75.8487	0	46.3454	0	0	0	0	0	0	0	0	0	0	0	0	0	61.1221	0	0	100	0	0	0	0	0	0	72.9713	0	0	0	0	0	0	0	0	0	84.1413	0	0	0	0	0	0	0	0
717	60.9619	79.2736	55.7519	71.5331	0	82.7723	0	0	0	0	0	58.1373	0	0	0	68.2976	76.2814	70.4058	100	0	0	71.8472	0	0	61.9746	42.4793	0	56.3812	0	0	0	70.5539	0	56.613	100	54.7258	0	0	55.7027	43.6417	0	0	55.2592	0	29.3665	27.795	0	0	79.5798
718	0	0	0	0	0	0	0	0	0	0	100	0	0	0	0	0	0	0	0	0	0	0	64.2632	0	0	0	66.9093	0	0	27.0855	0	0	0	0	0	0	0	0	0	0	0	0	0	0	0	0	0	0	0
719	0	0	0	0	0	0	0	0	0	0	0	0	0	54.7453	0	0	0	0	0	0	0	0	0	0	0	0	0	0	0	0	0	0	0	0	0	0	0	0	0	0	0	100	0	0	0	0	0	71.4286	0
720	0	0	0	0	0	0	0	100	0	0	100	93.9853	0	0	0	0	100	0	0	0	0	0	0	0	0	0	0	0	0	0	0	0	44.6152	0	59.4595	85.8935	43.0599	0	0	0	0	0	0	0	0	0	85.4849	0	0
721	73.5121	73.3177	74.523	68.7359	77.6537	78.538	87.4785	0	100	86.3629	0	0	100	0	100	98.8521	0	86.8914	80.5284	88.8125	58.221	86.6456	100	100	0	63.1841	0	0	0	0	100	100	0	92.3418	0	0	56.9401	0	0	72.9216	81.9763	85.1606	100	100	94.3843	94.2406	0	0	72.4925
722	0	0	0	0	0	0	0	0	0	0	0	0	0	0	0	0	0	0	0	0	0	0	0	0	100	0	83.4766	88.0351	75.4021	81.9779	0	0	0	0	32.0335	0	0	0	100	0	0	0	0	0	0	0	0	0	0
723	0	0	0	0	0	0	0	0	0	0	0	0	0	0	0	0	0	0	0	0	0	0	0	0	0	0	0	0	0	0	0	0	0	0	0	0	0	0	0	0	0	0	0	0	0	0	0	0	0
724	0	16.3596	17.5645	0	22.3463	0	0	0	0	0	0	0	0	0	0	0	0	0	0	0	24.1208	0	0	0	0	0	0	0	0	18.0221	0	0	0	0	0	0	0	0	0	14.8175	18.0237	0	0	0	0	0	0	56.7599	0
725	26.4879	0	0	11.8134	0	21.462	0	0	0	8.94569	0	0	0	0	0	0	0	13.1086	0	0	0	0	0	0	0	0	16.5234	0	0	0	0	0	0	0	0	0	0	0	0	0	0	0	0	0	0	0	0	0	15.0827
726	0	0	0	0	0	0	0	0	0	0	0	0	0	100	0	0	0	0	19.4716	0	17.6583	0	0	0	0	0	0	0	0	0	0	0	0	0	0	0	0	0	0	0	0	0	0	0	0	0	5.76569	0	0
727	0	0	0	0	0	0	0	0	0	0	0	6.01466	0	0	0	0	0	0	0	11.1875	0	13.3544	0	0	0	0	0	11.9649	0	0	0	0	53.6212	0	0	0	0	100	0	0	0	0	0	0	5.61572	0	0	0	0
728	0	10.3227	0	0	0	0	0	0	0	4.69144	0	0	0	0	0	0	0	0	0	0	0	0	0	0	0	36.8159	0	0	10.3724	0	0	0	0	0	0	0	0	0	0	0	0	0	0	0	0	5.75941	0	0	12.4248
729	0	0	7.91246	19.4507	0	0	12.5215	0	0	0	0	0	0	0	0	1.14788	0	0	0	0	0	0	0	0	0	0	0	0	14.2256	0	0	0	1.7636	7.65816	8.50708	14.1065	0	0	0	12.261	0	14.8394	0	0	0	0	8.74945	43.2401	0
730	4.17835	0	0	0	0	0	0	0	0	0	12.8164	0	0	0	0	0	2.62229	0	0	14.0354	17.486	0	0	0	0	0	0	0	0	0	6.82971	0	0	0	0	0	17.8528	42.6394	0	0	0	0	46.9831	19.1223	0	0	0	0	0
731	0	0	0	0	35.7585	0	0	0	65.7609	0	0	8.44503	0	0	2.50568	0	0	0	0	0	0	0	7.36693	0	0	0	24.3225	0	0	0	0	0	6.63073	0	0	0	0	0	0	0	0	0	0	0	0	0	0	0	6.04742
732	0	0	27.7224	0	0	6.25578	21.0796	0	0	0	0	0	11.8327	8.18836	0	0	0	41.7829	0	0	0	5.436	0	0	68.881	57.7562	0	0	0	33.604	0	5.52598	0	0	5.5145	0	0	0	70.9036	0	9.92292	0	0	0	0	0	0	0	0
733	6.22884	0	0	5.7842	0	0	0	100	0	0	0	0	0	0	2.38404	0	0	0	0	0	0	0	0	7.64499	0	0	0	0	0	0	0	0	0	0	0	8.1458	0	0	0	0	0	4.186	0	0	0	0	0	0	0
734	0	0	0	0	0	0	0	0	0	0	0	0	0	0	0	0	0	0	0	4.63816	0	0	0	0	0	0	0	74.1973	65.8089	0	0	0	0	0	12.7203	22.2821	0	0	0	0	0	0	0	0	0	0	0	0	0
735	0	0	0	0	64.2415	11.3085	0	0	34.2391	44.4514	0	0	0	0	0	26.3237	0	0	25.3809	0	22.8061	7.46146	0	0	0	42.2438	0	0	0	0	0	0	17.2892	0	0	0	0	0	0	0	0	6.69365	0	0	50.5394	8.70148	7.22383	17.8526	0
736	14.1987	100	72.2776	5.90471	0	0	0	0	0	0	27.5972	6.2078	0	10.2375	5.70062	0	13.0673	58.2171	0	0	0	0	0	3.65163	31.119	0	0	0	34.1911	0	13.1216	15.8935	0	0	0	0	82.1472	57.3606	0	17.0535	0	0	53.0169	0	49.4606	0	0	0	10.1248
737	0	0	0	0	0	0	0	0	0	0	0	0	0	0	0	0	0	0	0	0	0	0	0	0	0	0	75.6775	25.8027	0	66.396	0	0	0	5.19278	0	0	0	0	29.0964	0	0	0	0	0	0	0	0	0	0
738	0	0	0	0	0	0	78.9204	0	0	55.5486	0	0	88.1673	0	0	0	0	0	0	0	0	0	0	0	0	0	0	0	0	0	0	0	76.0801	94.8072	0	0	0	0	0	82.9465	12.2759	0	0	0	0	7.4797	92.7762	0	0
739	75.3941	0	0	88.3111	0	82.4357	0	0	0	0	59.5864	85.3472	0	81.5741	89.4097	73.6763	84.3104	0	74.6191	81.3265	59.7079	87.1025	92.6331	88.7034	0	0	0	0	0	0	80.0487	78.5805	0	0	81.7652	69.5721	0	0	0	0	77.8012	89.1203	0	80.8777	0	83.8188	0	82.1474	83.8277
740	0	72.0048	78.1452	0	74.5566	0	0	75.6445	87.2642	0	0	0	0	0	0	0	0	94.7912	0	0	0	0	77.5476	0	100	65.0549	0	75.1122	81.0061	100	0	0	0	0	0	0	74.7245	85.462	77.4733	0	0	0	64.5421	0	100	0	0	0	0
741	0	0	0	0	0	0	77.3109	0	0	0	0	0	0	0	0	0	0	0	0	0	0	0	0	0	0	0	100	0	0	0	0	0	0	0	0	0	0	0	0	76.2409	0	0	0	0	0	0	0	0	81.097
742	0	0	0	0	0	77.9039	0	0	0	0	0	0	0	0	0	0	0	5.20879	0	33	40.5194	0	0	42.0381	0	0	0	0	0	0	0	0	0	0	0	52.2384	0	0	0	0	0	0	0	0	0	0	0	0	0
743	0	0	0	0	12.6	0	0	0	0	100	0	0	68.6013	0	0	0	43.129	0	0	0	0	0	22.4524	0	0	0	0	0	0	0	0	0	0	0	19.9406	0	0	0	0	0	67.9471	0	0	0	0	0	0	0	0
744	0	0	0	0	0	0	0	0	0	0	0	39.9719	0	19.3669	0	0	0	0	100	0	0	80.6491	0	0	0	0	0	7.09476	0	0	52.6346	0	0	0	0	0	25.2755	0	22.5267	0	0	76.8187	27.2017	50.5818	0	0	0	0	0
745	57.6486	0	0	0	0	0	0	0	0	0	100	60.0281	0	0	0	0	0	0	0	33.5122	0	0	0	0	0	0	0	0	0	0	0	0	0	0	0	0	0	0	0	0	0	0	0	0	0	0	0	0	0
746	0	0	0	0	12.8434	0	0	0	0	0	0	0	0	80.6331	0	100	56.871	0	0	0	0	0	0	57.9619	0	0	0	0	0	0	0	0	0	100	0	0	0	14.538	0	0	0	0	0	0	0	0	0	100	0
747	0	0	21.8548	0	0	0	0	0	0	0	0	0	0	0	0	0	0	0	0	0	0	0	0	0	0	0	0	17.793	12.2502	0	47.3654	0	0	0	0	0	0	0	0	23.7591	0	0	0	0	0	0	100	0	0
748	0	27.9952	0	0	0	22.0961	0	24.3555	12.7358	0	0	0	0	0	100	0	0	0	0	33.4878	59.4806	0	0	0	0	0	0	0	0	0	0	0	0	0	80.0594	26.2618	0	0	0	0	32.0529	23.1813	8.25627	0	0	100	0	0	0
749	42.3514	0	0	100	0	0	22.6891	0	0	0	0	0	31.3987	0	0	0	0	0	0	0	0	19.3509	0	0	0	34.9451	0	0	6.74371	0	0	0	0	0	0	21.4999	0	0	0	0	0	0	0	49.4182	0	0	0	0	18.903
750	0	0	0	0	0	0	0	0	0	19.9041	0	0	0	0	0	0	0	4.59347	0	0	0	0	0	0	22.1884	0	18.7653	0	0	9.71464	0	0	0	0	0	0	0	0	1.74027	0	0	0	0	0	0	0	0	0	0
751	0	8.81756	0	0	0	0	0	0	0	0	6.98745	2.60936	2.593	0	0	0	0	0	18.7115	0	0	0	4.74344	0.951078	0	0	0	0	0	0	0	0	0	0	0	0	0	0	0	0	3.08759	0	0	0	3.17742	0	0	0	0
752	0	0	5.55122	0	0	4.04858	0	0	0	2.61	0	0	0	1.88199	0	0	0	0	0	3.73538	0	0	2.72673	0	0	0	0	0	0	0	0	0	100	0	0	1.73702	0	0	0	0	0	0	0	2.11495	0	0	3.51216	3.327	0
753	5.82931	0	0	0	0	0	0	0	0	0	0	0	0	0	1.62624	4.51424	0	0	0	0	0	0	0	0	0	0	0	7.48281	2.82669	0	0	0	0	4.71421	0	0	0	0	0	0	0	0	0	0	0	2.20696	0	0	0
754	0	0	0	0	0	0	0	0	0	0	0	0	0	0	0	0	0	1.88782	0	0	0	0	0	0	0	0	0	0	0	0	0	0	0	0	0	0	0	0	0	0	0	0	0	0	0	0	0	0	0
755	0	0	0	0	0	0	0	0	0	0	0	0	0	0	0	0	0	0	0	0	0	0	0	0	0	0	81.2347	0	0	0	0	100	0	0	0	0	0	0	0	0	0	0	0	0	0	0	0	0	0
756	0	11.223	0	0	0	0	0	0	0	0	0	0	0	0	0	0	0	0	0	0	0	0	0	0	0	0	0	0	0	0	100	0	0	0	0	0	0	0	0	0	0	0	0	0	0	16.4572	0	0	0
757	0	0	0	0	0	0	0	0	0	0	0	0	0	0	0	0	0	0	0	0	0	0	0	0	0	0	0	0	0	0	0	0	0	0	0	0	100	100	98.2597	0	0	0	0	0	0	0	0	0	0
758	0	0	0	0	0	0	0	0	0	77.4859	0	97.3906	0	0	0	0	0	0	0	0	0	0	0	0	0	0	0	0	0	0	0	0	0	0	0	98.263	0	0	0	0	0	0	0	0	0	0	0	0	0
759	94.1707	79.9594	94.4488	100	100	95.9514	100	100	100	0	93.0126	0	97.407	98.118	98.3738	95.4858	100	93.5187	81.2885	96.2646	100	100	92.5298	99.0489	77.8116	100	0	92.5172	97.1733	90.2854	0	0	0	95.2858	100	0	0	0	0	100	96.9124	100	100	97.8851	96.8226	81.3359	96.4878	96.673	100
760	0	0	0	0	0	0	0	0	0	0	0	0	0	0	0	0	0	0	0	0	0	0	0	0	0	0	0	0	0	0	0	0	0	0	0	0	0	0	0	0	0	0	0	0	0	0	0	0	0
761	0	0	0	0	0	0	0	0	0	0	0	0	0	0	0	0	0	0	0	0	0	0	0	0	0	0	100	0	0	0	0	0	0	0	0	0	0	0	0	0	0	0	0	0	0	0	0	0	0
762	0	0	68.6089	0	0	0	0	0	0	0	0	0	0	0	0	0	0	0	0	0	0	0	0	0	0	0	0	0	0	0	0	0	83.3	0	0	0	0	0	0	0	0	0	0	0	0	100	0	0	0
763	0	0	0	0	0	0	100	100	0	0	0	0	0	0	0	0	64.2874	0	0	0	60.0228	0	0	0	0	0	0	53.1729	0	0	0	0	0	0	81.7179	23.51	0	0	0	0	0	0	0	0	0	0	0	0	0
764	26.8346	0	0	100	0	100	0	0	0	0	100	0	0	0	0	0	0	0	0	0	0	0	0	100	0	0	0	46.8271	0	0	76.4408	0	0	0	0	0	0	0	0	0	100	100	0	0	0	0	82.3303	0	0
765	0	71.3038	0	0	100	0	0	0	0	0	0	0	0	0	0	0	0	0	100	100	0	0	0	0	100	100	0	0	0	0	0	0	5.4486	28.7837	0	0	0	100	0	0	0	0	0	0	0	0	0	0	0
766	0	0	0	0	0	0	0	0	0	0	0	78.6965	0	0	0	0	0	0	0	0	0	0	0	0	0	0	0	0	0	100	0	100	0	0	0	0	100	0	100	100	0	0	0	0	0	0	0	48.9879	0
767	0	0	0	0	0	0	0	0	100	0	0	0	100	0	43.5462	0	0	0	0	0	0	0	0	0	0	0	0	0	0	0	0	0	0	0	0	0	0	0	0	0	0	0	0	0	0	0	0	0	0
768	73.1654	28.6962	0	0	0	0	0	0	0	100	0	0	0	0	0	0	35.7126	0	0	0	0	0	0	0	0	0	0	0	0	0	0	0	0	0	0	76.49	0	0	0	0	0	0	0	100	0	0	0	51.0121	0
769	0	0	31.3911	0	0	0	0	0	0	0	0	21.3035	0	0	56.4538	100	0	0	0	0	39.9772	0	100	0	0	0	0	0	0	0	23.5592	0	11.2514	71.2163	18.2821	0	0	0	0	0	0	0	0	0	100	0	17.6697	0	0
770	0	0	0	0	0	0	0	21.3858	0	0	0	0	0	0	0	0	0	0	0	42.043	0	0	0	4.63283	59.0886	0	0	0	47.8334	13.8726	0	20.3934	0	0	0	0	0	0	13.3884	0	45.5138	11.1868	45.1596	0	0	0	0	0	39.9669
771	0	0	0	0	0	32.1678	0	0	0	0	0	0	0	23.9269	0	0	0	0	0	0	0	0	0	0	0	0	0	100	0	0	0	0	0	0	17.8303	0	0	0	0	0	0	0	0	0	0	0	16.9303	0	0
772	23.9401	34.9334	6.12007	0	0	0	20.7415	0	34.7041	10.92	53.0622	100	24.6379	0	0	0	10.1346	5.92258	44.0956	0	0	0	13.122	0	0	100	0	0	0	0	0	0	0	0	0	28.1447	54.1637	26.9678	0	0	0	0	0	28.9351	0	23.0616	0	0	0
773	0	0	0	0	0	0	0	7.93371	0	0	0	0	0	0	0	0	0	0	0	0	0	0	0	0	0	0	36.3865	0	0	5.6249	0	0	0	0	42.1328	0	0	0	0	0	0	35.3315	0	0	0	24.8882	0	0	60.0331
774	0	0	0	19.0456	33.7678	0	0	0	0	0	0	0	0	26.3709	45.3227	0	0	94.0774	0	0	38.3965	0	0	11.0534	0	0	0	0	0	0	0	0	0	0	0	0	0	0	0	100	0	0	0	0	0	0	0	22.275	0
775	0	0	0	0	0	0	79.2585	0	0	0	0	0	75.3621	0	0	0	0	0	0	0	0	100	0	0	0	0	0	0	18.8896	0	0	0	41.2492	0	0	0	0	0	0	0	0	0	0	0	0	0	83.0697	0	0
776	0	65.0666	0	0	0	0	0	70.6805	65.2959	0	0	0	0	0	0	100	0	0	0	0	61.6035	0	86.878	0	40.9114	0	0	0	0	0	0	0	0	0	0	0	0	0	0	0	54.4862	0	54.8404	0	0	52.0502	0	0	0
777	76.0599	0	0	80.9544	66.2322	67.8322	0	0	0	89.08	46.9378	0	0	49.7022	54.6773	0	89.8654	0	0	57.957	0	0	0	84.3137	0	0	63.6135	0	33.2769	80.5024	100	36.0082	58.7508	100	0	32.8064	0	0	0	0	0	53.4817	0	71.0649	100	0	0	0	0
778	0	0	0	0	0	0	0	0	0	0	0	0	0	0	0	0	0	0	0	0	0	0	0	0	0	0	0	0	0	0	0	0	0	0	0	0	45.8363	73.0322	86.6116	0	0	0	0	0	0	0	0	0	0
779	0	0	93.8799	0	0	0	0	0	0	0	0	0	0	0	0	0	0	0	55.9044	0	0	0	0	0	0	0	0	0	0	0	0	43.5984	0	0	40.0368	39.0489	0	0	0	0	0	0	0	0	0	0	0	77.725	0
780	0	0	0	0	0	94.6849	0	86.3989	0	0	64.2519	34.5135	0	0	0	0	100	0	87.7949	0	0	0	91.8427	0	0	0	0	0	0	0	0	0	59.5758	0	0	0	0	0	0	0	90.0682	100	0	100	0	0	0	0	0
781	84.9307	84.0321	100	91.0574	96.6593	0	89.0018	0	100	70.0145	0	50.958	0	79.6918	100	100	0	88.0922	0	100	83.2957	70.9681	0	94.4608	89.1975	36.4945	0	39.3219	0	0	81.7618	0	0	0	0	0	0	0	0	74.5219	0	0	80.5895	0	85.9812	93.7239	78.073	0	85.2129
782	0	0	0	0	0	0	0	0	0	0	0	0	0	0	0	0	0	0	0	0	0	0	0	0	0	43.3358	100	53.8553	89.074	94.4055	0	0	0	0	80.0981	83.0707	91.6822	87.9412	100	0	0	0	0	0	0	0	0	56.7989	0
783	0	0	0	0	0	0	0	0	0	0	0	0	100	0	0	0	0	0	0	0	0	0	0	0	0	0	0	0	0	0	0	0	0	0	0	0	0	0	0	0	0	0	19.4105	0	0	0	0	0	0
784	0	0	0	0	0	0	0	0	0	0	26.16	0	0	0	0	0	0	0	0	0	0	0	0	0	0	0	0	0	0	0	0	0	19.4711	0	0	0	0	0	0	0	0	0	0	0	0	0	0	0	0
785	0	0	0	8.94262	0	5.3151	0	0	0	0	0	0	0	0	0	0	0	0	0	0	0	8.40515	8.15727	0	0	13.6974	0	0	0	0	0	0	0	100	0	16.9293	0	0	0	25.4781	0	0	0	0	14.0188	0	7.89329	43.2011	0
786	15.0693	15.9679	0	0	0	0	10.9982	13.6011	0	14.3339	0	7.73909	0	0	0	0	0	11.9078	0	0	0	0	0	5.53923	0	0	0	0	10.926	0	18.2382	100	20.9531	0	19.9019	0	0	0	0	0	9.93181	0	0	0	0	6.27609	0	0	0
787	0	0	0	0	3.34073	0	0	0	0	0	0	0	0	0	0	0	0	0	0	0	16.7043	0	0	0	10.8025	0	0	6.82279	0	5.5945	0	0	0	0	0	0	0	12.0588	0	0	0	0	0	0	0	0	0	0	0
788	0	0	0	0	0	0	0	0	0	0	0	0	0	20.3082	0	0	0	0	12.2051	0	0	0	0	0	0	6.47232	0	0	0	0	0	0	0	0	0	0	8.31777	0	0	0	0	0	0	0	0	0	0	0	0
789	0	0	0	0	0	0	0	0	0	15.6516	9.58807	6.7894	0	0	0	0	0	0	0	0	0	20.6267	0	0	0	0	0	0	0	0	0	0	0	0	0	0	0	0	0	0	0	0	0	0	0	0	14.0337	0	14.7871
790	22.5899	0	32.904	14.9005	19.2865	29.5781	17.1722	0	38.6753	0	0	0	24.6127	0	21.4988	5.80419	7.10984	0	21.344	0	16.9023	0	35.9652	21.2226	34.2282	0	0	0	0	0	0	0	0	0	20.6205	16.869	0	0	0	0	0	0	10.3281	0	19.0903	11.4007	0	0	0
791	0	0	0	0	0	0	0	12.403	0	0	0	0	0	0	0	0	0	13.4024	0	22.1359	0	0	0	0	0	0	30.0144	29.2105	39.1846	0	0	0	0	29.4622	0	0	0	0	0	0	22.0791	0	0	0	0	0	0	0	0
792	0	0	0	0	0	0	0	0	0	0	0	0	0	0	0	0	0	0	0	0	0	0	0	0	0	26.5162	0	0	0	13.3924	0	0	0	0	0	0	3.32737	0	0	0	0	0	0	0	0	0	0	0	27.3436
793	0	0	0	0	0	0	0	26.8641	0	0	0	0	0	0	0	21.0784	0	0	24.3508	0	0	0	0	0	0	0	0	0	0	0	0	0	4.1002	0	14.6518	0	0	0	0	0	0	34.2044	0	26.3082	0	0	0	0	0
794	13.6606	37.5831	0	12.2916	0	17.4337	0	0	61.3247	30.628	24.3207	28.3081	16.0447	7.51147	0	0	28.9016	20.1095	0	24.5984	0	12.9847	15.5063	20.0444	0	0	0	0	0	0	32.8137	38.4638	29.1628	13.8946	0	0	0	0	0	0	0	0	26.0784	0	17.1365	0	39.3573	52.4234	0
795	0	0	0	0	42.5263	0	0	0	0	0	0	0	0	0	24.1607	0	0	0	0	0	0	0	0	0	21.4294	16.4551	69.9856	28.0982	31.6195	36.334	0	0	0	0	0	39.0264	38.6404	43.1607	41.3588	100	0	0	0	0	0	0	0	0	0
796	63.7495	62.4169	0	0	0	52.9882	42.4398	0	0	69.372	0	0	59.3426	52.4847	0	0	0	0	54.3052	0	0	0	0	0	0	0	0	0	0	0	0	0	0	0	0	0	0	0	0	0	47.8726	0	0	0	0	0	0	0	0
797	0	0	0	0	0	0	0	60.733	0	0	75.6793	71.6919	0	0	0	0	63.9885	0	0	0	83.0977	0	0	0	44.3424	57.0287	0	0	29.1959	0	67.1863	61.5362	66.737	0	0	0	0	0	0	0	0	0	63.5936	73.6918	63.7732	0	60.6427	0	0
798	0	0	67.096	0	38.1871	0	40.388	0	0	0	0	0	0	0	54.3405	73.1175	0	66.4881	0	53.2657	0	87.0153	0	58.733	0	0	0	42.6913	0	50.2736	0	0	0	56.6432	64.7277	44.1046	58.0322	56.8393	58.6412	0	30.0483	65.7956	0	0	0	88.5993	0	47.5766	0
799	0	0	0	72.808	0	0	0	0	0	0	0	0	0	40.0038	0	0	0	0	0	0	0	0	48.5285	0	0	0	0	0	0	0	0	0	0	0	0	0	0	0	0	0	0	0	0	0	0	0	0	0	72.6564
800	0	0	0	0	0	0	0	0	0	0	0	0	0	0	0	0	0	0	0	0	0	0	0	0	0	0	0	0	0	0	0	0	0	0	0	0	0	0	0	0	0	0	0	0	0	0	0	0	0
801	0	0	0	0	0	0	0	0	0	0	0	0	0	0	0	0	0	0	0	0	0	0	0	0	0	0	0	0	0	0	0	0	0	0	0	0	0	0	0	0	0	0	0	0	0	0	0	0	0
802	0	0	0	0	0	0	0	0	43.8808	0	0	0	0	0	0	0	0	0	0	100	0	0	0	0	0	0	0	0	0	0	0	0	0	0	0	0	0	0	0	25.7559	0	0	0	0	0	0	0	0	0
803	75.5076	100	100	100	100	100	0	100	56.1192	73.5257	100	100	100	100	100	77.687	100	100	83.8838	0	100	67.8257	100	100	0	0	100	0	0	0	100	100	100	74.4179	100	63.5331	0	100	0	74.2441	100	100	100	100	100	73.1802	100	100	100
804	0	0	0	0	0	0	0	0	0	0	0	0	0	0	0	0	0	0	0	0	0	0	0	0	100	100	0	100	100	100	0	0	0	0	0	0	100	0	100	0	0	0	0	0	0	0	0	0	0
805	0	0	0	0	0	0	0	0	0	26.4743	0	0	0	0	0	0	0	0	0	0	0	0	0	0	0	0	0	0	0	0	0	0	0	0	0	0	0	0	0	0	0	0	0	0	0	0	0	0	0
806	0	0	0	0	0	0	0	0	0	0	0	0	0	0	0	0	0	0	0	0	0	0	0	0	0	0	0	0	0	0	0	0	0	0	0	0	0	0	0	0	0	0	0	0	0	0	0	0	0
807	0	0	0	0	0	0	0	0	0	0	0	0	0	0	0	22.313	0	0	16.1162	0	0	0	0	0	0	0	0	0	0	0	0	0	0	0	0	0	0	0	0	0	0	0	0	0	0	0	0	0	0
808	0	0	0	0	0	0	0	0	0	0	0	0	0	0	0	0	0	0	0	0	0	0	0	0	0	0	0	0	0	0	0	0	0	0	0	0	0	0	0	0	0	0	0	0	0	26.8198	0	0	0
809	24.4924	0	0	0	0	0	100	0	0	0	0	0	0	0	0	0	0	0	0	0	0	32.1743	0	0	0	0	0	0	0	0	0	0	0	25.5821	0	36.4669	0	0	0	0	0	0	0	0	0	0	0	0	0
810	0	0	64.7298	63.2344	54.4273	66.7619	51.1127	92.8328	87.7076	70.5325	38.4728	80.973	38.1075	0	0	0	0	32.7294	0	37.8846	0	0	85.5623	0	0	60.5139	0	0	0	0	78.9629	0	66.5021	0	77.3058	0	0	0	0	0	28.5972	0	0	55.5233	73.3751	0	0	34.2896	53.4041
811	0	0	0	0	0	0	0	0	0	0	0	0	0	28.5714	71.4795	0	91.1733	0	0	0	0	0	0	71.8367	100	0	46.9296	0	0	0	0	0	0	0	0	0	0	66.8459	68.0006	85.5443	0	0	82.9457	0	0	0	75.2588	0	0
812	0	0	0	0	0	0	0	0	0	0	0	0	0	0	0	0	0	0	64.2986	0	71.0822	0	0	0	0	0	0	74.8574	100	0	0	0	0	0	0	0	0	0	0	0	0	0	0	0	0	0	0	17.5841	0
813	28.7081	0	0	0	0	0	0	0	0	0	32.8395	0	37.0907	38.7593	0	0	0	0	0	53.7797	0	0	0	0	0	0	18.2656	0	0	100	0	61.3049	0	0	0	0	0	0	0	0	30.1927	0	0	0	0	0	0	0	27.4683
814	0	0	0	0	0	0	48.8873	0	0	0	0	0	0	0	0	44.7653	0	0	0	0	0	0	0	0	0	0	0	0	0	0	0	0	33.4979	0	0	0	0	0	0	0	0	0	0	29.7785	0	0	0	0	0
815	0	0	26.4526	36.7656	0	0	0	0	0	6.63749	0	0	0	0	0	0	8.82667	0	0	0	0	100	0	0	0	0	0	0	0	0	0	0	0	0	0	0	72.7298	0	0	0	0	55.3041	0	0	0	0	0	0	0
816	71.2919	100	0	0	0	0	0	0	0	0	28.6877	0	24.8018	0	0	55.2347	0	0	0	0	0	0	0	0	0	25.8904	0	0	0	0	0	0	0	0	0	0	0	0	0	0	27.6791	22.2665	0	0	0	45.7717	0	27.4125	0
817	0	0	0	0	45.5727	33.2381	0	0	12.2924	0	0	0	0	0	11.4337	0	0	32.2716	0	0	0	0	0	28.1633	0	0	0	25.1426	0	0	0	0	0	0	22.6942	100	27.2702	0	0	0	0	0	0	0	0	54.2283	24.7412	0	0
818	0	0	8.81754	0	0	0	0	0	0	22.8301	0	19.027	0	32.6692	0	0	0	34.999	35.7014	8.33577	28.9178	0	14.4377	0	0	0	34.8048	0	0	0	0	38.6951	0	100	0	0	0	33.1541	31.9994	14.4557	0	0	0	14.6981	0	0	0	0	19.1276
819	0	0	0	0	0	0	0	7.16724	0	0	0	0	0	0	17.0868	0	0	0	0	0	0	0	0	0	0	13.5957	0	0	0	0	21.0371	0	0	0	0	0	0	0	0	0	13.531	22.4294	17.0543	0	26.6249	0	0	20.7138	0
820	0	7.88031	0	7.58516	0	9.76306	4.46613	0	0	0	0	0	10.8961	0	0	0	15.5971	0	0	0	0	9.31644	0	0	0	0	0	0	11.6432	0	0	0	0	0	0	0	0	0	0	0	0	0	0	0	0	0	13.231	0	0
821	0	0	9.49993	0	0	0	0	0	11.7808	0	10.3905	0	0	0	0	0	0	0	0	0	22.9507	0	0	0	0	9.75314	6.37752	0	0	0	9.79753	0	0	0	0	0	0	0	0	0	0	0	0	0	0	0	0	0	0
822	0	0	0	7.81961	0	0	22.2715	11.5608	0	0	0	0	0	0	0	0	8.85703	0	11.8388	0	0	0	0	0	0	0	0	0	0	0	0	0	0	30.887	0	0	0	0	0	0	0	0	14.9197	0	0	0	0	8.81424	0
823	25.8164	0	0	0	0	0	0	0	0	0	0	0	0	0	0	11.2667	0	11.9606	0	14.825	0	7.79291	15.5765	10.7735	34.5204	0	0	0	0	18.177	0	8.32817	15.8889	0	0	6.26151	0	4.25923	0	0	8.49498	7.21952	0	10.821	0	18.5124	11.1196	0	10.2598
824	0	0	0	0	0	0	0	0	0	0	0	0	0	0	12.3024	0	0	0	0	0	0	0	0	0	10.7109	0	0	11.9988	0	6.99523	0	0	0	0	0	0	10.5934	0	11.0054	0	0	0	0	0	0	0	0	0	0
825	0	15.8063	0	0	0	10.2593	0	0	0	0	0	24.576	0	12.2067	42.82	0	0	0	54.0513	0	0	0	0	0	0	0	0	0	0	0	0	0	0	0	9.58333	0	0	0	0	68.3503	47.0788	0	52.2864	0	55.175	0	0	0	0
826	74.1836	51.5875	90.5001	84.5952	100	79.9777	73.2623	88.4392	0	100	89.6095	75.424	46.4548	87.7933	0	88.7333	49.288	88.0394	0	54.4464	77.0493	82.8907	84.4235	71.275	0	0	0	0	0	0	90.2025	91.6718	60.8468	69.113	90.4167	84.512	0	0	0	0	0	63.4804	0	0	0	81.4876	75.6494	91.1858	0
827	0	0	0	0	0	0	0	0	88.2192	0	0	0	0	0	0	0	0	0	0	0	0	0	0	0	54.7687	90.2469	0	88.0012	88.3568	74.8278	0	0	0	0	0	0	89.4066	95.7408	88.9946	0	0	0	0	89.179	0	0	0	0	68.8218
828	0	0	0	0	0	0	0	0	0	0	0	0	0	0	44.8776	0	0	0	34.1099	0	0	0	0	0	0	0	93.6225	0	0	0	0	0	23.2643	0	0	0	0	0	0	31.6497	44.4263	0	32.7939	0	44.825	0	0	0	20.9184
829	0	24.7259	0	0	0	0	0	0	0	0	0	0	42.6491	0	0	0	26.2578	0	0	30.7286	0	0	0	17.9514	0	0	0	0	0	0	0	0	0	0	0	9.22652	0	0	0	0	0	29.3001	0	0	0	0	0	0	0
830	0	0	0	0	0	12.0503	0	0	0	0	0	0	0	0	0	0	0	0	25.0216	0	0	19.1461	42.6868	0	52.0492	0	0	36.6537	44.7833	51.5408	0	20.7208	0	32.4869	0	0	0	0	0	0	0	0	0	0	0	28.1999	47.4789	0	0
831	81.7428	0	0	0	32.4291	0	31.7358	0	0	27.5234	0	0	0	0	0	32.9161	0	0	0	0	0	0	0	0	0	0	0	0	0	0	0	0	0	0	14.0437	0	0	0	0	37.4531	0	0	22.5623	0	0	0	0	73.5168	0
832	0	0	0	0	0	0	0	0	0	0	0	0	0	0	0	0	0	0	0	0	41.0462	0	0	0	0	0	0	0	0	0	0	0	0	0	0	0	0	0	0	0	0	0	0	0	0	0	0	0	0
833	0	0	0	0	0	0	0	0	0	0	0	0	0	100	0	0	0	0	0	0	0	0	0	0	0	0	0	0	0	0	0	0	0	0	0	0	0	0	0	0	60.3855	0	0	29.842	0	0	0	0	0
834	0	0	100	68.6622	0	0	0	0	0	0	0	0	0	0	0	0	0	0	50.7359	0	0	34.56	0	0	0	0	100	0	0	0	0	0	0	0	0	42.2556	0	0	0	40.4021	0	0	0	53.5501	0	0	0	0	100
835	4.49523	0	0	0	0	0	0	36.799	0	72.4766	100	29.1542	0	0	27.51	0	0	49.2499	0	0	0	0	57.3132	0	0	0	0	0	0	48.4592	0	79.2792	100	67.5131	0	0	0	0	0	0	0	52.2612	48.1417	0	100	71.8001	0	0	0
836	0	55.8954	0	0	67.5709	39.4825	29.1154	63.201	100	0	0	70.8458	100	0	0	67.0839	100	50.7501	0	0	58.9538	0	0	100	47.9508	100	0	0	55.2167	0	100	0	0	0	0	0	0	0	0	0	0	0	0	0	0	0	52.5211	0	0
837	13.7619	0	0	31.3378	0	0	0	0	0	0	0	0	0	0	72.49	0	0	0	0	0	0	0	0	0	0	0	0	63.3463	0	0	0	0	0	0	0	0	100	100	100	22.1448	39.6145	47.7388	0	16.6079	0	0	0	26.4832	0
838	0	44.1046	0	0	0	48.4671	0	0	0	0	0	0	0	0	0	0	0	0	24.2424	0	0	46.2939	0	0	0	0	0	0	0	0	0	0	0	0	61.8215	57.7444	0	0	0	0	0	0	29.296	0	0	0	0	0	0
839	0	0	0	0	0	0	39.1488	0	0	0	0	0	0	0	0	0	0	0	0	0	0	0	0	0	0	0	0	0	0	0	0	0	0	0	24.1348	0	0	0	0	0	0	0	0	0	0	0	0	0	0
840	0	0	0	0	0	0	0	0	0	0	0	0	0	37.6782	0	35.6012	44.8777	41.3548	0	0	100	0	0	0	0	0	0	0	0	0	0	0	0	0	0	0	0	0	0	0	0	0	0	63.9941	0	60.7079	46.0113	0	36.5284
841	0	0	36.7072	35.6019	100	0	0	36.6532	100	35.2576	59.3997	53.7675	43.0118	0	65.7493	0	0	0	45.9168	50.9391	0	0	27.656	24.2012	0	0	57.0871	0	55.439	0	65.1251	64.4096	67.7823	47.3828	0	22.5874	0	0	0	46.8127	34.2494	0	100	0	61.7554	0	0	0	0
842	33.6226	0	0	0	0	0	0	0	0	0	0	0	0	0	0	0	0	0	0	0	0	0	0	0	0	0	0	36.7228	0	77.3839	0	0	0	0	0	0	82.1273	100	100	0	0	0	0	0	0	0	0	33.867	0
843	0	0	0	0	0	0	0	0	0	0	0	0	0	0	0	0	0	0	0	0	0	19.2217	0	21.4793	54.1507	0	0	0	0	0	0	0	0	0	45.0022	0	0	0	0	0	0	0	0	0	0	0	0	0	0
844	14.4904	20.145	0	0	0	0	0	30.519	0	0	0	0	0	0	0	18.0033	0	0	0	0	0	0	0	0	0	75.1542	0	0	0	7.10191	5.76577	0	0	0	0	0	0	0	0	0	0	41.4451	0	0	0	0	0	0	0
845	0	20.0107	0	0	0	0	0	0	0	0	0	0	0	0	0	0	0	0	0	10.8471	0	0	0	0	0	0	0	21.937	0	0	0	0	0	0	0	0	0	0	0	0	0	0	0	0	0	39.2921	0	0	28.0334
846	0	0	0	0	0	0	0	0	0	0	40.6003	0	0	62.3218	0	0	0	0	0	0	0	0	0	0	0	0	0	0	0	0	29.1091	0	0	0	0	0	0	0	0	0	0	0	0	0	0	0	53.9887	0	0
847	0	0	0	64.3981	0	100	0	32.8278	0	64.7424	0	46.2325	0	0	34.2507	0	0	0	54.0832	0	0	0	0	0	45.8493	0	0	0	44.561	0	0	35.5904	0	52.6172	54.9978	77.4126	0	0	0	53.1873	0	0	0	36.0059	38.2446	0	0	0	0
848	51.887	59.8442	63.2928	0	0	0	0	0	0	0	0	0	56.9882	0	0	46.3955	55.1223	58.6452	0	38.2139	0	80.7783	72.344	54.3195	0	0	42.9129	41.3402	0	0	0	0	32.2177	0	0	0	17.8727	0	0	0	65.7506	58.5549	0	0	0	0	0	66.133	35.4382
849	0	0	0	0	0	0	100	0	0	0	0	0	0	0	0	0	0	0	0	0	0	0	0	0	0	24.8458	0	0	0	15.5142	0	0	0	0	0	0	0	0	0	0	0	0	0	0	0	0	0	0	0
850	34.9499	0	0	0	27.1226	0	0	0	0	0	39.485	52.9984	0	0	0	0	0	0	0	46.8077	0	0	0	47.933	0	0	0	0	0	0	0	0	0	0	0	0	0	9.53041	3.90084	0	0	0	0	0	37.366	0	0	0	0
851	0	0	0	94.9658	62.3122	80.0952	0	80.6126	100	82.8743	0	0	92.0472	100	100	95.0586	100	96.7244	100	0	94.9466	78.2031	0	0	0	0	0	0	0	0	100	94.2917	83.2235	80.6055	100	94.6695	0	0	0	100	0	83.9453	0	70.728	0	89.3508	93.8066	90.7164	0
852	0	57.0671	81.6432	0	0	0	100	0	0	0	0	0	0	0	0	0	0	0	0	0	0	0	0	0	100	100	0	100	100	100	0	0	0	0	0	0	100	90.4696	55.9001	0	0	0	100	0	0	0	0	0	100
853	41.5519	0	0	0	0	0	0	0	0	0	37.8187	31.0643	0	0	0	0	0	0	0	53.1923	0	0	100	52.067	0	0	73.3422	0	0	0	0	0	0	0	0	0	0	0	0	0	0	0	0	0	39.1128	0	0	0	0
854	0	0	0	0	10.5652	19.9048	0	0	0	0	0	0	0	0	0	0	0	0	0	0	0	0	0	0	0	0	0	0	0	0	0	0	0	0	0	0	0	0	0	0	77.6241	0	0	0	0	0	0	0	0
855	0	12.3626	0	0	0	0	0	0	0	0	0	15.9373	0	0	0	0	0	0	0	0	5.05336	0	0	0	0	0	0	0	0	0	0	0	16.7765	0	0	0	0	0	0	0	22.3759	0	0	29.272	0	10.6492	0	0	0
856	0	0	0	0	0	0	0	19.3874	0	17.1257	0	0	7.95276	0	0	0	0	0	0	0	0	0	0	0	0	0	0	0	0	0	0	5.70832	0	0	0	5.33053	0	0	0	0	0	16.0547	0	0	0	0	0	9.28358	0
857	0	0	18.3568	5.03418	0	0	0	0	0	0	0	0	0	0	0	0	0	3.27556	0	0	0	0	0	0	0	0	26.6578	0	0	0	0	0	0	19.3945	0	0	0	0	0	0	0	0	0	0	0	0	6.19335	0	0
858	0	0	0	0	0	0	0	0	0	0	0	0	0	0	0	4.94142	0	0	0	0	0	0	0	0	0	0	0	0	0	0	0	0	0	0	0	0	0	0	40.199	0	0	0	0	0	0	0	0	0	0
859	23.4983	30.5703	0	0	0	0	0	0	0	0	22.6963	0	0	0	0	0	0	0	0	0	0	21.7969	0	0	0	0	0	0	0	0	0	0	0	0	0	0	0	0	0	0	0	0	0	0	23.5213	0	0	0	0
860	0	0	0	0	0	0	0	0	0	0	0	22.2373	0	0	0	0	0	50.8559	0	0	0	0	66.173	23.2245	0	0	0	0	8.73057	0	0	0	0	0	0	22.5799	0	0	0	0	45.3228	0	71.7056	0	0	46.3636	0	0	0
861	0	0	0	45.6341	44.6452	0	61.9792	0	0	19.5893	0	0	0	0	52.3054	44.9371	58.7183	0	0	65.2805	49.0975	0	0	0	64.2798	0	0	0	0	0	0	0	46.2593	0	0	0	0	0	0	0	0	46.5478	0	0	33.6531	0	24.1418	36.0535	19.198
862	0	0	0	0	0	0	0	0	0	0	0	0	37.159	0	0	0	0	0	0	0	0	22.8825	0	0	0	56.7906	48.1915	0	0	0	76.3867	41.8843	0	11.8717	76.2059	25.9308	39.5588	71.9298	0	0	0	0	0	57.6243	0	0	0	0	0
863	0	39.552	0	0	0	42.0947	0	55.2959	0	0	0	0	0	0	0	0	0	0	63.7715	0	0	0	0	17.0931	0	0	0	52.8691	0	0	0	0	0	44.6032	0	0	0	0	0	0	23.0576	0	0	0	0	0	0	0	0
864	0	0	46.0511	0	0	11.188	0	0	0	0	0	45.1554	0	43.6815	47.6946	0	0	0	0	0	26.9524	77.1175	0	0	0	0	0	0	39.759	67.4931	0	0	31.2527	0	0	0	0	0	0	0	12.7368	0	0	0	0	0	0	15.9729	80.802
865	65.8025	0	0	0	0	0	22.0802	0	50.564	80.4107	0	0	0	31.2402	0	30.4626	0	49.1441	0	0	0	0	0	30.2382	0	0	0	0	0	0	0	14.812	0	0	0	51.4893	0	0	0	58.7071	0	29.1267	0	0	66.3469	0	75.8582	0	0
866	0	27.3228	0	0	0	0	0	0	23.8308	0	0	0	62.841	0	0	0	7.51997	0	0	14.8549	0	0	6.37832	0	0	0	18.5605	47.1309	0	0	0	0	0	0	0	0	21.7941	28.0702	0	0	0	0	28.2944	0	0	0	0	0	0
867	0	0	0	54.3659	55.3548	46.7173	0	0	0	0	100	0	0	0	0	24.6003	0	0	0	0	23.95	0	0	0	0	0	0	0	0	0	23.6133	0	22.488	0	0	0	0	0	0	0	0	0	0	0	0	53.6364	0	0	0
868	34.1975	0	53.9489	0	0	0	15.9407	44.7041	0	0	0	32.6072	0	25.0782	0	0	33.7617	0	36.2285	19.8646	0	0	27.4487	29.4442	0	43.2094	0	0	51.5104	32.5069	0	0	0	43.5251	23.7941	0	0	0	100	41.2929	0	24.3256	0	42.3757	0	0	0	47.9736	0
869	0	33.1252	0	0	0	0	0	0	25.6052	0	0	0	0	0	0	0	0	0	0	0	0	0	0	0	35.7202	0	33.2481	0	0	0	0	43.3036	0	0	0	0	38.6471	0	0	0	18.8829	0	0	0	0	0	0	0	0
870	0	0	0	0	0	0	0	0	0	0	0	0	0	0	10.2255	0	0	0	0	0	0	0	0	0	0	0	0	0	0	0	0	0	0	0	0	0	0	0	0	0	0	0	0	0	0	0	0	0	0
871	0	0	3.62803	0	0	0	0	0	0	0	0	0	0	0	0	0	0	0	0	0	14.2043	0	0	0	0	0	0	0	12.6977	0	0	0	0	0	0	0	0	0	0	0	0	0	0	0	0	0	0	0	0
872	10.7231	0	0	0	0	0	0	0	0	0	0	0	0	0	0	0	0	0	0	13.2787	0	0	0	0	0	0	0	0	0	0	0	0	17.5283	0	0	0	0	11.1177	0	0	0	0	11.7277	0	0	0	11.3242	0	0
873	0	0	0	0	0	0	0	0	0	0	0	0	6.47553	7.5631	9.40902	0	13.5446	0	0	0	0	0	0	5.86957	0	38.2156	19.791	0	0	0	10.8195	16.0014	0	17.808	0	7.77904	0	0	0	0	11.9248	0	0	5.76725	0	0	0	16.3756	0
874	0	24.0851	13.7656	10.0872	0	11.6898	0	0	14.4918	0	0	22.1889	0	0	0	14.4901	0	10.1591	27.8605	0	10.8215	7.90833	6.43401	0	0	0	0	0	0	10.1736	0	0	0	0	20.5753	0	20.267	0	0	12.6056	0	13.9108	6.71607	0	0	11.3591	0	0	0
875	0	0	0	0	0	0	0	18.7719	0	0	0	0	0	0	0	0	0	0	0	0	0	0	0	0	4.93321	0	0	5.19037	4.09352	0	0	0	0	0	0	0	0	0	14.1245	0	0	0	0	0	0	0	0	0	0
876	0	0	0	0	0	0	0	0	0	0	0	0	0	0	0	0	0	0	0	0	0	0	0	0	0	0	0	0	0	0	0	0	0	0	0	0	0	0	0	0	0	0	0	0	0	0	0	0	0
877	0	0	0	0	0	0	0	0	0	0	28.1033	0	0	0	0	0	0	0	0	0	0	0	0	0	0	0	0	0	0	0	0	0	0	0	0	0	0	0	0	0	0	0	0	94.2327	7.61612	0	0	0	0
878	89.2769	75.9149	82.6064	89.9128	100	88.3102	100	81.2281	85.5082	100	71.8967	77.8111	93.5245	92.4369	80.3655	85.5099	86.4554	89.8409	72.1395	86.7213	74.9741	92.0917	93.566	94.1304	0	0	0	0	0	0	89.1805	83.9986	82.4717	82.192	79.4247	92.221	0	0	0	87.3944	88.0752	86.0892	81.5563	0	92.3839	88.6409	88.6758	83.6244	100
879	0	0	0	0	0	0	0	0	0	0	0	0	0	0	0	0	0	0	0	0	0	0	0	0	95.0668	61.7844	80.209	94.8096	83.2088	89.8264	0	0	0	0	0	0	79.733	88.8823	85.8755	0	0	0	0	0	0	0	0	0	0
880	0	42.8205	0	0	0	0	0	0	0	0	0	100	0	0	0	0	0	0	0	0	0	0	0	0	0	0	0	0	0	0	0	0	0	0	0	0	0	0	0	0	0	0	0	0	0	0	0	0	0
881	0	0	0	0	0	100	64.518	100	0	33.2658	0	0	0	0	67.0606	0	0	0	50.788	0	38.2876	0	0	0	0	0	0	0	0	0	0	100	0	0	0	0	0	0	0	0	100	0	0	0	0	0	0	37.1896	0
882	0	0	0	0	0	0	0	0	56.4002	0	61.3091	0	0	0	0	0	0	0	0	0	0	0	0	0	0	53.7965	0	0	0	0	75.3682	0	86.4174	100	0	0	0	0	0	53.87	0	0	0	26.0488	0	100	0	0	0
883	0	0	0	0	0	0	0	0	0	0	0	0	0	0	0	0	0	0	0	0	0	0	0	0	0	0	0	0	0	0	0	0	0	0	0	0	100	85.7891	100	0	0	0	0	0	0	0	0	0	0
884	0	0	52.3958	0	0	0	0	0	0	0	0	0	0	0	0	0	0	0	0	0	61.7124	0	66.1184	0	0	0	0	0	0	100	0	0	0	0	0	0	0	0	0	46.13	0	0	0	0	0	0	0	0	0
885	0	57.1795	0	0	0	0	0	0	0	0	0	0	100	100	0	0	0	0	0	0	0	0	0	0	0	20.5011	0	0	0	0	0	0	13.5826	0	0	0	0	0	0	0	0	0	0	0	0	0	0	0	0
886	0	0	0	100	0	0	35.482	0	0	18.0897	0	0	0	0	32.9394	43.0062	0	35.3832	0	100	0	0	0	100	0	0	100	0	0	0	24.6318	0	0	0	0	100	0	14.2109	0	0	0	0	0	31.7177	100	0	100	29.2204	100
887	0	0	0	0	0	0	0	0	43.5998	0	38.6909	0	0	0	0	0	0	0	49.212	0	0	100	0	0	0	0	0	0	0	0	0	0	0	0	0	0	0	0	0	0	0	0	0	0	0	0	0	0	0
888	0	0	0	0	0	0	0	0	0	0	0	0	0	0	0	0	0	0	0	0	0	0	0	0	100	0	0	0	100	0	0	0	0	0	100	0	0	0	0	0	0	100	0	0	0	0	0	0	0
889	0	0	47.6042	0	0	0	0	0	0	48.6445	0	0	0	0	0	56.9938	0	64.6168	0	0	0	0	33.8816	0	0	25.7024	0	0	0	0	0	0	0	0	0	0	0	0	0	0	0	0	100	42.2336	0	0	0	33.59	0
890	0	38.0336	0	38.8596	0	23.195	35.3577	45.6215	55.2457	0	23.3951	65.0132	0	0	26.019	0	48.4712	0	68.6933	0	0	18.1477	0	0	20.094	0	0	0	0	0	76.6349	60.2732	80.9243	0	70.0054	0	0	89.3768	0	18.9131	76.0696	0	0	0	0	0	43.4494	0	0
891	100	0	0	0	35.0299	0	0	0	0	0	0	0	0	0	0	0	0	0	0	0	0	0	0	16.3336	0	0	0	30.9599	0	31.0573	0	0	0	30.2934	0	0	81.0807	0	86.9411	0	0	53.9984	0	0	50.8197	53.016	0	0	0
892	0	0	0	0	0	6.84647	0	0	0	0	34.6469	0	26.3596	46.5034	0	55.3299	0	0	0	24.422	37.403	0	25.3844	27.4507	79.906	23.1427	50.3776	0	0	0	0	0	0	0	0	36.7457	0	0	0	0	0	0	53.7288	32.4027	0	0	0	14.0901	38.9088
893	0	0	0	0	0	0	27.0429	0	0	48.8857	0	0	35.8936	0	23.6847	0	0	0	0	0	0	23.3263	0	0	0	42.9542	0	13.8907	0	0	8.32611	30.9148	0	0	29.9946	0	0	0	0	0	0	0	0	0	0	0	0	0	0
894	0	0	36.412	4.82456	0	0	0	0	44.7543	0	0	0	0	0	0	0	0	0	0	0	0	0	0	56.2156	0	0	0	0	0	0	0	0	0	0	0	0	0	0	0	45.1719	23.9304	0	0	0	0	0	0	0	61.0912
895	0	61.9664	0	0	0	69.9585	0	54.3785	0	0	0	0	0	0	0	0	0	80.4391	13.4604	75.578	0	0	0	0	0	0	0	0	0	0	0	0	0	0	0	0	0	0	13.0589	0	0	0	46.2712	67.5973	49.1803	0	0	67.3587	0
896	0	0	0	0	64.9701	0	25.6353	0	0	51.1143	0	13.211	0	0	0	0	51.5288	0	0	0	0	58.526	74.6156	0	0	0	0	55.1494	0	0	0	0	0	0	0	63.2543	0	0	0	0	0	46.0016	0	0	0	0	56.5506	0	0
897	0	0	63.588	56.3158	0	0	0	0	0	0	41.9579	0	0	53.4966	50.2963	44.6701	0	0	17.8463	0	62.597	0	0	0	0	33.9031	49.6224	0	0	0	15.039	0	0	0	0	0	0	0	0	35.915	0	0	0	0	0	46.984	0	0	0
898	0	0	0	0	0	0	0	0	0	0	0	0	37.7467	0	0	0	0	0	0	0	0	0	0	0	0	0	0	0	0	68.9427	0	0	19.0757	69.7066	0	0	18.9193	10.6232	0	0	0	0	0	0	0	0	0	0	0
899	0	0	0	0	0	0	11.964	0	0	0	0	21.7758	0	0	0	0	0	19.5609	0	0	0	0	0	0	0	0	0	0	0	0	0	8.812	0	0	0	0	0	0	0	0	0	0	0	0	0	0	0	18.5512	0
900	0	0	0	0	0	0	0	0	0	0	0	0	0	0	0	0	0	0	0	0	0	0	0	0	0	0	0	0	0	0	0	0	0	0	0	0	0	0	0	0	0	0	0	0	0	17.0125	0	0	0
901	0	0	0	7.18721	0	0	0	0	0	0	0	0	17.7304	0	0	0	14.5702	0	8.18207	0	21.9584	0	0	0	0	0	0	0	0	0	0	0	0	0	37.7065	0	0	0	8.22459	0	31.8945	0	4.35083	0	0	0	0	0	0
902	9.79946	18.5016	0	0	4.95731	8.50178	0	14.3841	14.7671	14.7049	14.3535	14.2797	0	9.5498	4.26166	0	0	8.27023	0	19.4249	0	11.2208	9.24458	9.28439	0	0	14.9829	0	5.74869	0	12.5415	19.6167	18.9324	18.9288	0	10.5857	0	0	0	0	6.09529	0	0	0	14.5212	0	22.6021	0	12.8714
903	0	0	0	0	0	0	0	0	0	0	0	0	0	0	0	0	0	0	0	0	0	0	0	0	0	34.7173	0	0	0	0	0	0	0	0	0	0	10.8923	22.8525	7.31474	0	0	0	0	0	0	0	0	5.57185	0
904	0	0	0	0	0	0	0	0	0	0	0	0	0	0	0	0	0	0	0	0	0	0	0	0	0	0	0	0	0	0	0	0	0	0	0	0	0	0	0	0	0	0	0	0	0	0	0	0	0
905	0	0	0	0	0	0	0	0	0	0	0	0	0	0	0	18.7841	85.4298	41.112	0	0	0	0	0	0	27.2507	0	0	0	0	14.1027	0	0	0	0	0	0	0	0	0	0	62.0102	0	0	56.6074	0	0	0	0	0
906	53.4634	81.4984	100	92.8128	95.0427	91.4982	53.3556	85.6159	85.2329	85.2951	85.6465	85.7203	82.2696	90.4502	71.589	81.2159	0	0	91.8179	80.5751	78.0416	88.7792	90.7554	90.7156	0	0	0	0	0	0	87.4585	80.3833	81.0676	81.0712	62.2935	89.4143	0	0	0	100	0	100	95.6492	0	85.4788	82.9875	60.9198	67.603	87.1286
907	0	0	0	0	0	0	0	0	0	0	0	0	0	0	0	0	0	0	0	0	0	0	0	0	72.7493	65.2827	85.0171	100	94.2513	85.8973	0	0	0	0	0	0	89.1077	77.1475	67.4129	0	0	0	0	0	0	0	0	0	0
908	36.7371	0	0	0	0	0	0	0	0	0	0	0	0	0	0	0	0	50.6178	0	0	0	0	0	0	0	0	0	0	0	0	0	0	0	0	0	0	0	0	0	0	0	0	0	43.3926	0	0	0	0	0
909	0	0	0	0	0	0	46.6444	0	0	0	0	0	0	0	24.1494	0	0	0	0	0	0	0	0	0	0	0	0	0	0	0	0	0	0	0	0	0	0	0	17.0478	0	0	0	0	0	0	0	16.4781	26.8251	0
910	0	0	0	0	0	57.652	0	0	0	0	0	0	42.1952	0	0	55.2749	0	0	0	41.4399	0	0	0	0	0	26.6737	0	0	0	0	0	0	0	0	0	0	0	33.0033	0	0	19.6254	0	0	0	0	27.4658	0	0	44.8127
911	0	39.3873	0	61.0174	0	0	0	20.2452	55.3209	0	0	75.2059	0	47.0351	0	0	67.2492	0	58.4163	0	0	68.0373	48.6853	0	0	0	0	0	57.3161	0	0	0	0	73.022	46.3272	42.9878	0	0	0	82.1384	0	0	0	0	0	0	0	90.1513	0
912	0	0	46.9421	0	0	0	0	0	0	0	38.1445	0	0	0	0	0	0	47.989	0	0	0	0	0	0	0	0	62.5473	42.5392	0	57.7351	25.0945	34.3018	54.3877	0	0	0	0	0	0	0	0	31.7698	100	65.7681	0	18.97	0	0	0
913	0	0	0	0	58.8047	0	0	0	0	49.0235	0	0	0	0	0	0	0	0	0	0	0	0	0	61.5452	5.93696	0	0	0	42.6839	0	0	0	0	0	0	0	0	0	18.9457	0	0	19.1367	0	0	51.9176	0	0	0	0
914	65.4447	0	0	0	0	0	0	0	0	0	0	0	0	0	0	33.5334	0	16.134	0	0	19.5056	0	0	0	0	62.6498	0	0	0	0	0	17.5454	0	0	0	0	24.8127	17.6106	0	0	36.8991	0	0	0	0	34.3032	100	0	0
915	0	0	19.3581	0	0	0	0	0	0	0	0	0	57.8048	0	0	0	32.7508	0	0	0	0	9.01137	51.3147	0	0	0	0	0	0	0	0	0	7.44542	0	17.5307	0	0	0	26.9147	17.8616	0	0	0	0	21.5987	0	0	0	0
916	0	0	0	0	0	0	0	79.7548	0	0	0	24.7941	0	0	0	0	0	0	0	0	0	0	0	0	0	0	0	0	0	14.1373	0	48.1528	0	0	0	0	0	0	0	0	0	0	0	0	0	0	0	0	0
917	34.5553	0	0	0	0	42.348	0	0	0	50.9765	61.8555	0	0	0	100	0	0	0	0	0	0	0	0	0	0	0	0	0	0	0	74.9055	0	0	0	0	0	0	0	0	0	0	0	0	0	0	0	0	9.84872	0
918	0	60.6127	33.6998	38.9826	41.1953	0	100	0	44.6791	0	0	0	0	0	0	11.1917	0	0	26.8506	58.5601	0	22.9513	0	38.4548	94.063	0	37.4527	0	0	28.1276	0	0	38.1668	26.978	36.1422	0	0	0	0	0	0	0	0	0	26.4836	19.261	0	0	0
919	0	0	0	0	0	0	0	0	0	0	0	0	0	52.9649	0	0	0	35.877	14.7331	0	80.4944	0	0	0	0	10.6765	0	57.4608	0	0	0	0	0	0	0	57.0122	75.1873	49.3861	54.1395	0	43.4755	49.0935	0	34.2319	0	0	0	0	55.1873
920	0	39.5939	0	0	0	0	0	0	0	0	0	0	13.0114	0	0	0	0	0	0	0	0	0	0	0	0	0	0	0	19.4636	0	0	0	0	0	0	0	0	0	0	36.372	0	0	0	0	0	0	10.3948	26.4532	0
921	38.9432	0	0	24.6706	0	0	27.6788	0	0	19.6246	0	0	0	0	0	0	0	0	0	0	0	0	0	0	0	37.7791	50.5038	0	22.9502	0	0	0	0	100	0	0	0	0	0	0	0	0	0	0	0	0	0	0	0
922	0	0	70.3823	0	0	0	0	0	0	0	38.6125	0	0	0	0	24.7825	0	0	0	0	0	0	0	0	0	0	0	0	0	0	0	0	0	0	0	0	0	0	0	0	0	0	35.706	0	0	0	54.3272	0	0
923	0	25.3988	0	0	0	0	0	0	0	0	0	23.1595	23.6504	0	0	0	40.3138	50.853	0	11.4071	30.7035	32.3006	0	0	22.1566	0	0	0	0	0	0	0	18.1932	0	0	0	0	0	0	0	0	47.1311	0	0	0	0	0	0	17.1527
924	0	0	0	0	0	0	18.9254	100	0	19.8469	0	0	0	48.4836	0	0	0	0	0	0	0	0	100	26.4411	0	0	0	18.1094	0	33.3138	100	0	0	0	0	100	0	0	0	0	0	0	0	0	58.0781	35.356	0	24.9466	0
925	46.8279	0	0	0	0	100	0	0	0	0	0	0	0	0	0	30.3981	0	0	0	0	0	0	0	0	0	0	0	0	0	0	0	0	0	0	100	0	0	0	0	27.084	0	52.8689	0	0	0	64.644	0	0	35.6896
926	0	0	12.8222	75.3294	100	0	0	0	0	12.0662	0	76.8405	63.3382	0	0	0	18.3963	0	0	88.5929	69.2965	0	0	0	77.8434	0	0	0	32.5287	0	0	38.2664	0	0	0	0	0	0	0	0	0	0	0	78.4862	0	0	0	26.4156	0
927	0	0	0	0	0	0	0	0	0	0	61.3875	0	0	0	100	0	0	49.147	100	0	0	67.6994	0	0	0	62.2209	0	0	0	66.6862	0	0	81.8068	0	0	0	100	100	100	0	0	0	64.294	0	0	0	0	0	0
928	14.2289	35.0073	0	0	0	0	53.3957	0	71.2659	48.4624	0	0	0	51.5164	0	44.8194	0	0	0	0	0	0	0	0	0	0	0	81.8906	25.0575	0	0	61.7336	0	0	0	0	0	0	0	36.544	100	0	0	0	41.9219	0	35.278	22.1846	47.1577
929	0	0	16.7955	0	0	0	0	0	28.7341	0	0	0	0	0	0	0	41.2898	0	0	0	0	0	0	73.5589	0	0	49.4962	0	0	0	0	0	0	0	0	0	0	0	0	0	0	0	0	21.5138	0	0	0	0	0
930	0	0	0	0	0	0	0	0	0	0	0	0	0	0	0	0	0	0	0	0	0	0	0	0	0	0	0	0	0	0	23.6474	0	0	33.309	0	0	0	0	0	0	0	0	0	0	0	0	0	0	22.9459
931	0	0	0	0	0	0	0	40.0789	0	0	0	13.9574	0	0	0	0	0	0	0	0	0	0	0	0	0	0	14.9795	0	24.907	0	0	0	0	8.92235	0	100	0	0	0	0	0	0	0	0	0	0	0	0	0
932	0	0	0	0	0	0	0	0	0	0	0	0	0	0	0	0	0	13.4056	0	0	0	10.3674	10.3309	0	0	34.8101	0	0	0	0	0	0	0	0	0	0	0	0	0	0	0	0	0	0	0	0	10.1816	17.0348	0
933	27.6174	0	0	0	0	0	23.3912	10.1386	0	0	0	19.0711	0	0	0	0	0	0	0	42.8116	0	0	0	0	0	0	0	0	0	0	0	0	0	0	0	0	0	0	0	0	0	0	0	0	0	0	0	0	0
934	0	12.8258	17.6777	0	14.8296	0	0	0	0	0	0	0	0	0	0	0	15.2196	6.70279	19.857	0	0	0	0	16.1797	0	0	0	0	0	0	18.2133	31.5814	21.9258	0	0	0	0	0	0	0	22.276	0	23.2265	20.0994	8.03433	12.8129	0	0	0
935	0	0	0	0	0	0	0	0	18.3509	85.4936	0	0	0	0	0	29.5861	0	0	0	0	0	0	0	0	0	0	0	18.6031	0	100	0	0	0	0	0	0	35.079	0	36.2766	0	0	0	0	0	0	0	0	0	0
936	0	64.9229	0	19.719	0	0	0	0	0	0	26.3733	0	0	12.7328	100	0	0	0	0	57.1884	100	0	0	0	32.7436	0	0	0	0	0	0	0	0	12.7358	100	0	0	0	0	100	77.724	26.7042	0	0	0	0	89.8184	0	77.0541
937	72.3826	0	82.3223	80.281	85.1704	100	76.6088	49.7825	81.6491	0	73.6267	66.9715	100	87.2672	0	70.4139	84.7804	79.8916	80.143	0	0	89.6326	89.6691	83.8203	0	0	0	0	75.093	0	40.3036	68.4186	78.0742	34.6207	0	0	0	37.7523	0	0	0	73.2958	76.7735	79.9006	91.9657	87.1871	0	0	0
938	0	0	0	0	0	0	0	0	0	14.5064	0	0	0	0	0	0	0	0	0	0	0	0	0	0	67.2564	65.1899	85.0205	81.3969	0	0	0	0	0	0	0	0	64.921	62.2477	63.7234	0	0	0	0	0	0	0	0	0	0
939	0	22.2513	0	0	0	0	0	0	0	0	0	0	0	0	0	0	0	0	0	0	0	0	0	0	0	0	0	0	0	0	17.8358	0	0	10.4121	0	0	0	0	0	0	0	0	0	0	0	0	0	82.9652	0
940	0	0	0	18.2349	0	0	0	0	0	25.1343	0	0	0	0	0	0	0	0	0	0	0	0	0	0	0	0	0	0	0	0	0	0	0	0	49.1546	0	0	0	0	0	0	0	0	26.0643	0	0	49.5377	0	0
941	0	0	0	0	0	0	31.6705	14.0798	0	0	29.8703	14.8562	27.253	0	0	0	0	42.4883	0	25.4704	0	27.2179	0	0	0	0	0	0	0	0	0	0	29.2613	0	0	67.9086	0	0	0	53.6465	0	0	0	0	0	0	0	0	0
942	0	0	0	0	0	0	0	0	0	0	0	0	0	0	0	44.3415	31.4383	0	0	0	33.907	0	0	0	28.2478	0	17.5197	26.8126	0	49.3185	0	13.7212	0	0	0	0	0	0	0	0	0	0	0	0	0	0	0	100	58.3444
943	43.5501	0	0	24.9763	21.8357	0	0	0	45.0772	0	0	0	0	60.5103	0	0	0	0	34.6097	0	0	0	0	0	0	0	0	0	20.1914	0	0	0	0	61.4393	0	0	27.6831	0	0	0	0	0	26.8134	0	0	43.7322	0	0	0
944	0	32.4135	100	0	0	0	0	0	0	0	0	0	0	0	0	0	0	0	0	0	0	0	56.357	0	0	100	0	0	0	17.8745	0	0	0	0	0	0	0	0	0	0	0	41.3447	0	0	8.82629	0	0	0	0
945	0	0	0	0	0	0	0	38.082	0	0	0	0	0	0	79.0181	55.6585	0	23.0986	0	0	43.4028	72.7821	0	56.0773	0	0	0	26.0595	0	0	100	0	70.7387	0	0	0	0	0	0	0	37.5128	0	0	0	40.7324	0	0	0	41.6556
946	56.4499	23.3579	0	56.7888	78.1643	100	68.3295	0	54.9228	74.8657	23.3401	52.1828	0	0	0	0	56.8979	0	0	74.5296	0	0	0	0	0	0	82.4803	0	0	0	0	28.8845	0	0	26.4907	32.0914	0	0	0	46.3535	0	0	73.1866	0	0	34.8296	0	0	0
947	0	0	0	0	0	0	0	0	0	0	0	0	0	0	20.9819	0	0	0	0	0	0	0	0	43.9227	0	0	0	0	0	0	0	0	0	0	0	0	72.3169	100	50.032	0	62.4872	0	0	73.9357	0	0	0	0	0
948	0	0	0	0	0	0	0	0	0	0	0	0	72.747	0	0	0	0	0	65.3903	0	22.6902	0	43.643	0	0	0	0	0	79.8086	32.807	0	0	0	0	0	0	0	0	0	0	0	58.6553	0	0	0	0	50.4623	0	0
949	0	44.2285	0	0	0	0	0	47.8381	0	0	46.7896	32.961	0	39.4897	0	0	11.6638	34.4131	0	0	0	0	0	0	71.7522	0	0	47.1278	0	0	0	57.3943	0	38.5607	24.3548	0	0	0	49.968	0	0	0	0	0	50.4413	21.4382	0	0	0
950	24.9001	0	0	0	0	0	0	0	54.9379	0	0	0	0	0	0	31.6095	0	0	100	0	34.1082	77.5578	0	0	0	60.7379	0	0	0	0	0	0	0	39.5714	0	24.0802	0	0	0	39.7279	0	0	0	0	0	0	22.6855	39.4203	0
951	0	0	0	0	0	0	0	0	0	0	0	0	0	0	0	0	0	0	0	25.808	0	0	0	0	0	0	34.8378	0	0	0	23.5562	0	30.7267	0	0	0	0	0	0	0	0	0	0	0	0	0	0	0	0
952	23.2734	0	0	63.8952	23.6123	0	0	0	0	19.0459	0	0	56.3174	0	0	0	20.2324	0	0	0	0	0	35.1709	0	0	0	0	69.3843	0	0	0	0	0	0	0	0	0	0	0	0	0	0	0	0	36.3776	41.3503	0	0	0
953	0	56.7271	0	0	0	0	0	0	0	0	0	0	0	82.4876	0	0	0	0	0	51.0912	0	0	0	74.5566	0	0	0	0	53.2736	0	0	0	0	0	56.3336	35.7676	66.3496	67.5491	0	0	0	100	0	0	0	0	22.4931	0	57.7017
954	0	0	72.7202	0	0	0	23.3403	57.6793	0	0	0	0	0	0	52.0486	44.1343	0	24.6582	0	0	0	0	0	0	0	0	36.1884	0	0	100	0	0	0	0	0	0	0	0	0	30.028	63.9633	0	0	60.521	0	0	0	29.2546	17.3955
955	0	0	0	0	0	100	0	0	0	44.4526	37.1981	0	32.4503	0	0	0	0	39.6222	0	0	31.7424	22.4422	38.6485	0	0	19.9058	0	0	46.7264	0	45.8783	0	69.2733	20.9668	0	0	0	0	100	0	0	0	100	0	0	0	0	0	24.9028
956	0	0	0	0	0	0	76.6597	0	0	0	0	0	0	0	0	0	0	0	0	0	0	0	0	0	100	0	0	0	0	0	0	0	0	0	0	0	0	0	0	0	0	0	0	0	0	0	0	0	0
957	51.8265	0	0	0	23.7665	0	0	0	0	0	0	100	0	0	47.9514	24.2562	79.7676	0	0	0	14.9969	0	0	25.4434	0	0	0	0	0	0	0	0	0	39.4618	0	40.1521	33.6504	32.4509	0	30.2441	0	0	0	39.479	33.7299	0	54.8215	0	0
958	0	43.2729	27.2798	36.1048	52.6211	0	0	0	45.0621	36.5016	62.8019	0	11.2323	17.5124	0	0	0	0	0	0	19.1524	0	26.1806	0	0	0	0	0	0	0	30.5655	0	0	0	43.6664	0	0	0	0	0	36.0367	0	0	0	0	58.6497	0	31.3251	0
959	0	0	0	0	0	0	0	42.3207	0	0	0	0	0	0	0	0	0	35.7196	0	23.1008	0	0	0	0	0	19.3563	28.9738	30.6157	0	0	0	0	0	0	0	0	0	0	0	0	0	0	0	0	29.8926	0	0	0	0
960	0	0	0	0	0	0	0	0	0	0	0	0	0	0	0	0	0	0	20.2818	0	0	0	0	0	0	0	0	0	0	0	0	0	0	0	0	0	19.0726	0	0	0	0	0	0	0	0	0	0	22.5625	0
961	0	0	0	0	0	0	0	0	0	0	0	0	0	0	0	0	0	0	0	0	0	0	0	0	0	0	0	0	0	45.5936	3.58252	0	0	5.22532	8.08614	0	0	0	38.0871	0	0	0	6.534	0	0	0	5.51411	0	2.72735
962	0	16.1488	0	0	0	0	46.0207	0	0	0	0	0	0	0	0	0	0	0	0	0	0	0	0	0	72.1711	15.5925	41.5564	0	0	0	0	0	0	0	0	23.2007	0	0	0	0	0	0	0	0	0	0	0	0	0
963	0	0	0	0	0	0	0	0	28.7269	0	19.1147	0	0	0	0	24.3545	0	17.2466	0	11.9425	22.121	8.29472	0	10.4264	0	0	0	0	0	0	0	0	13.6772	0	0	0	0	40.6805	0	0	0	23.1644	0	0	0	16.0583	0	0	16.0747
964	0	0	21.9007	15.4058	0	58.8149	0	25.7647	0	0	0	0	17.9808	0	5.09624	0	27.1661	0	0	0	0	14.5195	100	0	0	0	0	0	45.5521	0	21.4633	21.8405	0	0	16.7141	0	0	0	0	0	28.598	11.3128	0	0	0	0	21.6267	0	0
965	0	23.9519	0	0	0	0	0	0	0	0	0	24.8422	0	14.596	0	13.0571	0	0	12.5936	88.0575	0	0	0	0	0	0	0	42.6368	54.4479	0	0	0	0	0	0	0	22.5451	0	0	0	0	0	9.39662	31.3695	19.3747	0	0	0	0
966	0	0	0	0	0	0	0	0	0	0	14.7404	0	0	0	2.89219	0	0	0	0	0	0	0	0	5.965	0	0	58.4436	57.3632	0	0	0	0	8.88203	0	0	15.8983	0	0	61.9129	0	0	0	0	0	0	0	0	0	0
967	0	0	78.0993	0	14.5328	0	0	0	0	0	0	0	0	0	0	0	0	0	0	0	0	0	0	0	27.8289	0	0	0	0	54.4064	0	0	0	0	0	0	0	0	0	0	0	0	0	0	0	0	0	0	0
968	27.6343	0	0	0	0	41.1851	0	0	0	100	0	75.1578	82.0192	0	0	62.5884	72.8339	0	0	0	0	0	0	0	0	40.453	0	0	0	0	0	0	77.4407	17.6837	0	0	0	0	0	0	0	65.5227	84.0694	0	0	0	0	0	0
969	72.3657	59.8994	0	84.5942	85.4672	0	53.9793	74.2353	71.2731	0	66.1449	0	0	85.404	92.0116	0	0	82.7534	67.1246	0	77.879	77.1858	0	83.6086	0	43.9545	0	0	0	0	74.9542	78.1595	0	77.091	75.1998	60.901	58.3823	59.3195	0	100	71.402	0	0	68.6305	80.6253	83.9417	72.8592	77.4375	81.1979
970	0	0	0	0	0	85.8606	0	0	0	0	0	0	0	0	0	0	0	0	0	0	0	0	0	0	44.0352	0	100	80.2495	65.8935	74.0524	0	0	0	0	0	0	0	0	100	0	0	0	0	0	0	0	0	0	0
971	0	0	0	0	0	0	0	0	0	0	0	0	0	0	0	0	0	0	0	0	0	0	0	0	0	0	0	0	0	0	0	0	0	0	0	0	0	0	0	0	0	0	0	0	0	0	0	0	0
972	0	0	0	0	0	0	0	0	0	0	0	0	0	0	0	0	0	0	0	0	0	0	0	0	0	0	0	0	0	0	0	0	0	0	0	0	0	0	0	0	0	0	0	0	0	0	0	0	0
973	0	50.4487	0	0	0	0	0	0	0	0	0	0	0	0	0	0	0	0	0	0	76.2972	0	0	0	0	0	0	0	0	0	0	0	0	0	36.8108	0	0	0	0	0	0	0	0	0	40.4553	0	0	0	0
974	100	0	0	70.5283	0	0	0	0	0	0	100	0	0	0	0	0	0	0	0	0	0	0	0	0	0	0	0	0	9.69289	0	0	0	0	0	0	0	0	0	0	0	100	0	0	100	0	0	0	0	0
975	0	0	0	0	0	0	100	100	0	0	0	0	45.435	0	16.3605	0	100	0	100	0	0	100	94.0467	0	0	0	0	6.82173	0	21.6835	49.53	47.1094	0	0	63.1892	0	0	0	0	100	0	0	0	0	0	0	0	100	100
976	0	49.5513	100	0	0	0	0	0	35.9955	100	0	0	0	0	0	100	0	0	0	0	0	0	5.95329	0	0	100	0	0	0	0	0	0	0	0	0	0	0	0	0	0	0	100	0	0	45.0588	56.4672	100	0	0
977	0	0	0	0	0	0	0	0	64.0045	0	0	0	0	0	0	0	0	100	0	0	0	0	0	100	0	0	0	0	24.4136	0	0	0	100	0	0	0	0	0	0	0	0	0	0	0	0	0	0	0	0
978	0	0	0	29.4717	100	14.1394	0	0	0	0	0	100	0	100	0	0	0	0	0	100	0	0	0	0	0	0	0	0	0	4.26406	0	0	0	100	0	0	0	100	0	0	0	0	0	0	14.4859	0	0	0	0
979	0	0	0	0	0	0	0	0	0	0	0	0	54.565	0	83.6395	0	0	0	0	0	23.7028	0	0	0	55.9648	0	0	12.9288	0	0	50.47	52.8906	0	0	0	100	100	0	0	0	0	0	0	0	0	43.5328	0	0	0
980	0	24.6299	0	0	0	0	0	0	0	41.0419	0	9.23189	0	22.824	0	0	0	0	0	0	0	0	74.0635	35.4893	0	0	14.5513	0	0	38.5286	0	0	0	0	0	0	0	0	0	0	0	0	32.7293	0	0	0	0	22.0556	0
981	0	0	0	0	7.34081	0	0	0	0	0	49.1937	0	0	0	0	0	84.6422	0	0	66.1494	0	0	0	0	0	0	0	0	0	0	0	0	42.7009	0	7.89981	0	0	38.9745	32.1445	0	0	0	0	0	0	0	0	0	0
982	0	0	70.9733	0	74.0978	0	0	0	24.6279	0	0	21.8288	0	0	0	0	0	0	74.9949	0	0	37.5	0	0	0	0	0	0	0	0	31.531	41.8051	0	0	0	100	69.4086	0	0	0	0	0	0	0	0	0	0	0	0
983	74.6289	0	0	0	0	0	100	46.4688	0	0	0	0	100	30.8752	0	0	0	33.1116	0	0	83.6025	0	0	0	0	0	66.6397	0	0	0	0	0	0	0	0	0	0	61.0255	60.158	79.8707	0	29.1595	0	100	0	0	0	0	47.1817
984	0	34.0108	0	100	0	94.3548	0	0	0	58.9581	0	0	0	0	0	0	0	66.8884	0	0	0	0	0	64.5107	42.3766	0	0	0	100	0	0	0	0	0	49.1758	0	0	0	0	0	100	0	0	0	0	0	0	23.2033	0
985	0	0	0	0	0	0	0	0	46.3239	0	50.8063	0	0	0	100	0	0	0	0	0	0	0	25.9365	0	0	64.7022	0	0	0	0	68.469	0	30.1362	100	42.9244	0	0	0	0	0	0	0	30.3767	0	0	0	0	0	0
986	0	0	0	0	0	0	0	0	0	0	0	68.9393	0	46.3008	0	0	0	0	25.0051	0	0	21.8546	0	0	0	0	0	60.8612	0	0	0	58.1949	0	0	0	0	30.5914	0	0	0	0	70.8405	0	0	0	0	0	0	52.8183
987	0	0	29.0267	0	0	0	0	0	0	0	0	0	0	0	0	100	0	0	0	0	16.3975	0	0	0	0	0	0	0	0	0	0	0	0	0	0	0	0	0	0	0	0	0	36.894	0	86.71	100	100	54.7411	0
988	0	0	0	0	18.5614	5.64516	0	53.5312	29.0483	0	0	0	0	0	0	0	15.3578	0	0	33.8506	0	0	0	0	57.6234	0	18.8089	0	0	0	0	0	0	0	0	0	0	0	0	0	0	0	0	0	13.29	0	0	0	0
989	25.3711	41.3594	0	0	0	0	0	0	0	0	0	0	0	0	0	0	0	0	0	0	0	40.6454	0	0	0	35.2978	0	39.1388	0	61.4714	0	0	27.1629	0	0	0	0	0	7.69752	20.1293	0	0	0	0	0	0	0	0	0
990	0	0	0	0	0	0	0	0	0	0	0	0	0	0	0	0	0	0	0	0	0	0	0	0	0	0	12.2914	0	0	0	0	0	0	0	41.4872	0	12.668	0	0	0	0	0	0	0	0	0	10.0364	0	0
991	0	0	0	0	0	0	33.8734	22.523	44.6968	43.9214	29.0504	0	0	43.9529	0	0	0	0	0	0	35.8811	0	0	31.3768	0	0	0	0	0	0	0	0	0	38.4205	0	0	0	0	0	0	68.433	0	0	0	0	0	0	19.947	0
992	0	0	43.0742	76.7022	59.5823	48.2617	0	32.4309	0	0	0	0	43.3912	0	0	39.1054	0	31.5961	59.444	40.6824	0	54.1869	19.9452	0	0	0	0	35.6415	0	0	41.2836	63.9751	41.2943	0	22.7248	0	0	0	0	0	0	15.0912	44.2744	44.7602	44.8932	29.0905	0	0	18.2491
993	0	0	0	0	0	0	36.8844	0	0	0	0	0	0	0	0	0	0	0	0	0	0	0	0	0	71.8174	0	0	0	0	0	0	0	0	0	0	0	61.351	60.1561	89.138	0	0	0	0	0	0	0	0	0	0
994	34.6514	0	0	0	0	0	0	0	0	28.9421	0	54.173	0	56.0471	0	0	0	0	0	0	10.7443	0	0	40.256	0	0	87.7086	64.3585	90.2646	0	0	0	0	0	0	100	0	0	0	62.66	0	0	0	27.6295	0	0	89.9636	0	0
995	0	0	0	0	0	0	0	19.703	31.0863	0	49.6668	25.6701	0	0	0	25.1485	100	36.0222	0	15.5147	0	0	35.8845	0	0	0	0	0	0	0	0	0	28.2357	0	19.2148	0	0	0	0	0	0	0	0	0	0	36.8051	0	0	0
996	0	0	0	0	0	0	0	0	0	0	0	0	0	0	0	0	0	0	40.556	0	53.3747	0	0	0	0	59.6885	0	0	0	100	0	0	0	0	0	0	5.66207	0	0	0	0	0	55.7256	0	0	0	0	0	0
997	0	0	0	0	0	0	29.2422	0	0	0	0	0	0	0	69.4818	0	0	0	0	0	0	0	0	0	28.1826	0	0	0	0	0	0	0	0	0	0	0	0	15.4292	10.862	0	0	84.9088	0	0	55.1068	0	0	0	81.7509
998	65.3486	100	56.9258	0	0	51.7383	0	25.3431	24.2169	27.1366	0	20.1569	0	0	30.5182	0	0	0	0	43.8029	0	45.8131	44.1704	28.3672	0	40.3115	0	0	9.73545	0	32.3197	0	30.47	61.5795	16.5732	0	0	24.4147	0	37.34	31.567	0	0	27.6102	0	0	0	53.1239	0
999	0	0	0	23.2978	40.4177	0	0	0	0	0	21.2828	0	56.6088	0	0	35.7461	0	32.3817	0	0	0	0	0	0	0	0	0	0	0	0	26.3967	36.0249	0	0	0	0	20.3189	0	0	0	0	0	0	0	0	34.1044	0	26.9291	0
1000	0	0	0	0	0	0	0	0	0	0	0	0	0	15.3614	0	0	16.2998	0	0	0	0	0	0	0	0	0	0	0	0	27.5526	0	0	0	0	0	15.3111	0	0	9.79126	0	0	0	0	0	0	0	0	0	0
1001	0	0	0	0	0	0	0	0	0	0	0	0	0	0	0	0	0	0	0	0	0	0	0	0	100	0	0	0	0	0	0	0	0	0	0	0	0	0	0	0	0	0	0	0	0	0	0	0	0
1002	56.9906	100	52.7499	87.9143	62.0592	71.2112	0	0	0	0	57.3686	66.8242	0	0	0	46.3587	35.0347	0	0	0	0	55.39	100	100	0	0	0	0	0	0	0	0	0	0	0	0	0	0	0	0	51.1846	54.1749	0	0	46.8137	0	54.3717	0	50.3964
1003	0	0	0	0	0	0	100	66.9278	100	100	0	0	79.5691	71.5896	100	0	0	100	100	71.9193	100	0	0	0	0	0	0	0	0	0	100	56.1226	100	49.082	57.9731	80.1513	0	100	61.5558	68.7598	0	0	0	0	0	75.1107	0	100	0
1004	0	0	47.2501	0	0	0	0	0	0	0	0	0	0	0	0	0	0	0	0	0	0	0	0	0	0	0	0	86.0956	100	72.4474	0	0	0	0	0	0	100	0	0	0	0	0	69.3448	73.2367	0	0	0	0	0
1005	43.0094	0	0	0	37.9408	0	0	0	0	0	42.6314	33.1758	0	0	0	32.1478	27.2877	0	0	0	0	44.61	0	0	0	100	83.0527	0	0	0	0	18.4157	0	0	0	0	0	0	0	0	48.8154	45.8251	0	0	43.267	0	45.6283	0	49.6036
1006	0	0	0	0	0	0	0	33.0722	0	0	0	0	0	0	0	0	0	0	0	28.0807	0	0	0	0	0	0	0	0	0	0	0	0	0	0	42.0269	0	0	0	28.653	0	0	0	0	0	0	0	0	0	0
1007	0	0	0	0	0	0	0	0	0	0	0	0	0	0	0	0	0	0	0	0	0	0	0	0	0	0	0	0	0	0	0	0	0	50.918	0	4.53767	0	0	0	0	0	0	0	0	0	0	0	0	0
1008	0	0	0	0	0	28.7888	0	0	0	0	0	0	20.4309	0	0	0	0	0	0	0	0	0	0	0	0	0	0	13.9044	0	0	0	0	0	0	0	0	0	0	0	0	0	0	30.6552	0	0	0	0	0	0
1009	0	0	0	12.0857	0	0	0	0	0	0	0	0	0	13.049	0	21.4935	21.3778	0	0	0	0	0	0	0	0	0	16.9473	0	0	0	0	25.4617	0	0	0	0	0	0	0	31.2402	0	0	0	26.7633	9.91926	24.8893	0	0	0
1010	0	0	0	0	0	0	36.7995	0	0	0	55.9519	0	0	0	52.5521	0	0	0	0	0	0	0	22.8571	23.6718	49.4172	42.6908	0	0	60.0134	0	100	0	68.632	0	0	29.9621	83.6239	42.7271	42.648	0	0	31.5116	0	0	0	0	0	0	0
1011	41.6762	49.1332	0	0	0	0	0	0	58.6487	67.5207	0	63.4523	0	33.7068	0	0	0	0	45.983	34.8485	0	0	0	0	25.4401	0	0	36.5858	0	0	0	0	0	0	0	0	0	0	0	0	57.2112	0	0	0	0	0	0	56.4337	51.4768
1012	0	0	26.1213	0	0	0	0	0	0	0	0	0	0	0	0	0	0	0	0	0	63.5601	38.3479	0	0	0	0	0	0	0	0	0	0	0	0	0	0	0	0	0	0	0	0	0	0	0	0	0	0	0
1013	0	0	0	66.9464	0	66.7757	0	53.5077	0	0	0	0	56.6206	0	0	0	0	0	0	0	0	0	0	0	0	0	57.3506	0	39.9866	70.656	0	0	0	0	0	33.0973	0	14.2781	25.478	0	42.7888	0	0	0	0	0	0	0	0
1014	0	38.6204	0	0	0	0	0	0	0	0	0	0	6.64526	0	0	0	0	0	0	34.9255	0	0	29.5775	0	12.2502	0	0	0	0	0	0	100	0	0	0	0	0	0	0	100	0	0	39.5143	100	0	0	100	43.5663	0
1015	0	0	73.8787	0	100	0	63.2005	0	0	0	44.0481	0	0	43.6291	0	0	72.4427	0	0	0	0	61.6521	0	76.3282	0	0	0	0	0	0	0	0	0	0	0	0	16.3761	0	0	0	0	0	0	0	39.3974	100	0	0	48.5232
1016	0	0	0	0	0	0	0	46.4923	29.291	32.4793	0	0	0	0	47.4479	0	0	100	0	0	0	0	0	0	0	29.1813	0	0	0	0	0	0	31.368	0	0	0	0	0	0	0	0	0	60.4857	0	0	0	0	0	0
1017	26.0647	12.2464	0	0	0	33.2243	0	0	0	0	0	36.5477	36.7342	0	0	0	0	0	0	0	17.5085	0	0	0	0	0	42.6494	0	0	0	0	0	0	0	100	36.9406	0	0	31.8739	0	0	50.6532	0	0	60.6026	0	0	0	0
1018	0	0	0	0	0	0	0	0	0	0	0	0	0	0	0	0	27.5573	0	0	30.226	0	0	47.5654	0	12.8925	0	0	63.4142	0	29.344	0	0	0	0	0	0	0	0	0	0	0	0	0	0	0	0	0	0	0
1019	32.2592	0	0	33.0536	0	0	0	0	12.0602	0	0	0	0	22.664	0	100	0	0	54.017	0	18.9314	0	0	0	0	28.1279	0	0	0	0	0	0	0	100	0	0	0	42.9948	0	0	0	17.8352	0	0	0	0	0	0	0
1020	0	0	0	0	0	0	0	0	0	0	0	0	0	0	0	0	0	0	0	0	0	11.4055	0	0	0	0	84.1881	0	28.2065	0	0	0	0	0	0	0	13.8073	0	0	0	0	0	0	37.0029	0	0	60.0432	0	61.921
1021	0	44.549	44.0119	0	0	59.6545	0	0	0	44.0934	0	0	0	0	54.8004	0	35.6318	0	28.8848	68.6671	0	0	37.1554	0	0	0	0	0	0	44.8949	0	0	0	100	0	0	0	0	0	80.9517	33.6056	0	69.9185	0	68.1211	0	0	28.5714	0
1022	0	0	0	50.1261	70.0499	0	100	0	53.1199	0	55.0212	68.0507	84.7238	0	0	0	0	0	0	0	0	0	0	0	18.8113	0	0	26.7905	0	0	0	0	0	0	34.1763	0	0	0	63.1543	0	0	0	0	0	0	30.0256	0	0	0
1023	0	0	0	0	0	0	0	64.7996	0	0	0	0	0	76.9558	0	67.7822	0	0	0	0	0	20.3934	0	0	0	0	0	0	0	0	0	100	25.54	0	0	0	0	0	0	0	0	51.8263	0	0	0	0	0	0	0
1024	0	33.9913	11.1871	0	0	0	0	0	0	55.9066	0	0	0	0	45.1996	0	0	0	0	0	100	0	0	0	0	0	0	0	0	0	0	0	0	0	0	52.1311	39.8192	0	0	0	0	0	0	30.3362	0	39.0674	0	0	0
1025	0	0	0	0	0	0	0	0	0	0	0	0	0	0	0	0	41.4079	66.9065	38.7211	0	0	0	0	68.614	0	0	0	0	39.7554	22.0464	92.0102	0	74.46	0	65.8237	0	0	100	0	0	66.3944	0	0	0	0	0	0	71.4286	0
1026	100	0	0	0	0	0	0	0	0	0	44.9788	0	0	0	0	32.2178	0	0	0	31.3329	0	0	0	31.386	40.5094	100	15.8119	0	32.0381	0	0	0	0	0	0	0	0	0	0	19.0483	0	0	0	0	0	0	0	0	0
1027	0	0	0	49.8739	0	0	0	35.2004	0	0	0	0	0	0	0	0	22.9603	0	0	0	0	68.2011	0	0	0	0	0	73.2095	0	0	0	0	0	0	0	0	0	0	0	0	0	48.1737	30.0815	32.6609	31.8789	0	11.9763	0	38.079
1028	0	21.4597	0	0	0	0	0	0	46.8801	0	0	31.9493	0	23.0442	0	0	0	0	32.3941	0	0	0	0	0	0	0	0	0	0	33.0587	7.98976	0	0	0	0	47.8689	46.3735	0	36.8457	0	0	0	0	0	0	30.907	0	0	0
1029	0	0	44.801	0	29.9501	40.3455	0	0	0	0	0	0	15.2762	0	0	0	0	33.0935	0	0	0	0	62.8446	0	40.6792	0	0	0	0	0	0	0	0	0	0	0	0	0	0	0	0	0	0	0	0	0	27.9806	0	0
1030	0	0	0	0	0	0	44.1317	0	0	0	0	0	0	7.69949	0	0	0	0	0	0	0	0	0	8.08614	0	31.8382	56.3622	0	0	0	10.3172	100	9.62685	27.4956	0	0	0	20.6478	0	0	14.252	0	0	24.1797	35.4076	0	0	0	0
1031	13.3565	0	0	0	0	0	0	0	0	22.1255	0	13.658	0	0	0	0	100	0	0	0	39.7701	0	0	0	0	0	0	19.1525	0	0	0	0	0	0	0	0	0	0	0	0	0	100	26.5881	0	0	0	0	0	0
1032	0	0	0	0	0	0	0	17.5293	0	0	0	0	0	0	15.3255	0	0	0	0	34.2938	0	30.3916	0	0	0	0	43.6378	0	0	0	0	0	0	0	0	0	0	0	25.8873	0	0	0	0	0	0	0	0	5.0979	26.0114
1033	0	16.0995	0	0	0	0	0	0	0	0	0	0	0	0	0	0	0	0	0	0	0	0	0	0	0	0	0	0	57.2177	42.3984	0	0	0	0	0	0	0	0	0	0	0	0	0	0	0	0	0	0	0
1034	0	0	0	54.8587	0	0	0	0	57.3669	0	0	0	0	0	0	0	0	0	0	0	0	0	0	0	29.0856	20.1603	0	22.3011	0	0	0	0	90.3731	0	0	0	25.6981	0	0	0	85.748	0	0	0	0	0	0	0	0
1035	0	0	0	45.1413	0	100	34.1796	82.4707	0	0	0	0	76.879	25.9294	0	0	0	0	0	0	36.5636	69.6084	61.6691	91.9139	0	0	0	0	0	0	0	0	0	72.5044	65.4998	0	0	41.2233	0	100	0	0	0	0	64.5924	55.0809	100	94.9021	73.9886
1036	86.6435	83.9005	100	0	100	0	0	0	42.6331	0	52.6817	86.342	0	0	84.6745	100	0	100	0	0	0	0	0	0	0	0	0	0	42.7823	57.6016	89.6828	0	0	0	0	100	0	0	0	0	0	0	73.4119	0	0	0	0	0	0
1037	0	0	0	0	0	0	0	0	0	0	0	0	0	0	0	0	0	0	0	0	0	0	0	0	70.9144	48.0016	0	58.5464	0	0	0	0	0	0	34.5002	0	0	38.1288	0	0	0	0	0	75.8203	0	44.9191	0	0	0
1038	0	0	0	0	0	0	21.6887	0	0	0	0	0	23.121	0	0	0	0	0	0	65.7062	23.6663	0	38.3309	0	0	0	0	0	0	0	0	0	0	0	0	0	0	0	74.1127	0	0	0	0	0	0	0	0	0	0
1039	0	0	0	0	0	0	0	0	0	77.8745	47.3183	0	0	66.3711	0	0	0	0	0	0	0	0	0	0	0	0	0	0	0	0	0	0	0	0	0	0	74.3019	0	0	0	0	0	0	0	0	0	0	0	0
1040	0	0	0	12.4785	100	0	0	0	86.332	0	0	0	0	0	76.7402	80.9465	91.5142	0	64.986	0	0	0	0	0	0	0	0	0	0	0	0	0	100	0	0	0	0	0	0	0	0	91.8265	91.823	0	22.5619	0	100	100	100
1041	100	81.5219	75.7515	73.6958	0	100	100	0	0	0	0	100	100	0	0	0	0	100	27.6081	0	82.4025	90.6382	98.3921	100	0	0	40.747	74.3747	60.8565	75.9126	78.6822	91.4897	0	47.0704	73.1686	91.8981	0	0	0	100	100	0	0	100	77.4381	75.3532	0	0	0
1042	0	0	0	0	0	0	0	0	0	85.3205	56.6257	0	0	41.66	0	0	0	0	0	0	0	0	0	0	74.692	91.3582	59.253	0	0	0	0	0	0	0	0	0	84.4101	82.1999	100	0	0	0	0	0	0	0	0	0	0
1043	0	0	0	0	0	0	0	0	0	0	0	0	0	0	0	0	0	0	0	0	0	0	0	0	0	0	0	0	0	0	0	0	0	0	0	0	0	0	0	0	0	0	0	0	0	0	0	0	0
1044	0	0	0	0	0	0	0	0	0	0	0	0	0	44.8	0	0	0	0	0	0	0	0	0	0	0	0	0	0	0	0	0	0	0	0	0	0	0	0	0	0	0	0	0	0	0	0	0	0	0
1045	0	0	0	0	0	0	0	0	13.668	0	0	0	0	0	23.2598	0	8.48582	0	0	0	17.5975	0	0	0	0	0	0	0	0	0	0	0	0	0	12.1976	8.10185	0	0	0	0	0	0	8.17704	0	0	12.0344	0	0	0
1046	0	18.4781	0	0	0	0	0	100	0	0	0	0	0	0	0	0	0	0	0	81.3084	0	0	0	0	0	0	0	0	0	0	0	8.5103	0	0	0	0	0	0	0	0	0	0	0	0	0	0	0	0	0
1047	0	0	0	3.79324	0	0	0	0	0	0	43.3743	0	0	0	0	19.0535	0	0	0	0	0	0	1.60792	0	25.308	0	0	0	39.1435	0	0	0	0	52.9296	0	0	15.5899	0	0	0	0	0	0	0	0	12.6124	0	0	0
1048	0	0	0	0	0	0	0	0	0	0	0	0	0	0	0	0	0	0	7.40589	0	0	9.36183	0	0	0	0	0	25.6253	0	0	0	0	0	0	14.6337	0	0	17.8001	0	0	0	0	0	0	0	0	0	0	0
1049	0	0	24.2485	10.0325	0	0	0	0	0	14.6795	0	0	0	13.54	0	0	0	0	0	18.6916	0	0	0	0	0	8.64179	0	0	0	24.0874	21.3178	0	0	0	0	0	0	0	0	0	0	8.17352	0	0	0	0	0	0	0
1050	0	0	0	0	0	46.718	0	0	0	0	0	0	25.5723	0	51.6691	51.1472	0	0	28.8451	0	0	0	0	0	27.9502	0	7.94581	0	0	0	0	15.7189	6.25853	0	16.5071	0	0	0	14.8479	0	42.9391	0	0	0	0	11.8686	9.68118	37.1421	37.6041
1051	31.0569	0	0	0	24.5888	0	28.2508	0	0	20.5355	25.5107	0	0	0	0	0	35.6883	0	0	29.4654	0	0	30.748	28.3705	0	0	0	0	0	0	0	0	0	0	0	0	0	0	0	0	0	0	0	50.8543	67.6974	0	33.99	0	0
1052	0	0	0	0	0	0	0	0	28.5014	0	0	28.5077	0	0	0	0	0	53.619	0	0	26.5021	0	0	0	0	15.7885	0	0	0	27.3764	0	0	0	0	34.6101	0	26.424	0	0	40.5567	0	0	0	0	0	36.3717	0	0	0
1053	0	0	0	0	0	0	0	71.8475	0	0	0	0	0	27.492	0	0	0	0	0	0	0	0	0	0	0	0	9.48371	0	0	0	0	0	18.7528	0	0	0	0	0	12.8968	0	0	0	0	0	0	0	0	19.0529	0
1054	0	0	0	0	0	0	0	28.1525	0	0	0	0	0	0	0	24.2073	0	0	0	0	47.4732	0	0	0	0	0	0	60.8861	0	14.5913	11.6062	0	0	0	0	0	0	100	0	0	31.7049	0	60.1042	0	0	0	0	0	0
1055	0	0	58.6098	0	0	0	33.7531	0	0	79.4645	9.08082	0	0	0	23.2583	0	0	0	32.5426	0	0	0	0	0	0	84.2115	0	0	0	0	0	24.5769	0	62.3765	0	46.2868	73.576	0	0	0	0	75.7697	0	0	0	0	23.6098	0	0
1056	68.9431	0	0	0	24.9454	0	0	0	0	0	0	0	52.9732	72.508	0	0	9.15584	15.6723	0	0	0	100	15.6652	0	0	0	20.2002	0	0	58.0323	0	0	0	0	30.871	0	0	0	0	0	0	0	0	0	32.3026	0	0	0	0
1057	0	0	0	0	0	0	0	0	0	0	0	0	0	0	0	24.6455	0	0	0	70.5346	0	0	0	0	72.0498	0	0	39.1139	0	0	0	0	74.9886	0	0	0	0	0	0	0	0	0	0	0	0	51.7597	0	43.8051	62.3959
1058	0	0	41.3902	100	0	53.282	37.9962	0	71.4986	0	65.4085	71.4923	0	0	25.0726	0	0	30.7087	38.6123	0	0	0	0	71.6295	0	0	0	0	100	0	88.3938	59.7042	0	37.6235	18.0119	53.7132	0	0	0	0	25.356	24.2303	0	0	0	0	0	0	0
1059	0	100	0	0	50.4658	0	0	0	0	0	0	0	21.4545	0	0	0	55.1558	0	0	0	26.0247	0	53.5868	0	0	0	62.3703	0	0	0	0	0	0	0	0	0	0	0	72.2553	59.4433	0	0	39.8958	49.1457	0	0	32.719	0	0
1060	27.7145	0	0	0	0	0	0	0	0	28.6624	0	0	0	0	0	24.8206	0	0	0	0	33.9769	0	0	0	0	67.3031	0	100	0	55.265	0	0	0	0	0	0	0	59.7905	0	0	0	51.1073	0	0	0	0	0	51.2339	0
1061	0	0	0	0	0	0	0	0	0	0	0	0	29.9732	0	0	0	0	40.8794	0	61.575	0	0	0	25.2996	0	0	0	0	66.9621	0	0	0	0	66.0149	0	0	0	0	0	0	0	0	0	0	71.7157	41.4651	0	0	66.5033
1062	0	0	51.3711	0	0	0	0	62.548	0	0	100	0	0	0	100	0	0	0	0	0	0	0	48.4138	0	52.0442	0	0	0	0	0	0	0	0	0	50.2445	23.2095	51.9323	0	0	61.2571	51.4136	0	0	0	0	0	0	0	0
1063	0	0	0	0	0	0	0	0	0	0	0	0	70.0268	100	0	0	0	0	0	0	0	0	0	0	0	0	100	0	0	0	0	49.5055	42.6131	0	0	0	0	10.211	0	0	0	0	31.771	0	0	0	0	29.3584	0
1064	0	0	0	0	0	0	53.0132	0	0	27.003	0	0	0	0	0	75.1794	0	0	0	0	0	0	0	0	0	0	0	0	0	28.3827	41.4396	0	0	0	49.7555	0	0	0	0	0	0	0	0	0	0	0	0	0	20.2412
1065	0	100	0	0	0	0	0	20.4336	100	0	0	67.4864	0	0	0	0	63.6392	0	0	38.425	0	0	0	41.5581	0	0	0	0	0	0	0	0	0	0	0	76.7905	48.0677	15.0804	0	0	0	0	24.72	0	0	58.5349	0	0	0
1066	31.7136	0	48.6289	0	26.119	0	0	0	0	0	0	0	0	0	0	0	0	0	0	0	66.0231	100	0	0	9.62559	0	0	0	0	0	0	50.4945	0	33.9851	0	0	0	0	0	0	0	0	0	0	0	0	100	0	0
1067	0	0	0	100	0	0	0	0	0	0	0	0	0	0	0	0	0	27.0854	64.7326	0	0	0	0	0	0	0	0	0	0	0	58.5604	0	29.2813	0	0	0	0	0	0	0	0	19.0657	43.5089	100	0	0	0	19.4077	0
1068	40.5719	0	0	0	73.881	100	46.9868	0	0	44.3346	0	0	0	0	0	0	36.3608	32.0352	35.2674	0	0	0	51.5862	33.1423	0	32.6969	0	0	33.0379	0	0	0	28.1056	0	0	0	0	0	100	38.7429	48.5864	0	0	0	28.2843	0	0	0	13.2554
1069	0	0	0	0	0	0	0	17.0184	0	0	0	32.5136	0	0	0	0	0	0	0	0	0	0	0	0	38.3302	0	0	0	0	16.3524	0	0	0	0	0	0	0	14.9181	0	0	0	29.827	0	0	0	0	0	0	0
1070	0	0	0	0	0	0	0	0	0	0	0	0	0	0	0	0	0	0	0	0	0	0	0	0	0	0	0	0	0	0	0	0	0	0	0	0	0	0	0	0	0	0	0	0	0	0	0	0	0
1071	0	0	28.7476	0	0	0	33.4176	24.3326	0	0	21.7594	0	0	0	0	0	25.1254	0	17.291	54.1103	0	0	29.538	57.2008	0	0	60.9874	50.5266	0	0	0	0	0	0	56.8099	0	19.172	22.1907	0	0	0	0	0	0	0	0	100	0	0
1072	0	0	0	40.0547	39.7936	0	0	0	41.9008	0	0	0	27.9034	60.6319	0	0	0	0	0	0	0	0	0	0	0	0	0	26.356	0	0	0	0	0	0	0	0	0	0	0	0	29.0463	0	0	26.0272	0	100	0	0	0
1073	56.9919	0	0	0	0	0	0	0	0	0	45.2523	63.5775	0	0	0	0	0	29.7926	0	0	74.1174	0	0	0	0	0	0	0	0	15.6279	45.8381	0	0	0	0	39.7008	0	0	31.0952	0	0	100	33.5792	0	23.8416	0	0	74.3117	0
1074	0	33.5275	0	0	0	0	0	0	0	0	0	0	0	0	0	0	0	0	13.0917	45.8897	0	31.1747	0	0	34.5574	46.7987	0	0	85.6731	84.3721	0	100	0	0	43.1901	0	59.3776	0	0	0	0	0	0	0	0	0	0	0	22.9663
1075	0	0	0	59.9453	0	100	66.5824	27.6125	0	66.1496	0	0	72.0966	39.3681	56.4289	0	0	0	0	0	0	0	0	0	0	0	0	0	0	0	0	0	0	0	0	0	0	77.8093	0	100	0	0	66.4208	0	0	0	0	0	0
1076	0	66.4725	71.2524	0	60.2064	0	0	0	58.0992	0	0	0	0	0	0	0	74.8746	70.2074	0	0	0	68.8253	70.462	42.7992	0	0	0	0	0	0	0	0	0	100	0	60.2992	0	0	0	0	0	0	0	73.9728	0	0	0	25.6883	77.0337
1077	0	0	0	0	0	0	0	0	0	0	32.9884	36.4225	0	0	0	0	0	0	0	0	25.8826	0	0	0	0	53.2013	0	23.1174	0	0	0	0	100	0	0	0	0	0	68.9048	0	70.9537	0	0	0	76.1584	0	0	0	0
1078	43.0081	0	0	0	0	0	0	48.0549	0	33.8504	0	0	0	0	43.5711	0	0	0	0	0	0	0	0	0	65.4426	0	39.0126	0	0	0	0	0	0	0	0	0	0	0	0	0	0	0	0	0	0	0	0	0	0
1079	0	0	0	0	0	0	0	0	0	0	0	0	0	0	0	0	0	0	69.6173	0	0	0	0	0	0	0	0	0	14.3269	0	54.1619	0	0	0	0	0	21.4504	0	0	0	0	0	0	0	0	0	0	0	0
1080	0	0	0	0	0	0	0	0	0	0	0	0	0	88.0586	59.05	51.4737	0	0	0	64.2082	0	0	0	72.0788	0	0	0	0	0	0	0	0	0	0	0	0	0	0	0	16.1335	87.9572	0	62.3465	0	0	0	0	0	0
1081	82.7274	64.3267	81.646	75.8609	92.6046	83.1397	0	83.7677	75.4623	64.3126	87.5253	0	0	0	0	40.7922	77.2241	100	0	0	0	100	87.9865	0	0	0	0	0	0	53.7474	100	100	63.5971	62.7962	50.7412	81.5459	67.3775	0	0	83.8665	0	85.6722	0	78.7422	66.9601	0	90.6738	100	0
1082	0	0	0	0	0	0	0	0	0	0	0	0	0	0	0	0	0	0	0	0	0	0	0	0	68.9055	79.971	100	85.2625	82.0564	0	0	0	0	0	0	0	0	63.3101	92.5591	0	0	0	0	0	0	0	0	0	0
1083	0	0	0	0	0	0	0	0	0	0	0	0	0	0	0	0	0	0	0	0	100	0	0	0	0	0	0	0	0	0	0	0	0	0	0	0	0	0	0	0	0	0	0	0	0	100	0	0	0
1084	0	0	0	0	7.39539	0	0	0	24.5377	0	12.4747	0	0	0	0	0	0	0	0	0	0	0	0	0	0	0	0	0	0	0	0	0	4.2292	37.2038	0	0	0	0	0	0	0	0	0	0	0	0	0	0	0
1085	17.2726	0	0	0	0	0	0	0	0	0	0	0	0	0	0	0	0	0	0	0	0	0	0	0	0	0	0	0	0	0	0	0	0	0	0	0	0	0	0	0	12.0428	0	0	0	0	0	9.32618	0	87.9975
1086	0	35.6733	0	0	0	16.8603	0	16.2323	0	35.6874	0	100	100	11.9414	0	0	0	0	0	0	0	0	0	0	31.0945	0	0	0	0	46.2526	0	0	32.1737	0	0	0	0	36.6899	0	0	0	14.3278	0	0	33.0399	0	0	0	12.0025
1087	0	0	0	24.1391	0	0	100	0	0	0	0	0	0	0	40.95	7.73409	22.7759	0	0	0	0	0	12.0135	0	0	20.029	0	14.7375	0	0	0	0	0	0	0	18.4541	32.6225	0	0	0	0	0	12.8917	21.2578	0	0	0	0	0
1088	0	0	0	0	0	0	0	0	0	0	0	0	0	0	0	0	0	0	0	0	0	0	0	0	0	0	0	0	17.9436	0	0	0	0	0	49.2588	0	0	0	7.44092	0	0	0	0	0	0	0	0	0	0
1089	0	0	18.354	0	0	0	0	0	0	0	0	0	0	0	0	0	0	0	0	35.7918	0	0	0	27.9212	0	0	0	0	0	0	0	0	0	0	0	0	0	0	0	0	0	0	24.7618	0	0	0	0	0	0
1090	0	39.0834	0	23.46	0	0	0	0	0	0	0	49.3044	35.725	0	0	51.0155	0	39.5622	69.0195	0	91.745	0	82.1346	0	0	0	0	0	0	0	0	73.4767	0	0	0	29.706	0	0	0	0	0	0	0	37.3342	0	49.7055	32.7926	28.4159	0
1091	77.7086	0	0	0	92.2465	0	57.7364	84.8699	0	0	90.8316	0	0	100	0	0	0	0	0	0	0	0	0	0	0	60.3783	56.7872	0	0	72.1563	85.2975	0	0	63.2376	0	0	86.67	0	0	100	0	51.8273	0	0	0	0	0	0	90.6268
1092	0	0	100	0	0	0	0	0	77.7733	0	0	26.8534	64.275	0	100	0	0	60.4378	0	72.9615	0	78.7176	0	69.5569	0	0	0	90.2273	0	0	0	0	0	0	56.7891	53.6984	0	0	0	0	90.2398	0	100	62.6658	0	0	0	47.4791	0
1093	0	0	0	0	0	0	0	0	0	0	0	0	0	0	0	0	66.8125	0	0	0	0	0	0	0	38.7643	0	0	0	86.7177	0	0	0	40.6806	0	0	0	0	79.3057	100	0	0	0	0	0	0	13.0179	67.2074	0	0
1094	0	24.3132	0	0	0	100	0	0	0	0	0	0	0	0	0	0	0	0	30.9805	0	0	0	0	0	0	0	17.4867	0	0	0	0	0	0	0	0	0	0	0	0	0	0	0	0	0	0	0	0	0	0
1095	0	0	0	0	0	0	42.2636	0	0	100	0	23.8422	0	0	0	0	0	0	0	27.0385	0	10.8909	0	0	33.1986	0	0	0	0	27.8437	0	17.3656	0	19.1591	43.2109	0	0	0	0	0	0	0	0	0	0	0	0	0	0
1096	22.2914	0	0	0	0	0	0	15.1301	0	0	0	0	0	0	0	15.3904	0	0	0	0	0	0	0	0	0	39.6217	0	0	0	0	14.7025	0	59.3194	0	0	0	0	0	0	0	0	19.6215	0	0	100	0	0	0	0
1097	0	0	0	0	0	0	0	0	22.2267	0	0	0	0	0	0	0	0	0	0	0	0	0	0	30.4431	0	0	0	0	0	0	0	0	0	0	0	0	0	0	0	0	0	0	0	0	0	37.2766	0	0	9.37321
1098	0	0	0	0	7.75348	0	0	0	0	0	0	0	0	0	0	0	0	0	0	0	8.25503	0	0	0	28.037	0	0	9.77273	13.2823	0	0	9.15771	0	0	0	16.5955	0	0	0	0	0	0	0	0	0	0	0	0	0
1099	0	36.6035	0	76.54	0	0	0	0	0	0	9.16838	0	0	0	0	33.5941	33.1875	0	0	0	0	10.3915	17.8654	0	0	0	25.7261	0	0	0	0	0	0	17.6034	0	0	13.33	20.6943	0	0	9.76019	28.5512	0	0	0	0	0	24.105	0
1100	0	0	7.14878	29.5812	0	0	13.2635	27.8567	0	0	0	0	14.1187	0	0	0	0	0	29.2821	19.0094	0	0	0	0	0	0	0	0	0	0	46.1073	0	0	0	0	0	0	0	0	22.1699	0	0	0	100	0	0	27.8796	0	9.83241
1101	0	0	0	0	0	0	0	0	0	14.8236	0	0	0	9.1951	19.9925	0	18.4673	15.4273	0	0	0	0	0	0	0	0	0	16.4583	8.29175	0	0	0	0	0	100	60.9827	16.9539	0	0	0	0	0	0	0	0	0	0	0	0
1102	21.013	0	0	0	0	5.9821	26.7864	16.1627	0	14.7555	0	23.5571	0	0	0	0	0	0	0	10.9316	0	6.8599	0	100	0	66.6124	0	0	0	29.5582	0	0	0	0	0	0	0	68.5647	0	0	0	0	0	0	0	0	0	0	0
1103	78.987	0	0	0	9.07403	0	0	0	20.8661	0	7.72389	0	0	0	0	0	0	0	0	0	0	0	0	0	0	15.9342	0	0	19.4288	0	0	24.4506	0	0	0	0	0	0	0	0	14.5944	0	15.8657	0	23.8889	0	0	0	0
1104	0	7.22506	0	0	0	0	0	0	0	0	0	0	0	0	0	0	0	0	0	0	4.06338	0	0	0	0	0	100	0	0	0	0	0	0	0	0	0	0	0	0	0	0	0	0	0	0	0	0	10.7059	0
1105	0	92.7749	17.7476	0	0	0	0	0	0	0	0	0	0	0	0	0	0	0	7.38376	0	0	0	9.93584	0	0	0	0	9.26136	0	0	53.8927	0	25.2861	0	0	22.2563	0	0	0	0	0	0	0	0	12.9745	18.6416	0	0	0
1106	0	0	0	0	0	0	0	0	0	0	0	0	0	0	0	0	0	0	0	0	0	0	0	0	0	0	0	0	0	0	0	0	0	0	0	0	0	0	0	0	0	0	0	0	0	0	0	0	0
1107	0	0	0	0	0	0	0	0	0	0	0	0	0	0	0	0	0	0	63.3341	0	0	0	0	0	0	0	0	0	0	0	0	75.5494	74.7139	100	0	0	0	0	0	0	0	0	0	0	0	0	0	89.2941	0
1108	0	0	0	70.4188	90.926	94.0179	59.9501	55.9806	79.1339	70.4209	0	76.4429	0	90.8049	80.0075	0	81.5327	84.5727	0	0	0	93.1401	90.0642	0	0	17.4534	0	0	72.2794	70.4418	0	0	0	0	0	16.761	0	0	100	77.8301	85.4056	100	84.1343	0	63.1366	32.5145	0	0	90.1676
1109	0	0	75.1037	0	0	0	0	0	0	0	92.2761	0	85.8813	0	0	100	0	0	0	70.059	95.9366	0	0	0	100	0	0	74.2803	0	0	0	0	0	0	0	0	83.0461	31.4353	0	0	0	0	0	0	0	48.8439	72.1204	0	0
1110	0	0	0	0	0	0	0	0	0	0	0	0	0	0	0	0	0	0	0	0	0	0	0	38.2071	0	46.8893	88.9832	0	0	70.5024	0	0	0	29.2999	0	0	0	0	0	0	0	0	0	100	0	0	0	0	0
1111	73.6243	0	0	88.155	0	0	0	0	0	0	0	0	0	0	100	0	61.8089	0	0	0	0	0	0	43.5039	0	0	0	0	0	0	0	0	0	0	47.755	53.6343	0	0	0	0	0	100	0	0	0	0	0	0	0
1112	0	0	0	0	0	0	0	0	0	0	0	0	0	0	0	0	0	0	0	0	0	0	0	0	0	0	0	0	0	0	0	0	0	0	0	0	0	0	0	0	0	0	0	0	0	0	0	0	0
1113	0	0	0	0	0	0	0	0	0	51.4988	0	0	0	0	0	0	0	0	100	100	0	0	0	0	0	34.0113	0	0	0	0	0	0	0	43.7641	36.9518	0	0	0	0	100	0	0	45.91	0	0	0	0	0	0
1114	0	0	0	0	57.3574	0	56.2023	0	0	0	0	0	100	0	0	86.1724	38.1911	0	0	0	0	0	0	0	0	0	0	0	100	0	0	0	0	0	0	0	0	37.1528	0	0	0	0	0	0	0	0	0	0	100
1115	0	0	0	0	0	0	0	0	0	0	0	0	0	0	0	0	0	0	0	0	0	0	48.4483	0	0	0	0	0	0	0	0	0	0	0	0	0	100	0	0	0	0	0	0	0	100	0	70.6726	0	0
1116	0	0	47.9109	0	0	0	0	32.7826	0	0	0	0	0	0	0	0	0	100	0	0	0	0	0	0	0	0	0	0	0	0	0	0	0	0	0	46.3657	0	0	100	0	0	0	0	0	0	0	0	100	0
1117	0	0	52.0891	0	0	0	0	0	0	48.5012	0	0	0	0	0	0	0	0	0	0	0	0	0	0	0	0	0	100	0	29.4976	88.6851	0	0	0	0	0	0	0	0	0	100	0	54.09	0	0	0	0	0	0
1118	26.3757	100	0	11.845	42.6426	0	43.7977	0	100	0	0	100	0	100	0	0	0	0	0	0	0	0	51.5517	18.289	0	0	11.0168	0	0	0	11.3149	100	100	26.9361	0	0	0	0	0	0	0	0	0	0	0	0	0	0	0
1119	0	0	0	0	0	0	0	67.2174	0	0	0	0	0	0	0	13.8276	0	0	0	0	0	0	0	0	0	19.0994	0	0	0	0	0	0	0	0	15.2931	0	0	62.8472	0	0	0	0	0	0	0	0	29.3274	0	0
1120	0	0	0	0	0	0	0	0	9.76106	0	9.38948	0	0	0	0	0	0	0	0	0	0	0	0	0	16.3449	0	0	0	0	0	0	0	0	0	0	0	5.73837	0	0	0	0	0	0	0	0	0	0	0	0
1121	0	0	0	0	0	0	0	0	0	0	0	0	0	0	0	0	0	0	0	0	0	0	0	0	0	0	0	34.5902	0	0	0	0	0	0	0	0	0	0	0	0	0	0	0	0	0	0	0	0	3.18985
1122	0	0	0	0	0	0	0	0	0	0	0	0	0	0	0	0	0	0	0	0	0	0	0	0	0	6.70427	8.89726	0	0	0	0	0	0	0	0	0	0	0	0	0	0	0	0	0	0	0	0	0	0
1123	0	0	0	0	0	0	0	0	0	0	0	0	0	0	0	0	0	0	0	0	0	0	0	0	0	0	0	0	0	0	0	0	0	0	0	0	0	0	0	0	0	0	0	0	42.753	0	0	0	0
1124	32.4347	47.8393	50.9939	100	36.8942	14.1382	67.5266	33.0346	22.984	100	25.3073	0	26.9306	17.076	14.1498	0	22.4807	35.6836	26.3324	35.2355	37.4276	36.3269	48.91	41.8632	15.3167	0	0	0	0	0	0	15.3253	26.9294	35.1699	15.9077	34.7246	0	0	0	31.7759	100	34.6423	20.9046	25.5293	0	22.2117	43.6536	100	23.1553
1125	0	0	0	0	0	0	0	0	0	0	0	0	0	0	0	0	0	0	0	0	0	0	0	0	0	25.8941	24.8225	65.4098	34.1897	100	0	0	0	0	0	0	34.1945	31.6846	14.3582	0	0	0	0	0	0	0	0	0	0
1126	0	0	0	0	0	0	0	0	0	0	0	0	0	0	85.8502	19.9726	0	0	0	0	0	0	0	0	0	0	0	0	0	0	25.3711	0	0	0	0	0	0	0	0	0	0	0	79.0954	0	57.247	0	0	0	0
1127	0	52.1607	49.0061	0	63.1058	85.8618	32.4734	0	67.255	0	65.3032	100	0	0	0	0	0	14.0246	0	64.7645	62.5724	13.249	0	0	0	0	0	0	0	0	0	0	73.0706	64.8301	0	65.2754	0	68.3154	0	68.2241	0	0	0	0	0	0	56.3464	0	0
1128	0	0	0	0	0	0	0	0	0	0	0	0	0	0	0	0	0	0	73.6676	0	0	0	51.09	58.1368	0	67.4016	0	0	65.8103	0	0	0	0	0	84.0923	0	60.0671	0	85.6418	0	0	65.3577	0	74.4707	0	0	0	0	73.6549
1129	67.5653	0	0	0	0	0	0	66.9654	0	0	0	0	73.0694	82.924	0	80.0274	77.5193	50.2919	0	0	0	50.4241	0	0	68.3383	0	66.2802	0	0	0	74.6289	84.6747	0	0	0	0	0	0	0	0	0	0	0	0	0	77.7883	0	0	0
1130	0	100	100	87.0374	0	0	63.3348	0	0	90.8461	0	0	0	0	0	0	0	0	0	59.0702	0	0	100	0	0	0	0	0	0	0	0	0	0	0	0	0	0	0	0	0	0	0	0	0	0	0	52.4177	80.5427	0
1131	0	0	0	0	0	0	0	0	0	0	0	0	0	0	0	0	0	0	0	0	0	0	0	100	0	0	0	0	0	66.7849	0	0	0	0	0	0	0	0	0	100	0	0	0	0	0	0	0	0	0
1132	0	0	0	0	0	0	0	0	88.5476	0	0	0	0	0	0	0	0	0	0	0	0	0	0	0	0	0	0	0	0	33.2151	0	0	0	0	0	0	0	0	0	0	0	73.1407	0	78.5036	0	0	0	0	0
1133	0	0	0	0	0	0	0	0	0	0	0	79.2262	100	0	0	89.4712	0	0	100	0	100	0	0	0	0	0	100	0	0	0	100	0	100	0	0	46.0767	0	0	0	0	100	0	0	0	0	0	0	0	0
1134	0	0	0	0	100	0	0	54.5079	0	0	48.2503	20.7738	0	0	0	0	0	0	0	0	0	100	0	0	0	100	0	0	0	0	0	0	0	0	0	0	0	0	0	0	0	0	100	0	0	0	0	0	0
1135	0	0	0	0	0	0	0	0	0	9.15387	0	0	0	0	0	0	0	0	0	40.9298	0	0	0	0	0	0	0	100	0	0	0	0	0	100	0	0	62.9108	0	0	0	0	0	0	0	0	53.6837	47.5823	0	44.7284
1136	100	0	0	0	0	0	28.5457	0	0	0	0	0	0	0	0	0	100	0	0	0	0	0	0	0	0	0	0	0	0	0	0	0	0	0	0	53.9233	0	100	0	0	0	0	0	0	89.2246	0	0	19.4573	0
1137	0	0	0	12.9626	0	100	0	0	0	0	0	0	0	0	0	0	0	0	0	0	0	0	0	0	100	0	0	0	0	0	0	0	0	0	0	0	0	0	0	0	0	0	0	0	0	0	0	0	0
1138	0	0	0	0	0	0	0	45.4921	11.4524	0	51.7497	0	0	100	0	0	0	0	0	0	0	0	0	0	0	0	0	0	0	0	0	0	0	0	100	0	37.0892	0	0	0	0	0	0	21.4964	0	46.3163	0	0	0
1139	0	0	0	0	0	0	8.11947	0	0	0	0	0	0	0	0	10.5288	0	0	0	0	0	0	0	0	0	0	0	0	100	0	0	0	0	0	0	0	0	0	0	0	0	26.8593	0	0	10.7754	0	0	0	55.2716
1140	0	0	0	0	0	0	0	0	0	1.47233	0	0	0	0	0	0	0	0	0	0	0	0	0	0	0	0	20.2963	0	0	0	0	0	0	0	0	0	0	0	0	6.6972	0	0	0	0	0	0	0	0	0
1141	0	0	0	0	0	0	0	0	0	0	0	0	0	0	3.08171	0	0	0	5.22772	0	0	0	0	0	0	8.17797	0	0	0	0	0	0	0	0	0	39.9496	0	0	0	0	0	0	2.68371	4.12591	0	0	6.12011	0	0
1142	3.21697	0	0	0.689118	0	6.32502	0	0	0	0	0	0	0	0	0	0	0	0	0	0	2.1849	13.2386	0	0	20.5848	0	79.7037	0	0	20.7396	0	100	0	0	0	0	0	5.43795	0	0	0	0	0	0	0	0	9.01811	0	0
1143	0	0	0	0	0	0	0	12.5445	9.78989	0	0	0	0	15.0891	96.9183	0	0	0	0	23.1945	0	0	0	0	0	0	0	0	0	0	0	0	0	0	18.8174	0	0	0	0	0	0	0	0	0	0	0	0	4.53695	0
1144	96.783	0	0	0	0	0	0	0	0	0	0	0	0	0	0	0	0	0	0	0	0	0	0	0	0	0	0	0	0	0	0	0	0	0	0	0	0	0	0	0	0	0	0	0	0	0	0	0	0
1145	0	0	25.2206	0	0	93.675	100	37.8563	0	0	0	0	0	0	0	0	0	0	0	0	0	35.9391	0	0	0	0	0	0	0	0	0	0	0	0	81.1826	0	0	0	0	0	0	0	0	25.0063	0	0	0	0	0
1146	0	0	0	0	0	0	0	0	45.7862	0	0	0	0	0	0	0	0	0	0	0	0	0	0	0	0	0	0	0	9.63363	0	100	0	13.4115	0	0	0	0	0	0	0	0	0	0	0	0	0	0	0	0
1147	0	39.2857	0	0	0	0	0	0	0	0	0	0	0	0	0	0	0	0	0	76.8055	0	0	0	0	0	0	0	34.5671	0	0	0	0	0	100	0	0	100	0	0	93.3028	0	100	0	0	100	0	0	0	0
1148	0	60.7143	74.7794	99.3109	100	0	0	0	0	98.5277	0	0	0	0	0	100	0	0	94.7723	0	97.8151	0	100	0	79.4152	0	0	0	90.3664	79.2604	0	0	86.5885	0	0	0	0	94.562	0	0	0	0	97.3163	70.8678	0	100	0	0	100
1149	0	0	0	0	0	0	0	49.5992	44.4239	0	100	100	100	84.9109	0	0	0	100	0	0	0	50.8223	0	0	0	91.822	0	65.4329	0	0	0	0	0	0	0	60.0504	0	0	100	0	100	0	0	0	0	0	84.8618	95.463	0
1150	0	0	0	0	0	0	0	0	0	0	0	0	0	100	0	0	0	0	0	0	0	0	0	94.9813	0	0	0	0	0	0	66.4524	0	0	0	0	0	0	0	0	0	0	100	0	0	0	0	0	0	0
1151	0	0	0	0	100	0	100	0	0	0	0	0	0	0	0	0	0	0	0	0	0	0	0	0	100	0	0	0	96.5685	0	0	0	0	0	100	0	0	0	0	0	0	0	0	100	0	0	0	0	0
1152	0	0	0	0	0	0	0	0	0	0	0	0	0	0	0	0	0	0	0	0	0	0	0	0	0	0	25.4532	0	0	49.7362	0	0	0	0	0	0	58.5191	0	0	61.4028	0	0	0	0	0	0	0	0	0
1153	0	0	0	0	0	0	0	0	0	0	0	0	0	0	0	0	100	0	0	0	0	0	0	0	0	0	0	0	0	0	0	100	0	0	0	0	0	0	0	0	0	0	0	0	0	0	0	0	0
1154	0	0	0	0	0	0	0	0	0	0	48.16	0	0	0	0	0	0	0	0	0	0	0	0	0	0	0	0	0	0	0	0	0	0	100	0	0	0	0	0	0	0	0	0	0	0	0	0	0	0
1155	0	0	0	0	0	0	0	0	0	0	0	100	0	0	0	0	0	0	0	0	0	0	0	0	0	0	0	0	0	0	0	0	0	0	0	0	0	53.1556	0	0	0	0	0	0	0	0	0	0	0
1156	0	0	0	0	0	0	0	0	65.0442	100	0	0	100	0	0	0	0	0	0	0	0	0	0	0	0	0	0	100	0	0	0	0	0	0	0	0	0	46.8444	0	0	0	0	0	0	0	0	100	0	0
1157	0	0	0	0	0	0	0	0	0	0	0	0	0	0	0	0	0	100	0	0	0	0	0	5.01865	0	0	74.5468	0	0	0	0	0	0	0	0	0	18.2962	0	0	0	0	0	0	0	91.4615	0	0	100	0
1158	100	0	0	0	0	100	0	0	0	0	51.84	0	0	0	0	0	0	0	0	100	0	0	0	0	0	0	0	0	3.43149	0	33.5476	0	0	0	0	100	0	0	0	38.5972	0	0	0	0	0	100	0	0	0
1159	0	0	0	0	0	0	0	100	34.9558	0	0	0	0	0	0	0	0	0	0	0	0	0	0	0	0	0	0	0	0	50.2638	0	0	100	0	0	0	23.1848	0	0	0	100	0	0	0	8.53849	0	0	0	0
1160	0	0	0	0	0	0	0	0	0	0	0	0	0	0	1.74216	0	0	0	0	0	2.13623	9.16708	5.70325	0	0	14.0489	0	0	0	0	0	0	0	0	0	4.47284	0	0	0	0	0	0	0	0	0	0	0	0	0
1161	0	0	0	0	0	0	0	0	0	0	0	10.1215	0	55.2995	0	0	0	0	1.23829	0	0	0	0	0	15.3411	0	0	0	0	0	0	0	0	0	0	0	0	0	0	0	0	0	0	0	0	1.17982	0	0	0
1162	0	0	0	0	0	0	0	0	0	0	0	0	0	0	0	0	0	0	0	0	0	0	0	0	0	0	0	0	5.37089	0	0	0	0	0	0	0	0	18.2823	0	0	7.20987	0	0	0	0	0	0	0	0
1163	0	13.7703	0	0	0	0	0	0	0	0	100	0	0	44.7005	0	0	0	0	0	0	0	0	0	0	0	0	0	0	0	0	0	0	0	0	0	0	0	0	0	0	92.7901	0	0	16.9963	0	0	0	4.40241	100
1164	0	0	0	0	0	0	0	0	0	0	0	0	0	0	0	0	0	0	0	0	0	0	0	0	0	0	16.1097	0	0	0	0	0	0	0	0	0	0	0	0	0	0	0	0	0	0	0	0	0	0
1165	0	0	0	0	0	0	0	0	0	0	0	0	0	0	0	0	0	0	0	0	0	0	0	0	0	0	0	0	0	0	0	0	0	0	0	0	0	19.2758	0	0	0	0	0	0	0	0	0	0	0
1166	100	0	0	0	0	0	30.588	100	0	0	0	0	0	0	0	0	0	0	0	44.4266	0	0	0	0	0	0	0	0	0	0	0	0	0	0	39.2926	0	0	0	100	0	0	0	0	0	0	0	0	0	0
1167	0	0	0	0	0	0	0	0	0	0	0	89.8785	0	0	0	0	0	0	0	0	0	90.8329	0	0	0	0	0	100	0	0	100	0	0	0	0	0	0	0	0	0	0	0	0	0	100	0	0	0	0
1168	0	86.2297	100	29.9728	100	0	0	0	0	0	0	0	0	0	0	100	100	100	0	0	97.8638	0	0	0	0	85.9511	83.8903	0	0	0	0	0	100	100	0	95.5272	100	62.4419	0	0	0	100	0	83.0037	0	0	100	0	0
1169	0	0	0	70.0272	0	0	69.412	0	100	100	0	0	100	0	98.2578	0	0	0	98.7617	55.5734	0	0	94.2968	0	84.6589	0	0	0	94.6291	100	0	0	0	0	60.7074	0	0	0	0	100	0	0	100	0	0	98.8202	0	95.5976	0
1170	0	0	0	0	0	98.6412	0	100	0	0	0	0	0	96.8629	0	78.8282	0	100	0	0	0	87.113	0	100	0	0	0	0	0	0	0	0	0	0	0	0	0	0	0	0	0	0	89.359	0	0	0	0	0	98.1771
1171	0	48.7474	0	0	0	0	100	0	0	0	0	60.9285	0	0	0	0	0	0	0	0	0	0	100	0	0	0	0	0	0	0	0	0	0	0	0	0	0	77.5676	100	0	0	0	0	100	0	0	0	0	0
1172	0	0	0	0	0	0	0	0	0	0	0	0	0	0	0	0	0	0	0	0	0	0	0	0	0	0	0	0	63.5259	0	0	0	90.7545	0	0	0	0	0	0	0	0	0	0	0	0	0	77.9503	0	0
1173	0	0	0	0	0	0	0	0	100	0	0	0	0	0	0	0	0	0	0	0	0	0	0	0	0	0	0	0	0	0	0	0	0	0	0	0	0	0	0	0	0	0	0	0	0	0	0	0	0
1174	0	0	0	0	0	0	0	0	0	0	0	31.2802	0	0	100	0	0	0	0	0	0	0	0	0	0	0	0	0	0	0	0	0	0	0	0	0	0	0	0	0	100	0	0	0	0	0	0	0	0
1175	0	21.8111	0	0	100	0	0	0	0	0	100	0	0	0	0	0	0	0	0	51.6562	0	0	0	0	0	0	0	0	0	0	0	0	0	0	0	73.6264	0	0	0	0	0	0	0	0	0	0	0	0	0
1176	0	0	0	0	0	0	0	0	0	0	0	0	0	3.13711	0	0	0	0	0	0	0	0	0	0	100	0	0	0	0	0	0	94.5005	0	0	0	0	100	0	0	0	0	0	0	0	0	0	0	0	0
1177	0	0	0	0	0	0	0	0	0	0	0	0	0	0	0	21.1718	0	0	0	0	0	0	0	0	0	0	0	100	36.4741	0	0	5.49947	0	0	0	0	0	0	0	0	0	0	0	0	0	0	0	0	0
1178	0	29.4415	0	0	0	0	0	0	0	0	0	7.79131	0	0	0	0	0	0	0	48.3438	0	0	0	0	0	0	0	0	0	0	0	0	9.24546	0	100	0	0	22.4324	0	0	0	100	10.641	0	100	0	22.0497	100	1.82292
1179	0	0	0	0	0	1.35877	0	0	0	0	0	0	0	0	0	0	0	0	0	0	0	12.887	0	0	0	0	0	0	0	0	0	0	0	100	0	26.3736	0	0	0	0	0	0	0	0	0	100	0	0	0
1180	6.52312	0	13.3982	0	0	0	3.67222	9.24361	0	0	13.4886	0	0	0	10.1942	0	5.67039	0	0	0	4.02115	0	0	4.83948	0	0	15.2056	0	11.5821	14.6943	0	0	0	0	7.21094	0	0	0	5.74805	4.32808	0	0	0	0	0	0	7.2679	0	5.31763
1181	0	0	0	5.33581	0	0	0	0	0	0	0	0	0	3.56042	0	0	0	0	6.70174	0	0	0	0	0	0	33.0619	0	0	0	0	0	0	0	0	0	0	0	10.3424	0	0	0	0	0	0	0	0	0	0	0
1182	0	0	7.10259	0	0	0	0	0	100	0	0	0	3.96046	0	0	0	0	0	0	0	0	0	0	0	0	0	0	0	0	0	0	0	0	5.24581	0	0	0	0	0	0	0	0	0	0	0	3.78031	0	0	0
1183	0	0	0	0	0.96663	0	0	0	0	0	0	0	0	0	0	0	0	0	0	0	0	0	0	0	0	0	0	0	0	0	0	0	0	0	0	0	0	0	2.80688	0	1.75034	0	0	0	3.98827	0	0	3.377	0
1184	0	0	0	0	0	0	0	10.3024	0	0	0	0	0	0	0	0	0	0	0	0	0	0	0	0	0	0	0	12.4287	0	0	0	0	0	0	0	0	0	0	0	0	0	0	0	6.26354	0	0	0	96.623	0
1185	0	100	0	0	0	0	0	0	0	0	0	0	0	0	0	0	0	0	0	0	0	0	0	0	0	0	0	0	0	24.9288	0	0	0	0	0	0	0	0	0	0	0	0	0	0	0	0	0	0	0
1186	0	0	0	0	0	0	0	0	0	0	0	0	0	0	0	0	0	0	0	100	0	0	0	0	19.676	0	0	0	0	0	0	0	0	0	0	6.42176	0	0	0	0	0	0	3.1477	24.0266	0	0	0	0	23.4506
1187	0	0	0	0	0	0	0	0	0	0	0	0	96.0395	0	0	0	37.514	0	0	0	0	0	0	0	0	0	0	87.5713	0	60.3768	0	0	0	0	92.7891	93.5782	100	0	0	0	0	0	0	0	0	0	92.7321	0	0
1188	93.4769	0	0	0	99.0334	0	96.3278	80.454	0	100	86.5114	100	0	96.4396	89.8058	100	0	0	93.2983	0	95.9788	0	0	95.1605	80.324	0	84.7944	0	0	0	0	100	100	94.7542	0	0	0	0	0	95.6719	98.2497	100	96.8523	69.7099	96.0117	96.2197	0	0	71.2317
1189	0	0	79.4992	94.6642	0	0	0	0	0	0	0	0	0	0	0	0	56.8156	100	0	0	0	100	100	0	0	66.9381	0	0	88.4179	0	100	0	0	0	0	0	0	89.6576	91.4451	0	0	0	0	0	0	0	0	0	0
1190	0	0	0	0	0	0	0	0	0	0	0	0	0	0	0	0	0	0	0	0	0	0	0	0	0	0	0	0	0	0	0	0	0	0	0	0	0	0	0	0	0	0	0	0	0	0	0	0	0
1191	0	100	0	0	0	0	0	0	0	0	0	0	0	0	0	0	0	0	0	0	0	0	0	0	0	100	0	0	0	0	0	0	0	0	0	0	0	0	0	0	0	0	0	0	0	0	0	0	0
1192	0	0	0	0	0	0	0	0	0	0	0	0	0	0	100	68.9468	0	0	0	0	0	0	0	0	0	0	0	0	0	100	0	0	0	0	0	0	0	0	0	0	0	0	0	0	0	0	100	0	0
1193	0	0	0	0	0	0	0	0	0	0	0	0	0	0	0	0	0	0	0	0	0	0	0	0	0	0	0	0	0	0	0	0	0	0	0	0	0	0	0	0	0	0	0	0	0	0	0	0	0
1194	0	0	0	0	0	0	0	0	0	0	0	0	0	0	0	0	100	0	0	0	0	0	0	0	0	0	0	0	0	0	0	0	0	0	0	0	0	0	0	0	0	0	100	0	0	0	0	100	0
1195	0	0	0	0	0	94.835	0	0	0	0	0	0	0	0	0	0	0	0	0	0	100	0	0	0	0	0	0	0	0	0	0	0	0	0	0	0	0	100	0	100	0	0	0	0	0	0	0	0	0
1196	0	0	0	0	0	5.16501	0	0	0	0	100	0	0	0	0	0	0	0	0	0	0	0	0	0	0	0	0	0	0	0	0	0	0	100	0	0	0	0	0	0	0	0	0	0	0	0	0	0	0
1197	0	0	0	0	0	0	0	0	100	0	0	0	0	0	0	0	0	0	0	0	0	0	0	0	0	0	0	100	0	0	0	0	100	0	0	0	100	0	0	0	0	0	0	0	0	0	0	0	0
1198	0	0	0	0	0	0	0	0	0	0	0	0	0	0	0	0	0	0	0	0	0	0	100	0	0	0	0	0	0	0	0	0	0	0	0	0	0	0	0	0	0	0	0	0	0	0	0	0	0
1199	0	0	0	0	0	0	0	0	0	100	0	0	100	0	0	31.0532	0	0	0	0	0	0	0	100	0	0	0	0	0	0	0	0	0	0	0	0	0	0	0	0	0	100	0	0	0	100	0	0	0
1200	0	0	33.3962	8.38469	8.00203	0	3.62961	23.9867	0	0	0	4.92459	0	20.4511	4.87346	0	0	6.87999	0	16.6819	0	0	0	0	0	55.0319	0	0	0	51.8753	0	5.66583	0	24.693	0	0	0	0	41.2395	5.27083	7.11645	0	23.3101	0	16.1559	0	23.1709	0	0
1201	20.0736	15.2646	0	0	0	0	0	0	0	0	29.1046	0	0	0	0	14.4581	0	0	11.5287	0	22.3576	0	0	0	0	0	74.1616	0	0	0	0	0	0	0	22.1041	15.3929	0	52.3019	0	0	0	0	0	0	0	0	0	0	0
1202	0	0	0	0	0	1.97913	0	0	0	11.6818	0	0	0	0	0	0	12.8144	0	0	0	0	0	4.70906	0	45.3514	0	0	0	0	0	3.4265	0	0	0	0	0	61.1625	0	0	4.78472	0	0	0	0	0	0	0	15.3109	0
1203	0	0	0	0	0	0	0	0	13.3499	0	17.0803	0	0	0	0	0	0	0	0	0	0	0	0	10.6628	0	0	0	30.0612	0	29.929	0.906647	0	0	15.4062	0	0	0	0	0	0	0	0	0	0	0	0	0	10.8784	0
1204	0	0	0	6.62504	0	0	0	0	0	0	0	0	0	0	0	0	0	0	0	0	0	17.3475	0	0	0	0	0	0	56.2625	0	0	7.81809	5.18573	0	0	0	0	0	0	0	0	0	0	0	0	0	0	0	0
1205	0	9.76934	0	0	0	7.48471	8.83283	0	0	0	0	0	0	0	0	0	0	0	0	0	0	0	0	0	0	0	0	0	0	0	0	0	0	0	0	0	38.8375	47.6981	25.0811	9.33333	0	22.398	0	24.4374	0	18.4204	0	0	35.2925
1206	0	0	0	0	0	0	0	0	0	0	0	0	0	0	0	15.1862	0	0	0	10.0686	16.8886	0	0	0	0	0	0	0	0	0	0	0	0	0	16.5501	14.0046	0	0	0	0	14.821	0	0	0	0	0	0	0	25.4251
1207	0	0	0	0	0	0	0	0	0	0	0	0	0	0	0	0	0	0	0	0	0	0	2.97687	0	54.6486	44.9681	25.8384	0	43.7375	0	0	0	0	0	0	0	0	0	0	0	0	0	0	0	0	0	0	0	0
1208	0	0	0	0	0	0	0	0	0	0	0	0	0	0	0	0	0	0	0	0	0	0	0	89.3372	0	0	0	0	0	18.1956	0	0	9.65061	0	0	0	0	0	0	0	0	0	0	0	0	81.5796	76.8291	0	0
1209	79.9264	74.9661	66.6038	84.9903	91.998	90.5362	87.5376	76.0133	86.6501	88.3182	53.815	95.0754	0	79.5489	95.1265	70.3557	87.1856	93.12	88.4713	73.2494	60.7538	82.6525	92.3141	0	0	0	0	69.9388	0	0	95.6669	86.5161	85.1637	59.9009	61.3458	70.6025	0	0	33.6794	80.6111	78.0625	77.602	76.6899	75.5626	83.8441	0	0	73.8107	39.2824
1210	0	0	0	0	0	0	0	0	0	0	0	0	100	0	0	0	0	0	0	0	0	0	0	0	0	0	73.1044	0	0	0	0	0	0	0	0	0	0	0	0	0	0	0	0	0	0	0	0	0	0
1211	0	0	0	0	0	0	0	0	0	0	100	0	0	0	0	0	0	0	0	0	0	0	0	0	0	52.4255	0	0	100	0	0	0	0	13.0759	0	0	0	100	0	0	0	0	100	0	0	0	0	0	100
1212	0	0	100	0	0	0	0	100	0	12.9521	0	0	0	100	0	0	0	0	0	0	0	0	0	100	0	0	0	100	0	0	0	0	0	0	0	0	0	0	0	0	0	0	0	0	0	100	0	0	0
1213	0	100	0	0	100	0	0	0	0	0	0	0	0	0	0	0	0	0	0	0	0	0	0	0	0	0	0	0	0	0	0	0	0	86.9241	0	0	0	0	100	0	0	0	0	100	0	0	0	0	0
1214	100	0	0	0	0	100	0	0	0	0	0	0	0	0	0	0	0	0	0	0	0	0	0	0	0	0	0	0	0	100	0	0	0	0	0	100	0	0	0	0	0	0	0	0	0	0	100	0	0
1215	0	0	0	0	0	0	0	0	0	18.5819	0	0	0	0	0	100	100	0	0	0	0	0	0	0	0	0	0	0	0	0	0	0	0	0	0	0	0	0	0	0	0	100	0	0	0	0	0	0	0
1216	0	0	0	0	0	0	0	0	0	0	0	0	0	0	0	0	0	100	0	0	0	0	0	0	0	0	26.8956	0	0	0	0	100	0	0	100	0	0	0	0	0	0	0	0	0	0	0	0	0	0
1217	0	0	0	0	0	0	0	0	0	0	0	0	0	0	0	0	0	0	0	0	0	0	0	0	100	0	0	0	0	0	0	0	0	0	0	0	0	0	0	0	0	0	0	0	0	0	0	0	0
1218	0	0	0	0	0	0	0	0	0	0	0	0	0	0	0	0	0	0	0	0	0	0	0	0	0	47.5745	0	0	0	0	0	0	0	0	0	0	100	0	0	0	0	0	0	0	0	0	0	0	0
1219	0	0	0	100	0	0	0	0	0	68.4661	0	0	0	0	0	0	0	0	100	0	100	0	0	0	0	0	0	0	0	0	0	0	0	0	0	0	0	0	0	0	0	0	0	0	0	0	0	100	0
1220	72.6451	0	0	45.4266	49.7032	100	0	0	0	0	0	100	67.3328	70.7487	67.577	42.3549	34.8733	44.2564	0	69.962	46.1752	46.9217	0	0	0	0	34.9837	0	0	24.1045	66.7042	0	72.1434	77.861	62.0097	58.8816	0	0	0	0	0	0	0	0	0	0	69.544	70.4609	46.0824
1221	0	93.178	100	0	0	0	0	0	0	0	0	0	0	0	0	0	0	0	0	0	0	0	0	0	0	0	0	100	100	0	0	55.0542	0	0	0	0	88.5486	0	0	0	71.3395	0	73.1913	0	76.9385	0	0	0	0
1222	0	0	0	0	0	0	0	0	57.1544	0	100	0	0	0	0	0	0	0	0	0	0	0	100	0	0	0	0	0	0	0	0	0	0	0	0	0	0	76.5079	0	0	0	100	0	76.1181	0	0	0	0	0
1223	0	0	0	33.2565	0	0	45.8777	70.5174	0	0	0	0	0	0	0	25.6375	26.6002	55.7436	0	0	27.322	33.001	0	59.2213	56.7962	0	65.0163	0	0	40.6428	33.2958	44.9458	0	0	0	23.43	0	0	0	0	0	0	0	0	0	76.4651	0	0	29.5105
1224	0	6.82196	0	0	33.7806	0	0	0	42.8456	0	0	0	0	0	6.72269	0	0	0	100	0	0	0	0	19.5303	0	0	0	0	0	0	0	0	0	22.139	0	17.6884	0	0	0	0	0	0	0	0	0	0	0	0	0
1225	15.1093	0	0	0	0	0	0	0	0	0	0	0	0	0	0	0	0	0	0	0	0	0	0	0	0	0	0	0	0	0	0	0	0	0	0	0	0	0	0	0	0	0	0	0	0	0	30.456	0	24.4072
1226	0	0	0	0	0	0	54.1223	29.4826	0	100	0	0	32.6672	7.81622	0	32.0076	21.502	0	0	0	0	0	0	0	0	0	0	0	0	0	0	0	0	0	0	0	0	0	0	83.7421	28.6605	0	26.8087	0	0	23.5349	0	0	0
1227	12.2457	0	0	0	16.5161	0	0	0	0	0	0	0	0	0	0	0	0	0	0	30.038	0	0	0	0	43.2038	0	0	0	0	35.2528	0	0	0	0	0	0	0	0	0	0	0	0	0	23.8819	23.0615	0	0	29.5391	0
1228	0	0	0	21.3169	0	0	0	0	0	0	0	0	0	21.4351	25.7003	0	0	0	0	0	26.5028	20.0773	0	21.2485	0	100	0	0	0	0	0	0	27.8566	0	37.9903	0	11.4514	23.4921	0	16.2579	0	0	0	0	0	0	0	0	0
1229	0	0	0	0	0	0	0	0	0	0	0	0	0	0	0	0	17.0245	0	0	0	0	0	0	0	0	0	0	0	0	0	0	0	0	0	0	0	0	0	100	0	0	0	0	0	0	0	0	0	0
1230	0	17.8811	0	0	0	24.1846	0	0	0	0	37.2142	20.4381	100	0	0	0	0	0	0	0	0	0	0	0	0	0	0	0	0	0	0	0	0	0	0	0	0	0	0	0	0	0	0	0	0	0	0	72.3055	14.4956
1231	0	0	40.8607	0	0	0	0	0	0	0	0	0	0	0	0	0	0	0	0	0	0	0	0	0	0	0	0	0	0	0	0	0	0	0	0	0	0	0	0	0	0	0	0	0	0	0	0	0	0
1232	0	0	0	0	100	75.8154	100	0	0	0	0	0	0	0	0	58.5302	0	0	0	81.1341	0	0	0	39.3324	0	44.9119	0	0	0	0	0	100	0	0	0	100	0	0	0	0	0	0	0	0	0	71.9531	49.4936	0	0
1233	0	0	0	100	0	0	0	100	0	59.6723	62.7858	79.5619	0	0	0	0	100	73.7576	0	0	0	0	100	0	0	0	0	0	100	0	0	0	100	89.9274	0	0	100	55.9902	0	31.7915	100	0	0	100	100	0	0	0	0
1234	100	60.6341	0	0	0	0	0	0	100	0	0	0	0	0	100	0	0	0	100	0	100	73.9567	0	60.6676	0	0	0	100	0	100	74.0727	0	0	0	59.2939	0	0	0	0	0	0	100	100	0	0	0	0	0	85.5044
1235	0	0	0	0	0	0	0	0	0	0	0	0	0	0	0	41.4698	0	0	0	0	0	0	0	0	61.1554	0	100	0	0	0	0	0	0	0	0	0	0	44.0098	0	0	0	0	0	0	0	0	0	27.6945	0
1236	0	0	0	0	0	0	0	0	0	40.3277	0	0	0	0	0	0	0	26.2424	0	18.8659	0	26.0433	0	0	0	55.0881	0	0	0	0	25.9273	0	0	0	0	0	0	0	100	0	0	0	0	0	0	28.0469	0	0	0
1237	0	21.4848	59.1393	0	0	0	0	0	0	0	0	0	0	0	0	0	0	0	0	0	0	0	0	0	0	0	0	0	0	0	0	0	0	10.0726	0	0	0	0	0	5.03678	0	0	0	0	0	0	0	0	0
1238	0	0	0	0	0	0	0	0	0	0	0	0	0	0	0	0	0	0	0	0	0	0	0	0	0	0	0	0	0	0	0	0	0	0	0	0	0	0	0	0	0	0	0	0	0	0	50.5064	0	0
1239	0	0	0	0	0	0	0	0	0	0	0	0	0	100	0	0	0	0	0	0	0	0	0	0	38.8446	0	0	0	0	0	0	0	0	0	40.7061	0	0	0	0	63.1717	0	0	0	0	0	0	0	0	0
1240	0	0	49.0251	68.1313	0	0	62.6973	0	0	0	56.6628	0	88.0177	64.1452	81.959	100	70.2676	0	50.537	0	70.3893	100	0	100	0	0	100	0	26.479	49.7187	77.9236	52.7306	68.3776	32.3646	0	66.4412	0	23.8865	55.9186	0	48.4342	73.6555	65.8827	91.0002	62.9071	0	0	100	0
1241	0	100	0	0	100	100	0	100	100	0	0	100	0	0	0	0	0	82.3216	0	0	0	0	100	0	0	0	0	72.6577	0	0	0	0	0	0	0	0	100	0	0	0	0	0	0	0	0	0	0	0	100
1242	0	0	0	0	0	0	0	0	0	0	0	0	0	0	0	0	0	0	0	0	0	0	0	0	0	93.9332	0	0	35.0885	0	0	0	0	0	0	0	0	0	0	0	0	0	0	0	0	79.5148	0	0	0
1243	0	0	0	0	0	0	0	0	0	0	0	0	0	0	0	0	0	0	49.463	0	0	0	0	0	0	0	0	0	0	0	0	0	0	0	0	0	0	30.4148	0	0	0	0	0	0	0	0	68.4942	0	0
1244	0	0	20.6476	0	0	0	0	0	0	85.4975	0	0	0	35.8548	0	0	0	0	0	0	29.6107	0	0	0	0	0	0	0	0	50.2813	0	26.3653	0	67.6354	0	0	0	0	0	0	31.5749	0	34.1173	0	37.0929	0	0	0	0
1245	0	0	0	31.8687	0	0	0	0	0	0	25.6679	0	0	0	18.041	0	29.7324	0	0	100	0	0	0	0	0	0	0	0	0	0	0	0	0	0	100	33.5588	0	0	44.0814	0	0	0	0	0	0	0	0	0	0
1246	73.0341	0	0	0	0	0	0	0	0	0	0	0	0	0	0	0	0	0	0	0	0	0	0	0	100	0	0	0	0	0	0	0	0	0	0	0	0	0	0	0	0	26.3445	0	0	0	0	0	0	0
1247	0	0	30.3273	0	0	0	0	0	0	14.5025	0	0	0	0	0	0	0	0	0	0	0	0	0	0	0	0	0	0	38.4324	0	22.0764	20.9041	31.6224	0	0	0	0	0	0	0	0	0	0	8.99976	0	20.4852	0	0	0
1248	26.9659	0	0	0	0	0	37.3027	0	0	0	17.6692	0	11.9823	0	0	0	0	17.6784	0	0	0	0	0	0	0	0	0	27.3423	0	0	0	0	0	0	0	0	0	39.0939	0	0	19.9909	0	0	0	0	0	0	0	0
1249	0	0	0	0	0	0	0	0	0	0	0	0	0	0	0	0	0	0	0	0	0	0	0	0	0	6.06682	0	0	0	0	0	0	0	0	0	0	0	6.6048	0	0	0	0	0	0	0	0	31.5058	0	0
1250	0	13.5789	0	0	0	0	0	0	0	0	0	0	0	0	0	0	0	0	0	0	0	0	0	0	0	0	0	0	0	0	0	0	0	0	0	0	0	0	0	0	0	0	0	0	0	0	0	0	0
1251	0	0	0	0	0	100	0	0	0	0	0	0	0	0	0	0	0	0	0	0	0	0	0	0	0	0	77.0302	0	0	11.2016	0	0	0	0	0	0	7.31352	0	0	0	0	0	0	0	0	0	0	0	0
1252	0	0	0	0	0	0	0	0	0	0	0	0	0	0	0	8.56054	0	0	0	0	0	0	0	0	0	1.98043	0	0	0	3.97129	0	0	0	0	0	0	0	0	0	0	0	0	0	0	0	100	0	0	0
1253	0	0	0	0	0	0	0	0	0	0	0	0	0	0	0	0	0	0	0	0	0	0	0	0	0	0	0	0	0	0	0	0	0	0	0	0	0	0	0	0	0	0	0	0	0	0	0	0	0
1254	0	0	0	0	0	0	58.6439	0	0	0	0	0	0	0	0	0	0	0	0	0	0	0	0	0	0	0	22.9698	0	0	84.8271	0	0	0	0	0	0	0	0	0	0	0	0	0	0	0	0	0	0	0
1255	0	0	38.018	0	0	0	0	100	0	0	0	100	0	0	0	0	0	0	0	0	0	100	0	100	0	0	0	30.7738	0	0	100	0	0	0	0	0	0	0	0	0	0	0	0	0	0	0	0	0	0
1256	0	0	0	0	0	0	0	0	0	0	100	0	0	0	0	91.4395	0	100	0	0	0	0	0	0	0	0	0	0	0	0	0	100	100	0	0	0	0	0	44.0642	0	0	0	62.6212	100	0	0	100	0	0
1257	0	0	0	61.9718	100	0	0	0	59.36	0	0	0	0	100	100	0	0	0	100	100	0	0	0	0	0	0	0	0	100	0	0	0	0	0	100	100	92.6865	0	0	0	0	0	0	0	100	0	0	0	55.1936
1258	0	0	0	0	0	0	0	0	0	0	0	0	0	0	0	0	0	0	0	0	100	0	100	0	100	98.0196	0	0	0	0	0	0	0	100	0	0	0	100	0	0	100	0	0	0	0	0	0	0	0
1259	100	86.4211	61.982	38.0282	0	0	41.3561	0	40.64	0	0	0	100	0	0	0	100	0	0	0	0	0	0	0	0	0	0	69.2262	0	0	0	0	0	0	0	0	0	0	55.9358	100	0	100	37.3788	0	0	0	0	100	44.8064
1260	0	0	0	0	100	100	0	57.9837	0	69.8875	0	0	0	0	0	0	0	100	44.5946	63.1079	0	66.4867	0	0	0	0	0	0	0	0	100	0	100	0	80.5261	0	0	0	0	0	0	0	0	71.6941	0	63.9932	45.615	52.1804	0
1261	0	0	0	0	0	0	0	0	0	15.969	0	0	0	0	100	100	0	0	0	0	0	0	0	77.6154	0	0	0	0	58.0033	0	0	0	0	0	0	100	88.1647	0	0	0	0	0	0	0	61.265	0	0	0	0
1262	0	0	0	0	0	0	0	0	0	0	0	100	0	0	0	0	0	0	0	0	0	0	0	0	0	0	0	0	0	0	0	0	0	0	0	0	0	0	0	0	0	0	100	0	0	0	0	0	0
1263	0	100	0	75.2273	0	0	0	0	0	0	100	0	0	0	0	0	0	0	0	0	0	0	0	0	0	0	96.8318	0	0	0	0	0	0	0	0	0	0	0	0	100	100	0	0	0	0	0	54.385	0	0
1264	0	0	100	0	0	0	0	0	0	0	0	0	0	0	0	0	0	0	0	0	100	0	0	0	0	0	0	0	0	0	0	0	0	0	0	0	0	0	0	0	0	0	0	0	0	0	0	47.8196	0
1265	100	0	0	0	0	0	0	0	0	0	0	0	0	0	0	0	0	0	55.4054	0	0	33.5133	0	0	0	0	0	0	0	0	0	0	0	0	0	0	0	0	0	0	0	0	0	28.3059	0	0	0	0	0
1266	0	0	0	0	0	0	0	42.0163	0	0	0	0	0	100	0	0	0	0	0	0	0	0	0	0	0	0	0	0	0	0	0	0	0	0	0	0	0	0	100	0	0	0	0	0	0	0	0	0	0
1267	0	0	0	12.7905	0	0	0	0	0	14.1435	0	0	0	0	0	0	0	0	0	0	0	0	0	22.3846	0	0	0	0	0	0	0	100	0	0	0	0	0	0	0	0	0	0	0	0	0	0	0	0	0
1268	0	0	0	0	0	0	100	0	0	0	0	0	0	0	0	0	0	0	0	0	0	0	0	0	0	0	3.16817	0	0	0	0	0	0	0	19.4739	0	11.8353	0	0	0	0	0	0	0	0	36.0068	0	0	0
1269	0	0	0	11.9822	0	0	0	0	100	0	0	0	0	0	0	0	0	0	0	36.8921	0	0	0	0	100	0	0	0	41.9967	0	0	0	0	0	0	0	0	0	0	0	0	0	0	0	38.735	0	0	0	0
1270	29.8972	0	100	0	100	3.59364	0	0	0	7.89911	15.8134	25.6831	0	0	0	8.74071	0	7.16461	0	0	0	0	0	10.8493	0	0	0	15.5947	0	55.653	0	8.49795	0	15.2405	0	0	0	0	9.52459	33.7139	0	22.0834	12.7752	23.6406	0	0	13.1705	0	0
1271	0	28.7403	0	0	0	0	0	0	0	0	0	0	9.73141	0	0	0	73.5763	0	4.45589	0	16.2655	0	0	0	0	0	0	0	0	0	0	0	0	0	11.742	0	0	13.9681	0	0	0	0	0	0	0	0	0	12.0777	15.3362
1272	0	0	0	0	0	0	4.80364	0	0	0	0	0	0	0	23.1951	0	0	0	0	0	0	0	0	0	0	51.5009	100	0	0	0	0	0	0	0	0	0	27.1968	0	0	0	0	0	0	0	0	0	0	0	0
1273	0	0	0	0	0	0	0	0	0	0	0	74.3169	0	100	0	0	26.4237	12.3231	0	0	0	6.551	0	0	0	0	0	20.0891	0	0	0	0	0	0	0	5.46165	0	0	0	0	0	0	17.2477	0	0	0	0	11.1064	0
1274	0	0	0	0	0	0	0	0	0	0	0	0	0	0	0	0	0	0	0	0	0	0	0	0	100	0	0	0	0	0	0	0	0	13.7165	0	0	14.0969	0	0	0	0	0	0	76.3594	0	0	0	0	0
1275	0	0	0	0	0	0	0	0	6.39825	0	0	0	0	0	0	0	0	0	0	0	0	0	0	0	0	0	0	0	0	0	0	0	0	0	0	0	0	0	12.7653	0	0	0	0	0	20.6872	0	0	0	0
1276	0	0	0	0	0	0	0	0	0	0	0	0	0	0	76.8049	0	0	0	0	0	0	93.449	0	0	0	0	0	0	0	0	0	0	0	0	0	0	0	0	0	66.2861	0	0	0	0	0	0	0	76.8159	0
1277	0	0	0	0	0	0	0	0	0	0	0	0	0	0	0	0	0	80.5123	0	0	0	0	0	89.1507	0	48.4991	0	0	0	0	0	91.5021	0	71.043	0	0	0	0	0	0	0	0	0	0	0	0	0	0	84.6638
1278	70.1028	71.2597	0	100	0	96.4064	95.1964	100	0	92.1009	84.1866	0	0	0	0	91.2593	0	0	95.5441	100	83.7345	0	100	0	0	0	0	64.3162	0	0	0	0	100	0	88.258	94.5383	58.7062	0	77.7101	0	100	0	69.9771	0	79.3128	0	86.8295	0	0
1279	0	0	0	0	0	0	0	0	93.6018	0	0	0	90.2686	0	0	0	0	0	0	0	0	0	0	0	0	0	0	0	100	44.347	100	0	0	0	0	0	0	86.0319	0	0	0	77.9166	0	0	0	0	0	0	0
1280	0	0	85.6538	0	0	0	0	0	0	0	0	95.2207	0	0	0	0	0	0	0	0	0	0	0	0	0	38.2893	0	0	0	0	0	100	0	0	0	0	0	0	0	0	0	0	0	0	0	0	0	0	0
1281	0	0	0	0	0	0	0	0	0	0	0	0	100	0	0	0	0	100	0	0	0	0	0	100	0	0	84.9777	0	0	0	0	0	0	0	0	0	0	0	0	0	0	0	47.1503	0	100	0	100	77.6549	0
1282	0	0	0	100	0	0	0	0	0	100	0	0	0	0	100	0	0	0	0	100	0	0	0	0	64.5331	0	0	100	100	100	0	0	0	0	0	0	100	0	74.4016	0	0	0	0	100	0	0	0	0	0
1283	0	25.308	0	0	0	0	0	0	0	0	57.664	0	0	0	0	0	100	0	0	0	0	0	0	0	35.4669	61.7107	0	0	0	0	0	0	0	0	0	0	0	0	0	0	0	0	0	0	0	0	0	0	0
1284	0	0	0	0	0	0	0	0	0	0	0	0	0	0	0	49.6335	0	0	0	0	56.2968	0	100	0	0	0	0	0	0	0	0	0	0	0	0	0	0	0	0	100	0	0	0	0	0	0	0	0	0
1285	100	0	0	0	0	0	0	0	0	0	0	0	0	0	0	0	0	0	0	0	0	0	0	0	0	0	0	0	0	0	0	0	0	0	0	0	0	0	0	0	0	62.0859	0	0	0	0	0	0	0
1286	0	0	14.3462	0	0	0	0	0	0	0	0	4.77931	0	0	0	0	0	0	0	0	0	0	0	0	0	0	15.0223	0	0	0	100	0	0	0	100	0	0	0	0	0	0	0	0	0	0	0	0	0	0
1287	0	0	0	0	0	0	0	0	0	0	0	0	0	0	0	0	0	0	0	0	0	0	0	0	0	0	0	0	0	0	0	0	0	76.1216	0	0	0	0	25.5984	0	0	0	0	0	0	0	0	0	0
1288	0	0	0	0	0	0	0	100	0	0	0	0	0	0	0	0	0	0	0	0	0	0	0	0	0	0	0	0	0	0	0	0	0	23.8784	0	100	0	0	0	0	0	0	0	0	0	100	0	0	0
1289	0	74.692	0	0	100	0	0	0	0	0	42.336	0	0	100	0	50.3665	0	0	0	0	43.7032	0	0	0	0	0	0	0	0	0	0	0	0	0	0	0	0	0	0	0	0	37.9141	52.8497	0	0	0	0	22.3451	0
1290	48.5165	0	0	0	0	78.8605	86.8273	0	0	100	0	30.09	0	89.758	100	0	81.302	100	68.4544	100	0	81.2464	0	20.7181	0	50.8019	0	56.4525	0	100	0	100	100	0	100	0	0	21.4892	0	63.6256	84.7443	0	0	80.8175	69.1074	0	100	0	88.4431
1291	0	0	0	68.9218	0	0	0	0	70.7809	0	0	0	83.5956	0	0	0	0	0	0	0	0	0	81.2535	0	100	0	82.9429	0	74.583	0	0	0	0	0	0	0	59.6639	0	100	0	0	0	0	0	0	74.8885	0	0	0
1292	0	0	100	0	0	0	0	0	0	0	0	0	0	0	0	0	0	0	0	0	0	0	0	79.2819	0	0	0	0	0	0	0	0	0	0	0	0	0	25.9216	0	0	0	58.1302	0	0	0	0	0	58.409	0
1293	0	0	0	0	0	0	0	0	0	0	0	21.0948	0	0	0	100	0	0	0	0	100	0	0	0	0	0	0	0	0	0	0	0	0	30.1587	0	0	17.7489	0	0	0	0	0	0	0	0	0	0	0	0
1294	21.8972	0	0	0	0	0	0	0	0	0	0	0	0	0	0	0	0	0	31.5456	0	0	0	0	0	0	16.8502	0	43.5475	0	0	0	0	0	69.8413	0	0	0	0	0	36.3744	0	0	0	0	0	0	0	0	0
1295	0	0	0	0	0	0	0	0	0	0	0	48.8153	0	0	0	0	0	0	0	0	0	0	0	0	0	0	0	0	0	0	0	0	0	0	0	100	0	0	0	0	0	0	0	0	0	0	0	0	0
1296	0	0	0	0	0	0	13.1727	100	0	0	100	0	16.4044	0	0	0	0	0	0	0	0	0	0	0	0	0	0	0	0	0	100	0	0	0	0	0	0	0	0	0	0	41.8698	0	19.1825	0	25.1115	0	0	0
1297	29.5863	0	0	31.0782	0	21.1395	0	0	0	0	0	0	0	0	0	0	0	0	0	0	0	18.7536	18.7465	0	0	0	0	0	0	0	0	0	0	0	0	0	0	52.5892	0	0	0	0	0	0	30.8926	0	0	0	0
1298	0	0	0	0	0	0	0	0	29.2191	0	0	0	0	0	0	0	18.698	0	0	0	0	0	0	0	0	32.3478	17.0571	0	25.417	0	0	0	0	0	0	0	22.5872	0	0	0	15.2557	0	0	0	0	0	0	41.591	11.5569
1299	0	0	0	0	0	0	0	0	0	0	0	0	0	10.242	0	0	0	0	0	0	0	0	0	0	0	0	0	0	0	0	0	0	0	0	0	0	0	0	0	0	0	0	0	0	0	0	0	0	0
1300	0	57.3572	0	0	22.6538	0	0	0	0	0	0	0	0	0	100	31.0841	0	0	0	0	0	0	0	0	0	0	0	0	0	0	0	27.1102	0	0	0	0	0	0	0	0	0	0	0	0	0	0	0	0	0
1301	0	0	0	0	0	0	51.7864	0	0	0	0	0	0	0	0	0	0	100	0	13.8507	100	0	0	0	0	0	0	0	0	0	0	0	0	0	0	0	0	0	0	0	0	0	0	0	0	0	0	0	0
1302	0	0	0	73.866	0	0	0	0	0	34.0592	0	0	0	0	0	0	0	0	0	0	0	0	0	0	0	0	0	0	0	0	0	0	0	0	0	0	0	0	0	0	0	0	0	0	0	0	0	0	0
1303	0	0	0	0	0	0	0	0	0	0	0	0	0	0	0	0	0	0	0	0	0	0	0	0	0	0	0	0	0	0	0	0	0	0	0	0	0	0	0	0	0	0	0	0	0	0	0	0	0
1304	0	0	0	0	0	0	0	0	100	0	0	44.8423	100	0	0	0	0	0	0	0	0	0	100	76.1634	0	0	0	0	0	0	0	0	0	0	0	0	0	100	0	0	100	0	49.6118	0	0	0	63.5579	0	0
1305	0	0	0	0	0	0	0	0	0	0	0	0	0	28.2192	0	0	0	0	0	0	0	0	0	23.8366	0	0	0	0	0	0	61.0502	0	0	100	0	0	0	0	0	0	0	0	0	0	0	0	36.4421	100	0
1306	100	0	0	0	77.3462	0	0	100	0	0	100	0	0	0	0	0	0	0	0	0	0	0	0	0	0	0	0	100	0	0	0	72.8898	100	0	100	100	0	0	0	0	0	0	0	0	0	100	0	0	0
1307	0	0	100	0	0	100	48.2136	0	0	0	0	55.1577	0	0	0	0	73.0047	0	58.7116	86.1493	0	0	0	0	0	0	76.7099	0	100	0	0	0	0	0	0	0	100	0	0	100	0	100	0	0	100	0	0	0	100
1308	0	0	0	0	0	0	0	0	0	65.9408	0	0	0	0	0	68.9159	0	0	0	0	0	0	0	0	100	0	0	0	0	100	0	0	0	0	0	0	0	0	100	0	0	0	50.3882	0	0	0	0	0	0
1309	0	42.6428	0	26.134	0	0	0	0	0	0	0	0	0	71.7808	0	0	26.9953	0	41.2884	0	0	100	0	0	0	100	23.2901	0	0	0	38.9498	0	0	0	0	0	0	0	0	0	0	0	0	100	0	0	0	0	0
1310	0	0	47.5783	0	100	32.7473	76.5568	100	0	0	45.8888	100	0	0	100	0	0	100	0	0	100	100	0	67.4436	0	0	0	100	0	0	0	0	47.9043	43.2584	27.0056	0	85.102	80.7565	0	59.8489	100	100	0	35.4014	0	76.424	44.4262	0	0
1311	0	0	0	0	0	0	0	0	55.4435	100	0	0	54.2308	0	0	100	0	0	0	100	0	0	100	0	0	0	0	0	0	0	0	100	0	0	0	0	0	0	0	0	0	0	0	0	71.3146	0	0	100	0
1312	0	0	0	0	0	0	0	0	0	0	0	0	0	0	0	0	0	0	0	0	0	0	0	0	0	0	0	0	0	0	0	0	0	0	0	0	0	0	0	0	0	0	0	0	0	0	0	0	0
1313	100	0	0	0	0	28.2144	0	0	0	0	0	0	0	0	0	0	0	0	0	0	0	0	0	0	0	0	0	0	0	0	0	0	0	56.7416	33.9548	100	0	0	0	0	0	0	0	0	0	0	0	0	100
1314	0	0	0	0	0	0	0	0	0	0	0	0	0	0	0	0	0	0	0	0	0	0	0	0	0	0	0	0	0	0	0	0	52.0957	0	0	0	0	0	0	0	0	0	0	0	0	0	0	0	0
1315	0	0	52.4217	0	0	0	0	0	19.207	0	0	0	0	0	0	0	0	0	0	0	0	0	0	0	0	0	0	0	0	0	0	0	0	0	0	0	0	0	100	0	0	0	0	0	0	23.576	0	0	0
1316	0	0	0	100	0	0	0	0	0	0	0	0	0	0	0	0	0	0	0	0	0	0	0	32.5564	0	0	0	0	0	0	0	0	0	0	0	0	0	0	0	0	0	0	100	35.6682	0	0	0	0	0
1317	0	0	0	0	0	0	0	0	0	0	14.4871	0	45.7692	0	0	0	0	0	0	0	0	0	0	0	0	0	0	0	0	0	0	0	0	0	0	0	14.898	19.2435	0	0	0	0	0	0	0	0	0	0	0
1318	0	0	0	0	0	0	0	0	0	0	0	0	0	0	0	0	0	0	0	0	0	0	0	0	0	0	100	0	100	0	0	0	0	0	39.0395	0	0	0	0	0	0	0	0	0	0	0	0	0	0
1319	0	0	0	0	0	39.0383	23.4432	0	25.3495	0	39.6241	0	0	100	0	0	0	0	0	0	0	0	0	0	0	0	0	0	0	0	0	0	0	0	0	0	0	0	0	40.1511	0	0	0	28.9304	28.6854	0	55.5738	0	0
1320	0	80.187	0	0	4.79242	0	0	2.9654	0	0	0	32.8966	0	0	50.7276	50.6667	54.2474	0	0	0	0	0	25.7552	15.024	100	0	0	0	0	0	0	9.61813	38.6739	15.8091	0	0	4.24394	0	0	0	0	0	12.7065	0	0	31.739	0	0	0
1321	36.4126	0	33.3745	0	0	43.6737	0	0	0	0	0	0	0	0	0	0	0	0	0	26.6352	0	49.324	0	0	0	0	50.3571	47.9226	0	100	0	0	0	0	0	0	0	0	0	0	47.0236	43.5402	0	0	0	0	0	50.448	0
1322	0	0	0	31.6315	0	0	0	20.902	0	0	0	0	0	24.3081	0	0	45.7526	0	0	0	28.5785	0	0	0	0	63.601	0	0	0	0	0	0	0	0	54.2094	55.1656	0	0	0	0	0	0	16.5602	0	0	0	0	0	64.7077
1323	0	0	0	0	4.30482	0	0	0	0	0	0	12.8453	0	0	0	0	0	50.3913	100	0	0	0	0	0	0	0	0	0	77.212	0	0	23.6974	0	19.2215	0	0	46.3993	67.9185	0	0	0	0	0	0	0	0	0	0	0
1324	0	0	0	0	0	0	0	0	0	24.0747	0	0	0	0	0	0	0	0	0	0	0	0	0	0	0	0	0	0	0	0	0	0	0	0	0	0	0	0	0	0	0	0	0	0	0	0	0	0	0
1325	3.28849	0	0	0	0	0	0	0	0	0	0	0	0	0	49.2724	0	0	0	0	0	0	0	0	12.9369	0	0	0	52.0774	0	0	13.15	0	0	0	0	0	0	0	100	0	0	0	0	0	0	0	0	0	0
1326	0	0	0	0	0	0	0	0	10.2711	18.5052	0	0	100	0	0	0	0	0	0	0	0	0	0	0	0	0	0	0	0	0	0	0	0	0	0	15.8413	0	0	0	0	0	19.7502	35.8511	0	0	0	0	0	0
1327	0	0	0	0	0	56.3263	0	0	0	0	0	0	0	0	0	0	0	49.6087	0	0	0	0	0	72.0391	0	0	49.6429	0	0	0	0	0	0	0	0	0	49.3567	32.0815	0	0	0	0	0	0	0	20.9459	0	49.552	0
1328	60.299	19.813	0	0	90.9028	0	0	0	0	57.4201	0	54.258	0	0	0	49.3333	0	0	0	0	0	50.676	74.2448	0	0	36.399	0	0	0	0	86.85	66.6845	0	0	45.7906	0	0	0	0	100	52.9764	0	0	0	100	0	100	0	0
1329	0	0	66.6255	68.3685	0	0	100	76.1326	89.7289	0	100	0	0	75.6919	0	0	0	0	0	73.3648	71.4215	0	0	0	0	0	0	0	22.788	0	0	0	61.3261	64.9693	0	28.9931	0	0	0	0	0	36.7096	34.8822	100	0	47.3151	0	0	35.2923
1330	0	0	0	0	0	0	0	0	0	0	0	0	0	0	0	0	36.2695	0	0	0	0	0	0	0	34.6743	0	0	39.4001	0	0	0	0	0	0	0	0	0	76.9776	100	0	0	0	0	0	0	0	0	0	0
1331	0	0	0	0	100	0	0	0	0	0	0	0	18.2967	0	0	0	0	100	0	0	0	0	0	100	0	31.4531	0	0	0	66.9231	0	0	0	0	0	0	0	0	0	0	0	0	0	100	0	0	0	0	0
1332	0	0	0	0	0	75.0165	0	100	0	0	0	100	0	0	100	0	28.3464	0	58.6234	0	0	0	0	0	0	0	0	60.5999	0	0	100	0	100	0	0	0	0	0	0	0	0	0	0	0	0	0	100	100	0
1333	0	67.5659	0	0	0	0	100	0	0	0	100	0	0	0	0	69.0411	0	0	0	0	0	100	0	0	0	0	74.5652	0	100	33.0769	0	15.0083	0	80.2632	100	0	0	0	0	0	0	0	66.5347	0	100	0	0	0	100
1334	0	0	100	100	0	0	0	0	0	0	0	0	14.1269	100	0	0	0	0	41.3766	0	100	0	0	0	33.1785	68.5469	0	0	0	0	0	0	0	0	0	72.1489	0	0	0	100	0	100	0	0	0	0	0	0	0
1335	40.8709	0	0	0	0	0	0	0	0	100	0	0	0	0	0	0	35.3841	0	0	0	0	0	100	0	0	0	0	0	0	0	0	0	0	19.7368	0	0	0	23.0224	0	0	100	0	0	0	0	0	0	0	0
1336	0	0	0	0	0	24.9835	0	0	0	0	0	0	0	0	0	0	0	0	0	0	0	0	0	0	0	0	25.4348	0	0	0	0	0	0	0	0	0	0	0	0	0	0	0	0	0	0	0	0	0	0
1337	6.97796	32.4341	0	0	0	0	0	0	0	0	0	0	0	0	0	30.9589	0	0	0	100	0	0	0	0	0	0	0	0	0	0	0	0	0	0	0	0	100	0	0	0	0	0	0	0	0	0	0	0	0
1338	0	0	0	0	0	0	0	0	0	0	0	0	67.5764	0	0	0	0	0	0	0	0	0	0	0	0	0	0	0	0	0	0	0	0	0	0	27.8511	0	0	0	0	0	0	33.4653	0	0	0	0	0	0
1339	52.1511	0	0	0	0	0	0	0	0	0	0	0	0	0	0	0	0	0	0	0	0	0	0	0	32.1472	0	0	0	0	0	0	84.9917	0	0	0	0	0	0	0	0	0	0	0	0	0	0	0	0	0
1340	0	0	0	66.3246	0	0	75.2093	49.9533	0	0	77.1316	0	0	0	15.279	0	0	55.5368	31.4659	100	0	0	75.417	0	0	74.9333	72.0666	0	0	0	89.521	0	0	32.4392	62.154	0	44.4767	48.2911	0	0	82.2921	0	0	70.0267	66.0288	50.454	81.286	0	59.03
1341	0	0	83.2217	0	0	100	0	0	100	87.2414	0	100	0	68.6595	0	0	0	0	0	0	60.6958	0	0	69.2163	0	0	0	72.8618	78.2283	0	0	0	100	0	0	100	0	0	100	0	0	65.2095	0	0	0	0	0	86.8123	0
1342	0	100	0	0	0	0	0	0	0	0	0	0	0	0	58.4303	14.4536	0	0	68.5341	0	0	0	0	0	0	0	0	0	0	20.9932	0	0	0	0	0	0	0	0	0	0	0	0	65.7482	0	0	0	0	0	0
1343	0	0	0	0	0	0	0	0	0	0	0	0	0	0	0	34.7483	0	0	0	0	0	0	0	0	0	0	0	0	0	38.5863	0	0	0	34.5602	0	0	18.4351	0	0	69.3168	0	0	0	0	0	36.4172	0	0	0
1344	0	0	0	0	0	0	0	31.028	0	0	0	0	0	0	0	0	0	22.6965	0	0	0	0	0	0	0	0	0	0	0	0	0	0	0	0	0	0	0	51.7089	0	0	0	34.7905	34.2518	0	0	0	0	0	0
1345	0	0	0	33.6754	0	0	0	0	0	0	0	0	0	31.3405	0	0	46.5927	0	0	0	39.3042	0	0	0	0	0	27.9334	0	0	0	0	0	0	0	37.846	0	0	0	0	0	0	0	0	0	0	0	0	0	23.0421
1346	100	0	0	0	0	0	0	0	0	0	0	0	0	0	0	50.7981	0	0	0	0	0	78.1892	24.583	0	0	0	0	0	0	0	0	0	0	0	0	0	0	0	0	0	0	0	0	29.9733	18.8246	0	18.714	0	0
1347	0	0	0	0	86.2155	0	0	0	0	12.7586	0	0	0	0	0	0	0	0	0	0	0	0	0	0	0	25.0667	0	0	21.7717	0	0	0	0	33.0006	0	0	0	0	0	30.6832	0	0	0	0	15.1466	0	0	0	0
1348	0	0	16.7783	0	13.7845	0	24.7907	19.0187	0	0	22.8684	0	100	0	0	0	53.4073	21.7667	0	0	0	21.8108	0	30.7837	100	0	0	27.1382	0	0	10.479	0	0	0	0	0	37.0882	0	0	0	17.7079	0	0	0	0	13.1288	0	13.1877	17.9279
1349	0	0	0	0	0	0	0	0	0	0	0	0	0	0	26.2907	0	0	0	0	0	0	0	0	0	0	0	0	0	0	40.4204	0	0	0	0	0	0	0	0	0	0	0	0	0	0	0	0	0	0	0
1350	0	0	0	0	0	0	0	0	0	0	0	0	0	0	0	12.9167	0	0	4.4766	0	0	0	0	0	0	23.3932	0	0	0	0	0	0	0	0	0	0	0	0	0	0	3.23741	0	0	0	0	0	0	0	0
1351	0	4.75356	0	0	0	0	12.2796	0	0	3.83384	0	0	0	0	0	0	0	0	95.5234	0	0	0	0	0	0	0	15.2457	3.08915	0	0	0	0	0	0	0	7.75316	13.846	0	0	0	0	6.03576	5.64558	0	0	0	0	0	1.9779
1352	0	0	0	0	0	0	0	0	0	0	1.13906	0	0	0	1.79205	0	0	0	0	0	0	100	0	0	0	0	0	0	0	12.55	0	0	0	0	0	0	0	0	0	0	0	0	0	0	6.39913	0	0	0	0
1353	9.37541	0	10.3743	0	0	0	0	0	0	0	0	100	0	0	0	0	0	0	0	0	100	0	0	8.45309	23.5965	0	0	0	0	0	0	0	3.55953	0	0	0	0	0	0	0	0	0	0	0	0	0	0	0	0
1354	0	0	0	0	0	0	0	0	0	0	0	0	0	0	0	0	0	0	0	0	0	0	0	0	0	0	0	0	0	0	7.54123	0	0	0	0	0	0	0	0	0	0	0	0	0	0	0	0	0	0
1355	0	0	0	0	0	0	0	0	0	0	0	0	0	0	0	0	0	0	0	0	0	0	0	0	0	0	0	4.31826	7.28955	0	0	0	0	0	0	0	0	9.50279	0	0	96.7626	0	0	0	0	0	0	0	0
1356	0	0	0	0	0	0	0	0	35.3668	0	0	0	0	0	0	0	0	0	0	5	0	0	0	91.5469	0	0	0	0	0	0	92.4588	0	0	0	0	0	0	0	0	0	0	0	0	100	0	0	0	0	0
1357	0	0	0	0	100	0	87.7204	0	0	0	98.8609	0	0	0	0	0	0	0	0	0	0	0	0	0	0	0	0	0	0	0	0	0	96.4405	0	100	0	0	0	0	0	0	0	94.3544	0	0	0	0	0	0
1358	90.6246	95.2464	0	0	0	100	0	100	64.6332	96.1662	0	0	100	100	0	87.0833	100	100	0	0	0	0	100	0	0	76.6068	84.7543	92.5926	92.7104	87.45	0	0	0	100	0	92.2468	86.154	90.4972	100	0	0	0	0	0	93.6009	100	0	100	98.0221
1359	0	0	89.6257	100	0	0	0	0	0	0	0	0	0	0	98.2079	0	0	0	0	95	0	0	0	0	76.4035	0	0	0	0	0	0	100	0	0	0	0	0	0	0	100	0	93.9642	0	0	0	0	0	0	0
1360	0	0	0	0	0	0	0	0	0	0	0	0	0	0	0	0	0	0	0	0	0	0	0	0	0	0	0	0	0	0	0	0	0	0	0	0	0	0	0	0	0	0	0	0	0	0	0	0	0
1361	0	0	0	0	0	0	0	0	0	0	0	0	0	0	0	0	0	0	0	0	0	0	0	0	0	100	0	0	0	0	0	0	0	0	0	0	0	0	0	0	0	0	0	0	0	0	0	0	0
1362	0	0	0	0	0	0	0	0	0	0	0	0	0	0	0	100	0	0	100	0	100	0	0	0	59.3792	0	100	0	0	0	0	0	0	100	0	100	0	0	0	0	0	0	0	100	0	0	0	0	0
1363	0	100	0	0	0	0	0	0	0	0	100	0	0	0	0	0	0	0	0	0	0	0	0	0	0	0	0	0	0	0	0	0	0	0	0	0	0	0	0	0	100	0	0	0	0	0	0	0	0
1364	0	0	0	0	0	0	0	0	0	0	0	0	0	0	0	0	0	0	0	0	0	0	0	0	0	0	0	0	0	0	0	0	0	0	0	0	0	0	0	0	0	0	0	0	0	0	0	0	0
1365	0	0	0	0	0	0	0	0	0	0	0	100	0	0	0	0	0	0	0	0	0	0	0	0	0	0	0	0	0	0	0	0	0	0	0	0	0	0	0	0	0	0	0	0	0	100	0	0	0
1366	0	0	0	0	100	0	0	0	0	0	0	0	0	0	0	0	0	0	0	0	0	0	0	0	0	0	0	0	0	0	100	0	0	0	0	0	0	100	0	0	0	0	100	0	0	0	0	0	0
1367	0	0	0	0	0	0	0	0	0	0	0	0	0	0	0	0	0	0	0	0	0	0	0	0	40.6208	0	0	0	0	0	0	0	0	0	0	0	0	0	0	0	0	0	0	0	0	0	0	0	0
1368	0	0	0	0	0	0	100	0	0	0	0	0	0	0	0	0	0	0	0	0	0	0	0	0	0	0	0	0	0	0	0	0	0	0	0	0	0	0	0	0	0	0	0	0	0	0	0	0	0
1369	0	0	100	0	0	0	0	100	100	100	0	0	0	0	0	0	0	0	0	0	0	100	0	0	0	0	0	0	100	0	0	0	0	0	0	0	0	0	0	0	0	0	0	0	0	0	100	0	0
1370	0	40.6743	0	0	0	0	0	57.9047	0	0	50.9695	39.1082	100	60.4491	0	0	0	43.1017	22.5084	87.431	46.2636	0	0	0	71.3368	79.3113	37.1989	15.8426	0	0	86.4561	0	100	0	46.2025	0	75.6636	0	68.6695	100	0	0	0	87.7591	0	73.7488	88.5234	57.9071	0
1371	43.7141	0	0	66.3024	70.6724	0	0	0	0	0	0	0	0	0	34.8464	0	100	0	0	0	0	0	100	0	0	0	0	0	0	51.5336	0	57.366	0	67.6927	0	74.8434	0	0	0	0	77.418	82.5246	80.446	0	0	0	0	0	65.4131
1372	0	0	53.0109	0	0	0	0	0	0	0	0	0	0	0	0	67.3677	0	0	0	0	0	0	0	100	0	0	0	0	0	26.3463	0	0	0	0	53.7975	0	0	0	0	0	0	0	0	0	100	0	0	0	0
1373	0	39.9402	0	0	0	63.9509	0	0	0	0	0	0	0	0	27.372	0	0	0	37.1557	0	0	0	0	0	0	0	0	0	0	0	0	0	0	0	0	0	0	0	0	0	0	0	0	0	0	0	0	0	0
1374	0	0	0	0	0	36.0491	0	18.0563	0	100	22.7723	0	0	39.5509	0	0	0	14.7675	0	0	35.5426	0	0	0	0	0	37.8794	48.2007	0	0	0	0	0	32.3073	0	0	0	52.4239	0	0	0	0	0	0	0	0	0	0	34.5869
1375	56.2859	0	46.9891	0	0	0	100	0	0	0	0	0	0	0	0	17.2238	0	0	0	0	0	0	0	0	0	0	0	0	0	0	0	0	0	0	0	25.1566	0	0	0	0	0	0	0	4.543	0	26.2512	0	17.2587	0
1376	0	0	0	33.6976	0	0	0	0	0	0	0	0	0	0	0	0	0	0	0	0	0	0	0	0	0	0	0	0	0	0	0	42.634	0	0	0	0	0	0	0	0	22.582	17.4754	19.554	0	0	0	0	0	0
1377	0	19.3855	0	0	29.3276	0	0	24.039	100	0	0	60.8918	0	0	0	0	0	42.1308	40.3359	0	0	0	0	0	0	20.6887	0	0	100	22.1201	0	0	0	0	0	0	0	47.5761	31.3305	0	0	0	0	0	0	0	11.4766	24.8342	0
1378	0	0	0	0	0	0	0	0	0	0	26.2583	0	0	0	37.7816	15.4085	0	0	0	12.569	18.1938	0	0	0	28.6632	0	24.9217	35.9567	0	0	13.5439	0	0	0	0	0	24.3364	0	0	0	0	0	0	7.69785	0	0	0	0	0
1379	0	0	0	0	0	0	0	0	0	0	0	0	0	0	0	0	0	0	0	0	0	0	0	0	0	0	0	0	0	0	0	0	0	0	0	0	0	0	0	0	0	0	0	0	0	0	0	0	0
1380	0	0	0	0	0	0	0	0	0	0	0	0	0	0	15.1296	0	0	0	0	0	0	0	0	0	0	0	0	0	0	0	0	0	9.56785	0	0	0	0	0	0	0	8.80532	5.78236	0	0	0	0	0	0	0
1381	0	4.38037	0	5.86431	0	8.72727	0	0	0	16.0133	0	0	0	1.4635	0	0	0	0	0	0	0	0	0	0	0	0	0	0	0	0	0	0	0	0	0	0	0	12.2433	0	7.75027	0	0	0	0	100	0	0	0	0
1382	0	0	0	0	7.74438	0	0	0	11.0978	0	0	0	0	0	0	100	0	0	0	0	0	0	2.71759	0	0	0	0	1.21165	0	6.96115	0	0	0	0	0	0	0	0	0	0	0	0	0	0	0	0	4.83328	0	0
1383	0	0	0	0	0	0	0	0	0	0	0	0	0	0	0	0	10.4243	0	0	0	0	0	0	0	0	0	0	0	0	0	0	0	0	0	0	0	3.19206	0	0	0	0	0	0	0	0	0	0	0	0
1384	0	0	0	0	0	0	0	0	0	0	100	0	7.14132	0	0	0	0	0	0	0	33.6088	0	0	0	0	0	0	0	0	0	71.3111	0	0	0	0	0	0	0	0	0	0	0	0	0	0	0	0	0	0
1385	14.2621	0	0	0	92.2556	0	0	0	28.398	0	0	0	0	0	41.746	0	0	0	0	0	0	0	0	0	0	0	0	0	0	0	0	0	0	51.5045	0	0	0	0	0	0	0	0	0	0	0	0	0	0	0
1386	0	38.6749	0	0	0	32.3471	0	100	0	83.9867	0	100	0	0	0	0	89.5757	0	0	0	0	39.4327	0	100	0	0	0	0	0	0	0	100	90.4321	0	0	0	0	0	100	0	23.8935	0	0	0	0	0	0	0	0
1387	0	0	0	94.1357	0	0	100	0	0	0	0	0	0	28.6712	0	0	0	0	0	100	0	0	0	0	100	0	0	98.7884	100	0	0	0	0	48.4955	0	100	0	87.7567	0	92.2497	0	0	0	100	0	0	95.1667	100	0
1388	85.7379	0	0	0	0	58.9256	0	0	60.5042	0	0	0	92.8587	0	43.1244	0	0	100	0	0	66.3912	0	97.2824	0	0	100	0	0	0	93.0389	0	0	0	0	100	0	96.8079	0	0	0	67.3011	94.2176	100	0	0	0	0	0	100
1389	0	56.9448	100	0	0	0	0	0	0	0	0	0	0	69.8653	0	0	0	0	0	0	0	60.5673	0	0	0	0	0	0	0	0	28.6889	0	0	0	0	0	0	0	0	0	0	0	0	0	0	100	0	0	0
1390	0	0	0	0	100	0	100	100	0	0	0	0	0	0	62.5131	0	0	0	0	0	0	0	0	0	84.9927	0	100	0	0	0	0	0	0	73.7819	0	0	0	0	100	0	0	0	0	0	92.7489	0	0	0	0
1391	0	0	0	0	0	0	0	0	0	0	0	100	0	0	0	0	0	0	0	0	0	0	0	0	0	0	0	0	0	0	0	100	0	0	100	0	100	38.1487	0	100	0	0	0	100	0	0	100	0	0
1392	0	0	0	0	0	0	0	0	0	0	0	0	0	0	0	0	0	0	0	0	0	0	0	100	0	0	0	0	0	0	0	0	0	0	0	0	0	0	0	0	0	0	0	0	0	0	0	100	0
1393	0	0	0	0	0	0	0	0	0	0	0	0	0	0	0	0	0	0	0	0	0	0	0	0	0	0	0	29.3771	0	100	0	0	0	0	0	0	0	42.8218	0	0	0	100	0	0	0	0	0	0	0
1394	0	0	0	0	0	0	0	0	0	0	0	0	0	100	0	0	0	0	0	0	0	0	0	0	15.0073	0	0	0	0	0	0	0	100	0	0	0	0	0	0	0	0	0	0	0	0	0	0	0	100
1395	0	0	0	0	0	0	0	0	0	0	0	0	0	0	37.4869	0	0	15.588	0	0	0	0	0	0	0	0	0	0	0	0	0	0	0	26.2181	0	0	0	0	0	0	0	0	0	0	0	0	0	0	0
1396	0	0	0	0	0	0	0	0	0	0	0	0	0	0	0	0	0	0	0	0	0	0	0	0	0	0	0	0	0	0	0	0	0	0	0	0	0	0	0	0	0	0	0	0	7.25111	0	0	0	0
1397	0	0	0	0	0	0	0	0	0	0	0	0	0	0	0	0	0	0	100	0	0	0	0	0	0	0	0	0	0	0	0	0	0	0	0	0	0	19.0294	0	0	0	0	0	0	0	0	0	0	0
1398	0	0	0	0	0	0	0	0	0	0	0	0	0	0	0	0	0	0	0	100	0	0	0	0	0	0	0	0	0	0	0	0	0	0	0	0	0	0	0	0	0	0	0	0	0	0	0	0	0
1399	100	0	0	0	0	0	0	0	0	0	0	0	0	0	0	100	0	84.412	0	0	0	0	100	0	0	0	0	70.6229	0	0	0	0	0	0	0	0	0	0	0	0	0	0	0	0	0	0	0	0	0
1400	0	0	76.8289	31.8543	0	0	39.0619	0	0	0	0	0	0	32.9392	0	0	0	0	44.1169	0	33.3333	43.8841	0	66.4571	0	57.0482	37.058	0	37.5568	44.5082	0	40.6425	0	0	78.4714	0	0	0	0	73.0686	0	0	0	0	17.1982	56.2037	100	0	0
1401	0	65.2822	0	0	0	100	0	100	100	55.1431	16.3866	0	47.9907	0	0	0	42.9409	0	0	0	0	0	0	0	0	0	0	0	0	0	0	0	58.1391	0	0	0	100	0	47.0137	0	0	0	0	45.0036	0	0	0	0	0
1402	0	0	0	0	0	0	0	0	0	0	0	55.6227	0	0	91.1976	0	0	0	0	0	0	0	0	0	50.9812	0	62.942	0	15.9011	0	0	0	0	74.7232	0	0	0	45.8167	0	0	51.5687	0	0	0	0	0	0	0	0
1403	0	0	0	42.7215	93.339	0	0	0	0	0	0	0	0	67.0608	0	0	0	0	0	0	66.6667	0	0	33.5429	0	0	0	0	0	0	78.024	0	41.8609	0	0	64.201	0	0	0	0	0	0	100	0	82.8018	0	0	0	57.1359
1404	0	34.7178	0	0	0	0	60.9381	0	0	44.8569	22.6626	0	0	0	0	100	0	100	55.8831	0	0	0	100	0	0	0	0	0	46.5422	55.4918	0	59.3575	0	0	0	0	0	30.9531	52.9863	0	0	0	0	0	0	0	0	0	0
1405	100	0	0	0	0	0	0	0	0	0	0	0	52.0093	0	0	0	57.0591	0	0	0	0	56.1159	0	0	0	0	0	0	0	0	0	0	0	0	0	35.799	0	0	0	0	0	100	0	54.9964	0	33.7367	0	0	42.8641
1406	0	0	23.1711	0	0	0	0	0	0	0	0	0	0	0	0	0	0	0	0	0	0	0	0	0	49.0188	42.9518	0	100	0	0	0	0	0	25.2768	6.86275	0	0	0	0	0	48.4313	0	0	0	0	0	0	0	0
1407	0	0	0	0	0	0	0	0	0	0	0	44.3773	0	0	0	0	0	0	0	0	0	0	0	0	0	0	0	0	0	0	21.976	0	0	0	0	0	0	0	0	0	0	0	0	0	0	0	0	100	0
1408	0	0	0	25.4243	6.66096	0	0	0	0	0	60.9507	0	0	0	8.80239	0	0	0	0	0	0	0	0	0	0	0	0	0	0	0	0	0	0	0	14.6659	0	0	0	0	0	0	0	0	0	0	10.0596	0	0	0
1409	0	0	0	0	0	0	0	0	0	0	0	0	0	0	0	0	0	0	0	0	0	0	0	0	0	0	0	0	0	0	0	0	0	0	0	0	0	23.2302	0	26.9314	0	0	0	0	0	0	0	0	0
1410	0	0	0	0	0	0	0	0	0	0	0	0	0	0	0	0	0	0	0	28.4628	0	0	0	0	0	0	0	0	0	0	0	16.3702	0	0	0	20.2583	0	0	0	0	0	0	0	0	0	0	0	0	0
1411	3.699	0	0	0	0	0	0	0	0	0	0	0	0	0	0	0	0	0	0	0	0	0	0	0	0	0	0	0	0	0	0	0	0	0	0	0	0	0	0	0	0	0	0	0	0	0	0	5.72818	17.7832
1412	0	0	0	0	0	0	0	0	0	0	0	0	0	0	0	0	0	0	0	0	0	0	0	0	10.3828	6.87708	2.60426	0	0	0	0	0	0	0	0	0	0	0	0	0	0	0	0	0	0	0	0	0	0
1413	0	0	0	0	0	67.5495	0	0	0	0	0	0	0	0	0	0	0	0	0	0	0	0	0	0	0	0	0	0	0	0	0	0	0	0	0	0	0	0	0	100	0	0	0	0	0	0	0	0	0
1414	0	0	0	0	0	0	0	0	0	0	0	0	0	0	0	0	0	0	0	0	0	0	0	0	0	0	0	0	0	0	0	0	0	0	0	0	0	0	0	0	0	0	0	0	0	0	0	0	0
1415	0	0	0	0	36.4543	0	0	0	0	0	0	0	0	0	0	0	0	0	0	0	0	0	0	0	0	0	0	0	100	0	0	83.6298	0	0	0	62.685	0	0	26.1232	0	0	0	0	0	0	0	0	52.3912	0
1416	0	0	0	100	0	0	0	46.6878	0	0	0	0	0	40.9741	0	100	0	0	0	0	0	0	0	0	0	0	0	0	0	50.5237	0	0	0	100	0	0	0	0	0	0	0	0	0	0	54.6109	0	44.7766	0	0
1417	96.301	0	0	0	0	0	100	0	100	100	0	100	100	0	0	0	0	100	0	71.5372	0	0	0	0	0	0	0	0	0	0	100	0	0	0	0	0	100	0	0	0	100	100	100	0	0	0	0	0	0
1418	0	100	100	0	0	32.4505	0	0	0	0	100	0	0	0	0	0	100	0	100	0	0	100	100	0	0	93.1229	97.3957	0	0	49.4763	0	0	0	0	0	17.0568	0	100	73.8768	0	0	0	0	0	0	100	0	0	82.2168
1419	0	0	0	0	63.5457	0	0	53.3122	0	0	0	0	0	59.0259	100	0	0	0	0	0	0	0	0	100	89.6172	0	0	100	0	0	0	0	100	0	0	0	0	0	0	0	0	0	0	0	45.3891	0	55.2234	41.8806	0
1420	0	0	0	0	0	0	0	0	50.191	0	0	0	0	0	0	100	0	0	0	0	0	0	0	0	0	0	0	0	0	0	100	63.9819	0	0	100	100	0	0	0	0	0	0	33.8036	0	0	0	0	0	0
1421	0	100	0	0	0	0	0	0	0	100	0	0	0	0	0	0	0	14.717	0	0	0	0	0	0	0	0	0	0	0	0	0	0	0	0	0	0	0	0	0	0	0	0	0	0	0	0	0	0	0
1422	0	0	0	0	0	0	0	0	0	0	0	0	0	0	0	0	0	0	100	58.3107	0	0	100	0	0	0	0	0	0	0	0	0	0	0	0	0	0	0	0	100	0	0	0	0	0	0	0	100	0
1423	100	0	81.1906	0	0	0	100	0	49.809	0	0	0	0	0	0	0	0	0	0	0	0	0	0	0	0	0	0	0	0	0	0	0	0	0	0	0	0	0	0	0	0	0	0	94.2427	0	0	0	0	100
1424	0	0	0	0	0	0	0	100	0	0	0	0	100	100	0	0	0	0	0	0	0	0	0	0	0	0	0	0	0	100	0	0	0	0	0	0	0	0	0	0	0	0	0	0	0	0	0	0	0
1425	0	0	18.8094	100	100	0	0	0	0	0	0	0	0	0	0	0	0	10.2358	0	0	100	100	0	0	0	0	0	0	0	0	0	0	0	0	0	0	0	0	0	0	0	100	0	0	100	0	0	0	0
1426	0	0	0	0	0	0	0	0	0	0	0	0	0	0	0	0	0	0	0	0	0	0	0	0	100	100	0	0	0	0	0	36.0181	0	0	0	0	0	0	0	0	0	0	0	5.75729	0	0	0	0	0
1427	0	0	0	0	0	0	0	0	0	0	100	0	0	0	0	0	0	0	0	41.6893	0	0	0	0	0	0	0	0	100	0	0	0	0	0	0	0	0	0	0	0	0	0	0	0	0	0	0	0	0
1428	0	0	0	0	0	0	0	0	0	0	0	0	0	0	0	0	0	0	0	0	0	0	0	0	0	0	0	0	0	0	0	0	0	0	0	0	0	0	0	0	0	0	0	0	0	0	0	0	0
1429	0	0	0	0	0	0	0	0	0	0	0	0	0	0	0	0	0	75.0472	0	0	0	0	0	0	0	0	0	0	0	0	0	0	0	0	0	0	0	100	0	0	0	0	66.1964	0	0	0	0	0	0
1430	80.1623	0	0	27.0682	0	63.2536	0	59.0295	100	0	0	9.41807	34.8028	0	51.8929	47.7919	26.8821	0	0	0	62.6196	68.7517	46.2282	57.5681	0	77.5376	0	0	0	0	0	48.4863	0	0	41.0325	0	40.3584	0	0	93.4667	100	35.9287	0	0	48.0733	0	0	74.7034	74.8063
1431	0	0	100	0	50.1686	0	48.2877	0	0	0	0	0	0	51.629	0	0	0	0	56.6131	67.4312	0	0	0	0	35.3138	0	0	0	54.7236	39.2742	0	0	0	68.3428	0	0	0	0	57.0112	0	0	0	0	0	0	0	0	0	0
1432	0	0	0	0	0	0	0	0	0	63.728	0	0	0	0	0	0	0	0	0	0	14.796	0	0	0	0	0	63.1247	50.7804	0	0	0	0	54.0959	0	0	0	0	0	0	0	0	0	0	32.9218	0	36.0037	64.5429	0	0
1433	0	73.1748	0	35.2482	0	0	0	0	0	0	54.9011	43.8132	0	0	0	29.5855	0	0	0	0	0	0	0	0	0	0	0	0	13.9222	0	100	0	0	0	58.9675	76.6616	14.8915	56.6851	0	0	0	41.3473	0	0	0	0	0	0	0
1434	19.8377	0	0	0	16.6526	0	0	0	0	0	0	0	65.1972	0	11.8498	0	73.1179	0	31.953	0	0	31.2483	24.8673	42.4319	19.3305	0	0	0	0	0	0	30.1584	0	0	0	0	0	0	0	0	0	0	0	0	0	37.6304	0	0	0
1435	0	26.8252	0	0	0	0	33.3333	16.6699	0	14.3577	0	0	0	48.371	0	0	0	0	0	13.0275	0	0	0	0	0	0	0	0	0	0	0	0	45.9041	0	0	0	0	0	0	0	0	0	0	0	51.9267	0	0	0	25.1937
1436	0	0	0	0	0	36.7464	0	0	0	0	0	0	0	0	36.2573	22.6226	0	0	0	0	0	0	0	0	0	22.4624	0	0	0	60.7258	0	0	0	0	0	23.3384	44.7501	0	0	6.53331	0	22.7239	0	51.8802	0	0	0	25.2966	0
1437	0	0	0	37.6837	0	0	0	0	0	21.9144	0	0	0	0	0	0	0	0	0	0	22.5844	0	0	0	0	0	36.8753	49.2196	31.3542	0	0	21.3554	0	31.6572	0	0	0	0	42.9888	0	0	0	0	0	0	0	35.4571	0	0
1438	0	0	0	0	33.1788	0	18.379	24.3005	0	0	0	0	0	0	0	0	0	0	11.4339	19.5413	0	0	28.9045	0	45.3556	0	0	0	0	0	0	0	0	0	0	0	0	43.3149	0	0	0	0	0	15.198	0	0	0	0	0
1439	0	0	0	0	0	0	0	0	0	0	45.0989	46.7688	0	0	0	0	0	0	0	0	0	0	0	0	0	0	0	0	0	0	0	0	0	0	0	0	0	0	0	0	0	0	0	0	0	26.3659	0	0	0
1440	24.2559	0	0	0	0	0	0	0	22.8456	0	0	0	0	0	0	0	0	0	0	0	0	0	0	0	0	0	0	0	0	0	0	0	0	0	0	0	0	0	0	0	0	0	30.3714	0	0	0	0	0	0
1441	0	0	1.57418	0	0	0	0	0	0	0	0	0	0	0	0	6.42988	0	0	3.59013	0	0	0	0	0	0	0	0	0	0	0	0	0	0	0	7.70316	0	0	0	0	0	4.59538	0	69.6286	0	0	0	100	0	0
1442	9.76813	0	0	0	0	0	0	9.99844	2.89296	0	0	0	0	10.4442	3.81419	0	0	0	0	6.17992	0.986292	0	0	1.33824	0	0	0	9.49451	0	0	0	0	0	0	0	0	0	0	0	0	0	0	0	6.52948	0	0	0	0	0
1443	0	0	0	0	0	0	0	0	0	0	13.5454	0	0	0	0	0	0	0	0	0	0	0	0	0	100	9.92193	0	0	0	0	0	0	0	0	0	0	0	0	0	100	0	0	0	0	0	0	0	0	0
1444	0	100	0	0	0	0	0	0	0	0	0	0	0	0	96.1858	0	0	100	0	0	0	0	0	0	0	0	0	0	0	0	0	100	0	0	0	0	0	0	0	0	0	0	0	0	0	0	0	0	0
1445	0	0	0	0	0	0	0	0	0	0	0	0	0	0	0	93.5701	0	0	0	0	0	0	0	0	0	0	0	0	0	0	0	0	0	0	0	0	0	0	0	0	0	0	0	0	0	0	0	0	0
1446	0	0	0	0	0	0	0	0	0	0	86.4546	0	0	0	0	0	100	0	0	31.2907	0	0	0	0	0	0	0	90.5055	0	0	0	0	100	0	0	0	0	0	0	0	0	0	0	0	0	100	0	0	0
1447	0	0	0	100	100	0	0	90.0016	0	0	0	100	100	89.5558	0	0	0	0	96.4099	0	99.0137	0	100	0	0	0	0	0	0	0	100	0	0	100	0	100	0	0	0	0	0	100	0	0	0	0	0	0	0
1448	65.976	0	98.4258	0	0	0	0	0	74.2614	100	0	0	0	0	0	0	0	0	0	0	0	100	0	98.6618	0	90.0781	100	0	100	100	0	0	0	0	92.2968	0	100	0	0	0	95.4046	0	0	0	100	0	0	0	100
1449	0	0	0	0	0	0	100	0	0	0	0	0	0	0	0	0	0	0	0	62.5293	0	0	0	0	0	0	0	0	0	0	0	0	0	0	0	0	0	100	0	0	0	0	0	93.4705	0	0	0	100	0
1450	0	0	0	0	0	82.1339	0	0	0	0	44.9878	0	0	0	0	68.3557	0	0	0	0	0	0	0	0	0	0	0	0	0	0	0	54.0724	48.7971	0	0	0	0	0	0	0	0	0	0	0	0	100	0	0	0
1451	0	0	0	0	0	0	0	0	0	0	0	0	0	0	0	0	100	0	0	0	0	0	0	0	0	0	0	0	0	0	0	0	0	0	0	0	0	0	0	0	0	0	0	0	0	0	0	0	0
1452	0	0	0	0	100	0	100	0	0	0	0	0	68.228	0	0	0	0	0	0	0	0	0	0	0	0	0	0	0	0	0	0	0	0	0	0	0	0	0	0	0	0	100	100	0	100	0	0	0	0
1453	0	0	0	0	0	0	0	0	0	0	0	0	0	100	42.1324	0	0	0	0	0	0	0	100	0	0	0	0	0	0	0	0	45.9276	0	0	0	0	0	0	0	0	0	0	0	100	0	0	0	100	0
1454	0	100	0	0	0	17.8661	0	0	21.21	0	0	0	0	0	0	0	0	0	0	100	0	0	0	0	0	0	0	0	0	100	0	0	0	0	0	0	0	0	0	0	0	0	0	0	0	0	94.8988	0	0
1455	0	0	0	0	0	0	0	0	0	0	55.0122	0	0	0	0	31.6443	0	100	0	0	0	0	0	0	0	100	0	0	0	0	100	0	51.2029	0	0	60.2915	100	0	0	0	0	0	0	0	0	0	5.10118	0	100
1456	0	0	0	100	0	0	0	0	0	100	0	0	0	0	0	0	0	0	0	0	0	0	0	100	0	0	0	0	0	0	0	0	0	0	0	0	0	0	0	0	0	0	0	0	0	0	0	0	0
1457	0	0	0	0	0	0	0	0	0	0	0	0	0	0	0	0	0	0	0	0	0	0	0	0	0	0	100	0	0	0	0	0	0	0	0	0	0	0	0	100	0	0	0	0	0	0	0	0	0
1458	100	0	0	0	0	0	0	0	0	0	0	0	0	0	0	0	0	0	0	0	0	0	0	0	100	0	0	0	0	0	0	0	0	0	0	39.7085	0	0	0	0	0	0	0	0	0	0	0	0	0
1459	0	0	0	0	0	0	0	0	78.79	0	0	0	31.772	0	57.8676	0	0	0	0	0	0	0	0	0	0	0	0	0	0	0	0	0	0	0	0	0	0	0	100	0	0	0	0	0	0	0	0	0	0
1460	0	55.6828	0	68.4459	27.2974	0	41.0949	66.9522	0	75.0884	65.0258	0	0	100	0	0	0	0	36.5379	0	81.6986	42.0879	0	0	0	0	0	0	0	0	59.4206	0	0	43.0988	100	0	0	40.408	0	0	0	100	54.6381	0	0	34.2153	100	32.0882	61.8723
1461	0	0	58.9811	0	0	78.3673	58.9051	0	0	0	0	100	69.8404	0	0	0	0	0	0	56.6646	0	0	0	0	0	64.4895	0	0	62.4921	52.7729	0	50.027	65.7222	0	0	0	39.6492	0	59.2245	0	0	0	0	0	0	0	0	0	0
1462	0	0	0	0	0	0	0	0	0	0	0	0	0	0	0	100	0	0	0	0	0	0	100	100	100	0	85.9475	31.4096	0	0	0	0	0	13.0009	0	0	0	0	0	0	0	0	0	0	0	0	0	0	0
1463	0	0	0	31.5541	72.7026	0	0	0	0	0	0	0	0	0	0	0	0	34.609	24.3046	0	0	0	0	0	0	0	0	0	0	0	0	0	0	0	0	83.17	0	59.592	0	0	0	0	0	0	94.3909	39.144	0	0	0
1464	0	0	0	0	0	0	0	0	0	0	34.9742	0	0	0	100	0	0	0	0	0	0	15.2146	0	0	0	0	0	16.6272	0	0	0	0	13.0556	0	0	0	0	0	0	0	0	0	0	100	0	0	0	67.9118	0
1465	0	44.3172	0	0	0	0	0	33.0478	0	0	0	0	10.96	0	0	0	100	65.391	39.1574	0	18.3014	0	0	0	0	0	0	0	0	0	40.5794	0	0	0	0	0	25.9317	0	40.7755	100	0	0	45.3619	0	0	0	0	0	38.1277
1466	0	0	41.0189	0	0	0	0	0	0	24.9116	0	0	0	0	0	0	0	0	0	43.3354	0	42.6975	0	0	0	35.5105	14.0525	0	0	0	0	49.973	0	0	0	0	0	0	0	0	0	0	0	0	0	0	0	0	0
1467	84.4495	0	0	0	0	0	0	0	100	0	0	0	19.1996	0	0	0	0	0	0	0	0	0	0	0	0	0	0	51.9631	37.5079	0	0	0	21.2222	0	0	16.83	0	0	0	0	0	0	0	0	0	26.6407	0	0	0
1468	15.5505	0	0	0	0	21.6327	0	0	0	0	0	0	0	0	0	0	0	0	0	0	0	0	0	0	0	0	0	0	0	47.2271	0	0	0	0	0	0	34.419	0	0	0	100	0	0	0	5.60908	0	0	0	0
1469	0	0	0	0	0	0	0	0	0	0	0	0	0	0	0	0	0	0	0	0	0	0	0	0	0	0	0	0	0	0	0	0	0	43.9003	0	0	0	0	0	0	0	0	0	0	0	0	0	0	0
1470	0	0	0	0	0	0	0	0	0	0	0	0	0	0	0	0	0	0	12.6351	0	9.94496	0	0	0	0	27.0964	0	0	0	0	0	0	0	0	27.4143	0	0	0	0	0	0	0	0	0	5.95644	14.6463	0	0	7.28632
1471	0	0	0	0	0	0	0	0	0	0	18.6592	0	3.73594	28.8131	0	0	0	0	0	0	0	3.06826	0	0	22.1696	0	15.8478	0	0	0	6.70462	0	0	0	0	0	0	0	0	0	13.1582	42.0675	0	11.1574	0	0	0	0	0
1472	0	4.23077	0	0	3.39486	0	0	0	0	0	0	0	0	0	0	0	0	0	0	0	0	0	0	0	0	0	0	0	0	12.8124	0	0	0	0	0	0	0	0	0	0	0	0	0	0	0	0	5.81831	0	0
1473	16.634	0	0	0	0	0	0	6.90268	0	12.0843	0	20.8274	96.2641	0	0	0	2.75138	0	0	0	0	0	0	0	0	0	0	0	8.90743	0	0	0	0	0	0	19.278	0	0	0	0	0	0	0	0	0	0	0	0	0
1474	0	0	0	0	0	0	0	0	0	0	0	0	0	0	0	0	0	9.07001	0	0	0	5.39057	0	0	0	0	0	0	0	0	0	9.58606	0	0	0	0	0	0	0	0	0	57.9325	0	0	5.69747	0	0	9.8359	0
1475	0	0	0	0	0	0	0	0	100	0	0	0	0	0	0	0	0	0	0	0	0	0	0	0	0	0	0	0	91.0926	0	0	0	0	0	0	0	0	0	14.8258	0	0	0	23.9307	0	0	0	0	0	0
1476	0	0	0	0	0	0	0	0	0	0	0	0	0	0	0	0	0	0	0	0	15.8317	0	0	0	0	0	18.2903	0	0	0	0	0	0	0	10.7559	0	0	0	0	0	0	0	0	0	0	0	0	0	0
1477	0	0	0	0	0	0	0	0	0	0	0	0	0	0	0	0	0	0	0	0	0	0	0	0	0	0	0	0	0	0	0	0	0	0	0	0	0	0	0	0	0	0	0	0	0	0	0	0	0
1478	83.366	95.7692	0	100	0	0	0	93.0973	0	87.9157	81.3408	0	0	71.1869	100	100	97.2486	90.93	87.3649	0	74.2233	91.5412	100	0	77.8304	72.9036	65.862	100	0	87.1876	93.2954	90.4139	100	100	61.8298	80.722	100	100	85.1742	0	0	0	0	88.8426	88.3461	85.3537	94.1817	90.1641	92.7137
1479	0	0	0	0	96.6051	100	0	0	0	0	0	79.1726	0	0	0	0	0	0	0	0	0	0	0	100	0	0	0	0	0	0	0	0	0	0	0	0	0	0	0	100	86.8418	0	76.0693	0	0	0	0	0	0
1480	0	0	0	0	0	0	0	0	0	0	0	0	0	0	0	0	0	0	0	0	0	0	0	0	0	0	0	0	0	1.0338	0	0	0	0	0	0	0	0	0	0	0	65.7913	0	0	0	0	0	0	0
1481	0	0	100	0	0	0	0	0	0	0	0	100	0	0	0	0	0	0	0	0	0	0	0	0	0	0	81.4597	0	0	0	0	0	0	0	62.781	100	0	0	0	0	0	0	0	43.1419	0	0	0	0	46.3558
1482	76.1477	0	0	0	0	0	0	100	0	100	0	0	0	0	100	0	0	0	51.7023	0	0	0	0	0	0	100	0	100	0	0	0	0	0	0	0	0	0	0	0	0	0	34.2087	52.6161	0	0	0	0	0	0
1483	0	0	0	0	0	0	0	0	0	0	0	0	0	0	0	76.8657	0	0	0	0	0	0	0	0	0	0	0	0	0	0	0	0	0	0	0	0	0	0	0	0	0	0	0	0	0	100	17.4255	0	0
1484	0	0	0	100	57.8737	0	100	0	0	0	0	0	100	0	0	0	0	0	0	95.0608	0	0	0	0	0	0	0	0	0	98.9662	0	0	100	0	0	0	0	0	0	0	0	0	0	0	0	0	0	0	0
1485	23.8523	62.0844	0	0	42.1263	0	0	0	0	0	42.9063	0	0	0	0	0	0	0	0	0	0	0	0	0	19.9061	0	0	0	0	0	0	0	0	0	0	0	0	100	0	0	100	0	0	0	0	0	0	100	53.6442
1486	0	0	0	0	0	0	0	0	0	0	0	0	0	13.6084	0	23.1343	0	0	0	0	0	0	0	100	0	0	0	0	100	0	0	0	0	0	37.219	0	0	0	100	0	0	0	0	56.8581	0	0	0	0	0
1487	0	0	0	0	0	0	0	0	0	0	0	0	0	0	0	0	0	0	48.2977	4.93921	0	0	100	0	80.0939	0	0	0	0	0	0	0	0	0	0	0	0	0	0	0	0	0	0	0	0	0	0	0	0
1488	0	0	0	0	0	0	0	0	0	0	0	0	0	0	0	0	0	0	0	0	0	0	0	0	0	0	18.5403	0	0	0	0	0	0	0	0	0	0	0	0	0	0	0	0	0	0	0	82.5745	0	0
1489	0	37.9156	0	0	0	0	0	0	0	0	57.0937	0	0	86.3916	0	0	0	0	0	0	0	0	0	0	0	0	0	0	0	0	0	100	0	0	0	0	0	0	0	0	0	0	47.3839	0	0	0	0	0	0
1490	77.6837	0	0	57.6365	0	28.0309	91.2136	83.3208	82.1833	0	0	0	0	0	81.535	0	82.1178	0	0	0	59.9149	0	25.4442	55.6785	35.7325	0	0	66.203	81.6389	79.3717	0	0	0	0	0	0	0	18.086	58.8206	0	90.086	62.6796	0	87.5224	63.2045	100	0	100	0
1491	0	0	82.0367	0	0	0	0	0	0	0	0	0	75.9092	0	0	0	0	0	96.4019	0	0	0	0	0	0	0	0	0	0	0	82.8805	0	69.688	0	0	43.9054	0	0	0	76.5318	0	0	0	0	0	0	0	0	0
1492	0	0	0	0	83.237	0	0	0	0	60.4912	100	0	0	0	0	0	0	0	0	100	0	100	0	0	0	0	100	0	0	0	0	0	0	0	0	0	81.9105	52.8589	0	0	0	0	0	0	26.0242	0	0	0	0
1493	0	100	0	0	0	0	0	0	0	23.862	0	0	0	0	0	0	0	82.1275	0	0	0	0	8.34556	44.3215	0	0	0	0	0	0	0	0	0	0	0	0	0	0	41.1794	0	0	0	0	0	0	0	0	0	0
1494	0	0	0	0	0	71.9691	0	0	0	0	0	85.8207	0	0	0	48.0924	0	0	0	0	40.0851	0	0	0	0	0	0	0	0	0	0	100	30.312	72.4864	0	31.1184	0	0	0	0	0	0	61.0314	0	0	0	0	0	0
1495	0	0	17.9633	0	0	0	0	0	0	0	0	14.1793	0	0	0	26.6566	0	0	0	0	0	0	0	0	64.2675	0	0	0	18.3611	0	0	0	0	0	100	0	0	0	0	0	0	37.3204	0	0	0	0	0	0	0
1496	0	0	0	42.3635	0	0	8.78636	16.6792	10.7878	0	0	0	24.0908	0	0	0	0	0	0	0	0	0	0	0	0	0	0	19.3843	0	0	0	0	0	27.5136	0	0	0	0	0	0	9.91397	0	0	0	10.7713	0	0	0	0
1497	22.3163	0	0	0	0	0	0	0	0	15.6468	0	0	0	0	18.465	0	0	17.8725	3.5981	0	0	0	66.2103	0	0	0	0	0	0	0	0	0	0	0	0	0	18.0895	0	0	0	0	0	38.9686	12.4776	0	0	0	0	0
1498	0	0	0	0	16.763	0	0	0	0	0	0	0	0	0	0	0	0	0	0	0	0	0	0	0	0	0	0	0	0	20.6283	0	0	0	0	0	0	0	0	0	23.4682	0	0	0	0	0	0	0	0	0
1499	0	0	0	0	0	0	0	0	7.02884	0	0	0	0	0	0	25.251	17.8822	0	0	0	0	0	0	0	0	100	0	14.4128	0	0	17.1195	0	0	0	0	24.9762	0	29.0552	0	0	0	0	0	0	0	0	0	0	100
1500	0	26.9643	0	0	0	0	0	32.0888	0	0	0	11.7513	21.5556	0	0	0	0	55.8374	43.1885	53.0984	32.6601	52.4262	0	31.3043	46.646	25.7256	0	0	46.3481	0	0	0	0	18.9113	0	0	0	0	0	0	59.2536	0	0	0	0	26.502	0	0	27.7421
1501	0	0	41.5252	0	0	0	0	0	0	0	25.2948	0	0	0	0	0	0	0	0	0	0	0	0	0	0	0	0	47.4066	0	0	0	0	0	0	0	0	6.31356	0	0	16.597	0	48.2376	0	0	0	0	0	0	0
1502	0	0	0	0	0	16.7318	0	0	0	52.7772	0	0	0	53.5194	50.8547	0	0	0	0	0	0	0	0	0	0	0	0	0	0	33.017	0	35.3826	77.9953	0	0	91.9197	0	0	36.0196	0	0	0	0	0	0	0	52.6773	0	0
1503	0	0	0	100	46.2936	0	38.1256	0	0	0	0	0	0	0	0	0	0	0	0	0	0	0	0	7.43961	0	0	0	0	0	0	28.8636	0	0	22.1596	0	0	0	46.3089	0	0	0	0	58.2515	100	73.0033	0	0	0	0
1504	0	73.0357	0	0	0	0	0	0	0	0	0	32.3446	0	0	0	20.1542	0	0	0	0	0	0	0	0	0	0	0	0	0	31.0856	0	0	0	0	34.0713	0	0	0	0	0	0	35.959	0	0	0	23.3961	0	0	0
1505	0	0	0	0	0	0	0	0	0	0	10.9489	0	0	0	0	0	0	0	0	0	67.3399	0	0	0	0	0	58.5987	0	0	0	0	0	0	0	0	0	0	0	0	83.403	0	0	0	0	0	0	0	100	16.2925
1506	41.5634	0	0	0	12.0565	0	0	0	100	0	0	0	0	0	0	79.8458	0	0	0	0	0	5.43249	0	0	53.354	0	41.4013	0	25.62	0	0	0	22.0047	58.9291	0	0	0	0	0	0	0	0	0	0	0	50.1018	0	0	55.9654
1507	0	0	58.4748	0	0	83.2682	61.8744	0	0	0	0	0	78.4444	0	0	0	0	0	56.8115	0	0	0	100	0	0	0	0	0	28.0319	0	0	0	0	0	65.9287	0	0	0	0	0	0	0	0	0	0	0	0	0	0
1508	0	0	0	0	41.6498	0	0	67.9112	0	47.2228	63.7563	55.9042	0	46.4806	49.1453	0	0	0	0	46.9016	0	42.1414	0	61.256	0	74.2744	0	52.5934	0	0	71.1364	64.6174	0	0	0	8.08031	42.7119	53.6911	63.9804	0	40.7464	15.8034	41.7485	0	26.9967	0	47.3227	0	0
1509	58.4366	0	0	0	0	0	0	0	0	0	0	0	0	0	0	0	100	44.1626	0	0	0	0	0	0	0	0	0	0	0	35.8974	0	0	0	0	0	0	50.9746	0	0	0	0	0	0	0	0	0	0	0	0
1510	0	37.8176	0	0	0	0	0	0	0	0	0	0	0	0	0	0	0	0	0	0	0	100	0	0	0	0	0	0	0	0	0	0	0	0	72.5	0	0	0	0	0	0	0	0	40.5177	0	0	0	42.9418	32.3929
1511	0	0	0	0	72.2243	0	0	0	0	0	0	0	0	0	0	0	34.015	31.4527	0	0	37.1269	0	16.0285	0	0	0	0	0	0	0	0	0	30.7184	0	0	0	0	0	0	0	0	0	0	0	0	0	0	0	0
1512	0	21.8451	0	50.0511	0	0	0	61.1138	63.1786	0	69.3003	0	0	100	0	40.5636	0	0	60.734	0	0	0	0	0	0	0	0	0	0	0	0	26.1925	0	0	0	0	0	0	0	0	0	0	0	24.1606	0	0	0	0	0
1513	0	0	0	0	0	0	33.7793	0	0	0	0	100	100	0	0	0	0	68.5473	0	0	0	0	0	0	53.278	0	52.3072	0	0	0	0	0	0	0	0	12.1732	0	40.9167	0	0	0	0	0	0	100	0	0	0	0
1514	100	0	75.8026	0	0	100	0	0	0	0	30.6997	0	0	0	0	59.4364	0	0	0	0	62.8731	0	0	42.6284	0	0	0	100	100	0	0	0	0	0	0	48.4857	67.2667	0	100	100	0	0	59.3271	0	0	0	100	34.7937	0
1515	0	0	0	0	27.7757	0	0	0	36.8214	100	0	0	0	0	100	0	0	0	39.266	35.2437	0	0	0	0	0	100	0	0	0	100	100	0	69.2816	0	0	0	0	0	0	0	100	0	0	0	0	0	0	0	0
1516	0	0	0	0	0	0	66.2207	0	0	0	0	0	0	0	0	0	0	0	0	64.7563	0	0	0	57.3716	0	0	0	0	0	0	0	73.8075	0	0	0	0	0	0	0	0	0	0	0	35.3217	0	100	0	0	67.6071
1517	0	0	0	0	0	0	0	0	0	0	0	0	0	0	0	0	65.985	0	0	0	0	0	0	0	46.722	0	47.6928	0	0	0	0	0	0	100	0	0	32.7333	14.7291	0	0	0	0	40.6729	0	0	0	0	22.2646	0
1518	0	0	0	0	0	0	0	0	0	0	0	0	0	0	0	0	0	0	0	0	0	0	16.8299	0	0	0	0	0	0	0	0	0	0	0	0	0	0	0	0	0	0	0	0	0	0	0	0	0	0
1519	0	40.3374	24.1974	49.9489	0	0	0	38.8862	0	0	0	0	0	0	0	0	0	0	0	0	0	0	67.1416	0	0	0	0	0	0	0	0	0	0	0	27.5	39.341	0	44.3543	0	0	0	100	0	0	0	0	0	0	0
1520	93.8312	0	0	36.5817	0	100	0	0	0	0	36.9583	70.4193	61.5624	100	62.4262	100	0	0	48.3871	73.2786	100	0	0	0	0	100	57.5032	0	0	50.9472	58.2773	0	0	0	0	0	0	0	0	68.8401	0	73.0572	49.1284	66.6036	0	92.184	0	0	0
1521	0	0	0	0	0	0	100	0	74.1753	0	0	0	0	0	0	0	0	72.3178	0	0	0	0	0	0	0	0	0	0	62.9908	0	0	58.2218	100	78.6161	0	0	0	0	100	0	0	0	0	0	100	0	67.8758	92.3077	0
1522	0	0	0	0	0	0	0	0	0	70.5962	0	0	0	0	0	0	0	0	0	0	0	62.2255	0	0	0	0	0	85.4223	0	0	0	0	0	0	0	0	78.2812	0	0	0	100	0	0	0	0	0	0	0	0
1523	0	0	0	0	75.6018	0	0	0	0	0	43.2514	0	0	0	0	0	0	0	0	0	0	0	0	0	0	0	0	0	0	0	0	0	0	0	0	100	0	0	0	0	0	0	0	0	0	0	0	0	58.9672
1524	0	0	0	25.7537	0	0	0	0	0	0	0	0	0	0	0	0	0	0	0	0	0	0	0	0	0	0	0	0	0	0	0	0	0	0	0	0	0	0	0	31.1599	0	0	50.8716	0	0	0	0	0	0
1525	0	100	0	0	0	0	0	0	0	0	0	0	0	0	0	0	92.4409	27.6822	26.4951	0	0	37.7745	0	0	0	0	42.4968	0	0	0	0	41.7782	0	0	100	0	21.7188	0	0	0	0	0	0	0	0	7.81601	0	0	0
1526	0	0	0	0	24.3982	0	0	0	25.8247	0	0	29.5807	0	0	0	0	7.55911	0	0	0	0	0	0	23.7168	100	0	0	0	37.0092	0	41.7227	0	0	7.42683	0	0	0	0	0	0	0	26.9428	0	33.3964	0	0	32.1242	0	0
1527	6.16883	0	0	21.2739	0	0	0	0	0	29.4038	19.7902	0	0	0	0	0	0	0	0	0	0	0	0	0	0	0	0	0	0	49.0528	0	0	0	0	0	0	0	100	0	0	0	0	0	0	0	0	0	7.69231	0
1528	0	0	0	0	0	0	0	0	0	0	0	0	0	0	37.5738	0	0	0	0	0	0	0	0	0	0	0	0	0	0	0	0	0	0	0	0	0	0	0	0	0	0	0	0	0	0	0	0	0	0
1529	0	0	100	16.3907	0	0	0	0	0	0	0	0	38.4376	0	0	0	0	0	25.1178	26.7214	0	0	0	76.2832	0	0	0	14.5777	0	0	0	0	0	13.957	0	0	0	0	0	0	0	0	0	0	0	0	0	0	41.0328
1530	69.5279	0	91.1191	0	0	46.8648	0	23.8573	57.4921	0	62.0541	0	0	17.132	0	29.1194	0	21.6332	0	41.8231	0	32.0625	69.9292	0	28.4073	51.6699	0	0	0	32.3307	0	19.9458	27.8215	0	21.1665	0	0	0	84.5681	72.6102	0	73.6616	37.8437	0	50.3661	49.8816	33.688	0	0
1531	0	0	0	0	0	0	68.1786	0	0	63.2237	0	54.7189	0	0	0	0	0	0	0	0	62.6194	0	0	0	0	0	61.6824	18.8143	0	0	44.5563	0	0	0	0	0	71.1459	0	0	0	0	0	0	48.7557	0	0	0	0	0
1532	0	0	0	38.3687	31.2889	0	0	0	0	0	0	0	0	0	0	0	46.6569	0	82.662	0	0	0	0	0	0	0	0	0	45.6194	0	0	0	0	0	39.0885	0	0	0	0	0	100	0	0	0	0	0	0	26.1628	0
1533	0	68.5498	0	0	0	0	0	0	0	0	37.9459	0	0	35.9531	0	0	0	0	0	31.4404	0	29.9737	0	0	26.5757	0	0	0	0	0	0	80.0542	44.8527	0	0	0	0	0	0	0	0	0	0	0	0	0	0	0	79.8981
1534	0	0	0	0	0	0	0	0	5.18211	0	0	30.6065	0	0	0	0	0	0	0	0	0	0	0	0	0	48.3301	0	30.5286	0	0	0	0	0	0	0	0	0	38.903	0	0	0	0	25.7199	0	0	0	0	73.8372	0
1535	0	0	0	0	0	0	0	39.0829	0	0	0	0	0	0	100	0	0	26.9343	0	0	0	0	0	0	0	0	0	0	0	26.368	0	0	0	0	0	100	0	14.1519	0	0	0	0	0	0	0	0	0	0	0
1536	30.4721	0	0	12.4428	0	53.1352	0	0	0	36.7763	0	0	0	0	0	41.1441	27.3577	0	0	0	37.3806	0	30.0708	100	0	0	0	0	0	0	0	0	0	0	0	0	0	0	0	0	0	26.3384	0	0	0	50.1184	0	0	0
1537	0	0	0	0	36.6288	0	0	37.0598	37.3258	0	0	14.6746	0	0	0	0	0	51.4325	0	26.7365	0	37.9637	0	0	0	0	38.3176	50.6571	0	0	55.4437	0	0	100	39.7451	0	0	0	0	0	0	0	0	51.2443	0	0	0	0	0
1538	0	31.4502	8.88087	49.1885	32.0824	0	31.8214	0	0	0	0	0	100	46.9149	0	0	0	0	0	0	0	0	0	0	45.0171	0	0	0	54.3806	0	0	0	27.3258	0	0	0	28.8541	46.9451	15.4319	27.3898	0	0	0	0	49.6339	0	66.312	0	20.1019
1539	0	0	0	0	0	0	0	0	0	0	0	0	0	0	0	29.7365	25.9854	0	17.338	0	0	0	0	0	0	0	0	0	0	41.3013	0	0	0	0	0	0	0	0	0	0	0	0	36.4365	0	0	0	0	0	0
1540	0	0	0	0	0	0	0	0	0	0	0	0	0	0	0	0	0	0	0	0	0	0	0	0	0	0	0	0	0	0	0	0	0	0	0	0	0	0	0	0	0	0	0	0	0	0	0	0	0
1541	0	0	0	0	0	0	0	0	0	21.4053	0	0	0	0	0	19.3402	0	0	0	0	0	0	0	0	0	0	0	0	9.93831	0	0	0	0	0	0	100	0	0	0	0	18.7201	60.309	0	23.1318	0	0	0	0	0
1542	0	18.1695	0	0	0	0	19.2973	0	0	0	0	0	0	0	0	0	0	0	0	0	0	0	0	0	20.6923	0	0	0	0	0	0	15.7229	0	0	0	0	0	0	0	0	0	0	0	0	0	0	0	0	0
1543	0	0	0	0	0	0	0	0	0	78.5947	0	0	0	0	0	0	0	15.8203	0	0	0	0	0	0	0	0	0	0	0	0	0	0	0	0	0	0	15.3145	0	0	0	0	0	0	0	0	0	0	0	0
1544	32.2474	0	0	0	14.0859	0	0	0	0	0	0	0	0	0	0	0	0	0	0	0	0	0	0	0	0	0	0	0	0	40.2265	0	0	0	0	0	0	0	100	0	0	0	0	0	0	0	0	0	0	0
1545	0	0	0	0	0	0	0	0	0	0	0	0	0	0	0	0	0	0	0	0	0	0	0	0	0	0	0	0	0	0	0	0	0	0	0	0	0	0	0	0	0	0	0	0	0	0	0	0	0
1546	0	0	0	0	0	0	0	0	0	0	0	0	0	0	46.4418	0	0	0	0	0	100	0	0	0	0	0	0	0	0	0	0	0	0	0	0	0	0	0	0	0	0	39.691	0	0	0	0	0	0	0
1547	0	0	0	100	0	0	0	0	100	0	100	100	100	100	0	80.6598	100	84.1797	100	0	0	100	100	0	0	100	0	0	0	0	100	0	0	0	100	0	0	0	0	100	0	0	0	0	0	100	100	100	0
1548	67.7526	0	0	0	85.9141	100	80.7027	100	0	0	0	0	0	0	53.5582	0	0	0	0	100	0	0	0	100	0	0	100	100	90.0617	59.7735	0	84.2771	0	100	0	0	84.6855	0	0	0	81.2799	0	100	76.8682	100	0	0	0	100
1549	0	81.8305	0	0	0	0	0	0	0	0	0	0	0	0	0	0	0	0	0	0	0	0	0	0	79.3077	0	0	0	0	0	0	0	0	0	0	0	0	0	100	0	0	0	0	0	0	0	0	0	0
1550	0	43.3851	100	0	0	0	0	0	0	0	0	0	0	0	0	0	0	0	0	0	32.2809	0	0	0	0	0	0	0	0	0	0	0	0	0	51.2959	0	0	0	0	0	0	0	0	0	0	0	0	0	0
1551	0	0	0	0	0	0	0	0	0	36.8193	0	0	0	0	0	0	0	0	0	0	0	0	0	45.9387	0	0	0	0	0	31.0617	0	0	77.7042	46.943	0	0	0	0	0	100	0	44.4554	0	0	0	0	0	0	0
1552	100	0	0	0	0	0	0	0	0	0	0	0	0	87.6543	85.2941	0	0	0	0	0	0	56.7511	0	0	0	38.956	0	0	0	0	0	0	22.2958	0	0	0	0	0	0	0	0	18.2838	0	73.8811	0	0	0	0	100
1553	0	56.6149	0	0	0	0	100	0	0	0	29.3076	100	0	0	0	0	0	0	0	0	0	0	0	0	100	0	0	0	0	0	0	0	0	0	0	0	0	0	0	0	0	0	0	0	100	15.332	0	38.3302	0
1554	0	0	0	0	0	0	0	0	0	0	0	0	0	0	0	100	0	0	100	0	0	0	0	0	0	0	0	100	0	0	0	0	0	53.057	0	0	0	0	0	0	0	0	100	0	0	0	0	0	0
1555	0	0	0	0	0	0	0	0	0	0	0	0	0	0	14.7059	0	0	0	0	0	67.7191	0	100	0	0	0	0	0	0	0	0	100	0	0	0	0	100	0	0	0	0	37.2607	0	0	0	0	0	0	0
1556	0	0	0	0	0	0	0	100	0	0	0	0	0	0	0	0	0	0	0	0	0	43.2489	0	0	0	0	0	0	0	0	0	0	0	0	0	100	0	0	0	0	0	0	0	26.1189	0	84.668	100	0	0
1557	0	0	0	0	0	0	0	0	0	0	0	0	0	12.3457	0	0	0	100	0	0	0	0	0	0	0	0	0	0	0	0	0	0	0	0	0	0	0	0	0	0	0	0	0	0	0	0	0	0	0
1558	0	0	0	100	0	0	0	0	0	0	70.6924	0	0	0	0	0	0	0	0	0	0	0	0	0	0	0	0	0	0	0	0	0	0	0	0	0	0	0	0	0	0	0	0	0	0	0	0	0	0
1559	0	0	0	0	0	0	0	0	0	63.1807	0	0	0	0	0	0	0	0	0	0	0	0	0	54.0613	0	61.044	100	0	0	68.9383	0	0	0	0	48.7041	0	0	0	0	0	0	0	0	0	0	0	0	61.6698	0
1560	0	63.6754	59.7688	72.9446	0	60.9168	0	0	0	0	0	0	0	71.8735	0	60.8548	37.3747	100	0	100	0	100	0	0	0	0	0	0	49.0161	0	0	0	77.1702	0	0	55.3365	0	0	50.2619	0	0	65.0805	36.7689	100	67.9698	0	0	0	0
1561	0	0	0	0	69.061	0	0	0	0	0	0	89.071	100	0	0	0	0	0	0	0	0	0	84.5916	0	68.1504	0	100	0	0	0	100	65.1923	0	52.695	0	0	0	0	0	55.0634	0	0	0	0	0	0	0	0	0
1562	52.7303	0	0	0	0	0	49.8129	0	49.184	0	0	0	0	0	85.559	0	0	0	58.1311	0	71.6309	0	0	100	0	0	0	0	0	0	0	0	0	0	0	0	0	100	0	0	0	0	36.1937	0	0	0	0	0	100
1563	0	0	0	0	0	39.0832	0	0	0	0	0	0	0	0	0	0	62.6253	0	0	0	0	0	0	0	0	0	0	77.1953	0	100	0	0	0	0	0	0	0	0	43.4358	0	100	0	0	0	0	0	0	0	0
1564	0	36.3246	0	0	0	0	33.8679	0	0	0	0	0	0	0	0	39.1452	0	0	0	0	0	0	0	0	0	0	0	0	50.9839	0	0	0	0	0	0	0	0	0	0	14.1018	0	34.9195	0	0	0	0	0	0	0
1565	47.2697	0	40.2312	0	30.939	0	0	0	50.816	0	100	0	0	0	0	0	0	0	41.8689	0	0	0	15.4084	0	0	0	0	0	0	0	0	0	0	0	0	0	0	0	0	0	0	0	0	0	0	0	100	100	0
1566	0	0	0	0	0	0	0	84.447	0	0	0	10.929	0	0	0	0	0	0	0	0	0	0	0	0	31.8496	100	0	22.8047	0	0	0	0	0	47.305	100	0	100	0	6.30237	0	0	0	27.0374	0	0	0	0	0	0
1567	0	0	0	0	0	0	16.3192	15.553	0	100	0	0	0	0	0	0	0	0	0	0	0	0	0	0	0	0	0	0	0	0	0	0	0	0	0	0	0	0	0	0	0	0	0	0	32.0302	0	0	0	0
1568	0	0	0	0	0	0	0	0	0	0	0	0	0	28.1265	14.441	0	0	0	0	0	5.70619	0	0	0	0	0	0	0	0	0	0	34.8077	22.8298	0	0	0	0	0	0	0	0	0	0	0	0	100	0	0	0
1569	0	0	0	27.0554	0	0	0	0	0	0	0	0	0	0	0	0	0	0	0	0	22.6629	0	0	0	0	0	0	0	0	0	0	0	0	0	0	44.6635	0	0	0	30.8348	0	0	0	0	0	0	0	0	0
1570	67.9522	0	0	0	0	0	0	0	41.4819	0	58.8944	0	0	0	32.6539	0	0	0	0	37.6571	0	0	64.1365	89.0623	0	0	0	30.7599	0	0	0	0	0	0	73.5157	42.9586	0	6.82805	0	0	0	0	33.0995	0	0	0	0	0	55.7389
1571	0	0	0	0	77.5283	0	0	0	0	39.7146	0	0	0	66.1622	0	0	0	70.239	53.2612	0	0	0	0	0	0	52.6972	0	0	0	100	73.0225	0	0	0	0	0	0	0	61.6731	0	60.7024	0	0	69.2848	0	0	0	0	0
1572	0	70.5616	52.7898	0	0	54.7126	0	100	0	30.5604	0	0	51.2976	0	0	71.8713	78.7911	0	0	0	0	35.7483	0	0	0	0	59.2222	0	0	0	0	0	26.0307	92.7612	0	0	57.5892	0	0	0	0	64.9705	0	0	0	43.9941	0	60.6816	24.0148
1573	0	0	0	0	0	0	35.5781	0	23.1732	0	0	0	0	0	0	0	0	0	0	0	0	0	0	0	0	0	0	69.2401	0	0	0	51.0102	0	0	0	40.0765	0	66.4441	0	0	0	0	0	0	69.7363	0	76.9962	0	0
1574	0	0	0	0	0	0	0	0	0	0	0	0	0	0	0	0	0	0	0	0	0	32.878	0	0	0	0	0	0	100	0	0	15.6076	0	0	0	0	0	0	0	0	0	0	66.9005	0	0	0	0	0	0
1575	0	0	0	100	4.31154	0	0	0	35.3448	0	0	59.1248	0	0	32.7813	0	0	0	0	31.4899	0	0	0	0	0	0	0	0	0	0	0	0	0	0	0	0	0	0	38.3269	0	39.2976	0	0	0	0	0	0	0	0
1576	0	0	0	0	0	0	0	0	0	0	41.1056	40.8752	0	0	0	11.4124	0	0	46.7388	0	100	0	0	0	100	0	0	0	0	0	0	0	0	0	0	0	0	0	0	0	0	0	0	0	0	43.5813	0	0	0
1577	0	0	47.2102	0	0	45.2874	64.4219	0	0	0	0	0	48.7024	0	0	0	21.2089	29.761	0	30.853	0	0	35.8635	10.9377	0	0	40.7778	0	0	0	0	0	73.9693	0	0	0	42.4108	0	0	0	0	0	0	30.7152	30.2637	0	0	39.3184	0
1578	32.0478	29.4384	0	0	18.1601	0	0	0	0	29.725	0	0	0	33.8378	34.5648	16.7163	0	0	0	0	0	31.3738	0	0	0	47.3028	0	0	0	0	26.9775	33.3821	0	7.23876	0	0	0	26.7279	0	0	0	16.2292	0	0	0	0	23.0038	0	20.2463
1579	0	0	0	0	0	0	0	0	0	0	0	0	0	0	0	0	0	0	0	0	0	0	0	0	0	0	0	0	0	0	0	0	0	0	26.4843	16.9649	0	0	0	100	0	18.8002	0	0	0	12.4246	0	0	0
1580	0	0	0	0	0	0	0	0	0	0	0	0	0	0	0	0	0	0	0	0	0	0	0	0	0	0	0	0	0	0	0	0	0	0	0	0	0	0	0	0	18.1121	0	0	0	0	0	0	0	0
1581	0	0	0	0	0	0	0	0	0	0	0	18.284	0	0	0	0	0	0	0	0	0	0	0	0	24.876	0	0	0	0	0	0	0	0	0	0	0	0	0	0	0	0	0	0	0	0	0	0	0	9.65697
1582	0	0	0	0	0	0	0	20.5256	0	0	0	0	0	0	0	0	0	0	0	0	0	0	0	0	0	0	0	0	0	0	0	0	0	0	0	0	0	0	0	0	0	0	0	0	0	0	0	0	0
1583	0	0	0	0	0	0	0	79.4744	0	19.3161	0	0	0	0	0	0	0	0	0	0	0	0	0	0	0	0	0	0	0	0	20.7278	0	0	14.8594	22.9757	0	0	0	0	0	0	0	0	0	0	0	100	0	0
1584	0	0	0	0	0	0	0	0	0	0	0	0	0	0	0	0	34.9349	0	0	0	0	0	0	0	0	51.3887	0	0	0	32.9244	0	0	0	0	0	0	0	0	0	0	0	0	0	0	0	0	0	18.2105	0
1585	0	0	0	0	0	0	0	0	0	0	0	0	0	0	0	0	0	0	0	100	0	0	0	0	38.6371	0	0	0	0	0	0	58.8907	0	0	77.0243	0	58.4936	100	0	0	27.7102	0	0	0	0	0	0	0	0
1586	0	0	0	0	0	0	100	0	75.4725	0	0	81.716	0	100	0	0	0	58.2705	100	0	0	0	100	0	0	0	0	51.2982	0	0	0	0	42.3735	85.1406	0	100	0	0	0	0	0	0	0	0	0	100	0	0	0
1587	0	100	100	100	0	0	0	0	0	80.6839	0	0	0	0	0	100	0	0	0	0	0	100	0	100	0	0	100	0	100	0	79.2722	41.1093	57.6265	0	0	0	0	0	0	0	0	100	100	0	100	0	0	0	0
1588	0	0	0	0	0	0	0	0	0	0	100	0	0	0	100	0	65.0651	0	0	0	100	0	0	0	36.4869	48.6113	0	0	0	0	0	0	0	0	0	0	0	0	0	100	0	0	0	100	0	0	0	0	90.343
1589	0	0	0	0	100	100	0	0	24.5275	0	0	0	100	0	0	0	0	41.7295	0	0	0	0	0	0	0	0	0	48.7018	0	67.0756	0	0	0	0	0	0	41.5064	0	100	0	54.1777	0	0	0	0	0	0	81.7895	0
1590	0	0	0	25.7201	100	0	56.8744	41.7722	0	0	100	38.7931	50.7581	0	0	0	0	0	0	0	0	0	100	0	42.3354	0	0	0	49.4079	0	0	0	0	0	100	0	55.8298	45.3526	48.9693	0	0	0	0	0	0	70.3704	0	0	0
1591	0	0	0	0	0	0	0	0	0	0	0	0	0	0	0	0	0	0	0	0	0	88.6602	0	100	0	0	68.6009	0	0	0	0	0	72.9526	50.6543	0	0	0	0	0	0	0	0	0	0	0	0	0	0	0
1592	81.243	100	0	0	0	0	0	0	0	0	0	0	0	100	0	0	0	0	75.694	42.1774	0	0	0	0	0	0	0	58.107	0	0	74.3678	0	0	0	0	100	0	54.6474	0	0	0	0	0	0	0	0	0	0	0
1593	0	0	100	0	0	20.1122	0	0	19.0452	0	0	0	0	0	0	0	0	0	0	0	0	0	0	0	0	0	0	0	0	0	0	0	0	0	0	0	0	0	0	0	0	0	67.3081	0	100	0	0	0	100
1594	0	0	0	0	0	0	0	0	0	0	0	0	49.2419	0	0	100	0	0	0	0	100	0	0	0	57.6646	100	0	0	50.5921	0	0	0	0	49.3457	0	0	0	0	51.0307	0	0	0	0	0	0	0	100	0	0
1595	0	0	0	0	0	0	0	0	0	29.7575	0	0	0	0	0	0	100	0	0	0	0	0	0	0	0	0	0	0	0	0	25.6322	100	0	0	0	0	0	0	0	0	100	0	0	0	0	29.6296	0	0	0
1596	18.757	0	0	25.4639	0	0	0	58.2278	80.9548	0	0	0	0	0	0	0	0	0	0	0	0	11.3398	0	0	0	0	31.3991	0	0	0	0	0	27.0474	0	0	0	44.1702	0	0	0	0	0	32.6919	0	0	0	0	0	0
1597	0	0	0	0	0	0	43.1256	0	0	0	0	0	0	0	0	0	0	100	0	0	0	0	0	0	0	0	0	0	0	0	0	0	0	0	0	0	0	0	0	0	0	0	0	0	0	0	0	0	0
1598	0	0	0	0	0	0	0	0	0	0	0	0	0	0	0	0	0	0	24.306	57.8226	0	0	0	0	0	0	0	41.893	0	0	0	0	0	0	0	0	0	0	0	0	0	0	0	0	0	0	0	0	0
1599	0	0	0	48.816	0	79.8878	0	0	0	70.2425	0	61.2069	0	0	100	0	0	0	0	0	0	0	0	0	0	0	0	0	0	0	0	0	0	0	0	0	0	0	0	0	0	0	0	0	0	0	0	0	0
1600	32.1024	25.9375	50.2581	0	0	0	65.662	0	0	0	0	0	0	36.9022	0	0	39.8397	0	0	0	100	0	19.9758	72.8762	33.9072	85.6491	20.3158	0	47.3079	0	0	0	48.6	0	0	0	0	24.4807	45.6059	73.8247	0	36.0064	0	0	86.0541	55.1309	0	0	49.3029
1601	0	0	0	0	0	0	0	100	0	0	74.2748	0	100	0	0	53.6938	0	74.1012	0	0	0	0	0	0	0	0	0	0	0	0	100	100	0	0	0	0	100	0	0	0	0	0	0	0	0	0	82.276	52.289	0
1602	0	58.5417	0	0	0	0	0	0	0	100	0	58.5456	0	0	0	0	33.7034	0	41.2801	0	0	100	0	0	0	0	0	100	0	0	0	0	0	0	73.1827	57.2913	0	0	0	0	0	0	0	64.3654	0	0	0	0	0
1603	0	0	0	0	86.4623	0	25.4001	0	88.2651	0	0	0	0	63.0978	0	0	0	0	0	0	0	0	0	0	0	0	35.5079	0	0	76.7411	0	0	0	0	0	0	0	46.6988	0	0	58.3692	19.9145	76.6074	0	0	0	0	0	0
1604	53.126	0	19.451	0	0	0	0	0	0	0	0	0	0	0	0	0	0	0	0	0	0	0	0	0	66.0928	0	0	0	52.6921	0	0	0	0	0	0	0	0	0	0	0	0	0	0	0	0	44.8691	0	0	0
1605	0	0	0	0	0	0	0	0	0	0	0	0	0	0	0	0	0	0	0	0	0	0	0	0	0	0	0	0	0	0	0	0	0	0	0	42.7087	0	0	54.3941	0	0	0	0	0	13.9459	0	0	0	50.6971
1606	0	15.5208	0	0	0	0	0	0	0	0	9.85222	0	0	0	0	23.5376	0	16.455	0	0	0	0	0	27.1238	0	0	0	0	0	0	0	0	8.17778	0	0	0	0	0	0	26.1753	6.7656	0	0	35.6346	0	0	17.724	47.711	0
1607	14.7716	0	0	0	0	0	8.93785	0	0	0	0	0	0	0	0	0	0	0	58.7199	0	0	0	35.0574	0	0	14.3509	44.1763	0	0	0	0	0	0	82.545	26.8173	0	0	28.8205	0	0	0	44.0791	0	0	0	0	0	0	0
1608	0	0	0	0	0	0	0	0	0	0	0	41.4544	0	0	0	0	0	0	0	34.026	0	0	17.3172	0	0	0	0	0	0	23.2589	0	0	0	17.455	0	0	0	0	0	0	0	0	0	0	0	0	0	0	0
1609	0	0	30.2909	0	13.5377	0	0	0	11.7349	0	15.873	0	0	0	0	22.7686	26.457	9.44375	0	65.974	0	0	27.6495	0	0	0	0	0	0	0	0	0	43.2222	0	0	0	0	0	0	0	34.8652	0	23.3926	0	0	0	0	0	0
1610	45.1659	0	0	0	0	16.9755	0	50.9957	0	42.5156	0	0	0	0	51.9743	0	11.6974	0	0	0	0	0	0	0	0	0	33.8013	0	0	0	0	32.6181	0	0	0	14.203	0	0	0	0	0	30.686	0	0	54.5417	14.1839	0	21.2157	0
1611	0	0	0	0	0	0	0	0	0	0	33.8448	0	54.9268	35.3322	0	0	0	0	0	0	38.3538	40.8397	0	0	26.7063	37.7993	0	0	43.8084	0	52.4665	0	0	0	100	0	0	45.118	0	0	0	0	0	50.9499	0	67.8712	60.9706	39.8331	0
1612	0	40.3768	0	0	0	0	57.9751	0	0	0	0	49.1945	0	0	0	0	10.774	28.2283	100	0	0	0	0	43.139	0	0	0	32.3421	0	0	0	0	68.9527	63.0914	0	0	23.3878	0	0	15.3405	46.6971	45.5211	0	0	0	0	0	0	32.9528
1613	12.5936	0	0	56.9231	14.2189	17.287	0	0	0	0	0	0	0	0	0	27.1942	0	0	0	66.095	0	0	0	0	0	0	25.6122	0	0	0	0	40.1821	0	0	0	51.3563	0	0	77.1267	0	0	0	0	0	0	0	0	0	0
1614	0	0	0	0	0	0	0	21.767	51.6685	17.9496	23.1032	0	0	0	0	0	0	0	0	0	18.3797	0	0	0	34.3456	0	0	0	0	0	25.7269	0	0	0	0	0	0	0	0	0	0	0	0	49.0501	20.6553	0	0	0	0
1615	0	32.8413	100	0	0	0	0	0	0	0	0	31.4148	0	50.2039	0	0	25.044	0	0	0	0	0	0	27.3767	0	0	0	0	0	0	0	0	0	0	0	0	76.6122	0	0	84.6595	0	0	0	0	0	0	0	0	0
1616	0	0	0	0	85.7811	65.7374	42.0249	0	0	0	0	0	45.0732	0	48.0257	0	0	0	0	0	0	59.1603	100	0	0	0	0	67.6579	56.1916	100	0	0	0	0	0	0	0	0	0	0	0	0	0	0	24.803	0	10.6003	0	67.0472
1617	0	0	0	0	0	0	0	0	48.3315	39.5349	43.052	0	0	0	0	0	0	0	0	0	0	0	0	0	38.948	0	0	0	0	0	0	0	0	0	0	0	0	0	0	0	0	0	100	0	0	0	0	0	0
1618	42.2405	26.7819	0	43.0769	0	0	0	27.2374	0	0	0	19.3907	0	14.4639	0	72.8058	52.4846	71.7717	0	33.905	43.2665	0	0	29.4843	0	62.2007	40.5865	0	0	0	21.8066	27.1998	31.0473	36.9086	0	34.4407	0	54.882	22.8733	0	53.3029	23.7929	0	0	0	17.9449	28.4291	38.9511	0
1619	0	0	0	0	0	0	0	0	0	0	0	0	0	0	0	0	0	0	0	0	0	0	0	0	0	0	0	0	0	0	0	0	0	0	0	0	0	0	0	0	0	0	0	0	0	0	0	0	0
1620	0	0	0	0	0	0	0	0	0	0	0	0	0	0	0	0	0	0	0	0	0	0	0	43.863	0	0	0	0	0	0	0	0	0	0	46.9136	0	0	0	0	0	0	0	32.0554	0	0	0	0	0	0
1621	0	0	0	0	0	0	0	0	0	0	0	0	0	0	0	0	0	0	0	0	0	0	0	0	2.98814	0	0	0	0	0	0	0	0	0	0	0	0	0	0	0	0	0	0	0	0	0	0	0	0
1622	0	33.6386	41.4527	0	0	0	0	28.1827	0	0	0	0	0	0	28.4607	0	0	0	0	0	0	0	0	0	0	0	71.0949	0	0	0	0	0	0	0	0	0	0	0	0	0	0	0	0	46.1024	0	0	0	100	0
1623	33.86	0	0	0	0	0	0	0	100	0	0	0	0	0	0	0	0	0	0	0	100	0	0	0	0	43.2335	0	32.1058	19.7858	78.7166	0	100	0	100	0	0	0	0	0	0	100	0	0	0	0	18.662	0	0	0
1624	0	0	0	0	0	44.5215	68.114	71.8173	0	43.7148	0	0	0	100	0	0	0	0	0	0	0	74.1492	55.0616	0	0	0	0	0	0	0	0	0	90.3509	0	0	100	0	0	61.8229	53.279	0	0	67.9446	0	100	0	100	0	0
1625	0	0	0	34.7742	0	0	0	0	0	0	100	79.5455	100	0	0	0	100	0	0	56.2571	0	0	0	56.137	0	56.7665	0	0	0	0	100	0	0	0	0	0	63.8197	0	0	0	0	0	0	0	0	0	0	0	91.5565
1626	66.14	0	58.5473	0	0	0	0	0	0	0	0	0	0	0	71.5393	0	0	0	0	0	0	0	0	0	36.177	0	28.9051	0	80.2142	21.2834	0	0	9.64912	0	53.0864	0	0	49.8586	0	0	0	0	0	0	0	0	0	0	0
1627	0	0	0	65.2258	100	2.42602	0	0	0	0	0	0	0	0	0	0	0	0	100	0	0	25.8508	44.9384	0	0	0	0	0	0	0	0	0	0	0	0	0	0	0	0	46.721	0	100	0	53.8976	0	81.338	0	0	0
1628	0	66.3614	0	0	0	0	0	0	0	56.2852	0	0	0	0	0	100	0	100	0	43.7429	0	0	0	0	0	0	0	0	0	0	0	0	0	0	0	0	0	0	0	0	0	0	0	0	0	0	0	0	8.4435
1629	0	0	0	0	0	53.0525	31.886	0	0	0	0	20.4545	0	0	0	0	0	0	0	0	0	0	0	0	60.8349	0	0	67.8942	0	0	0	0	0	0	0	0	36.1803	50.1414	38.1771	0	0	0	0	0	0	0	0	0	0
1630	0	0	0	0	70.5248	0	0	0	100	0	0	0	44.4255	0	56.0206	68.144	0	0	72.6109	0	85.0851	52.6166	0	44.8307	0	0	0	0	53.175	0	56.9275	0	0	59.2362	72.5731	62.3726	0	0	0	100	61.1209	64.0881	0	0	100	0	64.1106	0	0
1631	100	0	35.0896	0	0	0	0	79.4872	0	0	24.3332	0	0	72.9974	0	0	100	0	0	0	0	0	0	0	0	0	36.6044	0	0	100	0	77.7633	100	0	0	0	0	0	0	0	0	0	100	0	0	0	0	79.3013	57.5804
1632	0	0	0	0	0	0	0	0	0	63.1835	0	0	0	0	0	0	0	0	0	0	0	0	0	0	0	0	0	0	0	0	0	0	0	0	0	0	11.4954	0	0	0	0	0	0	100	0	0	0	0	0
1633	0	51.6673	0	0	0	0	0	0	0	0	75.6668	8.44729	0	0	0	0	0	77.6677	0	48.4626	0	0	0	55.1693	65.4747	0	63.3956	0	15.7878	0	0	0	0	0	0	0	0	87.3737	0	0	16.5788	0	0	0	0	0	35.8894	0	0
1634	0	0	47.4194	100	29.4752	0	0	0	0	0	0	0	55.5745	0	43.9794	0	0	22.3323	0	0	0	0	40.4876	0	0	0	0	100	0	0	0	22.2367	0	0	0	0	0	0	69.3902	0	0	0	0	0	0	0	0	0	0
1635	0	0	0	0	0	0	100	0	0	0	0	0	0	0	0	31.856	0	0	0	0	0	0	0	0	0	0	0	0	0	0	0	0	0	0	0	0	14.6013	0	0	0	0	0	0	0	0	0	0	20.6987	0
1636	0	0	0	0	0	100	0	20.5128	0	0	0	91.5527	0	27.0026	0	0	0	0	0	0	14.9149	0	17.536	0	0	100	0	0	0	0	43.0725	0	0	0	27.4269	0	0	12.6263	0	0	22.3003	35.9119	0	0	0	0	0	0	0
1637	0	0	17.491	0	0	0	0	0	0	36.8165	0	0	0	0	0	0	0	0	0	51.5374	0	0	0	0	0	0	0	0	0	0	0	0	0	40.7638	0	37.6274	0	0	0	0	0	0	0	0	0	100	0	0	0
1638	0	0	0	0	0	0	0	0	0	0	0	0	0	0	0	0	0	0	27.3891	0	0	0	41.9764	0	0	0	0	0	0	0	0	0	0	0	0	0	0	0	0	0	0	0	0	0	0	0	0	0	42.4196
1639	0	48.3327	0	0	0	0	0	0	0	0	0	0	0	0	0	0	0	0	0	0	0	47.3834	0	0	34.5253	0	0	0	31.0372	0	0	0	0	0	0	0	73.9033	0	30.6098	0	0	0	0	0	0	0	0	0	0
1640	0	0	0	0	0	0	0	20.338	0	0	0	0	85.254	44.1887	57.5519	0	14.554	31.1239	0	0	69.8113	0	0	42.4578	0	0	0	0	0	82.3885	0	57.3515	0	0	0	0	0	33.1276	0	0	73.4608	24.7512	100	73.3079	68.9278	0	56.3965	0	65.1763
1641	0	0	48.5047	61.9079	0	63.2808	0	0	0	0	82.2331	0	0	0	0	0	0	0	29.6289	0	0	0	0	0	0	0	0	0	85.0356	0	42.1629	0	84.7974	0	0	0	0	0	0	0	0	0	0	0	0	0	0	62.9886	0
1642	70.3751	30.1321	0	0	57.3857	0	0	0	87.1706	100	0	0	0	0	0	0	0	0	0	66.2506	0	65.4718	0	0	0	75.2464	54.0248	48.578	0	0	0	0	0	85.0023	56.7823	0	0	0	0	44.0485	0	0	0	0	0	84.0201	0	0	0
1643	0	0	23.9019	0	0	0	48.0351	0	0	0	0	0	0	28.5794	0	77.6156	0	68.8761	0	0	0	0	0	0	0	0	0	0	0	0	0	0	0	0	0	63.5227	43.3297	21.458	61.4595	0	0	0	0	0	0	0	43.6035	0	0
1644	0	0	0	24.0669	0	0	0	0	0	0	0	0	0	0	0	0	46.5872	0	15.7272	0	0	0	0	0	42.2288	0	0	0	0	0	48.5114	31.2313	0	0	0	0	0	0	0	0	0	0	0	0	0	0	0	37.0114	0
1645	0	0	0	0	0	36.7192	51.9649	23.3537	0	0	0	0	0	0	0	0	0	0	0	0	0	0	0	0	0	0	0	43.8144	0	0	0	0	0	0	0	0	0	0	0	0	0	15.3837	0	0	0	0	0	0	0
1646	29.6249	69.8679	0	0	42.6143	0	0	28.9627	0	0	17.7669	0	14.746	0	0	22.3844	0	0	0	33.7494	0	34.5282	0	57.5422	0	0	0	0	14.9644	0	0	0	0	0	27.1293	0	0	0	0	55.9515	0	0	0	0	0	0	0	0	0
1647	0	0	27.5935	0	0	0	0	0	0	0	0	0	0	0	0	0	38.8588	0	0	0	0	0	100	0	57.7712	0	45.9752	0	0	17.6115	0	11.4172	0	0	0	0	56.6703	45.4145	0	0	26.5392	59.865	0	0	0	15.9799	0	0	0
1648	0	0	0	14.0251	0	0	0	27.3456	12.8294	0	0	100	0	0	42.4481	0	0	0	54.6439	0	30.1887	0	0	0	0	0	0	7.60754	0	0	0	0	15.2026	0	16.0883	36.4773	0	0	38.5405	0	0	0	0	26.6921	31.0722	0	0	0	0
1649	0	0	0	0	0	0	0	0	0	0	0	0	0	27.2319	0	0	0	0	0	0	0	0	0	0	0	24.7536	0	0	0	0	9.32574	0	0	14.9977	0	0	0	0	0	0	0	0	0	0	0	0	0	0	34.8237
1650	18.2256	24.4602	0	0	0	0	0	0	0	0	0	0	0	0	0	0	0	0	0	60.5263	0	0	0	0	0	0	0	0	0	0	0	0	0	100	0	0	0	0	0	0	0	0	0	0	17.2749	0	0	0	0
1651	0	0	0	47.2017	36.1763	0	0	31.8293	39.305	0	83.8567	0	34.2342	0	0	80.7174	45.0722	0	0	0	0	0	40.6602	55.6532	0	0	0	0	0	0	0	48.8396	31.2409	0	0	12.8183	0	0	63.314	0	0	0	47.9336	35.4978	0	0	0	0	0
1652	0	0	0	0	0	27.2077	0	0	0	0	0	30.5284	0	27.0907	0	0	0	60.1345	50.0462	0	100	0	0	0	77.0712	0	100	65.8674	65.3253	0	33.2823	0	0	0	21.8018	0	62.9294	0	0	0	63.0509	0	0	0	0	55.2976	26.892	0	47.6035
1653	29.6202	46.9223	100	0	0	0	73.638	68.1707	0	0	0	0	0	0	0	0	0	0	0	0	0	73.3157	0	0	0	19.9431	0	0	0	61.1041	0	0	0	0	0	0	0	100	0	81.5556	0	0	0	64.5022	46.2287	0	0	58.3458	0
1654	0	0	0	31.0258	0	72.7923	0	0	60.695	84.5401	0	0	0	0	0	0	54.9278	0	0	0	0	0	0	0	0	0	0	0	0	0	0	0	0	0	0	0	0	0	0	0	0	0	29.4834	0	0	0	0	0	0
1655	0	0	0	0	0	0	0	0	0	0	0	0	0	72.9093	100	0	0	0	26.9764	39.4737	0	0	0	0	0	0	0	0	0	0	66.7177	51.1604	68.7591	0	0	43.3786	0	0	0	0	0	0	0	0	0	0	73.108	0	0
1656	0	0	0	0	0	0	26.362	0	0	0	0	0	0	0	0	0	0	23.988	0	0	0	0	0	0	0	59.023	0	0	34.6747	0	0	0	0	0	78.1982	0	0	0	0	0	0	0	0	0	0	0	0	0	52.3965
1657	52.1542	0	0	0	0	0	0	0	0	0	0	69.4716	0	0	0	0	0	0	22.9773	0	0	26.6843	59.3398	44.3468	0	0	0	34.1326	0	38.8959	0	0	0	0	0	0	37.0706	0	36.686	0	0	0	0	0	36.4964	44.7024	0	0	0
1658	0	28.6175	0	21.7725	63.8237	0	0	0	0	0	0	0	0	0	0	19.2826	0	15.8776	0	0	0	0	0	0	0	0	0	0	0	0	0	0	0	0	0	0	0	0	0	18.4444	36.9491	100	22.583	0	0	0	0	41.6542	0
1659	0	0	0	0	0	0	0	0	0	15.4599	16.1433	0	65.7658	0	0	0	0	0	0	0	0	0	0	0	22.9288	21.0339	0	0	0	0	0	0	0	0	0	43.8031	0	0	0	0	0	0	0	0	0	0	0	0	0
1660	0	0	0	0	0	0	0	0	0	0	0	0	0	0	0	0	0	0	0	15.314	40.266	0	100	0	0	0	0	0	0	0	0	0	0	0	0	0	0	0	0	0	43.6837	0	0	0	0	0	0	0	0
1661	0	0	0	0	0	0	0	0	0	0	0	0	0	0	55.1508	0	0	0	0	0	0	0	0	22.8651	0	8.74164	0	0	0	0	0	0	0	0	0	0	0	0	0	0	0	0	0	0	0	0	0	0	0
1662	0	0	0	0	0	0	57.7313	0	0	0	0	0	0	0	0	0	17.6307	37.3875	0	0	0	0	0	0	0	0	46.5582	0	0	0	0	0	0	0	0	0	0	0	0	0	0	0	0	0	0	0	29.2248	0	0
1663	0	0	0	0	0	33.3987	0	0	0	0	0	0	0	0	0	30.2738	0	0	0	0	0	0	0	0	0	0	0	0	100	0	0	0	0	0	100	0	0	52.8136	0	0	0	0	0	8.26046	0	0	70.7752	0	0
1664	0	0	0	0	100	0	0	36.9519	0	100	0	0	0	0	0	0	0	0	0	0	0	0	0	16.7986	0	0	0	0	0	0	56.3665	0	0	0	0	0	0	0	100	0	0	0	0	0	0	53.8907	0	0	0
1665	0	43.7176	0	0	0	0	42.2687	0	100	0	0	100	0	0	12.3527	0	23.6934	0	0	0	59.734	0	0	0	0	0	0	57.8537	0	75.0144	0	0	47.1454	0	0	0	100	0	0	0	0	0	100	0	0	0	0	0	0
1666	0	0	49.0701	65.8448	0	66.6013	0	49.702	0	0	0	0	100	51.6585	0	0	0	0	100	55.177	0	100	0	0	100	0	53.4418	0	0	0	0	0	0	100	0	100	0	0	0	0	0	100	0	0	100	0	0	0	0
1667	100	0	0	0	0	0	0	0	0	0	100	0	0	0	0	0	0	62.6125	0	0	0	0	0	60.3362	0	0	0	42.1463	0	0	0	0	0	0	0	0	0	0	0	0	0	0	0	91.7395	0	46.1093	0	100	100
1668	0	56.2824	0	0	0	0	0	0	0	0	0	0	0	0	32.4966	0	0	0	0	0	0	0	0	0	0	91.2584	0	0	0	0	0	0	0	0	0	0	0	47.1864	0	0	56.3163	0	0	0	0	0	0	0	0
1669	0	0	50.9299	34.1552	0	0	0	13.3461	0	0	0	0	0	48.3415	0	69.7262	58.676	0	0	29.509	0	0	0	0	0	0	0	0	0	24.9856	43.6335	100	52.8546	0	0	0	0	0	0	100	0	0	0	0	0	0	0	0	0
1670	0	0	0	0	0	45.7207	51.0337	0	0	52.0746	0	0	26.507	0	0	0	0	0	0	0	27.4253	22.5027	0	0	78.5326	0	0	75.9176	0	0	0	0	0	34.0917	69.8959	83.3663	93.0617	0	0	0	0	35.9558	82.7372	0	0	30.3468	0	0	0
1671	0	0	0	0	0	0	0	0	33.691	0	0	57.3936	0	0	0	0	0	0	0	0	0	0	0	0	0	0	100	0	0	0	0	0	0	0	0	0	0	0	0	0	0	0	0	0	100	0	0	0	0
1672	0	0	0	0	0	0	0	0	0	0	55	0	0	0	73.9383	0	0	0	0	0	0	0	69.8059	100	0	0	0	0	32.1915	51.5152	0	63.2777	0	0	0	0	0	62.7834	0	0	100	0	0	0	0	0	45.1869	62.5928	100
1673	0	0	41.1902	0	57.2278	0	0	0	0	0	0	0	0	0	0	0	6.0675	0	68.6357	0	0	0	0	0	0	100	0	0	27.1177	0	0	0	0	0	0	0	0	0	100	0	0	0	0	0	0	33.599	0	0	0
1674	0	100	0	0	0	40.0901	48.9663	0	0	27.8513	0	42.6064	0	0	0	0	0	0	0	0	0	0	0	0	0	0	0	24.0824	0	0	0	0	0	0	0	0	0	0	0	0	0	64.0442	0	0	0	0	0	0	0
1675	0	0	0	0	42.7722	0	0	100	0	0	0	0	0	0	26.0617	100	93.9325	100	0	0	72.5747	0	0	0	0	0	0	0	0	0	100	0	0	0	30.1041	0	0	0	0	100	0	0	0	53.7339	0	0	0	0	0
1676	0	0	0	0	0	0	0	0	0	0	45	0	14.2452	0	0	0	0	0	0	0	0	0	30.1941	0	0	0	0	0	29.4969	0	0	36.7223	0	65.9083	0	0	0	37.2166	0	0	0	0	17.2628	0	0	0	0	37.4072	0
1677	100	0	0	100	0	0	0	0	33.4086	0	0	0	0	100	0	0	0	0	0	0	0	0	0	0	21.4674	0	0	0	0	0	0	0	0	0	0	16.6337	0	0	0	0	0	0	0	0	0	22.227	5.42507	0	0
1678	0	0	0	0	0	0	0	0	0	0	0	0	59.2478	0	0	0	0	0	31.3643	0	0	77.4973	0	0	0	0	0	0	0	48.4848	0	0	0	0	0	0	0	0	0	0	0	0	0	0	0	0	0	0	0
1679	0	0	58.8098	0	0	14.1892	0	0	32.9003	20.0742	0	0	0	0	0	0	0	0	0	0	0	0	0	0	0	0	0	0	11.1939	0	0	0	0	0	0	0	6.93834	0	0	0	0	0	0	46.2661	0	13.8273	49.388	0	0
1680	0	49.6143	0	0	0	0	73.7547	87.2222	0	0	0	0	0	0	12.5517	0	58.723	20.2537	0	0	63.0866	0	100	77.7389	0	54.449	0	0	0	0	0	0	70.3076	0	56.4126	46.5596	0	43.0544	61.5521	59.1957	0	0	46.4811	0	15.091	0	0	0	42.3084
1681	0	0	0	0	69.7897	24.9889	0	0	0	0	0	0	0	0	0	0	0	0	0	85.4728	0	0	0	0	32.8218	0	68.9895	77.7923	0	0	0	0	0	26.6748	0	0	0	0	0	0	87.2802	0	0	0	0	0	0	0	0
1682	0	0	0	73.1651	0	0	0	0	0	0	0	45.6299	0	30.8736	0	86.4701	0	0	17.8234	0	0	0	0	0	0	0	0	0	0	35.9741	0	0	0	0	0	0	46.8665	0	0	0	0	0	0	0	0	0	0	0	0
1683	67.6976	0	81.5076	0	0	0	0	0	0	0	0	0	0	0	0	0	0	0	0	0	0	0	0	0	0	0	0	0	25.4958	0	0	62.9128	0	0	0	0	0	24.8536	0	0	0	0	0	0	0	0	0	0	0
1684	0	23.6655	0	0	0	75.0111	0	0	0	71.9574	0	0	0	0	20.1052	0	0	43.7209	0	0	0	0	0	22.2611	52.1766	0	0	0	0	0	0	0	0	73.3252	11.71	0	0	0	0	40.8043	0	0	53.5189	0	29.2719	0	0	0	0
1685	0	0	18.4924	0	0	0	0	0	0	0	100	54.3701	0	0	0	0	0	0	34.2068	0	0	0	0	0	0	0	0	0	0	0	71.7782	0	0	0	0	30.028	0	0	0	0	0	75.7835	0	0	0	30.0125	0	0	0
1686	32.3024	26.7201	0	26.8349	30.2103	0	0	12.7778	0	0	0	0	100	69.1264	67.3431	0	0	0	0	0	0	0	0	0	0	0	13.4123	0	0	64.0259	28.2218	0	29.6924	0	0	0	21.6182	32.0921	38.4479	0	0	0	0	100	0	0	100	0	57.6916
1687	0	0	0	0	0	0	26.2453	0	0	0	0	0	0	0	0	13.5299	41.277	0	0	14.5272	36.9134	100	0	0	15.0016	0	0	0	74.5042	0	0	12.6151	0	0	31.8773	23.4124	0	0	0	0	12.7198	0	0	0	0	69.9875	0	0	0
1688	0	0	0	0	0	0	0	0	100	28.0426	0	0	0	0	0	0	0	0	0	0	0	0	0	0	0	45.551	0	22.2077	0	0	0	0	0	0	0	0	31.5153	0	0	0	0	0	0	0	0	0	0	100	0
1689	0	0	0	0	0	0	0	0	0	0	0	0	0	0	0	0	0	36.0254	47.9698	0	0	0	0	0	0	0	17.5982	0	0	0	0	24.4721	0	0	0	0	0	0	0	0	0	24.2165	0	0	55.6371	0	0	0	0
1690	22.8186	0	0	25.1304	0	0	0	0	0	0	0	0	0	0	0	0	0	0	0	0	0	49.8226	0	29.8714	0	63.8346	0	0	0	46.2907	0	0	35.2078	51.0686	0	0	0	0	0	0	0	0	40.0263	0	0	0	38.9211	36.6601	34.9251
1691	0	0	0	0	0	36.2004	0	45.947	0	42.4648	100	0	70.7232	53.3271	50.6951	59.8707	56.9319	0	0	0	54.3046	0	65.4524	0	0	0	0	0	0	0	100	0	0	0	0	56.1054	0	0	48.036	0	0	0	0	0	0	0	0	0	0
1692	0	73.1527	0	0	0	0	0	0	0	0	0	57.6782	0	0	0	0	0	100	0	0	0	0	0	0	50.1981	0	0	75.1112	0	0	0	0	0	0	0	0	100	0	0	36.8357	44.2339	0	0	0	0	0	0	0	0
1693	28.4369	0	0	0	52.6157	0	28.7368	0	59.123	0	0	0	0	0	0	0	0	0	0	45.904	0	27.2169	0	23.4684	0	0	0	0	0	0	0	44.1464	64.7922	0	0	0	0	0	0	0	0	0	0	0	0	0	17.2368	0	0
1694	0	0	44.5881	0	0	0	0	0	0	0	0	0	16.1103	0	12.6798	0	0	0	64.645	0	0	0	0	0	0	0	53.8072	0	0	0	0	0	0	0	31.1593	0	0	70.6503	0	0	0	61.4502	40.0263	0	0	0	0	0	0
1695	48.7445	0	0	0	0	0	0	0	0	0	0	19.4429	0	0	0	0	0	0	0	0	0	0	0	0	49.8019	0	0	0	100	0	0	0	0	48.9314	0	0	0	0	0	13.7525	55.7661	0	0	51.8103	34.155	0	13.1579	0	0
1696	0	0	55.4119	74.8696	47.3843	0	0	0	0	0	0	0	0	0	0	20.5836	20.4539	0	0	0	0	0	0	0	0	28.816	0	0	0	0	0	0	0	0	0	0	0	0	29.3619	0	0	0	0	0	0	0	0	0	0
1697	0	26.8473	0	0	0	63.7996	71.2632	33.9829	0	57.5352	0	0	0	0	0	0	0	0	0	54.096	0	0	34.5476	46.6602	0	0	0	24.8888	0	0	0	0	0	0	68.8407	0	0	29.3497	0	0	0	0	0	48.1897	0	100	0	63.3399	0
1698	0	0	0	0	0	0	0	0	40.877	0	0	22.879	13.1664	46.6729	36.6251	0	22.6142	0	35.355	0	45.6954	0	0	0	0	0	0	0	0	53.7093	0	55.8536	0	0	0	43.8946	0	0	22.6021	49.4118	0	38.5498	0	0	65.845	0	0	0	65.0749
1699	0	0	0	0	0	0	0	20.0701	0	0	0	0	0	0	0	19.5456	0	0	0	0	0	22.9604	0	0	0	7.34938	46.1928	0	0	0	0	0	0	0	0	0	0	0	0	0	0	0	19.9473	0	0	0	30.6842	0	0
1700	0	0	0	0	0	0	0	0	0	0	0	0	0	0	0	0	0	0	0	0	0	0	0	0	0	0	0	0	0	0	0	0	0	27.3025	0	0	0	0	0	0	0	0	0	0	0	0	0	0	0
1701	0	11.5542	0	0	0	0	0	0	0	0	55.4065	0	0	0	0	0	12.1282	40.1395	0	0	11.3337	0	0	0	0	0	0	2.77176	0	0	0	0	0	0	0	0	0	17.0092	0	0	0	0	0	0	0	34.362	0	0	0
1702	0	0	0	0	0	0	0	0	0	0	0	0	0	34.5085	0	0	0	0	0	0	0	0	0	0	0	33.9568	0	0	20.4519	18.6564	39.101	15.6283	0	0	0	0	19.0087	0	0	0	20.503	0	0	17.1355	0	0	0	0	0
1703	0	0	0	0	0	0	0	0	0	22.2222	15.1272	0	0	0	0	0	0	0	0	0	0	0	0	0	0	0	13.5434	0	0	0	0	0	0	0	0	0	0	0	0	0	0	0	0	0	24.318	0	0	16.991	0
1704	0	0	0	0	0	0	0	0	0	0	0	0	0	0	0	15.714	0	0	0	0	0	0	0	0	31.775	0	0	0	0	0	0	0	0	0	0	34.5775	0	0	0	0	0	0	0	45.3254	0	0	0	83.009	0
1705	19.2736	0	0	0	0	0	22.0374	0	0	0	0	32.0451	0	65.4915	0	0	0	0	0	26.4706	0	0	0	0	0	0	0	0	0	0	0	0	0	0	0	0	0	0	0	0	0	0	0	0	0	0	0	0	100
1706	0	0	0	0	0	0	0	0	0	0	0	0	0	0	0	0	87.8718	0	0	0	0	0	0	0	0	0	0	0	0	0	0	0	0	0	0	0	21.5913	33.557	0	0	0	0	0	0	0	0	0	0	0
1707	0	0	0	0	0	0	77.9626	73.4977	0	0	0	0	100	0	0	0	0	0	100	73.5294	0	0	0	0	0	0	0	0	0	0	17.731	0	100	0	0	20.8008	0	0	0	0	79.497	0	0	0	0	65.638	0	0	0
1708	0	0	100	0	100	100	0	0	0	0	29.4663	67.9549	0	0	0	84.286	0	59.8605	0	0	0	100	100	100	68.225	66.0432	0	97.2282	79.5481	0	0	84.3717	0	0	100	0	0	0	0	100	0	0	0	0	75.682	0	100	0	0
1709	80.7264	88.4458	0	100	0	0	0	26.5023	100	77.7778	0	0	0	0	100	0	0	0	0	0	88.6663	0	0	0	0	0	86.4566	0	0	81.3436	43.168	0	0	72.6975	0	44.6216	59.3999	49.4337	100	0	0	100	100	37.5391	0	0	0	0	0
1710	0	0	0	0	0	0	0	0	0	0	0	0	0	81.2396	0	0	0	0	0	84.4127	0	0	0	0	0	0	0	0	0	0	0	0	0	0	0	0	0	0	0	0	0	0	0	0	0	0	0	0	0
1711	0	0	100	0	0	0	0	0	0	0	74.3308	0	0	0	0	0	100	85.569	0	0	0	0	0	0	0	100	0	0	0	0	0	100	0	0	0	0	0	0	0	0	0	0	0	0	0	62.0467	0	0	0
1712	58.3641	0	0	0	0	0	0	100	100	0	0	0	0	0	0	0	0	0	0	0	0	61.7936	0	0	42.5875	0	0	0	59.3638	0	0	0	0	48.7243	56.0559	0	0	0	0	32.5762	0	0	0	0	0	0	100	0	0
1713	0	0	0	0	0	100	0	0	0	0	0	0	0	0	0	0	0	0	0	0	0	0	0	0	0	0	0	0	0	0	0	0	100	0	0	0	0	0	0	0	0	0	0	0	0	0	0	0	0
1714	0	0	0	100	0	0	100	0	0	0	0	0	0	0	100	0	0	0	100	15.5873	35.658	0	100	100	0	0	0	0	0	100	100	0	0	0	0	100	0	0	0	0	100	100	100	100	0	0	0	32.2694	0
1715	41.6359	100	0	0	0	0	0	0	0	30.4856	0	0	0	0	0	100	0	0	0	0	0	0	0	0	0	0	0	0	0	0	0	0	0	0	43.9441	0	0	0	0	0	0	0	0	0	100	0	0	0	100
1716	0	0	0	0	100	0	0	0	0	0	0	0	0	0	0	0	0	14.431	0	0	0	38.2064	0	0	0	0	0	0	0	0	0	0	0	0	0	0	100	0	100	0	0	0	0	0	0	37.9533	0	0	0
1717	0	0	0	0	0	0	0	0	0	0	25.6692	0	0	0	0	0	0	0	0	0	0	0	0	0	0	0	0	100	0	0	0	0	0	0	0	0	0	0	0	67.4238	0	0	0	0	0	0	0	67.7306	0
1718	0	0	0	0	0	0	0	0	0	69.5144	0	0	0	18.7604	0	0	0	0	0	0	0	0	0	0	0	0	0	0	40.6362	0	0	0	0	51.2757	0	0	0	100	0	0	0	0	0	0	0	0	0	0	0
1719	0	0	0	0	0	0	0	0	0	0	0	0	0	0	0	0	0	0	0	0	64.342	0	0	0	57.4125	0	0	0	0	0	0	0	0	0	0	0	0	0	0	0	0	0	0	0	0	0	0	0	0
1720	0	39.349	0	0	52.664	44.6111	19.1733	0	0	12.5605	0	29.0622	42.7495	0	23.874	0	32.9486	0	0	63.8465	0	67.3897	100	31.7214	0	0	69.9324	0	0	0	52.165	40.2361	0	0	13.038	0	0	25.6096	0	38.8749	0	34.02	60.495	0	0	0	39.1871	0	0
1721	57.4871	0	0	27.8355	0	0	0	0	38.225	0	65.8218	0	0	0	0	0	0	0	55.0845	0	0	0	0	0	0	0	0	0	0	0	0	0	62.3853	0	0	19.3076	71.2281	0	0	0	0	0	0	0	70.0346	0	0	43.1901	0
1722	0	0	51.3982	0	0	0	0	39.8204	0	0	0	0	0	100	0	0	0	0	0	0	60.6809	0	0	35.118	42.0561	72.5755	0	44.3231	0	0	0	43.9375	0	0	45.9374	0	0	0	100	0	100	0	0	0	0	0	0	0	79.0584
1723	0	60.651	0	0	47.336	0	0	0	0	0	0	0	14.5614	0	11.015	0	0	86.8945	0	0	0	0	0	0	0	0	0	0	30.4815	0	0	0	0	0	0	0	0	0	0	0	0	0	0	38.3718	0	53.5725	60.8129	31.762	0
1724	0	0	0	34.2155	0	0	0	0	0	44.7821	0	0	0	0	0	57.2102	0	0	44.9155	0	0	0	0	0	0	0	0	0	0	0	0	0	0	46.5334	0	0	0	0	0	61.1251	0	53.9694	0	0	0	0	0	0	0
1725	6.66339	0	0	0	0	0	0	0	0	0	0	70.9378	0	0	0	0	14.8216	0	0	36.1535	19.1773	0	0	0	0	0	0	0	0	58.4337	0	0	37.6147	0	41.0246	80.6924	0	0	0	0	0	0	23.3709	0	0	0	0	0	0
1726	0	0	48.6018	0	0	0	15.6025	0	61.775	0	34.1782	0	42.6892	0	0	42.7898	0	13.1055	0	0	0	32.6103	0	33.1606	57.9439	27.4245	0	0	69.5185	16.915	0	15.8264	0	0	0	0	28.7719	31.8979	0	0	0	0	0	0	0	0	0	0	0
1727	0	0	0	0	0	39.0496	0	0	0	0	0	0	0	0	65.111	0	0	0	0	0	0	0	0	0	0	0	30.0676	0	0	0	0	0	0	53.4666	0	0	0	0	0	0	0	0	0	0	0	46.4275	0	25.0478	20.9416
1728	0	0	0	0	0	0	0	60.1796	0	42.6573	0	0	0	0	0	0	0	0	0	0	20.1418	0	0	0	0	0	0	0	0	0	23.9598	0	0	0	0	0	0	0	0	0	0	0	16.1341	0	29.9654	0	0	0	0
1729	35.8495	0	0	37.949	0	16.3393	65.2243	0	0	0	0	0	0	0	0	0	52.2298	0	0	0	0	0	0	0	0	0	0	55.6769	0	24.6512	23.8752	0	0	0	0	0	0	42.4925	0	0	0	12.0106	0	61.6282	0	0	0	0	0
1730	0	41.7855	0	0	14.5098	0	0	0	38.0446	0	0	100	31.261	0	0	0	0	0	0	0	0	0	0	96.6341	0	0	0	0	0	0	0	0	0	0	49.9484	0	0	0	50.9205	44.3946	54.518	0	0	0	0	0	14.2889	0	0
1731	0	0	0	0	0	0	0	32.9563	0	0	0	0	0	0	0	0	0	62.3095	77.1772	0	0	0	0	0	48.0394	0	68.9228	0	0	0	0	0	0	58.0052	0	0	0	0	0	0	0	0	0	0	31.944	19.0094	0	0	64.4632
1732	0	0	86.9907	0	0	0	0	0	0	0	46.9359	0	0	33.9425	0	0	0	0	0	17.562	0	0	0	0	0	0	0	0	56.425	0	0	0	0	0	0	45.8099	31.7726	0	0	0	0	100	0	0	0	0	63.0115	55.4236	0
1733	0	0	0	0	0	100	0	0	0	0	0	0	0	31.1647	0	0	0	0	0	36.3843	0	0	56.0998	0	0	61.4573	0	0	0	64.2066	0	0	61.3037	0	0	0	0	0	0	0	0	0	0	0	0	0	0	0	0
1734	0	0	0	0	54.0002	0	0	0	0	0	0	0	0	0	0	67.9201	0	0	0	0	0	0	0	0	0	0	0	0	0	0	21.5873	52.1042	0	0	0	0	68.2274	0	0	55.6054	5.94558	0	100	0	0	0	0	0	5.34109
1735	100	0	0	100	0	0	0	36.3192	44.5979	0	0	0	0	0	0	0	0	0	22.8228	0	100	0	0	0	0	0	0	29.8046	43.575	0	0	17.7856	0	0	19.7626	0	0	93.3304	0	0	0	0	0	0	15.3045	50.6364	0	0	0
1736	0	58.2145	0	0	0	0	0	0	0	100	0	0	0	0	75.2782	0	100	0	0	0	0	54.4727	0	0	0	0	31.0772	0	0	0	0	0	0	41.9948	0	0	0	0	0	0	0	0	0	100	0	0	17.2168	0	0
1737	0	0	13.0093	0	0	0	100	0	0	0	53.0641	0	68.739	0	0	32.0799	0	0	0	46.0537	0	45.5273	0	0	51.9606	0	0	0	0	0	0	30.1102	0	0	30.289	0	0	0	49.0795	0	0	0	0	0	0	0	0	44.5764	0
1738	0	0	0	0	0	0	0	30.7245	0	0	0	0	0	34.8928	24.7218	0	0	37.6905	0	0	0	0	0	0	0	38.5427	0	0	0	35.7934	78.4127	0	38.6963	0	0	54.1901	0	0	0	0	0	0	0	0	0	0	0	0	30.1957
1739	0	0	0	0	31.49	0	0	0	17.3574	0	0	0	0	0	0	0	0	0	0	0	0	0	43.9002	3.36595	0	0	0	70.1954	0	0	0	0	0	0	0	0	0	6.66958	0	0	39.5364	0	0	0	52.7515	30.3542	5.4827	0	0
1740	66.946	62.3069	26.4723	20.6067	0	62.4204	0	0	0	100	51.1272	34.2375	0	0	0	0	29.9828	0	36.3528	0	100	0	0	0	41.5453	0	21.8999	0	0	0	0	0	0	0	0	0	39.4548	0	0	36.3566	0	70.8047	0	0	0	0	0	0	31.6042
1741	0	0	0	0	0	0	0	0	0	0	0	0	0	0	0	0	0	0	0	30.464	0	23.52	0	0	0	0	0	0	0	0	0	0	0	17.8041	0	0	0	0	0	0	0	0	0	54.1919	0	0	0	0	0
1742	0	0	0	0	0	0	0	34.7533	15.7158	0	0	0	0	0	0	0	0	0	39.4916	0	0	0	0	100	0	0	0	0	0	0	0	68.1328	0	0	46.4505	0	0	0	45.369	0	40.1099	0	0	0	0	0	0	0	0
1743	0	15.5252	0	0	0	0	0	0	0	0	0	29.8545	62.4255	100	0	66.5901	0	9.21684	0	0	0	0	0	0	0	35.5833	0	0	0	29.1881	0	0	0	40.408	0	0	19.9221	41.9263	0	19.845	0	0	100	0	58.8332	0	33.1902	39.156	0
1744	0	0	41.5743	0	0	0	20.3526	0	0	0	20.3704	0	0	0	100	0	0	0	0	0	0	0	0	0	0	0	0	0	0	0	0	0	0	0	0	68.128	0	0	0	0	0	0	0	0	0	0	0	0	0
1745	0	0	0	0	0	11.4346	0	0	0	0	0	0	0	0	0	0	0	0	0	0	0	0	0	0	28.6352	0	0	0	100	0	0	0	0	0	0	0	0	0	0	0	0	0	0	0	0	71.405	0	0	0
1746	33.054	0	0	0	0	26.145	0	0	0	0	0	0	0	0	0	11.4089	70.0172	0	24.1556	69.536	0	0	0	0	0	64.4167	0	40.1536	0	0	100	0	0	0	53.5495	0	0	0	0	0	59.8901	0	0	45.8081	0	0	0	60.844	31.3481
1747	0	22.1679	31.9534	0	0	0	0	0	0	0	0	35.908	0	0	0	0	0	0	0	0	0	0	100	0	0	0	0	59.8464	0	70.8119	0	0	100	0	0	0	40.6231	58.0737	0	43.7984	0	29.1953	0	0	0	0	0	0	0
1748	0	0	0	79.3933	100	0	79.6474	65.2467	84.2842	0	28.5024	0	37.5745	0	0	22.001	0	90.7832	0	0	0	76.48	0	0	0	0	78.1001	0	0	0	0	31.8672	0	41.7879	0	31.872	0	0	0	0	0	0	0	0	41.1668	0	66.8098	0	37.0477
1749	0	0	0	0	0	0	0	0	0	0	0	0	0	0	0	0	0	0	0	0	0	0	0	0	29.8195	0	0	0	0	0	0	0	0	0	0	0	0	0	54.631	0	0	0	0	0	0	28.595	0	0	0
1750	0	0	0	0	0	31.3129	0	0	0	44.0065	0	0	0	52.8798	0	0	0	0	0	0	45.8922	0	0	0	0	0	0	0	33.3231	0	0	0	0	0	0	0	0	21.8664	0	0	0	0	0	0	0	0	0	0	0
1751	29.9664	0	0	0	0	0	0	0	0	0	0	0	0	0	0	0	0	0	0	0	0	0	0	0	0	0	0	0	0	0	0	0	0	0	0	0	0	0	0	15.3561	0	0	27.5145	0	0	0	0	0	0
1752	0	0	0	0	0	0	0	0	0	0	0	66.7941	34.5218	0	0	0	0	0	0	0	0	0	0	0	62.3565	0	0	0	0	18.1588	100	0	0	0	0	0	0	0	0	0	0	0	0	0	0	0	0	0	0
1753	0	12.6703	0	0	0	0	41.8097	0	0	0	0	0	0	0	100	0	0	0	70.1389	67.8645	0	0	100	0	0	0	0	52.1805	0	0	0	0	63.0233	0	0	60.5096	0	0	64.1343	0	0	0	0	43.5756	0	55.7835	0	0	0
1754	0	0	0	74.3148	100	50.1198	0	56.3728	100	0	0	0	0	47.1202	0	0	63.4088	100	0	0	26.708	54.2656	0	29.6659	0	100	0	0	0	0	0	0	0	0	0	0	72.7287	0	0	0	0	0	50.0153	0	59.9794	0	100	0	44.9275
1755	0	0	0	0	0	0	0	0	0	0	0	0	0	0	0	100	0	0	0	0	19.6743	0	0	0	0	0	0	0	0	0	0	0	0	0	0	0	0	0	0	0	0	0	0	0	0	44.2165	0	0	0
1756	70.0336	0	100	0	0	0	0	0	0	55.9935	100	33.2059	0	0	0	0	36.5912	0	0	0	0	0	0	70.3341	37.6435	0	100	0	0	81.8412	0	0	36.9767	0	100	39.4904	0	0	35.8657	0	0	100	0	0	0	0	0	0	0
1757	0	87.3297	0	0	0	0	0	0	0	0	0	0	0	0	0	0	0	0	29.8611	0	7.72557	0	0	0	0	0	0	0	0	0	0	0	0	100	0	0	0	78.1336	0	84.6439	100	0	0	0	0	0	0	100	0
1758	0	0	0	0	0	18.5673	0	0	0	0	0	0	0	0	0	0	0	0	0	0	0	45.7344	0	0	0	0	0	17.7081	0	0	0	100	0	0	0	0	0	0	0	0	0	0	0	0	40.0206	0	0	0	55.0725
1759	0	0	0	25.6852	0	0	58.1903	43.6272	0	0	0	0	65.4782	0	0	0	0	0	0	32.1355	0	0	0	0	0	0	0	30.1114	66.6769	0	0	0	0	0	0	0	27.2713	0	0	0	0	0	22.4702	56.4244	0	0	0	0	0
1760	66.9355	50.4909	0	0	0	0	0	0	0	0	0	0	45.0829	23.6208	31.8599	81.3428	40.2432	81.2848	0	0	0	0	100	0	47.8055	75.4337	0	0	100	0	52.7989	43.6963	0	0	0	38.7477	0	0	0	0	28.7627	0	0	0	0	47.4729	73.6657	45.3643	0
1761	0	0	100	0	0	78.6193	0	0	64.0705	100	51.7721	0	0	0	0	0	0	0	34.6596	0	100	0	0	76.9101	0	0	74.2873	0	0	57.5029	0	0	100	0	19.264	0	0	0	100	0	0	0	0	0	0	0	0	0	0
1762	33.0645	0	0	50.7102	100	0	86.5144	0	0	0	0	0	0	0	0	0	0	0	0	100	0	0	0	0	0	0	0	0	0	0	0	0	0	0	0	0	0	0	0	0	53.8046	0	100	0	86.668	0	0	0	0
1763	0	0	0	0	0	0	0	100	0	0	0	29.5518	0	76.3792	0	0	0	0	0	0	0	0	0	0	0	0	0	0	0	0	0	56.3037	0	22.7319	24.8	0	0	85.0467	0	0	0	100	0	0	0	0	0	13.1273	0
1764	0	49.5091	0	0	0	0	0	0	0	0	0	0	0	0	0	0	0	0	0	0	0	100	0	0	0	0	0	0	0	0	0	0	0	0	0	0	100	0	0	0	0	0	0	0	0	0	26.3343	0	0
1765	0	0	0	0	0	0	13.4856	0	0	0	0	0	54.9171	0	0	0	0	0	16.9802	0	0	0	0	0	52.1945	24.5663	0	0	0	0	47.2011	0	0	0	0	48.1402	0	0	0	100	0	0	0	100	13.332	15.9522	0	0	100
1766	0	0	0	0	0	0	0	0	0	0	0	0	0	0	39.5274	18.6572	0	18.7152	0	0	0	0	0	23.0899	0	0	0	0	0	42.4971	0	0	0	0	0	0	0	0	0	0	0	0	0	0	0	0	0	0	0
1767	0	0	0	49.2898	0	0	0	0	35.9295	0	0	0	0	0	0	0	0	0	0	0	0	0	0	0	0	0	25.7127	100	0	0	0	0	0	0	37.152	0	0	14.9533	0	0	0	0	0	0	0	0	0	41.5084	0
1768	0	0	0	0	0	21.3807	0	0	0	0	0	40.4946	0	0	0	0	59.7568	0	0	0	0	0	0	0	0	0	0	0	0	0	0	0	0	0	0	0	0	0	0	0	17.4327	0	0	0	0	0	0	0	0
1769	0	0	0	0	0	0	0	0	0	0	48.2279	29.9536	0	0	28.6127	0	0	0	48.3602	0	0	0	0	0	0	0	0	0	0	0	0	0	0	77.2681	18.784	13.1121	0	0	0	0	0	0	0	0	0	36.5749	0	0	0
1770	63.4299	24.8211	37.2838	0	59.1969	0	41.2811	58.5395	82.7797	30.809	0	0	48.3341	0	0	0	0	0	0	0	24.6564	36.7404	71.4236	0	0	0	0	0	0	52.2342	5.38389	14.8341	78.8656	0	0	0	0	0	0	0	0	0	33.3911	0	0	0	64.3093	52.5329	60.1779
1771	0	0	0	0	0	0	0	0	0	0	0	0	0	62.0915	0	0	0	0	0	51.5622	0	0	0	29.7086	65.8842	0	57.2047	75.3321	0	0	0	0	0	0	0	0	65.2098	28.6296	92.4222	100	0	0	0	26.0919	64.6718	0	0	0	0
1772	0	0	0	0	0	0	0	0	0	0	0	0	0	0	0	73.956	0	51.0394	0	0	34.4382	0	0	0	0	100	0	0	0	0	0	55.1515	0	0	0	18.9019	0	0	0	0	83.5178	59.6006	24.8701	0	0	0	0	0	0
1773	0	0	14.7718	57.4369	0	57.8313	0	0	0	18.5886	0	0	0	0	0	0	0	0	0	0	0	0	0	28.7846	0	0	0	0	0	0	0	0	0	71.5158	0	0	0	0	0	0	0	0	0	0	0	65.261	35.6907	0	39.8221
1774	0	75.1789	0	0	0	0	27.1056	0	0	0	0	66.6596	0	0	100	0	0	0	0	0	0	0	28.5764	0	0	0	0	0	0	0	0	0	0	0	100	0	0	38.3989	0	0	0	0	0	0	0	0	0	7.41923	0
1775	8.88743	0	0	0	0	0	0	0	17.2203	0	0	0	16.9443	0	0	0	0	0	0	48.4378	0	0	0	0	34.1158	0	0	0	43.0297	47.7658	20.7583	0	0	0	0	0	0	0	0	0	0	0	0	27.4345	0	0	0	0	0
1776	0	0	0	42.5631	0	0	0	0	0	0	0	0	0	37.9085	0	0	0	0	0	0	0	0	0	0	0	0	42.7953	0	56.9703	0	0	0	0	0	0	0	0	0	0	0	0	0	0	0	0	0	0	0	0
1777	27.6827	0	14.6867	0	0	0	0	0	0	0	100	0	0	0	0	0	0	48.9606	0	0	40.9054	0	0	0	0	0	0	24.6679	0	0	73.8578	0	21.1344	0	0	0	34.7902	0	7.57781	0	16.4822	7.93331	0	46.4736	0	0	0	0	0
1778	0	0	0	0	40.8031	42.1687	0	11.338	0	0	0	0	0	0	0	26.044	0	0	0	0	0	28.0617	0	0	0	0	0	0	0	0	0	30.0144	0	0	0	81.0981	0	32.9715	0	0	0	0	0	0	0	34.739	0	40.0479	0
1779	0	0	33.2577	0	0	0	31.6133	30.1225	0	50.6024	0	33.3404	34.7216	0	0	0	100	0	0	0	0	35.1979	0	41.5068	0	0	0	0	0	0	0	0	0	28.4842	0	0	0	0	0	0	0	32.4661	41.7388	0	35.3282	0	0	0	0
1780	0	0	0	0	0	35.537	0	0	58.6018	0	0	0	0	36.3783	100	29.7905	0	27.6245	0	42.0896	57.201	0	0	0	25	0	0	100	0	24.2794	0	0	41.6607	0	14.7985	0	0	0	46.4428	18.1436	0	0	0	0	0	12.2473	10.2726	44.016	59.4822
1781	64.3658	0	0	0	0	0	44.9147	0	0	0	0	0	0	0	0	0	0	0	0	0	0	0	40.8468	0	0	47.4567	60.6771	0	0	0	0	0	0	0	0	0	56.2608	0	0	0	69.8847	0	0	0	0	0	0	0	0
1782	0	40.7606	0	46.9089	0	40.554	0	0	0	0	69.4592	0	0	0	0	26.8779	0	0	0	0	0	0	0	0	51.7894	0	0	0	0	0	0	0	0	0	0	0	0	29.5094	0	26.304	0	0	0	91.411	27.81	0	31.7339	0	0
1783	0	0	0	0	16.775	0	0	0	0	39.6457	0	0	35.2828	63.6217	0	0	0	36.3763	0	0	0	100	30.8997	0	0	0	0	0	47.6225	0	0	0	0	0	0	100	0	0	0	0	0	0	0	0	0	87.7527	0	10.4056	0
1784	0	25.2041	0	0	0	0	0	0	0	0	0	91.0864	0	0	0	0	0	0	0	0	0	0	0	100	0	0	0	0	0	26.8524	0	0	27.0669	14.774	54.9118	0	0	0	0	0	0	64.6552	0	0	0	0	0	0	0
1785	0	0	0	0	0	0	37.2831	0	0	0	0	0	0	0	0	0	33.6988	0	64.1327	57.9104	42.799	0	0	0	0	0	0	0	52.3775	0	0	0	0	0	0	0	6.52099	0	0	0	0	0	45.8252	0	0	0	0	0	40.5178
1786	0	0	0	0	0	0	0	71.5342	0	0	0	0	64.7172	0	0	43.3316	0	0	35.8673	0	0	0	0	0	23.2106	27.8972	0	0	0	48.8683	0	0	0	0	0	0	0	70.4906	26.2274	34.5485	0	0	0	0	0	0	57.9935	0	0
1787	35.6342	0	100	53.0911	83.225	0	0	0	0	60.3543	0	0	0	0	0	0	0	0	0	0	0	0	0	0	0	0	0	0	0	0	100	0	0	0	0	0	37.2182	0	0	0	30.1153	0	0	8.58896	0	0	0	0	0
1788	0	34.0352	0	0	0	23.9091	0	0	41.3982	0	30.5408	8.91356	0	0	0	0	66.3012	35.9992	0	0	0	0	0	0	0	0	39.3229	0	0	0	0	0	0	0	30.2897	0	0	0	0	0	0	35.3448	0	0	0	0	0	45.5785	0
1789	0	0	0	0	0	0	17.8022	28.4658	0	0	0	0	0	0	0	0	0	0	0	0	0	0	28.2535	0	0	24.646	0	0	0	0	0	0	31.2725	85.226	0	0	0	0	27.3298	21.0039	0	0	54.1748	0	72.19	0	0	0	0
1790	55.199	0	0	0	0	0	0	0	0	0	0	0	0	0	0	21.4464	0	0	0	0	0	18.3941	0	0	0	0	0	32.0406	0	0	0	0	0	0	0	51.0633	0	0	0	0	21.143	0	0	0	0	32.5283	52.2292	0	0
1791	0	48.3972	51.2411	0	0	0	0	100	0	0	0	0	0	0	100	0	0	0	0	22.4191	19.8205	0	0	0	0	0	8.89397	5.20132	0	32.6096	0	0	0	0	22.3122	0	0	0	0	0	0	0	0	57.4778	0	0	0	19.3302	0
1792	0	0	0	0	13.8293	0	7.43756	0	0	56.4232	0	0	0	0	0	0	0	0	0	0	0	0	0	0	0	0	0	0	41.9566	0	26.7283	78.962	0	29.0106	0	0	22.036	17.4871	0	0	0	0	0	0	0	0	0	0	23.8911
1793	0	0	0	0	0	0	0	0	0	0	0	0	0	0	0	0	0	0	0	0	0	0	0	0	32.0589	0	30.4225	0	0	0	0	0	100	0	22.1604	0	0	0	0	23.7497	78.857	0	100	0	0	0	0	0	0
1794	0	0	48.7589	0	0	0	0	0	0	0	50.6348	17.6218	0	0	0	0	100	0	0	10.7717	0	0	0	100	0	0	0	0	0	0	0	21.038	0	0	0	0	0	0	23.0268	0	0	25.9582	0	0	0	0	0	0	0
1795	0	27.1817	0	0	0	0	0	0	100	0	0	0	0	0	0	0	0	0	0	0	0	0	0	0	0	0	0	12.2505	0	0	0	0	0	0	0	0	0	0	0	0	0	0	0	0	0	10.5808	0	0	0
1796	0	0	0	0	0	0	20.9436	0	0	0	0	0	0	0	0	0	0	100	0	0	0	22.1049	0	0	0	0	0	0	0	20.0993	0	0	0	0	0	0	0	0	0	0	0	0	0	0	0	0	0	0	0
1797	0	0	0	0	0	0	0	0	0	0	49.3652	0	0	0	0	78.5536	0	0	0	0	0	0	0	0	0	100	0	0	0	0	0	0	0	0	0	0	0	0	0	0	0	74.0418	0	0	100	0	0	80.6698	76.1089
1798	44.801	24.4212	0	0	86.1707	100	71.6189	0	0	43.5768	0	82.3782	100	100	0	0	0	0	100	66.8092	80.1795	59.501	0	0	67.9411	0	0	50.5076	58.0434	47.2911	73.2717	0	0	70.9894	55.5274	48.9367	77.964	82.5129	76.9732	76.2503	0	0	0	0	0	0	0	0	0
1799	0	0	0	0	0	0	0	0	0	0	0	0	0	0	0	0	0	0	0	0	0	0	100	0	0	0	60.6835	0	0	0	0	0	0	0	0	0	0	0	0	0	0	0	0	42.5222	0	56.8909	47.7708	0	0
1800	100	0	0	58.6545	0	0	0	71.7071	31.5431	0	0	0	0	0	67.5536	0	47.0033	0	0	0	0	0	0	70.4415	0	0	0	0	0	0	0	0	0	0	0	0	0	0	0	0	0	0	74.6556	0	0	0	0	0	0
1801	0	0	0	0	0	0	0	15.484	19.9534	0	0	0	0	66.742	0	48.1799	0	0	0	0	0	58.1236	0	0	0	0	0	0	0	0	100	62.3322	0	0	34.2505	33.7115	0	0	0	0	0	0	0	0	0	0	100	0	0
1802	0	30.3128	0	0	100	56.3723	0	0	0	25.6698	0	0	0	0	0	0	0	0	0	0	0	0	39.8118	0	0	64.9435	0	0	0	38.1977	0	37.6678	0	0	0	0	0	0	71.1838	0	0	18.4312	0	0	7.7555	61.6388	0	100	0
1803	0	0	0	0	0	0	0	0	0	0	100	100	71.6621	0	0	0	0	0	0	0	52.4888	0	0	29.5585	0	0	100	100	53.6673	0	0	0	100	0	0	0	0	0	0	72.3696	0	0	0	56.2023	0	0	0	0	0
1804	0	0	42.4725	0	0	0	0	12.8089	0	74.3302	0	0	0	0	0	0	0	70.1253	100	0	0	0	0	0	100	0	0	0	0	0	0	0	0	100	65.7495	0	100	0	0	0	100	81.5688	25.3444	0	0	0	0	0	0
1805	0	40.8846	0	41.3455	0	0	0	0	18.2907	0	0	0	0	0	0	51.8201	0	0	0	0	0	0	0	0	0	0	0	0	0	61.8023	0	0	0	0	0	0	0	100	0	0	0	0	0	0	0	0	0	0	100
1806	0	0	0	0	0	43.6277	0	0	0	0	0	0	0	33.258	0	0	0	0	0	100	0	0	0	0	0	35.0565	0	0	0	0	0	0	0	0	0	21.4407	0	0	28.8162	0	0	0	0	0	0	0	0	0	0
1807	0	0	57.5275	0	0	0	0	0	0	0	0	0	0	0	0	0	20.0656	0	0	0	0	0	6.67762	0	0	0	0	0	0	0	0	0	0	0	0	0	0	0	0	0	0	0	0	43.7977	0	38.3612	0	0	0
1808	0	28.8026	0	0	0	0	0	0	30.2128	0	0	0	28.3379	0	0	0	0	0	0	0	0	41.8764	0	0	0	0	0	0	0	0	0	0	0	0	0	0	0	0	0	27.6304	0	0	0	0	92.2445	0	0	0	0
1809	0	0	0	0	0	0	100	0	0	0	0	0	0	0	32.4464	0	32.9311	29.8747	0	0	47.5112	0	53.5106	0	0	0	0	0	46.3327	0	0	0	0	0	0	44.8478	0	0	0	0	0	0	0	0	0	0	0	0	0
1810	0	0	100	100	0	100	0	0	0	60.4476	0	36.869	0	19.1547	0	67.7604	0	0	70.9928	0	0	0	0	76.3856	0	55.9957	60.7015	49.0681	0	0	0	0	0	0	81.7966	0	44.9679	100	21.3352	42.8331	100	0	56.3865	0	0	0	63.1236	89.1114	0
1811	0	40.515	0	0	87.0898	0	0	0	0	0	84.9033	0	0	0	0	0	0	0	0	0	0	100	0	0	39.1788	0	0	0	0	0	0	0	0	0	0	0	0	0	0	0	0	55.112	0	0	0	0	0	0	0
1812	78.9064	0	0	0	0	0	46.9984	0	0	0	0	0	100	0	0	0	0	0	0	0	37.3113	0	0	0	0	0	0	0	0	49.8446	73.3781	67.7555	60.2215	0	0	0	0	0	0	0	0	44.888	0	62.3789	0	0	0	0	100
1813	0	0	0	0	0	0	0	0	0	0	0	36.3951	0	35.7356	0	0	0	0	0	46.3562	0	0	0	0	0	0	0	0	0	0	0	0	28.8151	100	0	0	35.5193	0	33.608	0	0	0	0	0	0	0	0	0	0
1814	0	0	0	0	0	0	0	0	0	0	0	0	0	0	100	0	0	100	0	0	0	0	0	0	0	44.0043	0	50.9319	0	0	0	0	0	0	0	0	0	0	0	57.1669	0	0	0	0	0	54.8595	0	0	0
1815	0	26.7741	0	0	0	0	53.0016	0	100	39.5524	15.0967	0	0	0	0	0	0	0	0	34.8716	0	0	0	23.6144	21.5379	0	39.2985	0	0	0	0	32.2445	0	0	0	100	0	0	0	0	0	0	0	37.6211	100	0	36.8764	0	0
1816	0	0	0	0	0	0	0	0	0	0	0	0	0	45.1097	0	32.2396	0	0	0	0	18.7736	0	0	0	0	0	0	0	100	0	0	0	10.9635	0	0	0	19.5128	0	0	0	0	0	43.6135	0	0	0	0	0	0
1817	0	0	0	0	0	0	0	100	0	0	0	0	0	0	0	0	100	0	0	0	0	0	0	0	0	0	0	0	0	50.1554	0	0	0	0	18.2034	0	0	0	0	0	0	0	0	0	0	0	0	10.8886	0
1818	0	0	0	0	12.9102	0	0	0	0	0	0	0	0	0	0	0	0	0	29.0072	0	0	0	0	0	0	0	0	0	0	0	26.6219	0	0	0	0	0	0	0	45.0568	0	0	0	0	0	0	0	0	0	0
1819	21.0936	32.7108	0	0	0	0	0	0	0	0	0	26.7359	0	0	0	0	0	0	0	18.7722	43.9151	0	0	0	39.2832	0	0	0	0	0	0	0	0	0	0	0	0	0	0	0	0	0	0	0	0	45.1405	0	0	0
1820	0	0	0	62.1866	0	40.4651	34.8529	0	7.777	0	0	0	62.2477	31.1811	0	0	0	38.5041	0	0	0	38.5131	23.2233	0	0	48.7984	45.5574	0	0	0	0	83.5055	0	0	0	47.1313	61.2997	34.7468	0	0	0	0	66.6221	31.7701	0	45.9105	0	0	54.0541
1821	0	0	0	0	0	0	0	30.7147	0	66.5076	64.1876	0	0	0	53.2822	74.2587	0	0	0	0	0	0	0	0	0	0	0	100	0	43.7554	100	0	0	59.3	48.2811	0	0	0	0	0	0	26.3334	0	0	0	0	0	0	0
1822	0	0	80.2874	0	0	21.4341	0	0	0	0	35.8124	48.9653	0	0	0	0	90.1224	0	62.56	50.9804	0	0	53.2427	0	0	0	0	0	34.1482	0	0	0	43.4199	0	0	0	0	0	0	0	66.3305	0	0	0	65.335	0	100	0	0
1823	0	0	0	0	22.1689	0	30.7713	0	0	0	0	0	0	17.8403	0	0	0	20.5385	0	0	0	0	0	0	0	32.6958	0	0	0	0	0	0	0	0	51.7189	0	0	0	0	86.4945	0	0	0	17.8097	0	0	0	41.6836	0
1824	100	36.2481	0	0	0	0	0	0	26.1654	0	0	0	0	0	0	0	0	0	0	0	0	61.4869	0	58.4361	53.8884	0	9.60265	0	0	25.2878	0	16.4945	0	0	0	0	0	37.2412	0	0	0	0	0	0	0	46.435	0	0	45.9459
1825	0	0	0	0	52.1008	0	0	28.5012	0	21.9523	0	0	37.7523	0	0	0	0	0	37.44	0	0	0	0	41.5639	0	0	0	0	0	0	0	0	34.375	0	0	0	38.7003	0	100	0	0	0	33.3779	0	0	0	0	0	0
1826	0	0	0	0	0	38.1008	0	0	0	0	0	51.0347	0	0	0	25.7413	0	0	0	49.0196	0	0	0	0	0	0	0	0	0	0	0	0	0	0	0	0	0	0	0	0	0	43.7062	0	13.2556	0	0	0	0	0
1827	0	0	0	0	0	0	0	0	32.8648	0	0	0	0	0	46.7178	0	0	0	0	0	0	0	0	0	0	18.5058	0	0	0	0	0	0	0	0	0	0	0	0	0	13.5055	0	0	0	0	34.665	0	0	58.3164	0
1828	0	63.7519	0	37.8134	0	0	34.3758	40.7841	0	11.5401	0	0	0	50.9786	0	0	0	0	0	0	100	0	0	0	46.1116	0	44.84	0	65.8518	0	0	0	0	40.7	0	52.8687	0	0	0	0	33.6695	0	0	0	0	0	0	0	0
1829	0	0	19.7126	0	25.7303	0	0	0	33.1928	0	0	0	0	0	0	0	9.87765	40.9574	0	0	0	0	23.534	0	0	0	0	0	0	30.9569	0	0	22.2051	0	0	0	0	28.012	0	0	0	29.9604	0	37.1645	0	7.65448	0	0	0
1830	0	0	0	0	0	0	0	0	0	0	57.888	0	60.9109	0	0	0	0	0	0	32.7299	0	48.4016	0	0	0	0	0	0	75.6103	0	0	41.791	0	0	0	0	49.3192	0	0	0	0	0	0	0	0	0	26.0139	0	40.6733
1831	19.9423	0	0	0	0	0	0	0	0	9.53905	0	39.1332	0	0	14.6215	0	43.0822	0	0	0	0	0	14.6311	0	27.0349	0	0	0	0	0	0	0	32.9437	0	0	0	0	42.8822	42.5294	85.1587	38.6385	0	34.875	0	0	22.0309	0	0	0
1832	0	17.025	0	0	0	35.3208	69.5528	0	0	37.0999	0	0	0	0	85.3785	78.8822	0	0	55.548	0	0	0	0	60.0986	0	0	0	0	0	0	59.5584	0	0	82.3905	100	32.8036	0	0	0	0	0	0	0	0	0	0	0	0	0
1833	0	0	0	0	0	38.0973	0	0	0	0	0	0	24.9109	0	0	0	0	0	0	0	0	25.6717	18.9344	0	0	0	32.3044	54.3558	0	0	0	0	0	0	0	0	0	0	0	0	0	25.2366	0	43.7207	100	0	0	64.7725	26.904
1834	56.0924	0	0	0	100	0	0	27.6344	0	0	0	0	0	0	0	0	0	0	0	0	0	0	0	0	0	0	0	14.6844	0	100	0	41.1559	0	0	0	0	50.6808	0	8.50589	0	0	0	0	0	0	0	53.9943	0	0
1835	0	82.975	100	0	0	0	0	0	48.5747	0	0	0	0	0	0	0	0	40.9804	44.452	67.2701	53.0482	0	0	39.9014	72.9651	100	0	0	0	0	40.4416	0	0	0	0	0	0	0	0	0	16.0709	74.7634	65.125	0	0	28.3829	0	0	0
1836	0	0	0	100	0	0	0	0	0	12.7721	20.4121	0	0	0	0	21.1178	56.9178	0	0	0	0	0	0	0	0	0	24.4246	0	24.3897	0	0	0	0	0	0	0	0	0	0	0	0	0	0	56.2793	0	0	0	35.2275	32.4227
1837	0	0	0	0	0	0	0	0	51.4253	0	0	60.8668	14.1782	100	0	0	0	0	0	0	0	0	0	0	0	0	43.2711	0	0	0	0	0	0	17.6095	0	0	0	57.1178	0	0	0	0	0	0	0	0	0	0	0
1838	0	0	0	0	0	26.5819	30.4472	72.3656	0	0	0	0	0	0	0	0	0	0	0	0	0	25.9267	66.4344	0	0	0	0	30.9598	0	0	0	0	67.0563	0	0	67.1964	0	0	48.9647	14.8413	0	0	0	0	0	49.5862	19.9918	0	0
1839	23.9654	0	0	0	0	0	0	0	0	40.589	21.6999	0	0	0	0	0	0	59.0196	0	0	46.9518	0	0	0	0	0	0	0	0	0	0	17.053	0	0	0	0	0	0	0	0	45.2906	0	0	0	0	0	0	0	0
1840	0	0	0	0	0	0	0	0	7.55204	0	0	0	0	0	0	0	7.47153	0	0	0	0	0	0	0	39.4522	56.734	0	0	0	0	0	0	0	0	0	0	17.0073	0	0	0	0	0	0	0	0	0	0	0	0
1841	0	0	0	0	0	0	7.0561	0	0	0	0	0	14.7091	0	0	40	0	0	0	0	0	0	0	0	0	0	46.1902	0	23.011	30.3317	0	0	0	0	22.0276	29.1927	0	0	0	0	0	0	0	0	0	0	25.0691	0	24.9431
1842	0	19.3332	0	0	0	0	0	0	0	0	15.7294	0	0	100	0	0	0	0	0	0	0	0	0	0	0	0	0	31.9562	0	0	15.0463	0	0	100	0	0	0	0	0	18.8121	0	4.75607	0	27.1419	0	0	0	0	0
1843	0	38.1147	47.138	11.6008	0	17.4821	92.9439	20.6513	0	57.0555	0	49.7658	0	0	21.0508	0	0	0	0	17.3026	0	0	100	0	0	0	0	0	76.989	0	0	15.888	0	0	0	0	0	0	0	0	48.2381	0	23.5914	0	0	0	0	0	0
1844	100	0	0	0	0	0	0	0	0	0	0	0	0	0	0	0	0	18.6122	0	82.6974	0	0	0	4.80245	21.5595	0	0	0	0	0	0	0	24.5625	0	0	0	16.7802	45.9828	0	0	0	0	0	0	0	33.667	0	0	13.582
1845	0	0	0	0	0	0	0	0	0	0	0	0	0	0	0	0	0	0	0	0	0	0	0	0	0	0	0	0	0	0	0	0	0	0	0	0	0	0	19.4893	0	0	0	0	0	44.4957	0	0	0	0
1846	0	0	0	88.3992	0	82.5179	0	0	0	0	0	0	0	0	0	0	0	0	0	0	0	0	0	0	0	0	24.277	0	0	0	0	0	0	0	0	0	66.2125	0	0	0	0	0	0	0	30.9656	0	0	0	0
1847	0	0	0	0	100	0	0	0	0	42.9445	84.2706	0	85.2909	0	0	60	0	0	100	0	0	0	0	0	0	43.266	0	0	0	0	0	0	0	0	77.9724	0	0	0	0	0	0	0	0	72.8581	0	66.333	0	0	0
1848	0	42.5522	52.862	0	0	0	0	79.3487	92.448	0	0	50.2342	0	0	78.9492	0	92.5285	81.3878	0	0	0	100	0	95.1975	38.9883	0	29.5328	68.0438	0	69.6683	84.9537	84.112	75.4375	0	0	70.8073	0	54.0172	80.5107	81.1879	51.7619	95.2439	76.4086	0	0	0	74.9309	100	61.4749
1849	0	0	0	0	0	0	0	0	0	0	0	0	0	0	0	0	0	0	0	0	100	0	0	0	0	0	0	0	0	0	0	0	0	0	0	0	0	0	0	0	0	0	0	0	24.5387	0	0	0	0
1850	0	0	0	0	0	0	0	0	0	0	0	0	0	64.5504	0	0	0	0	0	0	0	0	75.5962	0	0	0	0	0	0	0	0	0	0	0	0	0	0	0	0	0	0	0	0	0	0	0	0	0	0
1851	59.0687	0	0	0	0	0	0	0	0	0	0	0	0	0	0	26.7146	0	62.2742	26.3463	40.6382	0	0	0	0	0	0	100	0	0	0	0	0	0	0	0	0	0	0	100	0	0	0	0	0	0	52.8191	0	0	0
1852	0	0	42.678	0	0	72.2062	0	75.4158	0	0	44.7686	100	0	24.9878	0	0	0	0	0	0	0	0	0	0	0	53.5344	0	100	0	0	0	0	100	0	82.4107	0	62.5393	39.7099	0	0	0	0	0	26.2202	0	0	0	0	0
1853	0	0	0	71.6825	0	0	0	0	0	61.3488	0	0	100	0	0	0	0	0	0	0	0	79.1336	0	0	100	0	0	0	100	0	0	46.4361	0	50.3345	0	0	0	0	0	0	30.5324	0	0	0	0	0	0	0	100
1854	0	38.3067	0	0	0	0	0	0	0	0	0	0	0	0	50	12.8128	100	0	29.4118	0	0	0	13.6813	100	0	0	0	0	0	0	52.7076	0	0	0	0	0	0	0	0	0	0	0	0	73.7798	100	47.1809	0	100	0
1855	0	0	0	0	0	0	0	24.5842	0	0	0	0	0	0	0	0	0	37.7258	0	59.3618	100	0	0	0	0	0	0	0	0	79.8238	0	53.5639	0	0	0	100	37.4607	0	0	100	0	0	41.9221	0	0	0	100	0	0
1856	0	61.6933	57.322	0	9.56435	0	100	0	43.5449	38.6512	55.2314	0	0	0	0	0	0	0	0	0	0	20.8664	0	0	0	0	0	0	0	0	0	0	0	28.6716	0	0	0	0	0	0	0	0	0	0	0	0	0	0	0
1857	40.9313	0	0	28.3175	0	27.7938	0	0	0	0	0	0	0	10.4619	0	60.4727	0	0	0	0	0	0	0	0	0	46.4656	0	0	0	0	0	0	0	0	0	0	0	11.3781	0	0	0	0	58.0779	0	0	0	0	0	0
1858	0	0	0	0	0	0	0	0	56.4551	0	0	0	0	0	0	0	0	0	44.2419	0	0	0	10.7225	0	0	0	0	0	0	0	47.2924	0	0	0	17.5893	0	0	0	0	0	0	100	0	0	0	0	0	0	0
1859	0	0	0	0	90.4357	0	0	0	0	0	0	0	0	0	50	0	0	0	0	0	0	0	0	0	0	0	0	0	0	20.1762	0	0	0	20.9939	0	0	0	48.9121	0	0	69.4676	0	0	0	0	0	0	0	0
1860	0	0	54.0809	0	0	0	0	25.4385	0	76.7075	42.9538	64.1815	61.942	0	0	0	0	0	0	0	41.1212	50.1326	0	0	48.9644	0	0	64.6707	0	0	0	36.298	57.4444	0	0	12.5311	0	0	70.1708	100	0	0	0	100	81.6034	30.1193	0	0	0
1861	0	53.9332	0	100	0	0	52.3455	0	0	0	0	0	0	0	0	72.3022	0	0	68.4604	54.6155	0	0	0	77.5929	0	0	0	0	58.5019	21.7864	0	0	0	0	0	0	27.687	0	0	0	0	74.8608	0	0	0	0	62.306	0	74.3812
1862	56.7702	0	0	0	0	56.5476	0	0	19.6168	0	0	0	0	74.0029	0	0	53.3512	53.0102	0	0	0	0	40.7592	0	0	52.882	84.6045	0	0	0	0	0	0	0	26.4912	23.0731	0	0	0	0	0	0	100	0	0	0	0	100	0
1863	0	0	0	0	0	0	0	25.4224	0	0	0	0	0	0	80.5825	0	21.1943	0	0	0	55.0701	0	59.2408	0	0	0	0	0	0	0	0	32.5352	42.5556	100	0	0	0	0	0	0	0	0	0	0	0	30.6521	0	0	0
1864	0	0	45.9191	0	0	0	28.713	0	0	23.2925	10.9357	0	0	0	0	0	0	0	0	45.3845	0	49.8674	0	0	51.0356	0	0	0	0	52.9058	0	0	0	0	0	0	0	0	29.8292	0	0	25.1392	0	0	0	0	37.694	0	0
1865	0	0	0	0	0	0	0	0	0	0	0	35.8185	38.058	0	0	0	0	0	0	0	0	0	0	0	0	0	0	35.3293	0	0	0	0	0	0	0	0	0	100	0	0	0	0	0	0	0	0	0	0	25.6188
1866	0	46.0668	0	0	0	43.4524	0	0	80.3832	0	46.1105	0	0	25.9971	0	0	0	0	0	0	0	0	0	22.4071	0	0	0	0	0	0	100	31.1669	0	0	4.76327	37.2452	19.054	0	0	0	0	0	0	0	0	0	0	0	0
1867	0	0	0	0	100	0	18.9414	49.1392	0	0	0	0	0	0	0	27.6978	0	46.9898	0	0	0	0	0	0	0	47.118	0	0	41.4981	0	0	0	0	0	0	0	0	0	0	0	100	0	0	0	18.3966	39.2286	0	0	0
1868	0	0	0	0	0	0	0	0	0	0	0	0	0	0	19.4175	0	0	0	31.5396	0	3.80874	0	0	0	0	0	0	0	0	0	0	0	0	0	0	0	53.259	0	0	0	0	0	0	0	0	0	0	0	0
1869	43.2298	0	0	0	0	0	0	0	0	0	0	0	0	0	0	0	25.4545	0	0	0	0	0	0	0	0	0	15.3955	0	0	25.3078	0	0	0	0	68.7455	27.1507	0	0	0	0	0	0	0	0	0	0	0	0	0
1870	0	0	36.544	18.7617	17.9454	0	37.8113	0	38.8149	57.787	0	0	0	0	0	0	0	0	0	0	0	80.5237	0	40.1936	44.2078	0	0	0	0	0	0	0	42.0902	44.1484	0	0	0	63.7367	64.5982	0	0	31.3169	12.5181	47.7408	60.8213	0	0	0	77.9126
1871	0	0	0	0	0	82.4337	0	38.258	0	0	56.0199	42.9083	0	57.5564	0	0	0	0	0	26.358	0	0	0	0	0	0	0	0	0	0	47.1839	0	0	0	0	0	0	0	0	0	0	0	0	0	0	0	0	0	0
1872	0	0	0	42.4704	82.0546	0	0	0	0	0	0	0	0	0	0	0	0	72.9589	16.4357	0	0	0	67.0115	0	0	0	0	0	62.833	0	0	35.513	0	0	0	0	0	0	0	49.7006	68.9736	0	0	0	0	67.408	77.0241	0	0
1873	0	34.5	63.456	0	0	0	34.3739	0	0	0	0	0	0	0	0	0	40.7856	0	0	0	0	0	0	59.8064	0	100	0	0	0	0	0	0	0	0	0	57.2376	0	0	0	0	0	30.805	0	0	0	0	0	54.0482	0
1874	0	0	0	0	0	0	0	5.70562	0	0	0	0	52.3181	42.4436	0	34.7082	0	0	53.909	0	55.1226	19.4763	0	0	46.2813	0	50.1373	0	0	100	0	0	17.6271	55.8516	0	0	0	0	24.1899	0	0	0	0	0	0	0	0	0	0
1875	100	0	0	0	0	0	0	0	30.1367	0	0	0	0	0	0	28.4909	0	0	0	0	0	0	0	0	0	0	0	54.3575	0	0	29.6715	0	0	0	56.9045	0	0	0	0	0	0	0	87.4819	0	39.1787	0	0	0	0
1876	0	0	0	38.7679	0	0	27.8148	56.0364	0	0	43.9801	0	33.0006	0	55.7589	0	0	0	0	0	0	0	10.2276	0	0	0	0	0	37.167	0	0	17.113	0	0	0	0	0	36.2633	11.2119	50.2994	0	37.8781	0	52.2592	0	0	0	45.9518	0
1877	0	0	0	0	0	17.5663	0	0	0	42.213	0	57.0917	0	0	44.2411	0	0	0	0	73.642	0	0	0	0	0	0	0	45.6425	0	0	0	0	0	0	0	0	0	0	0	0	0	0	0	0	0	32.592	22.9759	0	22.0874
1878	0	0	0	0	0	0	0	0	0	0	0	0	0	0	0	0	0	27.0411	0	0	44.8774	0	0	0	0	0	49.8627	0	0	0	0	0	40.2827	0	0	42.7624	0	0	0	0	31.0264	0	0	0	0	0	0	0	0
1879	0	65.5	0	0	0	0	0	0	31.0484	0	0	0	14.6813	0	0	36.8008	59.2144	0	29.6553	0	0	0	22.7609	0	9.51093	0	0	0	0	0	23.1446	47.3739	0	0	43.0955	0	0	0	0	0	0	0	0	0	0	0	0	0	0
1880	8.38689	0	54.5269	0	0	0	0	0	0	0	0	37.6943	0	0	0	0	0	0	0	0	0	54.3474	0	0	0	0	0	0	0	0	0	0	0	0	0	0	0	0	0	30.6539	0	23.0788	0	68.438	0	0	16.1964	0	0
1881	0	0	0	27.6013	0	0	0	0	0	74.2048	20.1218	0	0	31.5034	0	0	0	24.641	0	0	40.7174	0	0	37.0246	0	37.1962	0	0	24.3769	75.6287	0	0	0	0	0	0	0	0	24.159	0	0	0	0	0	0	0	0	0	37.7267
1882	0	0	0	0	0	0	0	0	0	0	0	0	0	51.8322	75.4722	37.4889	0	0	0	0	0	0	0	0	65.8919	0	54.4162	0	0	0	0	0	0	31.8016	0	51.1793	0	53.5798	0	0	0	24.6301	88.4494	0	0	26.6441	0	27.0679	0
1883	0	0	0	0	54.3429	0	0	61.5138	28.6997	0	0	0	100	0	0	0	0	0	0	38.4752	0	0	0	0	0	0	0	42.0727	0	0	0	0	49.9214	0	0	0	0	0	0	0	70.0979	0	0	0	100	0	0	0	0
1884	53.0045	0	13.9895	0	0	68.8703	38.4996	0	0	0	0	0	0	0	0	44.0613	79.5271	0	0	0	0	0	100	0	0	0	0	0	0	0	0	0	36.0829	0	0	0	62.8912	0	75.841	69.3461	0	0	0	0	0	0	44.1071	0	0
1885	0	100	0	0	45.6571	0	17.7636	0	45.5291	0	0	25.0248	0	0	0	0	0	75.359	100	61.5248	0	45.6526	0	42.0582	34.1081	0	0	0	0	0	0	0	0	0	0	24.1814	29.5895	46.4202	0	0	0	16.7303	0	31.562	0	73.3559	0	0	62.2733
1886	0	0	31.4836	72.3987	0	0	0	0	0	0	46.6058	0	0	0	0	0	0	0	0	0	59.2826	0	0	0	0	36.3209	0	0	75.6231	15.0879	0	0	0	0	100	0	0	0	0	0	0	0	0	0	0	0	39.6964	28.2599	0
1887	0	0	0	0	0	0	0	38.4862	0	0	0	0	0	0	0	0	20.4729	0	0	0	0	0	0	0	0	0	45.5838	57.9273	0	0	100	0	0	68.1984	0	24.6393	7.51931	0	0	0	29.9021	0	0	0	0	0	0	0	0
1888	0	0	0	0	0	0	43.7367	0	25.7712	0	0	0	0	0	0	18.4497	0	0	0	0	0	0	0	20.9172	0	0	0	0	0	9.28342	0	100	13.9957	0	0	0	0	0	0	0	0	0	0	0	0	0	0	0	0
1889	38.6086	0	0	0	0	31.1297	0	0	0	25.7952	33.2725	37.2808	0	16.6643	24.5278	0	0	0	0	0	0	0	0	0	0	26.4829	0	0	0	0	0	0	0	0	0	0	0	0	0	0	0	35.5609	11.5506	0	0	0	0	44.6722	0
1890	0	38.7075	23.0716	0	0	0	0	0	0	0	0	0	0	0	0	0	0	0	80.8518	48.1954	0	0	17.0365	0	0	0	63.1563	23.6242	0	0	9.79133	0	0	0	0	0	0	68.4982	18.0098	35.1839	0	0	0	32.674	49.0123	76.1919	22.9041	0	59.1581
1891	0	0	0	35.1555	0	0	0	0	100	15.2941	0	0	0	0	0	0	0	0	0	0	0	45.5173	0	41.6069	0	0	0	0	0	0	0	0	0	14.0406	35.5917	51.0389	0	0	0	0	0	0	0	0	0	0	0	0	0
1892	15.1154	0	22.4711	0	9.05882	0	0	0	0	0	0	0	28.7	0	0	0	0	0	0	0	0	0	0	0	0	0	0	0	0	44.5179	0	0	0	0	0	0	48.3743	0	0	0	0	0	17.8201	0	29.6605	0	0	0	0
1893	0	0	0	0	0	0	0	15.3497	0	0	0	0	0	0	0	0	41.6667	65.2159	0	15.9356	0	15.3169	0	0	0	0	0	0	0	0	0	54.447	0	0	0	0	0	0	8.35001	0	0	0	0	0	0	0	0	0	0
1894	0	0	0	0	0	0	0	0	0	0	0	0	0	0	0	39.4095	0	0	0	0	38.6353	0	43.0502	0	55.9652	36.9362	36.8437	0	0	0	0	0	0	0	0	0	0	0	0	0	0	0	0	0	0	0	0	49.8635	10.201
1895	32.4864	0	0	0	0	28.3708	50.373	0	0	0	0	0	0	0	55.7351	0	58.3333	0	0	0	0	0	0	58.3931	0	0	0	0	0	31.9015	48.7426	0	100	27.3401	0	0	0	0	0	0	70.2491	49.094	0	0	0	0	0	0	0
1896	0	61.2925	54.4573	0	0	0	0	0	0	84.7059	100	70.4766	0	0	0	0	0	0	0	0	0	39.1658	0	0	0	0	0	76.3758	0	0	0	0	0	0	0	0	0	0	73.6402	0	0	0	82.1799	0	0	8.63386	77.0959	0	0
1897	0	0	0	0	0	0	0	0	0	0	0	0	0	100	0	60.5905	0	0	0	23.9311	0	0	0	0	44.0348	0	0	0	100	0	0	0	0	58.6193	64.4083	43.8732	0	31.5018	0	0	0	0	0	28.8156	7.83951	0	0	0	0
1898	52.3982	0	0	64.8445	90.9412	71.6292	49.627	84.6503	0	0	0	0	71.3	0	44.2649	0	0	34.7841	0	0	0	0	39.9133	0	0	0	0	0	0	23.5807	41.466	0	0	0	0	0	0	0	0	0	0	0	0	38.5104	13.4877	15.1742	0	50.1365	30.6409
1899	0	0	0	0	0	0	0	0	0	0	0	29.5234	0	0	0	0	0	0	19.1482	11.9378	61.3647	0	0	0	0	63.0638	0	0	0	0	0	45.553	0	0	0	5.08791	51.6257	0	0	64.8161	29.7509	50.906	0	0	0	0	0	0	0
1900	0	0	0	0	0	0	0	0	69.3453	0	0	0	0	0	0	0	0	0	0	0	0	0	0	42.2409	0	0	0	0	0	0	0	0	0	0	0	0	0	0	0	0	0	0	0	0	0	0	0	0	0
1901	14.5316	0	0	0	0	0	0	8.34084	0	0	0	0	0	0	0	0	0	0	0	0	0	0	0	0	0	0	0	0	9.11939	0	0	0	28.9669	0	0	0	0	13.6037	0	0	0	0	0	0	0	0	0	0	0
1902	0	0	0	19.338	0	0	0	0	19.9716	22.6747	0	0	0	0	0	0	22.8418	0	0	0	0	42.547	41.6454	28.7675	53.8634	0	34.8174	0	0	0	0	0	0	0	0	0	0	0	0	0	0	0	0	0	0	0	35.779	0	0
1903	0	35.3217	0	0	100	100	0	0	0	0	0	41.0139	0	0	62.0802	0	0	0	0	65.9516	0	0	0	0	0	0	0	0	0	0	0	27.2619	0	0	83.702	16.4881	20.9193	0	0	0	0	100	51.3078	41.8487	0	53.1485	0	45.0808	0
1904	0	0	0	0	0	0	100	28.049	0	0	0	0	0	0	0	30.9199	0	0	23.6321	0	37.9077	0	0	0	0	0	0	60.3455	32.4168	0	0	0	0	0	0	0	0	86.3963	0	0	0	0	0	0	0	0	0	0	49.76
1905	0	0	0	40.6504	0	0	0	0	0	33.8609	42.4365	0	100	0	0	0	77.1582	100	0	34.0484	0	0	0	0	0	21.3752	0	0	0	0	100	0	43.4172	0	0	0	0	0	76.4312	54.2039	0	0	0	0	23.4507	0	64.221	54.9192	0
1906	0	0	100	0	0	0	0	0	0	0	0	0	0	0	0	0	0	0	76.3679	0	0	57.453	58.3546	28.9916	46.1366	0	65.1826	0	0	83.1566	0	0	0	100	0	83.5119	79.0807	0	0	0	72.4687	0	0	0	0	0	0	0	0
1907	0	23.6046	0	0	0	0	0	63.6102	0	0	57.5635	0	0	100	37.9198	69.0801	0	0	0	0	0	0	0	0	0	0	0	0	0	0	0	19.2591	0	0	0	0	0	0	0	45.7961	27.5313	0	0	0	0	46.8515	0	0	50.24
1908	85.4684	0	0	0	0	0	0	0	0	0	0	0	0	0	0	0	0	0	0	0	62.0923	0	0	0	0	78.6248	0	39.6545	58.4639	16.8434	0	0	0	0	0	0	0	0	23.5688	0	0	0	48.6922	0	0	0	0	0	0
1909	0	41.0737	0	40.0116	0	0	0	0	10.6831	43.4643	0	58.9861	0	0	0	0	0	0	0	0	0	0	0	0	0	0	0	0	0	0	0	53.479	27.6159	0	16.298	0	0	0	0	0	0	0	0	58.1513	76.5493	0	0	0	0
1910	0	0	0	0	61.3567	35.5067	35.2159	0	0	0	13.9572	0	0	13.796	30.0609	0	0	62.5909	0	68.9226	0	78.0297	0	47.7872	43.6075	0	19.2524	0	0	0	0	0	0	59.5	0	0	0	31.7481	44.9892	0	0	0	31.23	0	0	0	0	100	77.8983
1911	67.5345	0	0	0	0	0	0	53.7308	72.1995	0	0	0	70.8185	0	0	68.9855	0	0	0	0	0	0	0	0	0	0	0	0	0	0	68.0011	0	0	0	0	0	76.6845	0	0	0	65.1208	100	0	0	0	0	0	0	0
1912	0	0	0	66.2957	0	0	0	0	0	0	86.0428	0	0	86.204	0	0	0	0	48.7672	0	0	0	0	0	0	0	0	0	0	78.6058	0	0	0	0	14.8021	39.6363	0	0	0	35.4101	0	0	0	0	0	0	0	0	0
1913	0	0	51.7943	0	38.6433	25.9314	0	0	0	19.4977	0	0	0	0	61.5104	0	100	0	0	0	67.7743	0	0	0	0	0	0	0	0	0	0	0	0	0	0	0	0	0	0	0	0	0	0	88.2703	0	100	0	0	0
1914	0	0	0	0	0	0	0	0	0	0	0	0	0	0	0	0	0	37.4091	0	0	0	0	0	52.2128	0	0	0	0	0	0	0	0	0	0	0	0	0	0	0	0	0	0	68.77	0	100	0	69.0798	0	0
1915	32.4655	0	0	0	0	0	0	0	0	29.6012	0	0	0	0	0	0	0	0	0	0	0	21.9703	89.8409	0	34.4604	100	22.0221	77.628	0	0	31.9989	0	0	0	0	0	0	0	0	0	0	0	0	0	0	0	0	0	0
1916	0	0	0	33.7043	0	0	0	23.997	7.8332	0	0	0	29.1815	0	0	0	0	0	51.2328	0	0	0	10.1591	0	0	0	0	0	0	21.3942	0	100	0	40.5	0	0	23.3155	42.3308	0	64.5899	0	0	0	0	0	0	0	0	0
1917	0	0	0	0	0	0	0	0	0	0	0	100	0	0	0	31.0145	0	0	0	0	32.2257	0	0	0	0	0	0	22.372	0	0	0	0	100	0	0	0	0	25.9212	55.0108	0	34.8792	0	0	0	0	0	0	0	0
1918	0	100	48.2057	0	0	0	0	0	0	0	0	0	0	0	8.42875	0	0	0	0	0	0	0	0	0	0	0	0	0	0	0	0	0	0	0	0	60.3637	0	0	0	0	0	0	0	11.7297	0	0	30.9202	0	0
1919	0	0	0	0	0	38.5618	64.7841	22.2722	19.9673	50.9011	0	0	0	0	0	0	0	0	0	31.0774	0	0	0	0	21.9321	0	58.7255	0	100	0	0	0	0	0	85.1979	0	0	0	0	0	0	0	0	0	0	0	0	0	22.1017
1920	21.7377	0	0	57.3411	14.2475	0	0	0	0	0	0	23.3804	70.748	0	0	0	53.3711	0	70.0859	28.5714	0	42.7653	0	0	0	28.5197	0	0	0	0	19.7828	0	0	13.5354	0	0	37.8852	0	0	0	0	54.5788	27.054	0	0	19.7076	71.5601	44.4359	42.7551
1921	0	0	0	0	0	0	0	0	0	0	100	0	0	50.6977	0	0	0	70.9338	0	0	0	0	64.034	62.151	0	0	0	69.4363	0	62.4595	0	0	0	0	0	0	0	0	0	0	0	0	0	0	0	0	0	0	0
1922	0	59.8376	0	0	18.2592	0	65.967	0	0	0	0	0	0	0	0	0	0	0	0	0	0	0	0	0	0	0	0	0	71.0577	0	32.7386	45.7536	0	0	0	0	0	0	38.6014	0	0	0	0	86.4617	26.0516	80.2924	0	0	0
1923	78.2623	0	49.9852	0	0	74.9257	0	100	0	0	0	0	0	0	0	44.5915	0	0	0	0	37.6243	0	0	0	0	0	0	0	0	0	0	0	0	0	0	0	44.7024	0	0	0	58.0963	0	72.946	0	0	0	0	0	0
1924	0	0	16.6221	42.6589	0	0	0	0	0	0	0	0	29.252	0	69.5665	0	0	0	0	71.4286	0	57.2347	0	0	0	0	0	0	0	0	0	54.2464	57.1567	45.5758	59.4817	0	0	92.7536	0	0	41.9037	0	0	0	0	0	0	30.9542	0
1925	0	0	0	0	46.8028	0	0	0	0	0	0	0	0	0	0	55.4085	0	0	0	0	0	0	35.966	37.849	35.0877	71.4803	100	30.5637	0	33.3657	0	0	0	0	40.5183	100	0	0	12.1989	0	0	0	0	0	19.3254	0	0	0	57.2449
1926	0	0	0	0	0	0	34.033	0	30.9326	0	0	18.5173	0	0	0	0	0	0	29.9141	0	0	0	0	0	64.9123	0	0	0	28.9423	0	8.65012	0	0	0	0	0	0	0	0	100	0	0	0	13.5383	0	0	0	0	0
1927	0	40.1624	0	0	0	25.0743	0	0	0	89.1385	0	0	0	0	30.4335	0	0	29.0662	0	0	38.9227	0	0	0	0	0	0	0	0	0	0	0	42.8433	0	0	0	17.4124	0	0	0	0	0	0	0	0	0	0	0	0
1928	0	0	0	0	0	0	0	0	69.0674	0	0	58.1024	0	0	0	0	0	0	0	0	23.453	0	0	0	0	0	0	0	0	0	0	0	0	0	0	0	0	7.24638	0	0	0	0	0	0	54.623	0	0	24.6099	0
1929	0	0	33.3927	0	20.6905	0	0	0	0	10.8615	0	0	0	49.3023	0	0	46.6289	0	0	0	0	0	0	0	0	0	0	0	0	4.17476	38.8285	0	0	40.8889	0	0	0	0	49.1997	0	0	45.4212	0	0	0	0	28.4399	0	0
1930	52.1802	0	0	0	0	41.8847	0	0	0	0	0	0	0	0	0	53.3634	0	71.5962	0	51.7821	0	0	18.8669	0	25.1617	68.3555	0	51.4594	0	0	0	27.1201	0	0	0	0	62.1509	19.2576	0	0	62.779	0	0	36.5073	0	0	0	0	41.1562
1931	0	0	0	0	31.8052	0	39.5145	0	0	0	0	0	20.5653	0	0	0	0	0	0	0	0	100	0	51.8997	0	0	0	0	32.9897	0	0	0	22.4285	0	25.1508	0	0	0	0	0	0	0	74.9059	63.4927	0	96.0146	0	79.0045	0
1932	0	0	0	37.162	0	0	0	56.8182	0	41.229	0	0	14.1031	84.5118	66.6038	0	0	0	0	0	0	0	31.6676	0	0	0	40.3519	0	0	68.5679	0	35.1594	0	0	0	0	0	0	0	0	9.07127	0	0	0	0	0	0	0	29.4104
1933	0	100	23.4426	0	0	0	0	0	0	0	100	0	0	0	0	0	0	0	100	0	0	0	0	0	0	0	34.4965	38.1667	0	0	46.5192	0	0	0	0	74.2926	0	0	0	0	0	0	0	0	0	0	0	0	0
1934	0	0	0	0	0	0	0	33.9262	39.7222	0	0	48.8648	0	0	0	46.6366	59.3958	28.4038	0	16.2408	0	0	0	0	0	0	0	0	0	0	0	0	0	0	12.6934	0	17.776	0	46.1782	0	0	0	0	0	0	0	31.5423	0	0
1935	0	0	0	26.7391	0	58.1153	20.3386	0	0	47.4098	0	0	0	0	0	0	0	0	0	0	0	0	0	48.1003	74.8383	0	0	0	0	0	0	0	0	0	0	0	0	29.3987	0	0	0	0	25.0941	0	0	3.98537	42.0896	0	0
1936	47.8198	0	76.5574	0	0	0	0	0	0	0	0	0	0	0	0	0	40.6042	0	0	0	37.8334	0	0	0	0	0	0	0	24.4611	0	0	17.8935	0	0	0	0	0	0	0	79.9661	28.1497	37.7618	0	0	100	0	0	0	0
1937	0	0	0	36.0989	0	0	0	0	0	0	0	51.1352	65.3316	0	0	0	0	0	0	31.9771	62.1666	0	0	0	0	0	0	0	0	0	0	0	47.9915	100	62.1558	25.7074	20.0731	0	0	20.0339	0	0	0	0	0	0	0	0	29.4334
1938	0	0	0	0	68.1948	0	0	9.2556	60.2778	0	0	0	0	15.4882	0	0	0	0	0	0	0	0	49.4655	0	0	0	0	0	0	31.4321	53.4808	0	0	0	0	0	0	0	53.8218	0	0	62.2382	0	0	0	0	0	0	0
1939	0	0	0	0	0	0	40.1469	0	0	11.3612	0	0	0	0	33.3962	0	0	0	0	0	0	0	0	0	0	31.6445	25.1516	10.3739	42.5492	0	0	19.827	29.58	0	0	0	0	51.3437	0	0	0	0	0	0	0	0	26.3682	20.9955	0
1940	11.1231	0	78.0267	0	0	17.5521	0	0	0	0	37.7551	0	0	0	0	30.1149	50.9756	60.006	50.835	0	0	0	0	0	0	0	0	0	0	0	0	0	0	0	67.3178	0	0	0	0	0	78.0494	0	0	0	54.7753	41.982	0	0	0
1941	0	23.2975	0	0	0	8.41479	0	48.1398	0	0	0	0	0	0	0	0	0	0	0	0	0	13.8534	0	73.4367	0	0	0	0	0	0	0	0	0	0	0	0	0	0	0	0	0	0	24.9703	0	0	0	0	0	19.0888
1942	0	0	0	0	0	0	0	0	0	0	0	0	0	54.3774	0	0	0	0	0	40.7496	31.815	19.2334	0	0	36.066	0	0	0	0	50.0878	0	0	36.0037	0	0	39.7104	0	0	0	85.218	0	0	0	0	0	0	0	0	0
1943	0	32.3995	0	42.2291	100	0	0	0	0	0	62.2449	51.6952	0	0	48.5974	69.8851	0	0	0	0	0	0	0	0	0	0	27.0768	0	0	0	0	0	0	100	0	0	23.9625	0	100	0	0	50.7079	0	100	0	0	52.4969	100	0
1944	34.8328	0	0	0	0	0	0	0	0	0	0	0	0	0	0	0	0	0	0	0	0	0	0	0	0	0	0	0	50.2423	0	37.6905	0	0	0	23.0465	0	0	0	0	0	0	0	0	0	0	0	0	0	20.0972
1945	0	0	0	0	0	0	0	51.8602	37.5	0	0	0	0	0	0	0	23.6585	0	20.1904	59.2504	0	0	23.6232	0	0	0	0	15.4792	0	0	0	39.0068	63.9963	0	0	0	31.4592	0	0	0	0	0	53.5247	0	0	0	0	0	0
1946	0	44.303	0	0	0	74.0331	0	0	0	0	0	48.3048	0	45.6226	0	0	0	39.994	0	0	0	0	45.8333	0	0	100	0	0	0	0	0	0	0	0	0	0	0	0	0	0	0	0	0	0	27.5983	0	0	0	0
1947	54.0441	0	21.9733	0	0	0	100	0	0	100	0	0	100	0	0	0	0	0	28.9746	0	68.185	0	0	0	0	0	72.9232	0	49.7577	49.9122	0	0	0	0	0	0	0	100	0	14.782	21.9506	0	0	0	0	58.018	0	0	0
1948	0	0	0	57.7709	0	0	0	0	62.5	0	0	0	0	0	51.4026	0	25.3659	0	0	0	0	66.9132	0	0	63.934	0	0	84.5208	0	0	62.3095	60.9932	0	0	9.63569	0	44.5783	0	0	0	0	49.2921	0	0	0	0	47.5031	0	0
1949	0	0	0	0	0	0	0	0	0	0	0	0	0	0	0	0	0	0	0	0	0	0	30.5435	26.5633	0	0	0	0	0	0	0	0	0	0	0	60.2896	0	0	0	0	0	0	21.5051	0	17.6264	0	0	0	60.814
1950	0	0	0	0	23.8432	0	0	0	0	0	0	0	0	7.53662	0	17.9923	0	0	0	8.66474	0	0	0	0	0	0	0	0	14.5993	0	0	0	0	0	0	28.6739	0	0	0	0	0	0	0	11.1322	0	27.5181	0	0	0
1951	0	0	12.1031	0	0	0	0	0	0	10.434	0	5.50208	15.4893	0	0	18.9208	0	0	18.7766	0	0	0	0	0	46.3461	0	0	0	0	0	0	0	0	0	100	0	0	0	0	13.8267	0	0	0	0	0	0	27.2941	0	0
1952	0	0	0	0	0	7.24234	0	0	0	0	0	0	0	0	0	0	0	0	0	0	0	0	0	0	0	0	0	7.75879	0	17.2333	5.1112	0	0	0	0	0	0	0	0	0	0	0	0	18.3744	8.04656	0	0	0	13.7489
1953	27.5488	0	0	0	0	0	0	5.11143	0	0	11.7824	0	0	0	0	0	0	0	0	0	0	0	0	0	0	57.3066	100	0	0	0	0	0	0	7.0207	0	0	10.2113	0	0	0	0	100	0	0	0	0	0	0	0
1954	0	0	0	0	0	0	0	0	0	29.0243	0	0	0	0	0	0	0	0	17.8318	0	0	0	100	0	0	0	0	0	0	0	0	0	52.7427	0	0	0	0	0	19.0088	0	0	0	0	0	0	0	72.7059	0	0
1955	72.4512	74.8113	0	0	0	0	0	0	0	0	0	0	0	0	0	22.8626	0	0	0	0	43.3194	0	0	32.2279	0	0	0	0	0	0	94.8888	0	0	34.3654	0	26.43	0	0	0	0	0	0	0	0	0	0	0	0	0
1956	0	0	0	0	0	0	0	0	31.7766	0	88.2176	65.6515	84.5107	0	0	0	57.9252	0	0	0	0	0	0	0	53.6539	0	0	0	0	0	0	0	47.2573	0	0	0	0	0	0	31.769	0	0	0	0	0	0	0	0	0
1957	0	0	87.8969	0	0	92.7577	0	0	0	0	0	0	0	92.4634	0	0	0	100	0	91.3353	0	0	0	0	0	0	0	0	0	82.7667	0	0	0	0	0	0	0	0	0	0	0	0	100	0	0	37.0669	0	0	0
1958	0	0	0	100	76.1568	0	100	94.8886	0	60.5417	0	0	0	0	0	40.2242	0	0	63.3916	0	56.6806	100	0	67.7721	0	42.6934	0	0	85.4007	0	0	100	0	58.6139	0	0	89.7887	100	0	54.4043	0	0	0	70.4934	91.9534	0	0	100	86.2511
1959	0	25.1887	0	0	0	0	0	0	68.2234	0	0	28.8464	0	0	0	0	42.0748	0	0	0	0	0	0	0	0	0	0	92.2412	0	0	0	0	0	0	0	44.8961	0	0	80.9912	0	100	0	0	0	0	35.415	0	0	0
1960	0	0	24.4176	0	0	0	40.334	0	0	0	0	0	0	0	0	0	0	0	0	0	0	50.7293	0	0	0	0	49.9394	0	0	0	0	0	48.7061	0	0	0	0	0	0	0	0	42.7085	0	0	0	0	0	0	0
1961	0	0	0	0	0	0	0	0	0	0	0	0	0	0	0	0	0	0	0	0	0	0	0	54.2084	0	0	0	0	0	61.595	0	100	0	0	66.7214	79.2389	0	0	0	0	0	0	0	0	0	0	61.2474	0	0
1962	0	0	0	0	51.8344	11.4286	0	0	0	27.8367	0	0	57.8817	0	48.3177	32.4324	0	0	0	0	22.3929	0	37.776	0	91.337	43.0534	0	0	0	0	100	0	0	48.6669	0	0	0	100	42.8824	5.89292	0	8.77015	0	0	0	0	0	0	16.7214
1963	71.5572	100	0	0	0	0	0	0	0	0	0	0	0	0	24.898	0	77.2778	100	0	100	0	0	0	0	0	0	50.0606	100	26.7738	0	0	0	0	0	0	0	0	0	0	0	0	0	67.7137	61.662	0	0	0	0	0
1964	0	0	0	0	0	13.7255	59.666	0	100	0	100	100	0	0	0	0	0	0	0	0	0	0	0	0	0	0	0	0	0	0	0	0	43.9926	0	23.966	0	0	0	0	0	0	0	0	0	0	0	0	100	0
1965	0	0	75.5824	0	0	0	0	0	0	72.1633	0	0	42.1183	100	26.7843	38.2536	0	0	61.7558	0	0	49.2707	0	0	0	0	0	0	73.2262	0	0	0	0	0	0	0	0	0	0	94.1071	0	0	0	0	100	100	0	0	21.426
1966	28.4428	0	0	0	0	0	0	0	0	0	0	0	0	0	0	0	0	0	0	0	0	0	0	18.1577	0	0	0	0	0	0	0	0	0	0	0	0	0	0	57.1176	0	0	16.3473	0	0	0	0	0	0	0
1967	0	0	0	0	0	0	0	0	0	0	0	0	0	0	0	0	0	0	38.2442	0	0	0	15.3107	0	0	0	0	0	0	38.405	0	0	7.30129	0	0	0	0	0	0	0	80.3609	0	32.2863	38.338	0	0	38.7526	0	0
1968	0	0	0	0	48.1656	74.8459	0	0	0	0	0	0	0	0	0	29.3139	0	0	0	0	77.6071	0	0	0	8.66299	56.9466	0	0	0	0	0	0	0	0	9.31252	0	0	0	0	0	0	0	0	0	0	0	0	0	0
1969	0	0	0	0	0	0	0	100	0	0	0	0	0	0	0	0	22.7222	0	0	0	0	0	46.9133	27.6339	0	0	0	0	0	0	0	0	0	51.3331	0	20.7611	0	0	0	0	19.6391	32.1741	0	0	0	0	0	0	61.8527
1970	0	39.3786	59.8257	0	0	0	64.7262	0	0	0	27.0212	47.5986	77.8437	62.9332	0	0	82.3529	73.921	83.8643	45.3554	0	0	0	0	0	0	12.3634	16.5685	31.5913	0	14.4029	0	0	0	0	0	0	0	0	79.6322	0	0	0	0	0	0	0	79.9189	0
1971	0	0	0	59.7991	0	0	0	0	63.9249	0	0	0	0	0	0	0	0	0	0	0	0	0	0	0	36.4042	0	0	0	0	59.4743	0	56.4642	0	0	0	0	0	44.7517	49.8307	0	0	0	0	0	84.0515	0	52.8324	0	0
1972	20.4668	0	0	0	62.4927	0	0	0	0	28.2935	0	0	0	0	39.8844	0	0	0	0	0	0	100	0	100	0	0	0	0	0	0	0	0	0	0	0	37.1444	49.3506	0	0	0	0	0	0	77.4021	0	75.8202	0	0	0
1973	0	0	0	0	0	100	0	68.596	0	27.1441	26.7753	0	0	0	0	0	0	0	0	0	100	0	0	0	0	0	45.045	0	24.727	0	26.1732	0	74.9658	0	71.577	0	50.6494	0	0	11.8026	0	0	0	0	0	0	0	0	0
1974	0	44.9422	0	0	0	0	0	0	36.0751	0	0	0	22.1563	0	0	100	0	26.079	0	0	0	0	100	0	0	0	0	0	0	0	0	0	25.0342	36.2884	0	0	0	0	0	0	0	0	0	0	0	0	47.1676	0	0
1975	0	0	0	0	37.5073	0	0	0	0	0	0	52.4014	0	0	60.1156	0	0	0	0	0	0	0	0	0	0	22.3842	0	55.1392	0	0	59.4239	0	0	0	0	0	0	0	50.1693	0	0	0	100	0	0	0	0	0	0
1976	0	0	0	40.2009	0	0	0	31.404	0	44.5623	46.2035	0	0	37.0668	0	0	0	0	16.1357	0	0	0	0	0	30.1542	77.6158	0	28.2923	0	0	0	0	0	0	0	62.8556	0	31.7344	0	0	0	0	0	0	0	0	0	0	0
1977	28.8689	15.6792	19.2023	0	0	0	35.2738	0	0	0	0	0	0	0	0	0	17.6471	0	0	0	0	0	0	0	0	0	0	0	43.6817	0	0	0	0	0	28.423	0	0	0	0	8.56514	100	0	0	22.5979	0	24.1798	0	20.0811	0
1978	19.8564	0	0	0	0	0	0	0	0	0	0	0	0	0	0	0	0	0	0	54.6446	0	0	0	0	0	0	0	0	0	0	0	43.5358	0	0	0	0	0	0	0	0	0	0	0	0	7.33062	0	0	0	0
1979	30.8079	0	20.972	0	0	0	0	0	0	0	0	0	0	0	0	0	0	0	0	0	0	0	0	0	33.4416	0	42.5915	0	0	40.5257	0	0	0	63.7116	0	0	0	23.5139	0	0	0	0	0	0	8.61789	0	0	0	0
1980	0	26.7272	0	0	0	31.7662	0	65.7663	0	0	50.6778	49.7394	0	0	0	0	0	0	36.7957	0	49.2389	0	0	60.339	0	0	0	0	6.56876	0	0	0	22.5666	0	34.5801	0	52.8784	0	17.2424	83.2014	0	47.3963	0	28.2527	0	0	21.9917	45.8624	0
1981	0	0	0	0	0	0	0	0	0	0	0	0	18.839	0	39.8321	0	43.2427	0	0	0	0	16.2362	0	0	0	61.6642	0	0	0	0	57.0936	0	0	0	0	0	0	40.0582	0	0	47.6556	0	0	0	0	55.5486	0	0	59.0899
1982	0	0	0	0	47.8869	68.2338	0	0	23.7444	70.3273	0	0	0	69.6484	0	52.9778	0	0	0	10.4427	0	0	64.5915	0	31.9973	0	0	87.7286	0	0	0	0	0	14.6279	0	80.3917	0	0	0	0	0	0	0	20.0522	0	0	0	16.8812	0
1983	0	28.593	70.1537	0	0	0	0	0	76.2556	0	0	0	14.6011	0	0	0	0	84.0236	0	0	0	55.0636	0	0	0	0	70.6532	0	0	26.3991	0	0	32.1662	0	0	0	0	0	82.7576	0	0	52.6037	45.3013	0	43.9722	0	0	0	0
1984	0	0	0	0	0	0	78.3494	0	0	0	0	50.2606	0	30.3516	0	0	0	0	0	24.0456	31.5023	0	0	36.789	0	38.3358	0	0	93.4312	0	0	0	0	19.9316	0	0	0	0	0	0	0	0	27.8972	0	0	21.9561	51.7487	37.2563	0
1985	0	0	0	0	0	0	0	0	0	29.6727	0	0	0	0	0	0	0	0	0	0	0	0	35.4085	0	22.6751	0	0	0	0	0	14.785	100	0	0	0	0	38.8105	0	0	16.7986	52.3444	0	0	0	0	0	0	0	0
1986	100	0	0	0	52.1131	0	0	0	0	0	49.3222	0	43.3761	0	0	47.0222	0	15.9764	0	0	0	28.7003	0	0	0	0	0	12.2714	0	0	0	0	0	0	0	0	0	59.9418	0	0	0	0	0	0	0	0	0	0	0
1987	0	0	0	0	0	0	21.6506	34.2337	0	0	0	0	0	0	0	0	0	0	63.2043	0	19.2588	0	0	0	0	0	0	0	0	73.6009	0	0	0	65.4405	36.7396	19.6083	0	0	0	0	0	0	0	51.6952	0	0	0	0	40.9101
1988	0	44.6798	29.8463	100	0	0	0	0	0	0	0	0	0	0	42.8464	0	56.7573	0	0	0	0	0	0	0	45.3276	0	29.3468	0	0	0	28.1214	0	45.2672	0	28.6803	0	8.31109	0	0	0	0	0	0	0	0	22.4953	26.2596	0	0
1989	0	0	0	0	0	0	0	0	0	0	0	0	23.1838	0	17.3216	0	0	0	0	65.5117	0	0	0	2.87195	0	0	0	0	0	0	0	0	0	0	0	0	0	0	0	0	0	0	26.8015	0	56.0278	0	0	0	0
1990	0	0	26.637	0	0	0	0	0	0	0	0	75.0611	0	19.8382	0	0	0	0	0	0	0	0	0	0	0	56.6637	0	57.6463	0	0	0	0	0	0	0	0	0	31.2905	54.2437	0	44.1982	0	0	0	0	0	0	13.4426	61.1808
1991	69.9599	0	0	0	0	0	21.3505	0	0	0	0	0	0	0	0	88.5937	0	100	0	0	0	35.7804	59.8863	0	0	0	100	0	0	0	0	82.9645	53.0124	0	0	33.7967	0	0	0	0	0	0	0	0	0	0	0	0	0
1992	0	0	73.363	0	0	54.5847	0	22.7633	57.7564	63.7014	36.1132	0	54.6971	0	0	0	0	0	0	0	14.6104	0	0	31.8334	0	0	0	0	0	0	30.7973	0	0	52.2255	0	0	100	0	0	43.3901	0	56.2908	0	0	76.5097	0	54.4792	0	0
1993	0	0	0	0	100	0	0	0	0	0	0	0	0	38.0022	58.1733	0	0	0	100	0	0	0	0	0	0	23.1427	0	0	43.1842	100	0	0	0	0	34.9328	0	0	0	0	27.1695	0	0	35.2992	0	0	79.7345	0	40.4508	0
1994	0	34.8987	0	70.5157	0	0	0	0	0	0	0	0	0	0	0	0	64.0577	0	0	29.1156	32.9004	0	0	0	42.8528	0	0	0	0	0	0	17.0355	0	0	0	0	0	31.141	0	0	0	0	0	0	0	0	31.621	0	0
1995	30.0401	0	0	0	0	0	0	0	11.107	36.2986	32.9076	0	0	0	0	0	0	0	0	0	0	64.2196	26.0544	0	0	0	0	0	0	0	0	0	0	0	65.0672	0	0	0	0	0	55.8018	0	0	53.6311	0	0	0	0	0
1996	0	65.1013	0	0	0	45.4153	78.6495	77.2367	0	0	0	0	0	0	25.5194	11.4063	0	0	0	0	0	0	0	0	0	0	0	0	33.6629	0	0	0	46.9876	0	0	0	0	0	45.7563	0	0	0	0	46.3689	23.4903	0	0	46.1066	38.8192
1997	0	0	0	29.4843	0	0	0	0	31.1366	0	0	24.9389	0	42.1596	0	0	35.9423	0	0	70.8844	0	0	14.0592	68.1666	0	20.1936	0	42.3537	0	0	0	0	0	0	0	0	0	0	0	29.4404	0	43.7092	64.7008	0	0	20.2655	0	0	0
1998	0	0	0	0	0	0	0	0	0	0	30.9792	0	45.3029	0	0	0	0	0	0	0	0	0	0	0	57.1472	0	0	0	0	0	69.2027	0	0	0	0	66.2033	0	0	0	0	0	0	0	0	0	0	13.8998	0	0
1999	0	0	0	0	0	0	0	0	0	0	0	0	0	0	16.3073	0	0	0	0	0	52.4892	0	0	0	0	0	0	0	23.153	0	0	0	0	0	0	0	0	0	0	0	0	0	0	0	0	0	0	0	0
2000	0	0	0	0	0	0	0	0	0	0	0	0	0	0	0	0	0	0	0	0	0	0	0	0	0	0	0	0	0	0	0	0	0	47.7745	0	0	0	37.5685	0	0	0	0	0	0	0	0	0	0	0
[truncated: 101 more columns]
