# Supplementary material for: Serum discrimination and phenotype assessment of coronary artery disease patents with and without type 2 diabetes prior to coronary artery bypass graft surgery
Source: PLoS One. 2020 Aug 5;15(8):e0234539. doi: 10.1371/journal.pone.0234539 (PMC7527241; doi:10.1371/journal.pone.0234539)
Supplement: S9 File — (XLSX) [file pone.0234539.s012.xlsx]

## Sheet: averaged
	injection A	injection B	injection C	Average	injection A	injection B	injection C	Average	injection A	injection B	injection C	Average	injection A	injection B	injection C	Average	injection A	injection B	injection C	Average	injection A	injection B	injection C	Average	injection A	injection B	injection C	Average	injection A	injection B	injection C	Average	injection A	injection B	injection C	Average	injection A	injection B	injection C	Average	injection A	injection B	injection C	Average	injection A	injection B	injection C	Average	injection A
	Patient_1	Patient_1	Patient_1	Patient_1	Patient_10	Patient_10	Patient_10	Patient_10	Patient_11	Patient_11	Patient_11	Patient_11	Patient_12	Patient_12	Patient_12	Patient_12	Patient_13	Patient_13	Patient_13	Patient_13	Patient_14	Patient_14	Patient_14	Patient_14	Patient_15	Patient_15	Patient_15	Patient_15	Patient_16	Patient_16	Patient_16	Patient_16	Patient_17	Patient_17	Patient_17	Patient_17	Patient_19	Patient_19	Patient_19	Patient_19	Patient_2	Patient_2	Patient_2	Patient_2	Patient_20	Patient_20	Patient_20	Patient_20	Patient_21
150	0	0	0	0	0	0	0	0	0	0	0	0	0	0	0	0	0	0	0	0	0	0	0	0	0	0	0	0	0	0	0	0	0	0	0	0	0	0	0	0	0	0	0	0	0	0	0	0	0
151	0	0	34.4152	11.4717	0	0	0	0	0	42.2942	0	14.0981	0	0	0	0	0	0	0	0	0	0	0	0	0	0	0	0	38.0531	0	0	12.6844	0	0	0	0	0	0	0	0	0	0	0	0	0	0	0	0	0
152	0	49.5592	0	16.5197	29.7966	0	0	9.9322	60.2261	0	0	20.0754	20.7575	0	0	6.91917	0	0	0	0	0	53.3196	0	17.7732	0	0	0	0	0	0	0	0	43.3703	0	0	14.4568	0	0	0	0	0	0	0	0	0	0	0	0	27.3878
153	0	0	0	0	0	0	0	0	0	0	0	0	0	0	31.0909	10.3636	52.4304	0	0	17.4768	0	0	0	0	83.2128	89.2441	100	90.8189	0	0	0	0	0	0	0	0	0	0	62.3772	20.7924	0	0	2.52241	0.840802	0	45.5537	0	15.1846	0
154	0	0	0	0	0	31.1121	0	10.3707	0	0	0	0	17.2657	25.2592	0	14.175	0	0	0	0	0	0	0	0	0	0	0	0	0	37.6768	35.1121	24.263	0	0	100	33.3333	0	0	0	0	0	64.5939	0	21.5313	43.3448	0	52.4632	31.936	0
155	0	0	0	0	70.2034	0	100	56.7345	39.7739	0	0	13.258	0	0	0	0	0	0	100	33.3333	69.2747	0	62.5336	43.9361	0	0	0	0	36.5741	0	0	12.1914	0	61.3994	0	20.4665	0	0	0	0	0	0	97.4776	32.4925	0	0	0	0	0
156	100	0	23.9137	41.3046	0	0	0	0	0	33.4233	46.99	26.8045	0	38.1205	39.3523	25.8242	0	0	0	0	0	0	0	0	0	0	0	0	0	62.3232	64.8879	42.4037	0	0	0	0	100	100	0	66.6667	0	0	0	0	0	0	47.5368	15.8456	72.6122
157	0	50.4408	0	16.8136	0	68.8879	0	22.9626	0	0	0	0	0	0	0	0	0	58.1307	0	19.3769	30.7253	46.6804	0	25.8019	0	0	0	0	0	0	0	0	0	0	0	0	0	0	0	0	0	0	0	0	30.8568	0	0	10.2856	0
158	0	0	41.671	13.8903	0	0	0	0	0	24.2824	53.01	25.7641	61.9768	0	29.5568	30.5112	47.5696	41.8693	0	29.813	0	0	37.4664	12.4888	16.7872	0	0	5.59575	25.3728	0	0	8.45759	0	38.6006	0	12.8669	0	0	37.6228	12.5409	100	35.4061	0	45.1354	0	54.4463	0	18.1488	0
159	0	0	0	0	0	0	0	0	0	0	0	0	0	36.6203	0	12.2068	0	0	0	0	0	0	0	0	0	10.7559	0	3.58531	0	0	0	0	56.6297	0	0	18.8766	0	0	0	0	0	0	0	0	25.7985	0	0	8.5995	0
160	0	0	0	0	0	0	0	0	0	0	0	0	0	0	0	0	0	0	0	0	0	0	0	0	0	0	0	0	0	0	0	0	0	0	0	0	0	0	0	0	0	0	0	0	0	0	0	0	0
161	29.43	0	0	9.81	0	0	41.2059	13.7353	0	0	30.5605	10.1868	0	0	0	0	38.6772	34.1547	0	24.2773	0	0	0	0	0	23.3271	0	7.77569	25.4823	43.5604	41.0275	36.6901	0	0	0	0	0	51.59	0	17.1967	0	14.7938	0	4.93126	0	0	0	0	21.9733
162	0	29.5042	18.4492	15.9845	23.6575	35.0252	0	19.5609	0	44.5588	0	14.8529	21.0041	0	28.913	16.639	0	0	40.6436	13.5479	39.2294	0	0	13.0765	17.5603	0	41.7166	19.759	0	0	0	0	0	0	0	0	32.3561	0	52.3876	28.2479	0	0	19.8036	6.60121	0	40.4913	0	13.4971	0
163	0	0	0	0	0	0	0	0	0	0	0	0	0	0	0	0	0	0	0	0	0	0	0	0	0	0	0	0	0	0	0	0	20.6966	23.1407	23.9915	22.6096	0	0	0	0	0	0	0	0	15.88	0	15.6894	10.5231	0
164	0	0	0	0	0	0	0	0	33.1389	0	0	11.0463	0	0	0	0	0	0	0	0	0	28.2484	0	9.41614	0	0	0	0	0	0	0	0	0	0	0	0	0	0	0	0	0	0	0	0	0	0	0	0	0
165	0	70.4958	0	23.4986	76.3425	0	58.7941	45.0455	0	0	0	0	0	100	0	33.3333	61.3228	0	0	20.4409	0	0	0	0	0	0	0	0	0	56.4396	58.9725	38.4707	0	0	0	0	67.6439	0	0	22.548	0	85.2062	63.4625	49.5562	0	0	0	0	78.0267
166	70.57	0	81.5508	50.7069	0	64.9748	0	21.6583	66.8611	55.4412	38.7005	53.6676	78.9959	0	71.087	50.0276	0	46.5417	59.3564	35.2994	60.7706	71.7516	0	44.1741	82.4397	50.8386	58.2834	63.8539	48.908	0	0	16.3027	0	0	0	0	0	29.9546	47.6124	25.8557	100	0	0	33.3333	0	0	0	0	0
167	0	0	0	0	0	0	0	0	0	0	0	0	0	0	0	0	0	0	0	0	0	0	0	0	0	0	0	0	0	0	0	0	79.3034	76.8593	76.0085	77.3904	0	0	0	0	0	0	0	0	84.12	59.5087	84.3106	75.9798	0
168	0	0	0	0	0	0	0	0	0	0	0	0	0	0	0	0	0	0	0	0	0	0	0	0	0	0	0	0	0	0	0	0	0	0	0	0	0	0	0	0	0	0	0	0	0	0	0	0	0
169	0	0	0	0	0	0	0	0	0	0	30.739	10.2463	0	0	0	0	0	19.3036	0	6.43453	0	0	100	33.3333	0	25.8343	0	8.61144	25.6096	0	0	8.53655	0	0	0	0	0	18.4554	0	6.15181	0	0	16.7339	5.57795	0	0	0	0	0
170	10.5033	33.3646	0	14.6226	22.9521	0	0	7.65071	0	28.4683	0	9.48945	0	24.1965	9.00819	11.0682	0	0	18.5873	6.19576	0	0	0	0	0	0	0	0	0	0	23.6464	7.88212	100	15.5354	0	38.5118	0	0	26.4212	8.80706	0	34.5127	0	11.5042	0	0	0	0	57.1615
171	0	0	0	0	0	0	27.7021	9.23405	0	0	0	0	0	0	0	0	0	0	0	0	29.4105	0	0	9.8035	0	0	0	0	0	66.8677	0	22.2892	0	0	0	0	0	0	0	0	4.93839	0	0	1.64613	0	0	0	0	0
172	7.85746	0	11.9472	6.60156	0	0	0	0	0	0	0	0	0	0	0	0	14.6676	0	0	4.88921	0	0	46.8411	15.6137	32.4283	0	0	10.8094	0	0	0	0	0	0	32.3772	10.7924	0	0	0	0	0	0	0	0	0	0	42.3476	14.1159	0
173	0	0	0	0	0	0	0	0	0	0	0	0	0	0	0	0	0	0	0	0	0	40.9445	0	13.6482	0	0	0	0	0	0	0	0	0	0	0	0	0	0	0	0	0	0	77.5204	25.8401	0	23.8772	0	7.95907	0
174	0	0	0	0	77.0479	0	72.2979	49.7819	0	0	0	0	73.6722	0	0	24.5574	0	0	0	0	0	0	0	0	0	0	0	0	0	0	0	0	0	0	0	0	0	0	0	0	0	0	0	0	0	0	0	0	0
175	54.3073	55.8438	0	36.717	0	40.0222	0	13.3407	100	0	100	66.6667	0	75.8035	90.9918	55.5984	0	0	0	0	70.5895	0	0	23.5298	0	0	0	0	0	0	19.8675	6.62249	0	0	0	0	100	0	0	33.3333	95.0616	0	0	31.6872	100	0	0	33.3333	0
176	0	0	0	0	0	0	0	0	0	71.5317	0	23.8439	0	0	0	0	60.1477	100	0	53.3826	0	20.6152	0	6.87173	0	100	100	66.6667	0	33.1323	0	11.0441	0	84.4646	0	28.1549	0	71.3105	0	23.7702	0	0	0	0	0	0	0	0	0
177	0	0	88.0528	29.3509	0	0	0	0	0	0	0	0	0	0	0	0	0	0	0	0	0	0	0	0	0	0	0	0	0	0	0	0	0	0	67.6228	22.5409	0	0	73.5788	24.5263	0	0	0	0	0	0	0	0	0
178	0	10.7917	0	3.59722	0	0	0	0	0	0	0	0	26.3278	0	0	8.77594	0	0	0	0	0	38.4403	53.1589	30.5331	67.5717	0	0	22.5239	100	0	0	33.3333	0	0	0	0	0	0	0	0	0	65.4873	22.4796	29.3223	0	76.1228	40.8431	38.9886	0
179	27.3318	0	0	9.11062	0	59.9778	0	19.9926	0	0	0	0	0	0	0	0	25.1846	0	81.4127	35.5325	0	0	0	0	0	0	0	0	0	0	56.4862	18.8287	0	0	0	0	0	28.6895	0	9.56318	0	0	0	0	0	0	16.8093	5.60311	42.8385
180	0	0	0	0	36.4057	0	21.4488	19.2849	0	0	0	0	0	0	0	0	0	0	24.9569	8.31898	0	0	0	0	0	0	0	0	0	83.3087	0	27.7696	30.0076	0	0	10.0025	16.5588	0	0	5.51962	0	0	0	0	66.4206	0	0	22.1402	0
181	0	0	0	0	0	0	0	0	0	0	0	0	0	0	0	0	0	0	0	0	0	0	63.6853	21.2284	0	0	0	0	0	0	0	0	36.0902	29.6851	0	21.9251	0	0	0	0	0	0	0	0	0	0	0	0	0
182	0	78.6686	0	26.2229	46.7312	0	32.3205	26.3506	0	0	0	0	0	92.38	0	30.7933	75.8901	0	0	25.2967	63.5005	100	0	54.5002	45.9594	0	100	48.6531	0	0	100	33.3333	0	0	0	0	0	0	0	0	0	0	0	0	0	100	0	33.3333	0
183	84.7894	0	80.8335	55.2076	0	0	0	0	90.8925	100	72.3535	87.7486	90.7306	0	100	63.5769	0	60.3417	30.7134	30.3517	0	0	0	0	0	100	0	33.3333	64.6626	0	0	21.5542	0	0	57.7031	19.2344	83.4412	70.9461	100	84.7957	87.7035	93.0377	86.683	89.1414	0	0	50.0713	16.6904	81.9715
184	0	0	0	0	0	0	0	0	0	0	0	0	0	0	0	0	0	0	0	0	0	0	0	0	0	0	0	0	0	0	0	0	0	31.426	0	10.4753	0	0	0	0	0	0	0	0	0	0	0	0	0
185	0	0	0	0	0	0	46.2307	15.4102	0	0	0	0	0	0	0	0	0	0	0	0	0	0	0	0	54.0406	0	0	18.0135	0	0	0	0	22.5648	0	0	7.52161	0	0	0	0	0	0	0	0	0	0	0	0	0
186	0	0	0	0	16.8631	100	0	38.9544	0	0	0	0	9.26937	0	0	3.08979	0	39.6583	14.9669	18.2084	0	0	0	0	0	0	0	0	0	0	0	0	0	0	0	0	0	29.0539	0	9.68465	0	0	0	0	0	0	25.9418	8.64726	0
187	0	0	0	0	0	0	0	0	9.10753	0	0	3.03584	0	7.62	0	2.54	0	0	0	0	0	0	0	0	0	0	0	0	0	16.6913	0	5.56377	11.3373	38.8889	42.2969	30.841	0	0	0	0	0	6.96235	0	2.32078	0	0	0	0	0
188	15.2106	21.3314	0	12.1807	0	0	0	0	0	0	27.6465	9.21551	0	0	0	0	24.1099	0	0	8.03664	0	0	36.3147	12.1049	0	0	0	0	35.3374	0	0	11.7791	0	0	0	0	0	0	0	0	12.2965	0	13.317	8.53783	33.5794	0	0	11.1931	18.0285
189	0	0	19.1665	6.38883	0	0	0	0	0	0	0	0	0	0	0	0	0	0	29.3627	9.78757	36.4995	0	0	12.1665	0	0	0	0	0	0	0	0	0	0	0	0	0	0	0	0	0	0	0	0	0	0	23.9869	7.99562	0
190	0	0	0	0	0	0	0	0	0	22.2694	0	7.42312	4.95749	0	0	1.6525	0	0	0	0	0	0	0	0	0	23.1396	0	7.7132	0	0	12.421	4.14033	0	0	0	0	16.1631	0	12.7375	9.63353	0	2.57871	0	0.85957	0	0	0	0	0
191	0	0	0	0	0	0	0	0	44.6403	0	0	14.8801	0	0	0	0	0	0	0	0	0	16.9861	0	5.66202	0	0	0	0	0	14.0484	0	4.68281	4.28902	0	0	1.42967	0	0	0	0	0	0	0	0	0	30.7548	0	10.2516	0
192	0	0	0	0	8.55378	0	0	2.85126	0	0	0	0	0	0	0	0	0	0	0	0	0	0	0	0	0	0	0	0	0	0	0	0	0	0	0	0	0	0	0	0	0	0	0	0	0	0	0	0	0
193	0	0	100	33.3333	0	0	0	0	0	0	0	0	0	0	23.6755	7.89185	76.55	0	0	25.5167	0	0	0	0	0	0	41.1809	13.727	0	0	0	0	0	0	0	0	0	70.9769	0	23.659	0	0	0	0	0	0	0	0	0
194	64.9911	100	0	54.997	91.4462	100	93.0926	94.8463	18.672	48.3081	100	55.66	95.0425	100	76.3245	90.4557	0	89.2587	100	63.0862	100	83.0139	91.212	91.4086	100	76.8604	58.8191	78.5598	100	85.9516	87.579	91.1769	0	0	0	0	83.8369	0	67.4991	50.4453	100	87.4363	100	95.8121	0	0	0	0	100
195	0	0	0	0	0	0	0	0	0	0	0	0	0	0	0	0	0	0	0	0	0	0	0	0	0	0	0	0	0	0	0	0	95.711	100	100	98.5703	0	0	0	0	0	0	0	0	100	40.04	100	80.0133	0
196	0	0	0	0	0	0	0	0	0	0	0	0	0	0	0	0	0	0	0	0	0	0	0	0	0	0	0	0	0	0	0	0	0	0	0	0	0	0	0	0	0	0	0	0	0	0	0	0	0
197	0	0	0	0	0	0	0	0	36.6877	29.4225	0	22.0367	0	0	0	0	0	0	0	0	0	0	0	0	0	0	0	0	0	0	0	0	0	0	0	0	0	0	19.7634	6.5878	0	9.98501	0	3.32834	0	0	0	0	0
198	0	0	0	0	0	0	6.9074	2.30247	0	0	0	0	0	0	0	0	0	10.7413	0	3.58044	0	0	8.78798	2.92933	0	0	0	0	0	0	0	0	0	0	0	0	0	0	0	0	0	0	0	0	0	0	0	0	0
199	35.0089	0	0	11.6696	0	0	0	0	0	0	0	0	0	0	0	0	23.45	0	0	7.81667	0	0	0	0	0	0	0	0	0	0	0	0	0	0	0	0	0	29.0231	0	9.67435	0	0	0	0	0	29.2052	0	9.73507	0
200	0	0	0	0	64.3493	0	0	21.4498	0	0	0	0	0	0	0	0	0	0	25.1108	8.37026	0	0	0	0	0	0	0	0	0	0	0	0	9.98934	0	0	3.32978	12.7788	0	0	4.25959	0	0	0	0	0	0	0	0	0
201	0	0	60.2445	20.0815	0	0	0	0	0	0	27.9315	9.3105	42.037	0	42.3114	28.1161	0	0	0	0	52.981	0	0	17.6603	0	0	11.2531	3.75103	80.6555	0	49.6993	43.4516	0	0	0	0	0	0	27.3905	9.13017	0	0	0	0	16.9174	0	0	5.63914	0
202	0	71.947	0	23.9823	0	100	57.8147	52.6049	0	62.4242	0	20.8081	0	0	0	0	73.7541	0	74.8892	49.5478	0	0	73.6456	24.5485	35.0104	27.4793	0	20.8299	0	34.6469	0	11.549	0	0	0	0	40.5516	66.4776	0	35.6764	46.4198	0	13.4333	19.951	83.0826	81.789	62.4946	75.7887	0
203	0	0	0	0	0	0	0	0	45.7907	0	0	15.2636	0	83.1794	0	27.7265	0	100	0	33.3333	0	0	0	0	0	0	0	0	0	0	0	0	24.4252	48.5945	47.1504	40.0567	0	0	0	0	0	100	0	33.3333	0	0	0	0	0
204	0	0	0	0	0	0	0	0	0	0	25.623	8.541	0	0	57.6886	19.2295	0	0	0	0	18.2654	82.3517	0	33.539	0	25.6216	0	8.54054	0	65.3531	20.3512	28.5681	0	0	0	0	21.0534	0	18.1377	13.0637	53.5802	0	32.7119	28.764	0	0	0	0	68.8269
205	50.0047	0	0	16.6682	0	0	0	0	0	0	0	0	0	0	0	0	0	0	0	0	0	0	0	0	33.7267	0	46.2079	26.6449	0	0	0	0	0	0	0	0	0	0	0	0	0	0	0	0	0	0	0	0	0
206	0	0	0	0	0	0	0	0	54.2093	0	0	18.0698	0	0	0	0	0	0	0	0	28.7536	0	0	9.58453	0	46.8991	0	15.633	0	0	0	0	28.1255	0	52.8496	26.9917	0	0	0	0	0	0	0	0	0	0	37.5054	12.5018	0
207	0	0	0	0	0	0	0	0	0	37.5758	46.4455	28.0071	0	0	0	0	0	0	0	0	0	0	0	0	0	0	0	0	19.3445	0	0	6.44816	0	0	0	0	0	33.5224	0	11.1741	0	0	0	0	0	18.211	0	6.07032	0
208	0	28.053	0	9.351	35.6507	0	42.1853	25.9453	0	0	0	0	57.963	0	0	19.321	0	0	0	0	0	17.6483	0	5.88276	0	0	42.539	14.1797	0	0	29.9495	9.98316	0	51.4055	0	17.1352	25.6162	0	54.4718	26.696	0	0	0	0	0	0	0	0	31.1731
209	49.9953	0	39.7555	29.9169	0	0	0	0	0	0	0	0	0	16.8206	0	5.60686	26.2459	0	0	8.74863	0	0	26.3544	8.78481	31.2629	0	0	10.421	0	0	0	0	37.46	0	0	12.4867	0	0	0	0	0	0	53.8548	17.9516	0	0	0	0	0
210	0	0	0	0	25.045	54.1793	0	26.4081	4.9178	16.6926	0	7.20345	36.9488	0	38.8579	25.2689	0	0	0	0	22.4014	0	0	7.46712	0	0	0	0	53.1828	86.7162	0	46.633	0	0	0	0	0	23.8335	0	7.94449	0	0	0	0	0	26.7215	0	8.90717	0
211	0	0	0	0	0	0	60.5837	20.1946	0	0	0	0	0	0	0	0	0	58.5643	0	19.5214	0	0	0	0	0	25.3113	0	8.43708	0	0	33.2576	11.0859	0	0	15.5261	5.17538	60.0682	0	0	20.0227	29.635	37.6219	0	22.419	35.49	0	23.9758	19.822	0
212	0	0	20.5053	6.8351	0	0	0	0	0	0	0	0	0	0	0	0	0	0	0	0	0	0	0	0	0	0	0	0	0	0	0	0	0	0	0	0	0	0	0	0	0	0	0	0	0	0	0	0	0
213	0	100	0	33.3333	0	0	0	0	0	0	0	0	0	0	0	0	29.3246	0	0	9.77488	0	47.5787	46.4456	31.3414	0	0	0	0	0	0	0	0	0	35.0091	17.816	17.6084	0	0	0	0	0	0	0	0	0	29.9367	76.0242	35.3203	0
214	0	0	32.1678	10.7226	0	0	0	0	0	0	0	0	0	0	0	0	0	0	0	0	0	0	0	0	0	0	0	0	0	0	0	0	0	0	0	0	0	0	32.9991	10.9997	0	17.211	100	39.0703	0	0	0	0	100
215	65.1947	0	0	21.7316	0	0	0	0	35.0765	28.2323	66.1899	43.1663	30.1151	0	19.4211	16.5121	0	0	100	33.3333	0	0	0	0	0	43.1887	0	14.3962	0	0	0	0	0	0	0	0	39.9318	76.1665	0	38.6994	0	0	0	0	22.0193	0	0	7.33977	0
216	0	0	0	0	74.955	18.3046	0	31.0865	0	15.5619	33.8101	16.4573	0	61.3487	0	20.4496	0	41.4357	0	13.8119	0	0	0	0	72.7234	0	45.1555	39.293	46.8172	13.2838	0	20.0337	0	64.9909	0	21.6636	0	0	67.0009	22.3336	70.365	0	0	23.455	0	43.3418	0	14.4473	0
217	34.8053	0	0	11.6018	0	0	0	0	0	0	0	0	0	0	0	0	0	0	0	0	77.5986	0	0	25.8662	0	0	0	0	0	0	0	0	0	0	0	0	0	0	0	0	0	45.1671	0	15.0557	42.4907	0	0	14.1636	0
218	0	0	0	0	0	27.516	39.4163	22.3108	60.0057	0	0	20.0019	0	38.6513	0	12.8838	70.6754	0	0	23.5585	0	52.4213	53.5544	35.3252	27.2766	31.5001	54.8445	37.8737	0	0	66.7424	22.2475	100	0	66.6578	55.5526	0	0	0	0	0	0	0	0	0	0	0	0	0
219	0	0	47.3269	15.7756	0	0	0	0	0	39.5132	0	13.1711	32.9361	0	41.7211	24.8857	0	0	0	0	0	0	0	0	0	0	0	0	0	0	0	0	0	0	0	0	0	0	0	0	0	0	0	0	0	0	0	0	0
220	0	0	0	0	0	0	0	0	0	0	0	0	0	0	0	0	0	28.449	13.7483	14.0658	0	0	0	0	19.2025	0	0	6.40082	64.389	0	0	21.463	0	0	0	0	56.2098	21.1111	0	25.7736	0	0	0	0	0	0	0	0	0
221	0	0	0	0	37.4031	0	0	12.4677	0	0	0	0	0	19.1005	0	6.36683	0	0	0	0	76.9895	0	0	25.6632	0	19.911	0	6.63702	0	0	0	0	0	0	0	0	0	0	56.3703	18.7901	26.2956	70.9	57.6766	51.6241	0	0	57.155	19.0517	0
222	58.5773	88.7636	0	49.1137	0	0	52.3438	17.4479	0	72.5441	100	57.5147	100	0	37.0482	45.6827	0	0	22.7034	7.56781	0	39.7733	100	46.5911	0	0	0	0	0	52.6624	0	17.5541	0	0	0	0	0	0	0	0	0	0	0	0	0	0	0	0	62.7621
223	0	0	0	0	0	53.582	0	17.8607	0	0	0	0	0	30.5427	0	10.1809	0	0	0	0	0	0	0	0	21.9213	0	49.7027	23.8747	0	0	0	0	53.8141	67.8068	0	40.5403	0	0	0	0	0	0	0	0	100	30.8187	19.0799	49.9662	0
224	0	0	100	33.3333	29.3328	0	0	9.77761	0	0	0	0	0	0	0	0	55.8026	0	0	18.6009	0	0	0	0	0	0	0	0	35.611	0	89.749	41.7866	0	0	75.4489	25.1496	0	78.8889	0	26.2963	0	0	0	0	0	0	0	0	0
225	41.4227	0	0	13.8076	0	46.418	0	15.4727	0	0	0	0	0	0	0	0	0	71.551	0	23.8503	0	0	0	0	0	0	0	0	0	47.3376	0	15.7792	46.1859	0	0	15.3953	0	0	0	0	0	0	0	0	0	33.2094	8.57089	13.9268	0
226	0	0	0	0	33.264	0	35.4415	22.9018	0	0	0	0	0	0	29.4997	9.83324	0	0	33.6772	11.2257	23.0105	22.4204	0	15.1436	0	20.4114	50.2973	23.5696	0	0	0	0	0	32.1932	0	10.7311	0	0	0	0	73.7044	0	0	24.5681	0	0	0	0	37.2379
227	0	0	0	0	0	0	0	0	100	27.4559	0	42.4853	0	0	0	0	44.1974	0	0	14.7325	0	0	0	0	58.8762	0	0	19.6254	0	0	0	0	0	0	24.5511	8.18369	0	0	0	0	0	0	0	0	0	0	15.1943	5.06476	0
228	0	11.2364	0	3.74545	0	0	0	0	0	0	0	0	0	0	33.452	11.1507	0	0	0	0	0	37.8063	0	12.6021	0	0	0	0	0	0	0	0	0	0	0	0	0	0	43.6297	14.5432	0	0	42.3234	14.1078	0	0	0	0	0
229	0	0	0	0	0	0	12.2148	4.07159	0	0	0	0	0	50.3569	0	16.7856	0	0	29.8711	9.95702	0	0	0	0	0	59.6775	0	19.8925	0	0	10.251	3.41702	0	0	0	0	43.7902	0	0	14.5967	0	29.1	0	9.7	0	35.9719	0	11.9906	0
230	0	0	22.2724	7.42415	59.4388	10.5683	0	23.3357	0	46.8477	62.2348	36.3608	0	0	0	0	0	0	0	0	0	0	0	0	0	0	0	0	0	100	0	33.3333	0	0	0	0	0	29.5851	0	9.86171	0	0	0	0	0	0	0	0	32.3644
231	0	0	0	0	0	0	0	0	29.1999	0	0	9.73332	0	55.7223	0	18.5741	0	34.11	0	11.37	0	0	0	0	0	0	34.5303	11.5101	0	0	0	0	0	0	0	0	0	0	34.9089	11.6363	0	0	36.2793	12.0931	0	0	0	0	0
232	70.63	0	46.3042	38.9781	0	39.4027	0	13.1342	0	0	0	0	18.6637	0	36.2833	18.3157	38.2651	0	0	12.755	0	29.6112	0	9.87041	0	0	0	0	0	0	0	0	0	0	53.4921	17.8307	0	15.6586	0	5.21954	0	0	0	0	48.8602	0	52.6098	33.8233	0
233	0	0	0	0	0	0	53.4785	17.8262	0	53.1523	37.7652	30.3058	0	0	0	0	0	0	0	0	56.4426	0	70.4254	42.2893	0	0	0	0	0	0	42.3302	14.1101	0	39.6371	0	13.2124	0	0	0	0	60.1743	55.94	0	38.7048	0	0	0	0	0
234	0	0	0	0	0	0	0	0	0	0	0	0	0	27.8052	0	9.26838	0	16.63	100	38.8767	0	0	29.5746	9.85819	47.283	0	0	15.761	100	0	0	33.3333	68.3515	0	0	22.7838	35.6008	0	0	11.8669	0	0	0	0	0	0	0	0	14.4889
235	0	0	31.4233	10.4744	0	0	0	0	0	0	0	0	39.7335	0	0	13.2445	0	0	0	0	0	0	0	0	0	0	65.4697	21.8232	0	0	0	0	0	0	22.2046	7.40153	64.3992	54.7563	65.0911	61.4155	0	0	0	0	0	0	0	0	0
236	0	100	0	33.3333	40.5612	0	0	13.5204	25.2314	0	0	8.41046	0	0	63.7167	21.2389	0	0	0	0	0	0	0	0	0	0	0	0	0	0	0	0	0	0	0	0	0	0	0	0	0	44.06	0	14.6867	0	59.3867	0	19.7956	0
237	29.37	0	0	9.79	0	0	0	0	0	0	0	0	0	16.4726	0	5.49085	61.7349	49.26	0	36.9983	19.7894	0	0	6.59645	52.717	0	0	17.5723	0	0	0	0	0	13.9959	0	4.66529	0	0	0	0	39.8257	0	0	13.2752	51.1398	0	47.3902	32.8433	53.1467
238	0	0	0	0	0	50.029	46.5215	32.1835	0	0	0	0	41.6028	0	0	13.8676	0	0	0	0	0	0	0	0	0	0	0	0	0	0	57.6698	19.2233	0	0	24.3034	8.10112	0	0	0	0	0	0	63.7207	21.2402	0	0	0	0	0
239	0	0	0	0	0	0	0	0	45.5687	0	0	15.1896	0	0	0	0	0	0	0	0	23.768	70.3888	0	31.3856	0	100	0	33.3333	0	0	0	0	31.6485	46.367	0	26.0052	0	0	0	0	0	0	0	0	0	40.6133	0	13.5378	0
240	0	0	0	0	36.9057	0	0	12.3019	0	0	61.0089	20.3363	0	0	0	0	44.3058	61.9869	28.731	45.0079	0	0	57.1003	19.0334	0	0	45.36	15.12	39.4727	0	0	13.1576	0	0	0	0	0	100	0	33.3333	0	0	0	0	22.6387	0	0	7.54625	0
241	38.4959	0	0	12.832	0	0	0	0	0	51.2815	0	17.0938	0	100	0	33.3333	0	0	0	0	0	0	0	0	0	0	0	0	0	31.5635	0	10.5212	0	0	0	0	0	0	0	0	58.3039	0	80.6892	46.331	0	0	0	0	0
242	0	21.4295	40.4263	20.6186	0	0	0	0	0	0	0	0	0	0	41.9211	13.9737	0	0	0	0	0	0	0	0	0	54.5237	0	18.1746	0	0	0	0	0	0	0	0	70.7166	0	34.4361	35.0509	0	0	0	0	0	0	0	0	0
243	0	0	0	0	18.7781	100	0	39.5927	0	0	0	0	0	0	0	0	0	0	0	0	0	0	0	0	47.0928	0	0	15.6976	25.4285	0	0	8.47615	0	0	0	0	0	0	0	0	0	0	0	0	0	0	100	33.3333	0
244	20.5501	0	31.3528	17.3009	0	0	0	0	0	0	0	0	0	0	0	0	0	0	38.1877	12.7292	0	30.7993	0	10.2664	0	0	24.78	8.26	0	40.0914	42.9187	27.67	40.738	0	21.0176	20.5852	0	0	18.3579	6.1193	0	55.7051	0	18.5684	0	57.4946	0	19.1649	100
245	0	0	0	0	0	0	0	0	0	0	38.9911	12.997	0	0	0	0	0	0	0	0	0	0	0	0	0	0	0	0	0	0	0	0	0	0	17.1584	5.71948	0	0	0	0	0	0	0	0	35.3259	0	0	11.7753	0
246	0	0	0	0	0	0	0	0	0	0	0	0	0	0	0	0	0	0	0	0	0	0	0	0	0	0	0	0	18.2164	0	0	6.07212	0	0	0	0	0	0	0	0	0	0	0	0	0	0	0	0	0
247	0	78.5705	0	26.1902	0	0	0	0	100	48.7185	0	49.5728	0	0	0	0	55.6942	38.0131	0	31.2358	100	0	0	33.3333	0	0	29.86	9.95333	0	0	0	0	59.262	0	0	19.754	29.2834	0	0	9.76113	41.6961	44.2949	0	28.6637	0	0	0	0	0
248	40.954	0	28.221	23.0583	44.3162	0	100	48.1054	0	0	0	0	100	0	58.0789	52.693	0	0	0	0	0	69.2007	42.8997	37.3668	52.9072	45.4763	0	32.7945	0	28.3452	0	9.44839	0	0	0	0	0	0	0	0	0	0	19.3108	6.43692	0	0	0	0	0
249	0	0	0	0	0	0	0	0	0	0	0	0	0	0	0	0	0	0	33.0813	11.0271	0	0	0	0	0	0	0	0	16.8825	0	57.0813	24.6546	0	100	61.824	53.9413	0	0	47.206	15.7353	0	0	0	0	42.0353	42.5054	0	28.1803	0
250	0	32.2316	0	10.7439	0	0	0	0	0	38.1539	0	12.718	0	33.7199	0	11.24	0	0	0	0	40.9499	0	0	13.65	0	0	22.5591	7.51971	0	0	0	0	0	0	0	0	0	0	0	0	0	0	41.88	13.96	0	0	0	0	44.4286
251	0	0	0	0	0	34.9762	69.6696	34.8819	0	0	0	0	0	0	0	0	0	0	0	0	0	0	0	0	0	0	77.4409	25.8136	0	0	0	0	0	0	0	0	0	0	0	0	41.8791	0	0	13.9597	0	0	50.1331	16.711	0
252	0	0	0	0	0	0	0	0	0	0	0	0	0	0	0	0	0	0	0	0	0	0	0	0	0	0	0	0	0	0	0	0	0	0	0	0	0	0	24.9774	8.32581	0	0	0	0	0	0	0	0	0
253	0	0	100	33.3333	0	25.4497	0	8.48324	0	0	0	0	0	31.5365	0	10.5122	0	0	0	0	0	30.8091	0	10.2697	67.2635	100	0	55.7545	0	100	53.0362	51.0121	0	38.8247	0	12.9416	0	35.0076	0	11.6692	0	46.9326	0	15.6442	0	0	0	0	0
254	0	22.3246	0	7.44152	100	0	0	33.3333	100	0	0	33.3333	0	0	51.1628	17.0543	0	0	100	33.3333	0	0	0	0	0	0	0	0	56.186	0	0	18.7287	0	0	0	0	0	0	0	0	34.4682	0	10.91	15.1261	45.793	0	49.8669	31.8866	0
255	0	0	0	0	0	0	0	0	0	61.8461	0	20.6154	0	0	0	0	0	0	0	0	59.0501	0	73.7992	44.2831	0	0	0	0	0	0	0	0	0	61.1753	0	20.3918	100	0	75.0226	58.3409	0	0	0	0	0	0	0	0	0
256	41.7322	0	0	13.9107	0	23.2879	0	7.76263	0	0	100	33.3333	100	34.7436	0	44.9145	44.224	100	0	48.0747	0	69.1909	0	23.0636	32.7365	0	0	10.9122	0	0	0	0	100	0	0	33.3333	0	64.9924	0	21.6641	0	22.8294	0	7.60979	0	0	0	0	0
257	0	0	0	0	0	0	0	0	0	0	0	0	0	0	0	0	0	0	0	0	0	0	0	0	0	0	0	0	0	0	46.9638	15.6546	0	0	0	0	0	0	0	0	0	0	0	0	54.207	100	0	51.4023	55.5714
258	58.2678	45.4439	0	34.5706	0	16.2862	30.3304	15.5389	0	0	0	0	0	0	48.8372	16.2791	55.776	0	0	18.592	0	0	26.2008	8.73359	0	0	0	0	43.814	0	0	14.6047	0	0	100	33.3333	0	0	0	0	23.6528	30.238	0	17.9636	0	0	0	0	0
259	0	0	0	0	0	0	0	0	0	0	0	0	0	0	0	0	0	0	0	0	0	0	0	0	0	0	0	0	0	0	0	0	0	0	0	0	0	0	0	0	0	0	47.21	15.7367	0	0	0	0	0
260	0	0	24.6417	8.21389	0	0	0	0	0	0	0	0	0	0	0	0	0	0	0	0	16.3314	0	29.78	15.3705	0	12.7641	0	4.25471	0	19.8137	0	6.60457	0	0	0	0	28.9267	0	0	9.64225	0	0	0	0	0	0	0	0	0
261	0	0	0	0	0	0	0	0	0	36.0866	0	12.0289	11.2401	0	0	3.74669	0	0	0	0	0	0	0	0	12.2234	0	34.5754	15.5996	0	0	0	0	0	0	0	0	0	0	0	0	0	0	0	0	0	0	0	0	0
262	0	0	0	0	0	0	0	0	0	0	0	0	0	37.3568	0	12.4523	0	0	0	0	0	0	0	0	0	0	0	0	0	0	0	0	0	0	6.3772	2.12573	0	0	0	0	44.162	0	0	14.7207	0	0	27.8105	9.27016	0
263	0	0	0	0	0	51.734	0	17.2447	0	13.2845	12.9581	8.74753	0	0	0	0	0	0	0	0	41.2644	0	0	13.7548	30.8834	0	0	10.2945	39.158	0	64.8902	34.6827	0	0	0	0	0	0	58.3579	19.4526	0	0	48.2215	16.0738	0	0	0	0	0
264	0	0	0	0	34.0527	0	100	44.6842	0	0	0	0	0	0	0	0	46.118	100	100	82.0393	0	100	70.22	56.74	0	0	0	0	0	38.129	0	12.7097	0	13.5148	0	4.50493	30.7205	34.5404	0	21.7536	0	32.9545	0	10.9848	22.7105	0	0	7.57018	0
265	0	0	0	0	0	0	0	0	47.2185	0	0	15.7395	31.5739	0	0	10.5246	0	0	0	0	0	0	0	0	0	0	65.4246	21.8082	0	0	0	0	0	0	0	0	0	0	0	0	0	0	0	0	0	0	0	0	32.8898
266	100	74.538	75.3583	83.2988	0	15.3339	0	5.1113	0	50.629	87.0419	45.8903	0	62.6432	100	54.2144	0	0	0	0	0	0	0	0	0	87.2359	0	29.0786	60.842	0	35.1098	31.9839	0	0	45.5789	15.193	0	0	0	0	55.838	67.0455	51.7785	58.2207	0	0	0	0	0
267	0	0	0	0	65.9473	0	0	21.9824	52.7815	0	0	17.5938	0	0	0	0	0	0	0	0	42.4042	0	0	14.1347	56.8932	0	0	18.9644	0	0	0	0	0	86.4852	0	28.8284	40.3527	65.4596	0	35.2708	0	0	0	0	0	100	30.6733	43.5578	67.1102
268	0	0	0	0	0	32.9321	0	10.9774	0	0	0	0	57.186	0	0	19.062	0	0	0	0	0	0	0	0	0	0	0	0	0	42.0573	0	14.0191	0	0	0	0	0	0	41.6421	13.8807	0	0	0	0	77.2895	0	0	25.7632	0
269	0	25.462	0	8.48734	0	0	0	0	0	0	0	0	0	0	0	0	53.882	0	0	17.9607	0	0	0	0	0	0	0	0	0	0	0	0	100	0	48.0439	49.348	0	0	0	0	0	0	0	0	0	0	41.5162	13.8387	0
270	0	0	32.297	10.7657	0	0	27.7662	9.25538	0	0	45.2031	15.0677	0	0	0	0	0	54.6118	0	18.2039	0	0	57.5856	19.1952	0	60.6662	0	20.2221	51.826	0	0	17.2753	0	0	0	0	32.1429	0	0	10.7143	37.5394	0	34.9474	24.1623	0	0	0	0	0
271	0	0	0	0	0	0	0	0	0	0	0	0	0	46.9223	0	15.6408	0	0	20.9539	6.98465	0	0	0	0	0	0	0	0	0	41.9974	55.0651	32.3542	0	0	0	0	0	0	0	0	0	0	0	0	0	0	0	0	0
272	0	0	0	0	0	19.7782	0	6.59275	0	0	0	0	0	0	48.2676	16.0892	0	0	0	0	0	66.888	0	22.296	13.6866	0	32.1136	15.2667	0	0	0	0	0	48.3253	0	16.1084	0	0	0	0	0	0	0	0	0	0	0	0	0
273	31.5478	22.2486	19.8718	24.556	0	0	0	0	0	0	0	0	0	0	0	0	0	0	0	0	100	0	0	33.3333	0	0	0	0	0	0	0	0	0	0	21.5636	7.18785	0	0	20.8658	6.95526	0	0	0	0	0	0	41.1561	13.7187	71.8136
274	0	0	0	0	0	0	0	0	0	0	0	0	0	0	0	0	0	0	0	0	0	0	11.5798	3.85992	0	0	0	0	0	0	0	0	0	0	0	0	0	0	0	0	0	0	0	0	0	0	0	0	0
275	0	0	0	0	0	0	72.2338	24.0779	0	100	0	33.3333	0	53.0777	0	17.6926	0	0	0	0	0	0	0	0	0	39.3338	0	13.1113	48.174	0	0	16.058	0	0	0	0	14.6205	0	79.1342	31.2516	0	37.3272	9.96842	15.7652	21.0836	0	0	7.02786	0
276	0	0	0	0	100	22.2056	0	40.7352	92.0506	0	0	30.6835	0	0	0	0	0	0	0	0	0	0	0	0	0	0	0	0	0	0	0	0	0	0	0	0	0	0	0	0	0	0	0	0	0	0	0	0	0
277	0	77.7514	47.8312	41.8609	0	58.0162	0	19.3387	0	0	54.7969	18.2656	100	0	51.7324	50.5775	0	45.3882	79.0461	41.4781	0	33.112	0	11.0373	86.3134	0	67.8864	51.4	0	58.0026	0	19.3342	0	51.6747	0	17.2249	0	0	0	0	62.4606	0	0	20.8202	0	0	0	0	0
278	22.8727	0	0	7.62424	0	0	0	0	0	0	0	0	0	0	0	0	100	0	0	33.3333	0	0	30.8346	10.2782	0	0	0	0	0	0	0	0	100	0	78.4364	59.4788	53.2366	100	0	51.0789	0	62.6728	55.0842	39.2523	78.9164	0	0	26.3055	28.1864
279	45.5795	0	0	15.1932	0	0	0	0	7.94941	0	0	2.6498	0	0	0	0	0	0	0	0	0	0	0	0	0	0	0	0	0	0	44.9349	14.9783	0	0	0	0	0	0	0	0	0	0	0	0	0	0	58.8439	19.6146	0
280	0	0	22.2378	7.41259	0	27.7545	0	9.25151	0	0	0	0	0	0	0	0	0	14.7506	0	4.91687	0	0	0	0	53.3947	0	16.7845	23.393	29.9094	0	0	9.9698	0	0	0	0	0	32.1296	0	10.7099	0	0	0	0	0	34.4153	0	11.4718	61.8489
281	0	0	0	0	0	0	0	0	0	0	0	0	0	0	0	0	0	0	0	0	0	0	0	0	0	22.7404	0	7.58012	0	0	0	0	0	0	0	0	100	0	0	33.3333	0	0	0	0	0	0	0	0	0
282	0	0	0	0	0	0	0	0	0	0	0	0	0	0	0	0	0	0	0	0	0	0	0	0	0	0	0	0	0	22.2376	0	7.41253	0	0	0	0	0	0	0	0	0	0	0	0	0	0	0	0	0
283	0	0	0	0	0	0	0	0	100	73.9061	0	57.9687	0	0	0	0	0	44.0868	53.3718	32.4862	55.2316	0	0	18.4105	0	31.7658	83.2155	38.3271	0	0	47.3679	15.7893	0	0	0	0	0	0	0	0	0	0	0	0	0	0	0	0	0
284	0	72.3796	54.3146	42.2314	60.6398	72.2455	58.5476	63.811	0	0	100	33.3333	77.8986	100	0	59.2995	100	0	0	33.3333	44.7684	100	49.4983	64.7556	46.6053	0	0	15.5351	0	0	0	0	0	0	0	0	0	67.8704	67.4881	45.1195	100	100	100	100	0	0	0	0	0
285	0	0	0	0	0	0	0	0	0	0	0	0	0	0	69.2958	23.0986	0	0	0	0	0	0	0	0	0	0	0	0	26.618	36.0123	0	20.8768	86.486	100	100	95.4953	0	0	0	0	0	0	0	0	100	65.5847	100	88.5282	0
286	0	0	0	0	0	0	0	0	0	0	0	0	0	0	30.7042	10.2347	0	41.1626	0	13.7209	0	0	0	0	0	45.4938	0	15.1646	0	0	0	0	0	0	0	0	0	0	0	0	0	0	0	0	0	0	0	0	0
287	0	0	0	0	0	0	0	0	0	0	0	0	0	0	0	0	0	0	0	0	0	0	0	0	0	0	0	0	0	0	0	0	0	0	0	0	0	0	0	0	0	0	0	0	0	0	0	0	0
288	0	0	23.4477	7.81589	39.3602	0	0	13.1201	0	0	0	0	22.1014	0	0	7.36712	0	0	0	0	0	0	0	0	0	0	0	0	43.4726	41.7501	52.6321	45.9516	0	0	0	0	0	0	0	0	0	0	0	0	0	0	0	0	38.1511
289	100	27.6204	0	42.5401	0	0	41.4524	13.8175	0	26.0939	0	8.69797	0	0	0	0	0	0	46.6282	15.5427	0	0	50.5017	16.8339	0	0	0	0	0	0	0	0	13.514	0	0	4.50466	0	0	32.5119	10.8373	0	0	0	0	0	0	0	0	0
290	0	0	28.349	9.44968	0	0	0	0	0	0	0	0	0	0	29.9497	9.98324	0	0	0	0	0	23.5369	0	7.84564	0	56.1973	0	18.7324	0	0	0	0	0	0	0	0	0	0	0	0	12.6097	0	11.6852	8.09833	0	0	0	0	0
291	0	0	0	0	20.9773	26.7906	0	15.9226	59.4015	0	0	19.8005	0	35.8285	0	11.9428	44.4375	0	0	14.8125	4.46375	0	0	1.48792	0	0	0	0	0	0	0	0	0	37.3531	0	12.451	40.953	0	0	13.651	0	0	0	0	0	9.64245	0	3.21415	0
292	29.1875	100	0	43.0625	0	0	0	0	0	21.0741	0	7.02469	0	0	0	0	0	0	15.6098	5.20325	50.7058	0	0	16.9019	6.85605	0	0	2.28535	0	0	0	0	0	0	0	0	0	24.7289	0	8.24297	12.5904	40.8658	0	17.8188	0	0	0	0	0
293	0	0	0	0	0	26.32	0	8.77334	0	0	30.4094	10.1365	0	0	0	0	0	0	84.3902	28.1301	0	0	0	0	0	0	37.0263	12.3421	0	23.4251	0	7.80835	28.8648	0	44.5347	24.4665	0	0	0	0	0	0	39.1088	13.0363	15.3552	0	0	5.11841	0
294	19.8215	0	38.6742	19.4985	0	0	0	0	0	0	0	0	0	0	42.049	14.0163	0	0	0	0	0	0	0	0	0	0	0	0	0	0	0	0	0	0	0	0	0	0	0	0	0	0	0	0	0	16.1465	43.92	20.0222	30.2966
295	50.9911	0	0	16.997	0	0	0	0	0	0	0	0	65.6213	0	0	21.8738	55.5625	0	0	18.5208	0	0	54.2182	18.0727	0	43.8027	0	14.6009	51.7347	76.5749	61.951	63.4202	0	0	0	0	0	0	40.282	13.4273	0	0	0	0	0	0	0	0	0
296	0	0	0	0	0	0	0	0	0	0	0	0	0	0	0	0	0	0	0	0	0	0	0	0	93.1439	0	21.7099	38.2846	0	0	0	0	49.0389	0	0	16.3463	59.047	47.1313	0	35.3927	74.7998	0	0	24.9333	0	0	0	0	16.2484
297	0	0	32.9768	10.9923	79.0227	46.8893	0	41.9707	40.5985	78.9259	0	39.8415	0	34.5988	0	11.5329	0	0	0	0	0	0	0	0	0	0	0	0	0	0	0	0	0	62.6469	55.4653	39.3708	0	0	0	0	0	0	0	0	84.6448	0	56.08	46.9083	0
298	0	0	0	0	0	0	100	33.3333	0	0	18.1635	6.05449	34.3787	0	28.0013	20.7933	0	0	0	0	44.8305	38.6567	0	27.8291	0	0	41.2638	13.7546	48.2653	0	0	16.0884	0	0	0	0	0	0	59.718	19.906	0	0	0	0	0	74.211	0	24.737	0
299	0	0	0	0	0	0	0	0	0	0	51.4271	17.1424	0	29.5727	0	9.85757	0	100	0	33.3333	0	37.8064	45.7818	27.8627	0	0	0	0	0	0	38.049	12.683	22.0963	0	0	7.36542	0	28.1398	0	9.37993	0	59.1342	49.206	36.1134	0	0	0	0	53.455
300	0	54.7465	0	18.2488	0	0	0	0	64.0534	27.3944	0	30.4826	0	0	0	0	0	0	0	0	0	0	0	0	0	66.4705	0	22.1568	0	13.6566	0	4.55219	0	25.1318	58.794	27.9753	0	0	0	0	0	0	0	0	0	0	0	0	0
301	44.8334	0	0	14.9445	0	0	39.4884	13.1628	0	0	0	0	0	0	0	0	36.6978	0	0	12.2326	0	0	0	0	0	0	0	0	0	0	0	0	0	0	0	0	0	0	0	0	0	0	0	0	0	0	28.7671	9.58904	0
302	0	0	0	0	0	0	0	0	0	0	0	0	38.7422	0	0	12.9141	0	15.7356	0	5.24518	0	0	0	0	0	0	0	0	0	0	0	0	0	0	0	0	0	0	0	0	0	37.2451	0	12.415	39.1814	0	0	13.0605	0
303	0	25.9573	0	8.65242	28.639	43.6405	0	24.0932	0	0	0	0	0	0	41.7852	13.9284	0	0	50.2035	16.7345	0	31.9464	78.2952	36.7472	35.5745	0	0	11.8582	0	0	0	0	0	0	0	0	57.6388	0	0	19.2129	0	0	48.5684	16.1895	0	0	0	0	0
304	22.9571	0	44.9097	22.6223	0	0	60.5116	20.1705	0	28.5239	0	9.50797	0	0	0	0	0	0	0	0	0	0	0	0	0	0	0	0	74.0123	42.4087	63.6423	60.0211	0	0	0	0	21.1215	0	0	7.0405	43.5144	0	0	14.5048	0	0	49.3803	16.4601	38.3344
305	32.2095	0	0	10.7365	71.361	0	0	23.787	0	0	100	33.3333	0	0	0	0	63.3022	30.9108	0	31.4043	0	0	0	0	0	0	0	0	0	0	0	0	100	0	41.206	47.0687	0	0	42.3681	14.1227	0	0	0	0	21.8807	100	0	40.6269	0
306	0	0	55.0903	18.3634	0	28.5673	0	9.52244	0	0	0	0	0	0	0	0	0	0	0	0	0	31.1772	21.7048	17.6273	14.5332	33.5295	0	16.0209	0	0	0	0	0	0	0	0	0	0	0	0	56.4856	0	0	18.8285	0	0	0	0	0
307	0	19.2962	0	6.43206	0	0	0	0	0	44.0817	0	14.6939	61.2578	100	58.2148	73.1575	0	0	0	0	0	0	0	0	0	0	100	33.3333	25.9877	0	0	8.66256	0	32.894	0	10.9647	0	0	57.6319	19.2106	0	0	51.4316	17.1439	38.9379	0	21.8526	20.2635	61.6656
308	0	0	0	0	0	27.7921	0	9.26404	35.9466	0	0	11.9822	0	0	0	0	0	53.3536	49.7965	34.3834	69.1274	36.8765	0	35.3346	0	0	0	0	0	0	0	0	0	0	0	0	21.2397	0	0	7.07989	0	0	0	0	0	0	0	0	0
309	0	0	0	0	0	0	0	0	0	0	0	0	0	0	0	0	0	0	0	0	30.8726	0	0	10.2909	49.8923	0	0	16.6308	0	43.9348	36.3577	26.7642	0	41.9742	0	13.9914	0	100	0	33.3333	0	62.7549	0	20.9183	0	0	0	0	0
310	39.7165	0	0	13.2388	0	0	29.6496	9.88319	45.2661	0	22.8199	22.6953	0	46.6286	0	15.5429	39.874	0	0	13.2913	0	0	0	0	0	0	0	0	0	0	0	0	27.2389	0	0	9.07964	16.9405	0	25.9941	14.3115	0	0	0	0	0	0	0	0	35.1752
311	0	0	0	0	0	34.6129	0	11.5376	0	0	0	0	68.1678	0	0	22.7226	0	0	0	0	0	0	0	0	0	59.5697	0	19.8566	47.6407	0	0	15.8802	0	0	0	0	0	0	0	0	35.146	0	73.2029	36.1163	0	32.6528	41.8945	24.8491	0
312	0	0	37.0278	12.3426	0	0	0	0	0	0	0	0	0	0	0	0	0	100	0	33.3333	23.654	38.3824	0	20.6788	0	21.3526	0	7.11754	0	0	26.5081	8.83605	0	0	0	0	36.5121	25.2909	32.4672	31.4234	0	0	0	0	0	0	0	0	0
313	0	100	0	33.3333	0	0	0	0	44.0152	0	0	14.6717	0	0	37.3496	12.4499	47.0446	0	28.7764	25.2736	0	0	44.7055	14.9018	0	0	0	0	23.1547	0	0	7.71823	23.8425	68.8048	0	30.8825	0	0	0	0	0	0	0	0	0	0	0	0	0
314	43.0281	0	0	14.3427	29.1169	0	27.0031	18.7067	0	0	54.5776	18.1925	0	0	0	0	0	0	0	0	0	0	0	0	0	19.0776	0	6.35922	0	0	0	0	0	0	0	0	0	0	0	0	19.4414	43.6928	0	21.0448	33.0767	0	0	11.0256	0
315	0	0	43.0972	14.3657	0	0	0	0	0	0	0	0	0	0	0	0	0	0	0	0	0	0	0	0	0	0	25.5839	8.52798	0	0	0	0	13.6702	0	78.0367	30.5689	0	31.4545	0	10.4848	0	0	0	0	0	28.0758	24.4685	17.5148	36.2465
316	0	0	0	0	0	0	0	0	0	0	0	0	0	0	0	0	0	0	0	0	0	0	0	0	0	0	0	0	29.2046	100	24.831	51.3452	0	0	0	0	0	0	0	0	16.2848	0	0	5.42826	34.7529	0	0	11.5843	0
317	0	0	0	0	0	65.3871	0	21.7957	0	100	0	33.3333	31.8322	53.3714	0	28.4012	13.0814	0	71.2236	28.1017	0	0	0	0	100	0	74.4161	58.1387	0	0	0	0	0	0	21.9633	7.32111	0	0	41.5386	13.8462	0	0	26.7971	8.93236	0	0	0	0	0
318	0	0	19.875	6.625	70.8831	0	0	23.6277	10.7187	0	22.6026	11.1071	0	0	0	0	0	0	0	0	76.346	61.6176	55.2945	64.4194	0	0	0	0	0	0	48.6608	16.2203	0	0	0	0	46.5474	43.2545	0	29.934	29.1277	56.3072	0	28.4783	0	0	33.6371	11.2124	28.5783
319	17.2554	0	0	5.7518	0	0	43.3473	14.4491	0	0	0	0	0	0	62.6504	20.8835	0	0	0	0	0	0	0	0	0	0	0	0	0	0	0	0	35.2484	31.1952	0	22.1478	0	0	0	0	0	0	0	0	32.1704	39.2714	0	23.8139	0
320	0	29.2531	0	9.75103	0	18.2972	0	6.09907	0	0	0	0	30.3104	100	0	43.4368	0	65.0506	51.5039	38.8515	0	0	0	0	0	51.9379	0	17.3126	0	0	0	0	0	0	26.4552	8.8184	0	0	54.7681	18.256	0	0	0	0	0	0	0	0	0
321	0	0	67.7833	22.5944	0	0	0	0	0	0	0	0	0	0	0	0	0	0	0	0	37.6798	0	0	12.5599	22.7551	0	0	7.58502	0	0	0	0	0	27.2196	0	9.07322	0	100	0	33.3333	0	0	0	0	0	0	0	0	43.0507
322	0	0	0	0	0	0	0	0	0	0	0	0	0	0	25.5973	8.53244	0	0	0	0	0	0	14.7232	4.90775	0	0	0	0	0	70.5159	0	23.5053	100	0	0	33.3333	0	0	0	0	67.1922	0	0	22.3974	100	0	0	33.3333	0
323	47.4036	70.7469	0	39.3835	0	31.4498	26.4226	19.2908	52.8031	0	62.1873	38.3301	15.4239	0	0	5.1413	58.8997	0	0	19.6332	0	0	0	0	0	0	0	0	0	0	0	0	0	0	0	0	0	0	0	0	0	0	17.372	5.79065	0	0	0	0	0
324	0	0	0	0	100	0	0	33.3333	0	29.4147	0	9.80491	0	0	39.7494	13.2498	0	14.9816	48.4961	21.1592	23.671	0	21.9188	15.1966	21.1426	0	0	7.04754	83.5607	0	0	27.8536	0	0	36.7451	12.2484	0	0	0	0	0	57.4201	29.1679	28.8627	0	38.7946	0	12.9315	0
325	0	0	0	0	0	0	0	0	0	0	0	0	0	0	0	0	0	0	0	0	0	0	0	0	0	32.3056	0	10.7685	0	29.4841	49.0446	26.1762	0	44.1525	0	14.7175	55.4855	0	0	18.4952	0	0	0	0	0	0	27.2527	9.08424	0
326	0	0	0	0	0	0	0	0	26.5357	0	0	8.84523	0	0	0	0	0	0	0	0	0	0	0	0	0	0	0	0	16.4393	0	0	5.47976	0	0	0	0	0	0	25.6122	8.53739	0	0	53.4602	17.8201	0	0	0	0	56.9493
327	52.5964	0	0	17.5321	0	0	73.5774	24.5258	0	0	0	0	54.2658	0	34.6533	29.6397	41.1003	0	0	13.7001	38.6492	100	0	46.2164	56.1023	0	100	52.0341	0	0	0	0	0	0	15.7401	5.24671	0	0	0	0	0	0	0	0	0	61.2054	72.7473	44.6509	0
328	0	0	32.2167	10.7389	0	0	0	0	0	0	37.8127	12.6042	0	0	0	0	0	19.9678	0	6.65594	0	0	63.3579	21.1193	0	15.7565	0	5.25217	0	0	50.9554	16.9851	0	0	21.0595	7.01984	44.5145	0	0	14.8382	0	0	0	0	0	0	0	0	0
329	0	0	0	0	0	50.2529	0	16.751	20.6612	70.5853	0	30.4155	0	0	0	0	0	0	0	0	0	0	0	0	0	0	0	0	0	0	0	0	0	28.6279	0	9.54262	0	0	19.6197	6.53992	32.8078	42.5799	0	25.1292	0	0	0	0	0
330	0	0	0	0	0	0	10.5811	3.52705	0	0	0	0	0	41.6846	52.8603	31.515	0	0	0	0	0	0	0	0	0	0	0	0	0	0	0	0	26.3777	0	0	8.79255	0	0	0	0	0	0	0	0	29.9991	40.6468	0	23.5486	0
331	0	0	0	0	0	0	0	0	0	0	0	0	31.2182	0	0	10.4061	0	50.009	68.3995	39.4695	0	0	0	0	39.1117	0	0	13.0372	0	100	0	33.3333	0	0	0	0	0	33.153	0	11.051	0	0	0	0	34.1905	0	0	11.3968	0
332	0	100	44.1099	48.0366	19.5777	33.5439	0	17.7072	0	0	0	0	0	0	0	0	0	0	0	0	0	24.7585	45.6703	23.4763	0	6.52234	33.6495	13.3906	56.9368	0	62.6705	39.8691	38.0095	0	0	12.6698	0	31.0321	0	10.344	0	0	9.08162	3.02721	0	0	0	0	54.9445
333	100	0	0	33.3333	19.4242	0	0	6.47473	27.3898	0	0	9.12992	0	0	0	0	24.5976	0	0	8.19922	0	0	0	0	0	0	10.2274	3.40914	0	0	0	0	0	0	0	0	0	0	19.6634	6.55448	0	0	0	0	0	0	84.2577	28.0859	0
334	0	0	0	0	0	0	0	0	0	40.4459	37.438	25.9613	33.7849	19.4269	0	17.7373	0	49.991	31.6005	27.1972	35.5141	0	0	11.838	0	0	0	0	0	0	0	0	0	0	67.1937	22.3979	18.1491	0	0	6.04968	32.0384	0	0	10.6795	0	59.3532	0	19.7844	0
335	0	0	0	0	0	0	27.2969	9.09896	0	0	0	0	0	0	0	0	0	0	0	0	0	0	0	0	0	0	0	0	0	0	0	0	0	0	0	0	0	0	0	0	0	25.2647	28.5301	17.9316	0	0	0	0	0
336	0	0	0	0	0	0	0	0	0	0	0	0	0	0	0	0	17.6464	0	0	5.88213	0	0	0	0	60.8883	0	0	20.2961	0	0	37.3295	12.4432	35.6129	0	0	11.871	0	0	0	0	0	0	0	0	0	0	0	0	0
337	0	0	0	0	60.9981	0	0	20.3327	35.4668	59.5541	0	31.6736	0	0	47.1397	15.7132	0	0	0	0	0	0	0	0	0	93.4777	56.1231	49.8669	43.0632	0	0	14.3544	0	0	32.8063	10.9354	0	0	0	0	0	0	0	0	35.8104	0	0	11.9368	45.0555
338	0	0	55.8901	18.63	0	0	0	0	0	0	62.562	20.854	0	38.8884	0	12.9628	0	0	0	0	64.4859	0	54.3297	39.6052	0	0	0	0	0	0	0	0	0	0	0	0	81.8509	18.9421	80.3366	60.3765	67.9616	0	62.3883	43.45	0	0	0	0	0
339	0	0	0	0	0	66.4561	62.122	42.8594	37.1434	0	0	12.3811	34.9969	0	0	11.6656	57.756	0	0	19.252	0	75.2415	0	25.0805	0	0	0	0	0	0	0	0	0	0	0	0	0	16.8727	0	5.62425	0	74.7353	0	24.9118	0	0	15.7423	5.24742	0
340	59.291	0	0	19.7637	66.9066	0	0	22.3022	0	9.94131	0	3.31377	0	0	23.8664	7.95546	0	0	0	0	0	0	0	0	0	0	0	0	0	0	26.604	8.868	0	49.5522	60.2392	36.5971	0	0	0	0	0	0	0	0	0	0	0	0	0
341	0	44.9964	0	14.9988	0	0	0	0	0	0	0	0	0	0	0	0	0	58.9106	73.4023	44.1043	0	0	0	0	0	0	0	0	55.8052	63.1643	0	39.6565	0	0	0	0	0	0	0	0	0	0	0	0	0	41.9476	0	13.9825	0
342	0	55.0036	31.8699	28.9578	0	0	0	0	0	0	0	0	24.3771	0	0	8.1257	0	0	0	0	0	0	66.7654	22.2551	0	0	0	0	0	0	13.3835	4.46115	0	0	0	0	43.0916	0	0	14.3639	0	0	32.2764	10.7588	100	0	83.2607	61.0869	0
343	0	0	0	0	0	48.4757	0	16.1586	45.7996	22.326	0	22.7085	0	0	28.4009	9.46696	0	0	0	0	0	0	0	0	0	51.5851	54.222	35.269	0	0	0	0	100	0	0	33.3333	0	41.6714	0	13.8905	0	0	0	0	0	0	0	0	0
344	0	0	0	0	0	0	0	0	0	0	0	0	37.9461	34.5904	0	24.1789	0	11.5681	0	3.85602	0	100	0	33.3333	0	0	0	0	0	0	0	0	0	0	8.28529	2.76176	0	0	45.74	15.2467	58.9502	0	0	19.6501	0	0	0	0	0
345	0	0	0	0	0	0	100	33.3333	0	0	0	0	0	0	0	0	0	0	0	0	0	0	0	0	0	0	0	0	44.1948	0	0	14.7316	0	0	0	0	0	0	0	0	0	0	0	0	0	15.0821	0	5.02737	100
346	0	0	0	0	33.0934	0	0	11.0311	54.2004	0	0	18.0668	0	0	0	0	50.0934	7.22821	0	19.1072	0	0	0	0	37.0931	48.4149	0	28.5027	0	0	0	0	0	0	0	0	0	0	0	0	0	100	0	33.3333	0	0	0	0	0
347	40.709	0	68.1301	36.2797	0	0	0	0	0	67.7327	100	55.9109	0	65.4096	47.7328	37.7141	0	22.2931	26.5977	16.2969	0	0	0	0	0	0	0	0	0	0	60.0125	20.0042	0	50.4478	0	16.8159	56.9084	58.3286	0	38.4123	41.0498	0	21.9608	21.0035	0	0	16.7393	5.57976	0
348	0	0	0	0	0	51.5243	0	17.1748	0	0	0	0	0	0	0	0	0	0	0	0	100	0	33.2346	44.4115	62.9069	0	45.778	36.2283	0	36.8357	0	12.2786	0	0	31.4755	10.4918	0	0	54.26	18.0867	0	0	0	0	0	42.9703	0	14.3234	0
349	0	0	0	0	0	0	0	0	0	0	0	0	37.6768	0	0	12.5589	49.9066	0	0	16.6355	0	0	0	0	0	0	0	0	0	0	0	0	0	0	0	0	0	0	0	0	0	0	45.7627	15.2542	0	0	0	0	0
350	0	0	0	0	0	0	0	0	0	0	0	0	0	0	0	0	0	0	0	0	0	0	0	0	0	0	0	0	0	0	0	0	0	0	0	0	0	0	0	0	0	0	0	0	0	0	0	0	43.1954
351	0	0	0	0	0	0	0	0	0	0	7.90848	2.63616	0	0	12.9217	4.30723	0	0	0	0	0	0	0	0	0	0	0	0	0	0	0	0	0	0	0	0	0	0	0	0	0	0	0	0	0	0	0	0	0
352	0	0	0	0	0	0	0	0	0	0	0	0	0	0	0	0	0	0	45.9418	15.3139	0	0	0	0	0	0	0	0	22.4083	0	0	7.46942	0	0	0	0	0	0	0	0	0	0	0	0	14.968	0	0	4.98933	0
353	0	0	0	0	0	0	53.4556	17.8185	0	0	0	0	0	85.7635	0	28.5878	0	78.8713	0	26.2904	45.8057	0	0	15.2686	100	0	0	33.3333	0	0	0	0	0	0	0	0	0	0	59.1256	19.7085	0	0	100	33.3333	0	0	0	0	37.5149
354	100	76.9629	69.4983	82.1537	100	100	0	66.6667	100	100	92.0915	97.3638	100	0	87.0783	62.3594	100	0	0	33.3333	0	100	100	66.6667	0	100	84.1356	61.3785	61.8007	86.1506	100	82.6504	0	72.067	53.9773	42.0148	100	100	0	66.6667	100	100	0	66.6667	0	0	0	0	0
355	0	0	0	0	0	0	46.5444	15.5148	0	0	0	0	0	0	0	0	0	0	0	0	54.1943	0	0	18.0648	0	0	0	0	0	0	0	0	100	0	0	33.3333	0	0	0	0	0	0	0	0	85.032	90.0857	80.8481	85.3219	0
356	0	0	0	0	0	0	0	0	0	0	0	0	0	0	0	0	0	0	54.0582	18.0194	0	0	0	0	0	0	0	0	0	0	0	0	0	0	0	0	0	0	30.5255	10.1752	0	0	0	0	0	0	0	0	0
357	0	0	30.5017	10.1672	0	0	0	0	0	0	0	0	0	0	0	0	0	0	0	0	0	0	0	0	0	0	0	0	0	0	0	0	0	0	33.2176	11.0725	0	0	0	0	0	0	0	0	0	0	0	0	0
358	0	0	0	0	0	0	0	0	0	0	0	0	0	14.2365	0	4.74548	0	0	0	0	0	0	0	0	0	0	15.8644	5.28813	0	0	0	0	0	0	0	0	0	0	0	0	0	0	0	0	0	0	0	0	19.2897
359	0	23.0371	0	7.67904	0	0	0	0	0	0	0	0	0	0	0	0	0	21.1287	0	7.0429	0	0	0	0	0	0	0	0	15.7911	13.8494	0	9.88015	0	27.933	12.8051	13.5794	0	0	10.349	3.44966	0	0	0	0	0	9.91427	19.1519	9.68873	0
360	8.25438	0	0	2.75146	7.08431	0	4.88416	3.98949	0	0	0	0	0	0	13.1745	4.39151	0	0	0	0	0	11.5209	0	3.84028	0	0	0	0	0	0	12.9112	4.30375	0	0	0	0	0	0	0	0	0	0	0	0	29.9552	0	0	9.98507	0
361	0	0	11.1716	3.72387	0	0	0	0	0	1.4785	7.64764	3.04205	0	0	0	0	53.8748	0	0	17.9583	18.0421	0	0	6.01402	0	0	0	0	0	0	0	0	0	0	0	0	13.3263	0	0	4.44208	0	0	0	0	0	0	0	0	44.4923
362	0	0	0	0	0	0	0	0	0	0	0	0	5.52919	5.40382	0	3.64434	0	11.852	6.58174	6.14457	0	0	0	0	0	0	0	0	0	5.13047	0	1.71016	0	0	0	0	0	0	0	0	0	0	5.52288	1.84096	0	30.372	0	10.124	0
363	0	34.9346	0	11.6449	0	0	27.2448	9.08161	6.82365	0	0	2.27455	0	0	0	0	46.1252	0	0	15.3751	0	0	0	0	0	100	0	33.3333	0	0	0	0	42.3044	0	0	14.1015	0	11.2898	0	3.76327	0	0	0	0	0	0	0	0	0
364	9.13692	0	11.5743	6.90375	24.6926	100	0	41.5642	0	6.67309	0	2.22436	0	0	17.2278	5.74259	0	0	11.6561	3.88535	0	25.2798	19.0797	14.7865	29.248	0	0	9.74932	14.308	0	0	4.76932	0	0	0	0	23.1941	0	16.5634	13.2525	0	0	0	0	0	0	0	0	55.5077
365	0	0	0	0	0	0	0	0	0	0	0	0	0	0	0	0	0	0	0	0	0	0	0	0	0	0	20.7181	6.90603	0	13.9339	0	4.64465	0	0	100	33.3333	0	0	0	0	14.6087	34.6646	23.5752	24.2828	0	0	0	0	0
366	0	0	0	0	0	0	0	0	0	91.8484	0	30.6161	0	0	0	0	0	0	0	0	0	0	0	0	0	0	0	0	0	0	0	0	0	0	0	0	0	0	0	0	5.27036	0	0	1.75679	70.0448	0	0	23.3483	0
367	0	65.0654	0	21.6885	0	0	0	0	0	0	0	0	0	0	0	0	0	88.148	0	29.3827	0	0	0	0	0	0	0	0	0	0	0	0	57.6956	100	0	52.5652	63.4797	0	0	21.1599	80.121	0	0	26.707	0	69.628	100	56.5427	0
368	0	0	0	0	68.2231	0	0	22.741	0	0	0	0	94.4708	0	0	31.4903	0	0	0	0	81.9579	0	0	27.3193	0	0	0	0	0	0	0	0	0	0	0	0	0	0	0	0	0	0	70.902	23.634	0	0	0	0	0
369	82.6087	0	77.2541	53.2876	0	0	67.871	22.6237	93.1764	0	92.3524	61.8429	0	94.5962	69.5977	54.7313	0	0	81.7622	27.2541	0	63.1994	80.9203	48.0399	70.752	0	79.2819	50.0113	85.692	80.9356	87.0888	84.5721	0	0	0	0	0	88.7102	83.4366	57.3823	0	65.3354	0	21.7785	0	0	0	0	0
370	0	83.6707	0	27.8902	0	0	0	0	0	0	0	0	0	0	0	0	0	55.5159	0	18.5053	0	0	0	0	0	89.1153	0	29.7051	0	0	0	0	0	0	0	0	80.5342	0	0	26.8447	0	0	0	0	0	0	56.0646	18.6882	0
371	0	0	0	0	0	0	0	0	0	0	0	0	0	0	0	0	0	0	0	0	0	0	0	0	0	0	0	0	0	0	0	0	94.5093	100	100	98.1698	0	0	0	0	0	0	0	0	100	95.8849	0	65.295	0
372	0	0	0	0	0	0	0	0	0	0	0	0	0	0	0	0	0	0	0	0	0	0	0	0	0	0	0	0	0	0	0	0	0	0	0	0	0	0	0	0	0	0	0	0	0	0	0	0	0
373	0	0	0	0	0	90.9196	0	30.3065	0	0	0	0	0	0	0	0	0	0	0	0	0	0	0	0	0	0	0	0	0	0	0	0	0	0	0	0	0	0	0	0	0	100	0	33.3333	0	0	43.9354	14.6451	0
374	0	0	0	0	0	0	0	0	0	0	0	0	0	0	0	0	0	0	0	0	0	0	0	0	0	0	0	0	0	0	0	0	0	0	0	0	0	0	0	0	0	0	0	0	0	0	0	0	0
375	100	0	0	33.3333	0	0	0	0	0	0	0	0	0	0	0	0	77.6485	0	0	25.8828	69.3864	0	0	23.1288	0	10.8847	0	3.62825	0	0	0	0	0	0	0	0	0	0	100	33.3333	0	0	100	33.3333	0	0	0	0	89.2061
376	0	16.3293	0	5.44308	100	9.08036	100	69.6935	100	100	100	100	100	100	100	100	22.3515	44.4841	100	55.6119	0	100	100	66.6667	0	0	100	33.3333	0	100	100	66.6667	0	0	0	0	19.4658	100	0	39.8219	100	0	0	33.3333	0	0	0	0	10.7939
377	0	0	100	33.3333	0	0	0	0	0	0	0	0	0	0	0	0	0	0	0	0	0	0	0	0	0	0	0	0	0	0	0	0	5.49074	0	0	1.83025	0	0	0	0	0	0	0	0	0	4.11513	0	1.37171	0
378	0	0	0	0	0	0	0	0	0	0	0	0	0	0	0	0	0	0	0	0	30.6136	0	0	10.2045	100	0	0	33.3333	0	0	0	0	0	0	0	0	0	0	0	0	0	0	0	0	0	0	0	0	0
379	0	0	0	0	0	0	0	0	0	0	0	0	0	0	0	0	0	0	0	0	0	0	0	0	0	0	0	0	0	0	0	0	0	0	0	0	0	0	0	0	0	0	0	0	0	0	0	0	0
380	0	0	0	0	0	0	0	0	0	0	0	0	25.8706	0	0	8.62353	0	0	0	0	0	0	0	0	0	0	0	0	0	0	0	0	29.6574	0	0	9.88581	0	0	0	0	52.6409	0	0	17.547	0	0	22.6237	7.54122	0
381	0	37.768	50.4691	29.4124	0	85.4443	0	28.4814	84.9242	0	38.3957	41.1067	0	0	43.8274	14.6091	0	38.1584	0	12.7195	0	0	36.2943	12.0981	52.8464	45.1053	67.7844	55.2454	47.0956	100	49.3575	65.4843	0	0	0	0	0	0	100	33.3333	0	0	0	0	0	0	0	0	0
382	0	0	0	0	100	0	89.2245	63.0748	0	22.2636	0	7.4212	41.724	72.3523	0	38.0254	0	0	82.1228	27.3743	45.2031	85.0483	0	43.4171	0	0	0	0	0	0	0	0	0	0	0	0	100	43.0338	0	47.6779	0	55.2847	58.5573	37.9473	0	0	0	0	78.9318
383	80.6376	0	0	26.8792	0	0	0	0	0	0	0	0	0	0	0	0	0	0	0	0	0	0	0	0	0	0	0	0	0	0	0	0	70.3426	100	100	90.1142	0	0	0	0	47.3591	0	0	15.7864	91.062	83.7498	67.4955	80.7691	0
384	0	0	23.3385	7.77952	0	0	0	0	0	0	0	0	0	0	0	0	0	0	0	0	0	0	0	0	47.1536	0	0	15.7179	0	0	34.7658	11.5886	0	0	0	0	0	0	0	0	0	0	0	0	0	0	0	0	0
385	0	0	0	0	0	0	10.7755	3.59182	0	23.3381	0	7.77937	0	0	0	0	0	0	0	0	0	0	0	0	0	0	0	0	0	0	0	0	0	0	0	0	0	0	0	0	0	0	0	0	0	0	0	0	0
386	0	16.3532	0	5.45107	0	14.5557	0	4.85191	15.0758	0	9.42959	8.16845	0	0	0	0	100	0	17.8772	39.2924	54.7969	0	0	18.2656	0	0	32.2156	10.7385	0	0	0	0	0	0	0	0	0	5.38101	0	1.79367	0	0	41.4427	13.8142	8.93799	0	9.88086	6.27295	21.0682
387	0	0	0	0	0	0	0	0	0	0	0	0	32.4054	0	0	10.8018	0	7.81788	0	2.60596	0	0	0	0	0	24.6051	0	8.20171	0	0	15.8767	5.29225	0	0	0	0	0	0	0	0	0	0	0	0	0	16.2502	0	5.41673	0
388	19.3624	0	26.1923	15.1849	0	0	0	0	0	0	0	0	0	0	0	0	0	0	0	0	0	14.9517	0	4.9839	0	0	0	0	0	0	0	0	0	0	0	0	0	0	0	0	0	0	0	0	0	0	0	0	0
389	0	45.8788	0	15.2929	0	0	0	0	0	54.3983	52.1747	35.5243	0	27.6477	56.1726	27.9401	0	54.0237	0	18.0079	0	0	63.7057	21.2352	0	30.2896	0	10.0965	52.9044	0	0	17.6348	0	0	0	0	0	51.5852	0	17.1951	0	44.7153	0	14.9051	0	0	0	0	0
390	87.1828	0	75.34	54.1743	86.957	79.2096	100	88.7222	0	0	0	0	0	72.4796	0	24.1599	74.4979	0	49.3854	41.2944	0	0	0	0	86.569	0	85.8845	57.4845	0	78.9645	100	59.6548	0	0	0	0	85.6537	0	79.924	55.1926	58.3933	0	61.8989	40.0974	0	0	0	0	0
391	0	0	0	0	0	0	0	0	100	0	0	33.3333	68.7281	0	0	22.9094	0	62.7343	0	20.9114	66.5914	83.196	0	49.9291	0	0	0	0	0	0	0	0	81.7231	100	100	93.9077	0	0	0	0	0	0	0	0	100	100	100	100	79.3789
392	0	0	0	0	0	0	0	0	0	0	0	0	0	0	0	0	0	0	0	0	0	0	0	0	0	73.3431	0	24.4477	0	0	0	0	0	0	0	0	0	0	0	0	21.8353	0	0	7.27844	0	0	0	0	0
393	0	0	0	0	0	0	0	0	0	0	100	33.3333	0	0	0	0	0	0	0	0	0	0	0	0	0	0	0	0	0	0	0	0	0	0	0	0	0	0	0	0	0	0	0	0	0	0	0	0	0
394	0	23.4596	24.66	16.0398	0	0	0	0	0	0	0	0	0	0	100	33.3333	0	0	0	0	0	0	0	0	13.431	0	0	4.47699	0	5.91737	0	1.97246	0	0	0	0	0	0	0	0	0	0	0	0	0	0	0	0	0
395	0	0	0	0	0	20.7904	0	6.93015	0	100	0	33.3333	31.2719	0	0	10.424	0	0	0	0	19.2266	16.804	0	12.0102	0	0	14.1155	4.70516	100	0	0	33.3333	0	0	0	0	14.3463	0	0	4.78209	0	0	0	0	0	0	0	0	20.6211
396	0	0	0	0	13.043	0	0	4.34765	0	0	0	0	0	0	0	0	25.5021	0	22.5474	16.0165	0	0	0	0	0	0	0	0	0	0	0	0	0	0	0	0	0	0	20.076	6.69198	0	0	0	0	0	0	0	0	0
397	0	0	0	0	0	0	0	0	0	0	0	0	0	0	0	0	0	0	0	0	14.182	0	100	38.0607	0	26.6569	0	8.88564	0	15.1182	0	5.03939	0	0	0	0	0	0	0	0	19.7713	100	0	39.9238	0	0	0	0	0
398	12.8172	0	0	4.2724	0	0	0	0	0	0	0	0	0	27.5204	0	9.17346	0	37.2657	0	12.4219	0	0	0	0	0	0	0	0	0	0	0	0	0	0	0	0	0	0	0	0	0	0	38.1011	12.7004	0	0	0	0	0
399	0	76.5404	0	25.5135	0	0	0	0	0	0	0	0	0	0	0	0	0	0	28.0673	9.35575	0	0	0	0	0	0	0	0	0	0	0	0	18.2769	0	0	6.0923	0	0	0	0	0	0	0	0	0	0	0	0	0
400	0	0	60.7876	20.2625	0	0	73.1491	24.383	33.6446	0	38.4596	24.0347	0	0	0	0	0	0	0	0	0	25.9266	0	8.6422	0	30.7408	0	10.2469	43.5498	0	56.015	33.1883	0	0	0	0	0	53.4816	0	17.8272	0	0	0	0	13.078	0	0	4.35932	44.9201
401	31.0106	0	0	10.3369	0	72.3788	0	24.1263	0	18.2786	0	6.09288	49.5544	65.0049	41.6404	52.0666	0	0	0	0	0	0	0	0	20.3579	0	0	6.78596	0	0	0	0	0	0	91.4452	30.4817	0	0	79.4909	26.497	0	37.5356	0	12.5119	0	0	0	0	0
402	0	0	0	0	0	0	0	0	0	50.774	0	16.9247	0	0	0	0	0	0	0	0	0	0	0	0	25.7875	0	0	8.59582	0	0	0	0	49.4352	0	0	16.4784	63.4871	0	0	21.1624	17.5188	0	0	5.83961	27.0652	0	72.9001	33.3218	0
403	0	41.6182	0	13.8727	0	0	0	0	0	0	0	0	0	0	0	0	0	0	90.5474	30.1825	42.3464	49.0642	0	30.4702	0	0	50.9808	16.9936	0	45.9824	0	15.3275	0	0	0	0	0	0	0	0	0	0	0	0	0	0	0	0	0
404	0	0	0	0	72.3401	0	0	24.1134	0	0	0	0	0	0	0	0	0	0	0	0	0	0	48.6472	16.2157	0	0	32.4266	10.8089	0	0	0	0	0	73.4382	0	24.4794	0	0	0	0	0	0	0	0	0	54.1893	0	18.0631	55.0799
405	0	0	39.2124	13.0708	0	0	0	0	26.2523	0	0	8.75077	0	0	0	0	26.7167	100	0	42.2389	0	0	0	0	53.8546	0	0	17.9515	56.4502	0	0	18.8167	0	0	0	0	0	21.6933	0	7.2311	0	24.659	0	8.21966	0	45.8107	0	15.2702	0
406	0	29.4539	0	9.81796	0	0	26.8509	8.95031	0	12.2187	0	4.07289	0	0	0	0	0	0	0	0	0	0	0	0	0	69.2592	0	23.0864	0	54.0176	0	18.0059	0	0	0	0	0	0	0	0	0	37.8054	100	45.9351	0	0	0	0	0
407	68.9894	0	0	22.9965	27.6599	0	0	9.21996	40.1031	0	0	13.3677	0	34.9951	58.3596	31.1182	0	0	9.45263	3.15088	0	0	0	0	0	0	0	0	0	0	0	0	0	0	0	0	36.5129	0	20.5091	19.0073	26.9594	0	0	8.98648	0	0	0	0	0
408	0	28.9279	0	9.64264	0	0	0	0	0	18.7287	61.5404	26.7564	50.4456	0	0	16.8152	73.2833	0	0	24.4278	57.6536	25.0092	0	27.5543	0	0	16.5926	5.53087	0	0	43.985	14.6617	50.5648	0	8.5548	19.7065	0	24.8251	0	8.27505	55.5217	0	0	18.5072	0	0	27.0999	9.03331	0
409	0	0	0	0	0	27.6212	0	9.20707	0	0	0	0	0	0	0	0	0	0	0	0	0	0	51.3528	17.1176	0	0	0	0	0	0	0	0	0	26.5618	0	8.85395	0	0	0	0	0	0	0	0	59.8568	0	0	19.9523	0
410	0	0	21.1755	7.05851	0	0	0	0	0	0	0	0	0	16.2551	0	5.41836	0	0	0	0	0	0	21.1216	7.04055	0	0	0	0	20.7203	0	0	6.90677	0	0	0	0	0	0	0	0	0	0	0	0	0	21.7198	0	7.23993	0
411	58.4813	0	0	19.4938	0	57.4456	32.8267	30.0908	0	0	0	0	0	0	0	0	0	0	0	0	0	0	0	0	0	0	0	0	0	0	0	0	0	0	0	0	0	0	0	0	0	40.8678	0	13.6226	0	0	0	0	0
412	0	60.3166	0	20.1055	0	0	0	0	100	0	0	33.3333	0	0	0	0	0	0	0	0	0	100	0	33.3333	0	0	0	0	0	0	0	0	0	0	0	0	100	0	0	33.3333	0	0	0	0	0	0	36.569	12.1897	0
413	0	0	46.3712	15.4571	100	0	52.2938	50.7646	0	100	73.1914	57.7305	91.1387	60.056	86.0807	79.0918	84.4303	77.2117	100	87.214	73.5659	0	78.8784	50.8148	100	100	0	66.6667	79.2797	100	100	93.0932	25.5598	63.2041	0	29.588	0	0	0	0	100	0	41.025	47.0083	0	78.2802	0	26.0934	100
414	0	0	0	0	0	42.5544	0	14.1848	0	0	0	0	0	0	0	0	0	0	0	0	0	0	0	0	0	0	0	0	0	0	0	0	30.9677	0	76.2241	35.7306	0	0	91.7758	30.5919	0	19.3083	0	6.43609	100	0	0	33.3333	0
415	0	0	0	0	0	0	0	0	0	0	0	0	0	0	0	0	0	0	0	0	0	0	0	0	0	0	0	0	0	0	0	0	0	0	0	0	0	100	0	33.3333	0	0	0	0	0	0	49.4932	16.4977	0
416	10.6721	0	0	3.55738	0	0	0	0	0	0	26.8086	8.93619	0	0	0	0	0	22.7883	0	7.5961	0	0	0	0	0	0	100	33.3333	0	0	0	0	0	0	0	0	0	0	0	0	0	0	0	0	0	0	0	0	0
417	0	0	32.4532	10.8177	0	0	0	0	0	0	0	0	0	23.6889	0	7.8963	0	0	0	0	0	0	0	0	0	0	0	0	0	0	0	0	0	0	0	0	0	0	0	0	0	0	0	0	0	0	0	0	0
418	30.8466	39.6834	0	23.51	0	0	0	0	0	0	0	0	8.86127	0	0	2.95376	15.5697	0	0	5.1899	0	0	0	0	0	0	0	0	0	0	0	0	43.4725	0	23.7759	22.4161	0	0	8.22423	2.74141	0	8.66013	0	2.88671	0	0	0	0	0
419	0	0	0	0	0	0	14.8794	4.95981	0	0	0	0	0	0	13.9193	4.63975	0	0	0	0	26.4341	0	0	8.81135	0	0	0	0	0	0	0	0	0	36.7959	0	12.2653	0	0	0	0	0	31.1638	58.975	30.0462	0	0	13.9379	4.64595	0
420	0	0	0	0	0	0	0	0	32.323	0	0	10.7743	0	0	0	0	0	0	35.7495	11.9165	0	0	0	0	0	0	0	0	0	0	0	0	0	0	0	0	0	0	0	0	0	0	0	0	0	0	0	0	38.4086
421	0	31.1954	0	10.3985	0	30.6334	22.1114	17.5816	0	0	48.4204	16.1401	18.9783	0	0	6.32611	31.2318	0	0	10.4106	0	0	27.7912	9.26373	41.8645	18.1351	0	19.9999	0	0	0	0	0	0	0	0	10.4902	37.9545	11.1974	19.8807	0	0	0	0	0	0	0	0	0
422	0	0	0	0	0	0	0	0	0	0	0	0	0	0	0	0	0	0	0	0	0	0	0	0	0	0	100	33.3333	0	0	40.4098	13.4699	0	0	0	0	0	0	0	0	0	0	0	0	0	0	19.6501	6.55005	0
423	15.5585	0	78.2307	31.2631	26.5324	0	0	8.84414	0	0	0	0	0	21.4941	0	7.16469	0	0	0	0	0	76.2955	0	25.4318	0	0	0	0	55.4555	51.6335	0	35.6964	0	0	53.6789	17.893	0	15.7828	0	5.26094	0	0	100	33.3333	34.8743	0	0	11.6248	0
424	0	0	0	0	0	0	0	0	0	0	19.1525	6.38416	0	0	0	0	0	79.0969	27.4883	35.5284	0	0	0	0	0	0	0	0	0	0	0	0	100	20.4874	0	40.1625	0	0	5.90409	1.96803	56.1305	0	0	18.7102	0	0	0	0	18.6374
425	0	0	0	0	0	0	0	0	0	100	0	33.3333	0	0	0	0	0	0	0	0	0	0	0	0	58.1355	0	0	19.3785	0	0	0	0	0	0	0	0	27.499	0	0	9.16632	0	0	0	0	0	56.0367	42.5948	32.8771	0
426	0	13.0462	0	4.34873	0	0	0	0	27.1256	0	0	9.04187	0	0	0	0	0	0	36.7622	12.2541	100	23.7045	0	41.2348	0	0	0	0	0	0	0	0	0	0	0	0	0	0	0	0	0	100	0	33.3333	0	0	0	0	0
427	84.4415	0	0	28.1472	73.4676	69.3666	77.8886	73.5743	0	0	0	0	0	35.6512	0	11.8837	0	0	0	0	0	0	72.2088	24.0696	0	0	0	0	44.5445	0	59.5902	34.7116	0	0	0	0	0	46.2626	0	15.4209	0	0	0	0	0	0	0	0	42.954
428	0	0	21.7693	7.25643	0	0	0	0	0	0	0	0	81.0217	0	100	60.3406	0	0	0	0	0	0	0	0	0	81.8649	0	27.2883	0	48.3665	0	16.1222	0	79.5126	46.3211	41.9446	0	0	0	0	0	0	0	0	65.1257	0	37.7551	34.2936	0
429	0	55.7584	0	18.5861	0	0	0	0	40.5514	0	32.4271	24.3262	0	42.8548	0	14.2849	68.7682	20.9031	0	29.8904	0	0	0	0	0	0	0	0	0	0	0	0	0	0	0	0	62.0109	0	82.8985	48.3031	43.8695	0	0	14.6232	0	43.9633	0	14.6544	0
430	0	0	49.568	16.5227	0	0	43.2963	14.4321	0	21.5227	57.0747	26.1991	72.8768	0	0	24.2923	43.1721	0	36.0464	26.4062	33.1386	68.5914	73.5376	58.4225	84.4195	0	54.1189	46.1795	40.2589	28.4484	28.4289	32.3787	0	0	0	0	0	0	0	0	0	44.9344	76.9965	40.6436	0	0	0	0	0
431	0	0	0	0	0	47.9281	0	15.976	0	0	0	0	0	0	0	0	0	0	0	0	0	0	0	0	0	0	0	0	0	0	0	0	0	0	0	0	0	0	0	0	42.0091	0	0	14.003	0	0	24.4108	8.13694	38.3837
432	61.221	76.491	0	45.904	50.8094	0	0	16.9365	0	0	0	0	0	0	0	0	0	0	0	0	22.6937	0	0	7.56457	0	0	0	0	0	0	0	0	40.4312	0	50.7964	30.4092	0	37.3489	0	12.4496	0	0	0	0	0	30.0234	0	10.0078	0
433	0	0	0	0	0	0	0	0	0	54.4169	0	18.139	0	0	0	0	21.5633	50.3364	0	23.9666	0	0	0	0	0	0	0	0	0	0	0	0	0	20.287	0	6.76234	0	0	0	0	0	0	0	0	0	0	33.5259	11.1753	0
434	0	0	0	0	0	0	30.177	10.059	65.7003	0	0	21.9001	0	0	0	0	0	0	26.2055	8.73515	44.1677	31.4086	26.4624	34.0129	0	0	0	0	0	0	0	0	0	0	0	0	0	62.6511	0	20.8837	0	40.657	0	13.5523	0	0	0	0	27.041
435	0	0	0	0	0	52.0719	0	17.3573	0	0	0	0	0	0	100	33.3333	0	0	0	0	0	0	0	0	0	0	0	0	0	0	0	0	17.8255	0	0	5.94183	100	0	0	33.3333	27.58	0	0	9.19335	0	11.6876	0	3.89587	0
436	0	0	50.432	16.8107	0	0	0	0	0	0	42.9253	14.3084	0	0	0	0	0	0	0	0	0	0	0	0	15.5805	0	45.8811	20.4872	0	0	34.1603	11.3868	0	25.3194	0	8.43981	0	0	0	0	0	0	23.0035	7.66785	0	0	0	0	0
437	0	0	0	0	0	0	0	0	0	0	0	0	0	100	0	33.3333	0	0	0	0	0	0	0	0	0	0	0	0	59.7411	71.5516	0	43.7642	0	0	0	0	0	0	57.8	19.2667	0	0	0	0	100	0	42.0633	47.3544	0
438	0	23.509	0	7.83634	0	0	26.5267	8.84223	34.2997	0	0	11.4332	27.1232	0	0	9.04106	35.2646	0	37.7482	24.3376	0	0	0	0	0	0	0	0	0	0	37.4109	12.4703	41.7434	0	49.2036	30.3157	0	0	0	0	30.4109	14.4086	0	14.9398	0	58.2889	0	19.4296	0
439	38.779	0	0	12.9263	49.1906	0	0	16.3969	0	24.0604	0	8.02015	0	0	0	0	0	49.6636	0	16.5545	0	0	0	0	0	0	0	0	0	0	0	0	0	54.3936	0	18.1312	0	0	42.2	14.0667	0	0	0	0	0	0	0	0	34.5753
440	0	0	0	0	0	0	0	0	0	0	0	0	24.8063	0	0	8.26878	0	0	0	0	0	0	0	0	0	31.5297	25.5297	19.0198	0	0	0	0	0	0	0	0	0	0	0	0	0	0	60.8634	20.2878	0	0	0	0	0
441	0	0	0	0	0	0	0	0	14.3461	0	24.1488	12.8316	0	0	0	0	0	0	0	0	20.2838	0	0	6.76126	38.7858	0	0	12.9286	0	0	0	0	0	0	0	0	0	0	0	0	0	21.8071	0	7.26902	0	0	32.4631	10.821	0
442	0	0	0	0	0	0	0	0	0	0	0	0	0	22.7687	0	7.58957	0	0	0	0	0	0	0	0	53.287	0	0	17.7623	0	0	0	0	0	0	0	0	31.5113	0	0	10.5038	0	0	0	0	0	0	0	0	0
443	70.1962	0	76.861	49.0191	100	62.3328	0	54.1109	0	0	0	0	0	0	0	0	60.7686	0	0	20.2562	0	57.1285	59.8473	38.9919	0	0	0	0	0	54.7613	0	18.2538	0	0	0	0	0	52.4316	0	17.4772	0	29.3081	0	9.76938	0	0	0	0	0
444	0	100	0	33.3333	0	0	0	0	0	48.068	59.7856	35.9512	38.6056	0	59.1075	32.571	0	100	0	33.3333	0	0	0	0	0	37.3747	29.0475	22.1408	41.8458	0	0	13.9486	0	0	0	0	68.4887	0	55.2379	41.2422	100	0	0	33.3333	77.6961	0	0	25.8987	65.0086
445	0	0	0	0	0	0	100	33.3333	85.6539	0	0	28.5513	0	30.1251	0	10.0417	0	0	0	0	51.2379	31.015	0	27.4176	0	0	0	0	0	0	0	0	100	100	0	66.6667	0	0	0	0	0	0	0	0	0	38.0882	42.4518	26.8466	0
446	0	0	0	0	0	37.6672	0	12.5557	0	0	0	0	0	0	0	0	0	0	52.6764	17.5588	0	0	40.1527	13.3842	0	0	0	0	25.0661	17.3173	0	14.1278	0	0	0	0	0	0	0	0	0	0	39.1366	13.0455	0	0	0	0	0
447	0	0	0	0	0	0	0	0	0	0	0	0	36.5881	0	0	12.196	0	0	47.3236	15.7745	0	0	0	0	0	0	0	0	0	27.9214	100	42.6405	0	0	0	0	0	47.5684	0	15.8561	0	0	0	0	0	0	25.0851	8.36171	0
448	0	0	23.139	7.713	0	0	0	0	0	0	0	0	0	47.1062	0	15.7021	0	0	0	0	28.4784	11.8565	0	13.445	7.92719	31.0955	0	13.0076	0	0	0	0	0	0	100	33.3333	0	0	0	0	0	0	0	0	0	61.9118	0	20.6373	0
449	29.8038	0	0	9.9346	0	0	0	0	0	51.932	16.0656	22.6659	0	0	40.8925	13.6308	39.2314	0	0	13.0771	0	0	0	0	0	0	45.4228	15.1409	33.0882	0	0	11.0294	0	0	0	0	0	0	44.7621	14.9207	0	48.8848	0	16.2949	22.3039	0	0	7.43462	34.9914
450	0	0	0	0	0	0	23.3936	7.79786	0	0	0	0	51.2924	0	0	17.0975	0	0	0	0	0	0	46.5781	15.526	23.4697	0	0	7.82322	0	0	0	0	0	0	0	0	0	0	0	0	54.0439	0	0	18.0146	0	0	0	0	0
451	0	0	0	0	0	0	0	0	68.0891	0	0	22.6964	0	0	0	0	0	0	0	0	0	26.8886	0	8.96288	0	0	0	0	0	0	63.9841	21.328	65.2344	0	0	21.7448	0	0	0	0	0	0	0	0	0	0	26.0961	8.6987	0
452	0	0	0	0	100	47.46	0	49.1533	0	0	0	0	0	52.5666	0	17.5222	0	0	14.1056	4.70186	16.8848	0	0	5.62827	0	71.9243	0	23.9748	100	0	0	33.3333	0	0	20.5663	6.85543	100	0	0	33.3333	0	0	74.5685	24.8562	0	0	0	0	0
453	30.2983	44.2666	0	24.855	0	0	0	0	0	0	0	0	0	0	0	0	0	0	0	0	0	0	0	0	0	0	0	0	0	0	0	0	0	56.4034	0	18.8011	0	0	79.9598	26.6533	0	0	0	0	40.5771	0	0	13.5257	100
454	0	0	66.8779	22.2926	0	15.8763	0	5.29211	20.7902	0	0	6.93008	0	0	0	0	0	100	0	33.3333	0	25.8577	0	8.61923	0	0	32.4344	10.8115	0	64.1691	0	21.3897	0	0	43.3136	14.4379	0	0	0	0	0	0	0	0	0	0	39.7054	13.2351	0
455	0	55.7334	0	18.5778	0	0	76.6064	25.5355	0	0	0	0	0	0	24.2994	8.0998	42.1581	0	85.8944	42.6842	0	0	53.4219	17.8073	76.5303	0	0	25.5101	0	0	0	0	34.7656	0	0	11.5885	0	0	0	0	0	62.8147	0	20.9382	0	0	0	0	0
456	69.7017	0	0	23.2339	0	0	0	0	0	55.7049	0	18.5683	0	0	0	0	0	0	0	0	0	0	0	0	0	0	0	0	0	0	0	0	0	0	0	0	0	100	0	33.3333	17.9521	0	6.16801	8.04004	0	0	0	0	0
457	0	0	0	0	0	0	0	0	0	0	63.033	21.011	48.7076	0	0	16.2359	0	0	0	0	0	0	0	0	0	0	19.9283	6.64275	0	35.8309	0	11.9436	0	0	0	0	0	0	0	0	0	0	0	0	0	0	0	0	0
458	0	0	33.1221	11.0407	0	0	0	0	11.1207	44.2951	0	18.4719	0	47.4334	0	15.8111	57.8419	0	0	19.2806	0	47.2537	0	15.7512	0	28.0757	0	9.35857	0	0	36.0159	12.0053	0	43.5966	0	14.5322	0	0	20.0402	6.68005	28.004	37.1853	0	21.7298	0	0	34.1985	11.3995	0
459	0	0	0	0	0	36.6636	0	12.2212	0	0	36.967	12.3223	0	0	75.7006	25.2335	0	0	0	0	83.1152	0	0	27.7051	0	0	47.6373	15.8791	0	0	0	0	0	0	36.1201	12.04	0	0	0	0	0	0	19.2635	6.42117	59.4229	0	0	19.8076	0
460	0	0	0	0	0	36.7729	54.0635	30.2788	0	0	0	0	0	0	0	0	0	0	55.812	18.604	0	0	0	0	24.4821	0	0	8.16069	0	82.7999	19.9732	34.2577	26.2668	0	0	8.75559	30.9549	0	0	10.3183	0	0	0	0	0	0	0	0	35.4568
461	0	0	32.4075	10.8025	30.7901	0	0	10.2634	0	37.9111	0	12.637	0	0	0	0	0	61.6531	0	20.551	0	0	0	0	0	20.8357	0	6.94522	0	0	0	0	0	0	0	0	0	0	0	0	0	38.7452	21.5066	20.0839	0	53.3393	0	17.7798	0
462	23.487	0	0	7.829	0	0	0	0	0	0	0	0	0	0	0	0	0	0	0	0	0	56.7652	0	18.9217	0	0	0	0	0	0	0	0	45.1943	0	0	15.0648	0	0	0	0	0	0	0	0	0	0	0	0	23.4702
463	0	0	0	0	0	0	0	0	0	0	0	0	0	33.103	0	11.0343	0	0	0	0	0	0	0	0	0	0	0	0	41.2398	0	0	13.7466	0	0	41.3746	13.7915	0	0	0	0	54.5213	0	0	18.1738	51.989	0	0	17.3297	0
464	33.6179	0	0	11.206	0	0	0	0	30.8074	0	100	43.6025	0	0	100	33.3333	0	28.8282	44.188	24.3388	58.9419	0	0	19.6473	42.2047	0	0	14.0682	0	0	31.9597	10.6532	0	0	0	0	0	0	0	0	0	0	78.4934	26.1645	0	0	0	0	0
465	0	100	0	33.3333	34.8209	36.2169	45.9365	38.9914	69.1926	62.0889	0	43.7605	45.5789	0	0	15.193	0	0	0	0	0	43.2348	66.4374	36.5574	0	79.1643	0	26.3881	12.0686	0	0	4.02286	0	18.8935	0	6.29783	0	0	0	0	0	0	0	0	0	0	100	33.3333	0
466	0	0	0	0	0	0	0	0	0	0	0	0	0	0	0	0	61.3918	0	0	20.4639	0	0	33.5626	11.1875	0	0	0	0	0	17.2001	0	5.73335	0	0	0	0	40.4643	100	100	80.1548	0	61.2548	0	20.4183	0	46.6607	0	15.5536	0
467	42.8951	0	0	14.2984	0	27.0102	0	9.00339	0	0	0	0	0	0	0	0	0	0	0	0	0	0	0	0	0	0	0	0	0	0	0	0	0	81.1065	58.6254	46.5773	0	0	0	0	0	0	0	0	0	0	0	0	0
468	0	0	67.5925	22.5308	0	0	0	0	0	0	0	0	54.4211	66.897	0	40.4394	0	0	0	0	41.0581	0	0	13.686	33.3132	0	0	11.1044	0	0	48.0671	16.0224	0	0	0	0	0	0	0	0	45.4787	0	0	15.1596	48.011	0	0	16.0037	0
469	0	0	0	0	34.389	0	0	11.463	0	0	0	0	0	0	0	0	38.6082	9.51869	0	16.0423	0	0	0	0	0	0	0	0	46.6916	0	0	15.5639	28.539	0	0	9.51299	28.5808	0	0	9.52695	0	0	0	0	0	0	0	0	41.0729
470	0	0	0	0	0	0	39.1377	13.0459	0	0	28.1832	9.39441	0	0	0	0	0	0	66.7911	22.2637	0	40.0919	0	13.364	0	31.2622	0	10.4207	0	0	0	0	0	0	0	0	0	0	43.5508	14.5169	0	0	0	0	0	40.5987	0	13.5329	0
471	38.7484	0	37.0165	25.255	0	0	0	0	16.7178	70.136	0	28.9513	0	0	0	0	0	0	0	0	0	0	38.0385	12.6795	63.5011	0	38.1108	33.8706	0	0	0	0	0	0	0	0	0	32.8023	0	10.9341	0	0	0	0	0	0	36.6453	12.2151	0
472	0	0	0	0	0	0	0	0	0	0	0	0	35.1764	0	0	11.7255	0	13.638	0	4.546	52.6237	0	0	17.5412	0	0	0	0	0	0	0	0	0	38.9471	48.1732	29.0401	71.543	0	0	23.8477	0	39.4399	50.2043	29.8814	30.0494	0	0	10.0165	0
473	0	73.2756	0	24.4252	54.9647	21.4358	0	25.4668	0	0	0	0	0	0	0	0	0	0	0	0	0	0	0	0	0	0	0	0	34.2297	44.8111	0	26.3469	0	0	0	0	0	37.8901	0	12.63	38.4882	0	0	12.8294	0	0	0	0	0
474	0	0	26.5229	8.84097	0	0	7.6818	2.5606	0	0	0	0	22.635	40.2447	0	20.9599	0	86.362	0	28.7873	47.3763	0	0	15.7921	0	0	0	0	0	0	0	0	0	0	0	0	0	0	20.1821	6.72736	0	0	0	0	0	0	0	0	0
475	61.2516	0	0	20.4172	0	0	53.1805	17.7268	0	0	0	0	0	0	100	33.3333	35.7052	0	0	11.9017	0	24.8497	0	8.28323	0	0	41.3871	13.7957	0	0	0	0	38.464	0	0	12.8213	0	0	0	0	0	0	0	0	69.9506	0	36.2139	35.3882	0
476	0	0	0	0	24.9117	0	0	8.30391	0	0	0	0	0	0	0	0	0	0	0	0	0	0	0	0	0	25.6931	0	8.56436	0	0	72.7798	24.2599	0	61.0529	0	20.351	0	29.3075	36.2671	21.8582	0	0	9.76469	3.2549	0	35.4849	0	11.8283	100
477	0	0	0	0	0	0	0	0	83.2822	29.864	71.8168	61.6543	0	0	0	0	0	0	33.2089	11.0696	0	0	0	0	36.4989	0	0	12.1663	0	55.1889	0	18.3963	0	0	0	0	0	0	0	0	61.5118	60.5601	0	40.6906	0	0	0	0	0
478	0	26.7244	36.4606	21.0617	0	78.5642	0	26.1881	0	0	0	0	42.1886	59.7553	0	33.9813	64.2948	0	0	21.4316	0	0	0	0	0	0	0	0	65.7703	0	0	21.9234	61.536	0	51.8268	37.7876	28.457	0	0	9.48565	0	0	0	0	0	0	27.1408	9.04693	0
479	0	0	0	0	20.1236	0	0	6.70786	0	0	0	0	0	0	0	0	0	0	0	0	0	35.0584	61.9615	32.34	0	43.0447	20.5021	21.1823	0	0	27.2202	9.07339	0	0	0	0	0	0	0	0	0	0	40.031	13.3437	0	23.9164	0	7.97214	0
480	0	0	0	0	0	0	0	0	0	0	20.8267	6.94224	0	0	0	0	0	0	28.4521	9.48403	0	0	0	0	0	0	0	0	0	26.2689	0	8.75629	0	0	0	0	0	0	0	0	0	0	0	0	0	0	0	0	0
481	0	39.3207	22.6847	20.6685	0	0	0	0	0	0	0	0	0	0	0	0	0	0	0	0	63.9993	0	0	21.3331	29.8883	0	41.5813	23.8232	45.8116	0	0	15.2705	0	0	0	0	0	45.5212	39.7671	28.4294	25.3471	0	60.7025	28.6832	0	0	0	0	0
482	17.4846	0	0	5.82821	0	23.925	0	7.97499	0	0	0	0	0	0	0	0	0	0	0	0	0	40.0254	0	13.3418	0	0	0	0	0	0	0	0	0	0	0	0	22.2128	0	0	7.40427	0	69.641	0	23.2137	100	0	31.3501	43.7834	0
483	0	0	0	0	41.2346	0	53.292	31.5089	0	100	46.2148	48.7383	0	54.8681	0	18.2894	0	0	44.898	14.966	0	0	42.0777	14.0259	0	0	0	0	0	0	46.0459	15.3486	53.4085	0	22.86	25.4228	0	0	0	0	0	0	0	0	0	0	0	0	0
484	0	0	17.5135	5.83784	0	0	0	0	0	0	0	0	62.2547	0	0	20.7516	0	0	0	0	36.0007	0	0	12.0002	0	0	0	0	0	0	0	0	0	0	0	0	0	0	0	0	0	0	0	0	0	0	0	0	32.0793
485	0	0	0	0	0	0	0	0	0	0	0	0	0	0	0	0	0	0	0	0	0	0	57.9223	19.3074	0	0	58.4187	19.4729	0	0	0	0	0	0	0	0	32.4466	0	0	10.8155	44.0493	30.359	0	24.8028	0	0	0	0	0
486	82.5154	0	0	27.5051	0	0	0	0	0	0	32.9585	10.9862	0	0	0	0	0	0	0	0	0	59.9746	0	19.9915	70.1117	100	0	56.7039	0	0	0	0	0	100	0	33.3333	0	54.4788	0	18.1596	0	0	0	0	0	59.0606	68.6499	42.5702	67.9207
487	0	0	59.8018	19.9339	0	76.075	46.708	40.9277	0	0	0	0	0	45.1319	0	15.044	0	0	26.65	8.88332	0	0	0	0	0	0	0	0	37.6387	0	0	12.5462	0	0	23.1223	7.70745	0	0	60.2329	20.0776	0	0	39.2975	13.0992	0	0	0	0	0
488	0	60.6793	0	20.2264	58.7654	0	0	19.5885	100	0	0	33.3333	37.7453	0	100	45.9151	0	0	0	0	0	0	0	0	0	0	0	0	0	73.7311	0	24.577	0	0	54.0177	18.0059	45.3406	0	0	15.1135	30.6036	0	0	10.2012	0	40.9394	0	13.6465	0
489	0	0	0	0	0	0	0	0	0	0	0	0	0	0	0	0	0	0	0	0	0	0	0	0	0	0	0	0	16.5497	0	53.9541	23.5013	46.5915	0	0	15.5305	0	0	0	0	0	0	0	0	0	0	0	0	0
490	0	0	0	0	0	16.3987	0	5.46624	0	0	0	0	0	0	0	0	0	0	0	0	0	0	0	0	0	0	0	0	0	0	0	0	0	0	0	0	0	0	0	0	0	0	0	0	33.7062	0	0	11.2354	9.30575
491	0	0	0	0	0	0	0	0	8.36241	34.7783	20.7175	21.286	0	5.98635	36.0864	14.0242	41.1968	52.2683	0	31.155	21.2344	0	0	7.07814	0	0	0	0	0	18.35	0	6.11667	0	0	0	0	0	0	0	0	0	0	0	0	0	0	0	0	0
492	39.9813	0	0	13.3271	32.6253	0	0	10.8751	0	0	0	0	0	0	0	0	0	0	0	0	28.3388	37.0915	0	21.8101	0	0	0	0	0	0	0	0	0	0	0	0	0	0	0	0	14.337	0	0	4.77901	0	26.7241	0	8.90805	12.7966
493	0	28.9449	0	9.6483	0	0	0	0	0	15.5414	0	5.18045	0	0	0	0	0	0	0	0	0	0	0	0	0	9.38274	0	3.12758	0	0	0	0	0	0	7.86262	2.62087	0	0	42.9471	14.3157	0	30.1896	0	10.0632	0	0	0	0	0
494	0	0	0	0	0	0	0	0	0	0	0	0	0	0	0	0	0	0	0	0	0	0	27.126	9.04201	0	0	15.964	5.32135	0	0	0	0	0	0	0	0	0	0	0	0	0	0	0	0	0	0	0	0	0
495	0	0	0	0	0	0	0	0	0	0	0	0	0	0	0	0	0	0	100	33.3333	0	0	0	0	0	0	0	0	0	0	0	0	28.6974	0	0	9.56579	0	0	0	0	0	0	0	0	0	0	100	33.3333	0
496	60.0187	71.0551	0	43.6913	67.3747	83.6013	100	83.6587	91.6376	49.6804	79.2825	73.5335	100	94.0137	63.9136	85.9758	58.8032	47.7317	0	35.5116	50.4268	62.9085	39.5881	50.9745	100	49.2325	84.036	77.7562	59.8401	81.65	100	80.4967	0	0	0	0	60.7811	100	57.0529	72.6113	85.663	46.5866	100	77.4165	41.2229	0	0	13.741	77.8976
497	0	0	0	0	0	0	0	0	0	0	0	0	0	0	0	0	0	0	0	0	0	0	0	0	0	0	0	0	0	0	0	0	71.3026	100	92.1374	87.8133	0	0	0	0	0	0	0	0	0	73.2759	0	24.4253	0
498	0	0	0	0	0	0	0	0	0	0	0	0	0	0	0	0	0	0	0	0	0	0	0	0	0	0	0	0	40.1599	0	0	13.3866	0	0	0	0	0	0	0	0	0	0	0	0	0	0	0	0	0
499	0	0	0	0	0	0	0	0	0	0	0	0	0	0	0	0	0	0	0	0	0	0	33.2859	11.0953	0	41.3847	0	13.7949	0	0	0	0	0	0	0	0	39.2189	0	0	13.073	0	23.2238	0	7.74126	25.0709	0	0	8.35696	0
500	0	0	0	0	45.3614	56.555	0	33.9721	0	21.072	0	7.024	0	0	45.7082	15.2361	28.9567	10.1622	61.1307	33.4166	53.5568	0	0	17.8523	0	0	0	0	0	44.2057	0	14.7352	24.955	17.179	0	14.0447	0	0	0	0	0	0	0	0	0	0	0	0	0
501	42.7311	39.9612	58.3377	47.01	0	0	0	0	0	0	0	0	0	0	0	0	0	0	0	0	0	0	0	0	0	0	64.4252	21.4751	0	0	0	0	0	0	0	0	0	0	41.1543	13.7181	100	0	0	33.3333	0	0	0	0	0
502	0	0	23.1141	7.70469	0	0	0	0	0	0	43.9135	14.6378	0	59.4194	0	19.8065	33.7516	0	0	11.2505	0	33.0473	0	11.0158	50.0329	0	0	16.6776	0	0	0	0	0	0	0	0	0	0	0	0	0	0	30.1402	10.0467	0	0	0	0	0
503	0	0	0	0	0	0	0	0	100	0	0	33.3333	0	0	0	0	0	0	0	0	0	0	0	0	0	0	0	0	0	0	74.022	24.674	13.1072	0	0	4.36906	0	0	0	0	0	0	0	0	36.734	59.6355	0	32.1232	43.6563
504	0	0	0	0	0	0	0	0	0	40.1447	0	13.3816	59.3061	0	0	19.7687	0	43.6776	0	14.5592	0	28.7987	0	9.59955	0	0	0	0	0	0	0	0	0	0	0	0	0	32.8881	14.5143	15.8008	0	0	0	0	0	40.3645	69.1327	36.4991	0
505	0	0	0	0	41.1756	0	0	13.7252	0	0	0	0	0	0	0	0	0	0	23.7731	7.92436	0	0	0	0	0	0	0	0	0	18.207	0	6.069	0	0	49.5539	16.518	0	0	0	0	0	42.5901	16.3073	19.6325	63.266	0	0	21.0887	0
506	57.2689	0	11.5802	22.9497	0	43.445	100	47.815	0	38.7833	56.0865	31.6233	0	40.5806	54.2918	31.6241	0	0	0	0	46.4432	0	0	15.4811	0	53.8247	35.5748	29.7998	0	0	0	0	61.9378	0	0	20.6459	100	0	0	33.3333	0	0	0	0	0	0	0	0	0
507	0	60.0388	0	20.0129	0	0	0	0	0	0	0	0	40.6939	0	0	13.5646	37.2916	0	0	12.4305	0	38.154	0	12.718	0	0	0	0	0	37.5873	0	12.5291	0	0	0	0	0	67.1119	0	22.3706	0	0	0	0	0	0	30.8673	10.2891	0
508	0	0	6.96797	2.32266	0	0	0	0	0	0	0	0	0	0	0	0	0	46.1602	0	15.3867	0	0	100	33.3333	49.9671	46.1753	0	32.0475	100	0	25.978	41.9927	0	0	50.4461	16.8154	0	0	44.3314	14.7771	0	57.4099	53.5525	36.9875	0	0	0	0	56.3437
509	0	0	0	0	13.463	0	0	4.48766	0	0	0	0	0	0	0	0	0	0	15.0962	5.03206	0	0	0	0	0	0	0	0	0	0	0	0	0	82.821	0	27.607	0	0	0	0	0	0	0	0	0	0	0	0	0
510	0	0	0	0	0	0	0	0	0	0	0	0	0	0	0	0	0	0	0	0	0	0	7.18391	2.39464	0	0	0	0	0	0	0	0	0	0	0	0	0	14.5913	0	4.86378	10.7979	0	0	3.59931	34.2773	0	0	11.4258	0
511	0	27.0095	20.6953	15.9016	0	0	0	0	23.6837	0	0	7.89458	0	0	0	0	0	0	0	0	0	13.4287	0	4.47624	0	0	0	0	0	0	0	0	27.8991	32.1742	75.4683	45.1805	0	0	0	0	0	0	0	0	0	0	20.5114	6.83714	0
512	0	0	0	0	11.8923	0	0	3.96409	0	0	0	0	0	0	0	0	0	0	0	0	0	0	0	0	0	0	0	0	0	0	0	0	0	0	0	0	4.59476	0	0	1.53159	0	7.83032	0	2.61011	0	30.5914	0	10.1971	0
513	0	0	0	0	0	7.43802	22.6975	10.0452	0	21.4142	0	7.13806	0	0	0	0	0	0	0	0	0	0	0	0	2.72651	0	0	0.908838	0	0	0	0	0	0	0	0	0	0	0	0	0	0	0	0	0	0	0	0	0
514	12.0044	0	0	4.00146	0	0	0	0	0	0	0	0	0	25.656	28.7669	18.141	0	14.9397	0	4.97991	11.8615	0	0	3.95382	0	8.71776	0	2.90592	0	0	0	0	0	0	0	0	0	0	0	0	0	0	0	0	0	69.4086	0	23.1362	0
515	0	0	0	0	13.0839	0	0	4.3613	0	0	0	0	13.5021	0	0	4.5007	13.0655	0	16.6688	9.91144	13.7413	0	16.9761	10.2391	6.00946	0	15.1357	7.04838	0	0	0	0	0	0	24.5317	8.17722	7.96367	0	15.5503	7.83799	0	0	0	0	0	0	0	0	2.90062
516	0	0	0	0	0	0	0	0	0	0	0	0	0	0	0	0	0	0	0	0	0	0	0	0	0	0	0	0	0	0	13.6802	4.56007	0	0	0	0	0	0	0	0	0	0	0	0	0	0	0	0	0
517	0	0	0	0	0	0	0	0	76.3163	0	0	25.4388	0	0	0	0	0	0	0	0	0	0	0	0	0	0	0	0	0	0	0	0	0	0	0	0	0	0	0	0	0	0	16.4949	5.49831	0	0	0	0	0
518	87.9956	72.9905	79.3047	80.097	75.0238	92.562	77.3025	81.6294	0	78.5858	100	59.5286	86.4979	74.344	71.2331	77.3583	86.9345	85.0603	83.3312	85.1087	74.3972	86.5713	75.84	78.9362	91.264	91.2822	84.8643	89.1369	100	100	86.3198	95.4399	0	67.8258	0	22.6086	87.4416	85.4087	84.4497	85.7666	89.2021	92.1697	83.5051	88.2923	16.3885	0	0	5.46283	97.0994
519	0	0	0	0	0	0	0	0	0	0	0	0	0	0	0	0	0	0	0	0	0	0	0	0	0	0	0	0	0	0	0	0	72.1009	0	0	24.0336	0	0	0	0	0	0	0	0	49.3342	0	79.4886	42.9409	0
520	0	0	0	0	81.8165	100	0	60.6055	0	0	0	0	0	0	0	0	0	0	0	0	0	0	0	0	0	0	0	0	0	0	0	0	0	0	91.0823	30.3608	0	0	0	0	0	0	0	0	0	0	0	0	0
521	0	0	49.388	16.4627	0	0	0	0	0	0	0	0	0	71.646	0	23.882	0	0	0	0	0	0	0	0	0	0	0	0	0	0	0	0	0	0	0	0	0	0	0	0	0	0	0	0	0	66.6269	0	22.209	0
522	0	0	0	0	0	0	0	0	0	0	0	0	0	0	0	0	0	0	63.5473	21.1824	0	0	0	0	0	0	0	0	100	0	0	33.3333	0	0	0	0	0	0	0	0	0	0	0	0	0	0	0	0	0
523	0	0	0	0	0	0	0	0	0	0	100	33.3333	100	0	0	33.3333	0	0	0	0	100	0	0	33.3333	0	0	0	0	0	0	100	33.3333	0	0	0	0	0	0	0	0	0	100	0	33.3333	0	0	0	0	0
524	0	59.2281	0	19.7427	0	0	0	0	0	0	0	0	0	28.354	100	42.7847	75.9606	100	0	58.6535	0	100	82.9918	60.9973	100	0	100	66.6667	0	100	0	33.3333	0	0	0	0	0	0	0	0	100	0	100	66.6667	0	33.3731	0	11.1244	0
525	0	0	0	0	18.1835	0	0	6.06115	100	100	0	66.6667	0	0	0	0	0	0	0	0	0	0	0	0	0	0	0	0	0	0	0	0	0	0	0	0	0	0	0	0	0	0	0	0	100	0	100	66.6667	0
526	100	0	0	33.3333	0	0	0	0	0	0	0	0	0	0	0	0	24.0394	0	0	8.01314	0	0	0	0	0	0	0	0	0	0	0	0	100	78.6575	0	59.5525	0	0	0	0	0	0	0	0	0	0	0	0	0
527	0	0	0	0	0	0	0	0	0	0	0	0	0	0	0	0	0	0	36.4527	12.1509	0	0	0	0	0	100	0	33.3333	0	0	0	0	0	21.3425	0	7.11417	0	0	0	0	0	0	0	0	0	0	0	0	0
528	0	0	0	0	0	0	0	0	0	0	0	0	0	0	0	0	0	0	0	0	0	0	0	0	0	0	0	0	0	0	0	0	0	0	8.91768	2.97256	0	0	0	0	0	0	0	0	0	0	0	0	0
529	0	40.7719	50.612	30.4613	0	0	0	0	0	0	0	0	0	0	0	0	0	0	0	0	0	0	17.0082	5.6694	0	0	0	0	0	0	0	0	0	0	0	0	0	100	0	33.3333	0	0	0	0	0	0	0	0	0
530	0	0	0	0	0	0	35.7922	11.9307	0	39.4214	36.819	25.4135	18.8308	37.1581	0	18.663	0	0	0	0	0	0	0	0	23.3008	0	23.2011	15.5006	0	20.9603	0	6.98677	0	0	39.2355	13.0785	0	0	20.6709	6.8903	0	0	0	0	0	23.092	0	7.69733	0
531	59.7011	0	0	19.9004	0	0	0	0	36.9409	0	0	12.3136	0	0	0	0	0	0	31.3545	10.4515	47.533	57.0486	0	34.8605	0	0	0	0	60.8939	0	0	20.298	0	0	0	0	0	0	0	0	50.2118	0	0	16.7373	0	0	65.0359	21.6786	67.3842
532	0	21.3565	18.8675	13.408	44.1386	67.2644	0	37.1343	0	0	0	0	13.5162	0	56.8569	23.4577	0	55.6638	0	18.5546	0	0	66.7272	22.2424	0	0	0	0	0	0	65.7483	21.9161	71.9348	0	0	23.9783	54.359	0	21.6077	25.3222	0	0	0	0	0	0	0	0	0
533	0	0	0	0	0	0	0	0	0	0	0	0	0	0	0	0	0	0	0	0	0	0	0	0	0	0	76.7989	25.5996	0	28.4373	0	9.47909	0	63.9049	29.9924	31.2991	0	0	0	0	0	41.6731	35.3875	25.6868	53.9451	43.2377	0	32.3942	0
534	0	0	0	0	0	0	0	0	20.2245	9.32281	0	9.84911	0	0	0	0	37.2753	44.3362	0	27.2038	0	0	0	0	27.7419	0	0	9.24731	0	0	22.2085	7.40283	0	0	0	0	0	0	0	0	0	0	0	0	0	0	0	0	0
535	40.2989	0	81.1325	40.4771	0	0	0	0	0	0	0	0	0	0	43.1431	14.381	62.7247	0	0	20.9082	0	0	0	0	0	0	0	0	0	0	0	0	0	0	0	0	0	0	57.7214	19.2405	0	0	0	0	0	0	0	0	0
536	0	0	0	0	36.6854	32.7356	64.2078	44.5429	42.8346	0	63.181	35.3385	0	40.5847	0	13.5282	0	0	68.6455	22.8818	0	42.9514	0	14.3171	0	0	0	0	0	50.6024	12.0432	20.8819	0	0	0	0	0	0	0	0	49.7882	58.3269	64.6125	57.5759	0	0	0	0	0
537	0	78.6435	0	26.2145	0	0	0	0	0	51.2558	0	17.0853	67.653	0	0	22.551	0	0	0	0	52.467	0	0	17.489	48.9572	0	0	16.3191	39.1061	0	0	13.0354	28.0652	0	0	9.35507	0	100	0	33.3333	0	0	0	0	0	0	34.9641	11.6547	0
538	0	0	0	0	0	0	0	0	0	0	0	0	0	0	0	0	0	0	0	0	0	0	0	0	0	100	0	33.3333	0	0	0	0	0	0	30.7722	10.2574	0	0	0	0	0	0	0	0	22.7545	33.6704	0	18.8083	0
539	0	0	0	0	19.176	0	0	6.39201	0	0	0	0	0	22.2572	0	7.41905	0	0	0	0	0	0	33.2728	11.0909	0	0	0	0	0	0	0	0	0	36.0951	0	12.0317	45.641	0	0	15.2137	0	0	0	0	23.3005	0	0	7.76682	32.6158
540	0	0	0	0	0	0	0	0	0	0	0	0	0	0	0	0	0	0	0	0	0	0	0	0	0	0	0	0	0	0	0	0	0	0	0	0	0	0	0	0	0	0	0	0	0	0	0	0	0
541	25.6024	0	0	8.53414	0	0	0	0	0	0	0	0	0	0	0	0	0	76.0709	0	25.357	0	90.5086	0	30.1695	0	0	0	0	100	0	0	33.3333	23.847	0	0	7.94899	0	0	0	0	0	0	0	0	0	0	0	0	0
542	74.3976	74.9967	100	83.1314	100	100	68.1212	89.3737	100	38.98	42.6985	60.5595	100	100	67.2842	89.0947	0	0	62.2597	20.7532	100	0	37.6376	45.8792	100	100	100	100	0	100	0	33.3333	0	0	0	0	100	65.2007	51.6865	72.2957	34.8801	100	42.0096	58.9632	0	27.3225	0	9.10749	100
543	0	0	0	0	0	0	0	0	0	0	0	0	0	0	0	0	100	0	0	33.3333	0	0	0	0	0	0	0	0	0	0	44.0648	14.6883	0	47.2125	0	15.7375	0	0	0	0	0	0	57.9904	19.3301	78.3997	0	72.8843	50.428	0
544	0	0	0	0	0	0	0	0	0	0	57.3015	19.1005	0	0	0	0	0	0	0	0	0	0	0	0	0	0	0	0	0	0	0	0	0	0	100	33.3333	0	0	0	0	0	0	0	0	0	0	0	0	0
545	0	0	0	0	0	0	0	0	0	29.8591	0	9.95304	0	0	0	0	0	0	0	0	0	0	22.2911	7.43037	0	0	0	0	0	0	0	0	0	22.5468	0	7.5156	0	0	0	0	0	0	0	0	0	0	0	0	0
546	0	16.0153	0	5.33842	0	0	0	0	0	0	0	0	0	0	32.7158	10.9053	0	0	37.7403	12.5801	0	0	0	0	0	0	0	0	0	0	24.9014	8.30048	0	0	0	0	0	34.7993	48.3135	27.7043	0	0	0	0	0	0	0	0	0
547	0	0	0	0	0	0	0	0	0	0	0	0	0	0	0	0	0	0	0	0	0	0	0	0	0	0	0	0	0	0	0	0	76.153	0	0	25.3843	0	0	0	0	49.0628	0	0	16.3543	0	72.6775	27.1157	33.2644	0
548	0	0	0	0	0	0	0	0	0	0	0	0	0	0	0	0	0	0	0	0	0	9.49138	0	3.16379	0	0	0	0	0	0	0	0	0	0	0	0	0	0	0	0	0	0	0	0	0	0	0	0	0
549	0	8.98802	0	2.99601	0	0	31.8788	10.6263	0	31.1609	0	10.387	0	0	0	0	0	23.9291	0	7.97636	0	0	40.0713	13.3571	0	0	0	0	0	0	31.0337	10.3446	0	30.2407	0	10.0802	0	0	0	0	16.0572	0	0	5.35238	21.6003	0	0	7.20009	0
550	0	0	0	0	0	0	27.33	9.11001	0	0	42.0013	14.0004	0	0	37.6381	12.546	0	0	0	0	0	0	0	0	0	0	0	0	37.0808	0	0	12.3603	0	16.6895	21.9073	12.8656	0	0	0	0	0	0	15.3722	5.12407	0	0	0	0	0
551	0	0	24.5218	8.17395	0	33.7013	0	11.2338	0	0	0	0	0	0	0	0	37.1965	0	0	12.3988	0	0	0	0	0	71.2127	0	23.7376	0	0	0	0	0	0	0	0	100	50.3947	0	50.1316	0	45.137	0	15.0457	50.8197	0	56.1909	35.6702	0
552	71.3667	0	0	23.7889	44.883	0	0	14.961	0	0	0	0	74.5616	0	0	24.8539	0	23.4919	0	7.83063	0	0	0	0	64.564	0	41.7785	35.4475	0	0	0	0	0	0	28.7739	9.5913	0	0	66.2459	22.082	0	0	0	0	0	0	0	0	0
553	0	54.7422	0	18.2474	0	0	43.2913	14.4304	0	0	0	0	0	0	0	0	0	21.2146	78.3823	33.199	63.3684	51.7262	100	71.6982	0	0	0	0	0	40.6737	0	13.5579	0	0	0	0	0	0	0	0	27.1486	0	31.4908	19.5465	0	0	0	0	0
554	0	0	25.346	8.44866	0	33.5739	0	11.1913	81.538	0	0	27.1793	0	0	20.0869	6.69565	62.8035	0	0	20.9345	0	0	0	0	0	0	0	0	40.2433	0	0	13.4144	73.8595	0	0	24.6198	0	36.4432	0	12.1477	0	0	0	0	49.1803	64.4327	0	37.871	0
555	0	0	0	0	55.117	0	0	18.3723	0	0	0	0	0	69.0299	0	23.01	0	0	21.6177	7.20591	36.6316	0	0	12.2105	0	0	0	0	0	0	0	0	0	83.3105	17.8753	33.7286	0	0	0	0	0	0	0	0	0	0	0	0	0
556	20.5059	0	50.1322	23.546	0	0	0	0	0	0	0	0	0	30.9701	0	10.3234	0	0	0	0	0	16.7332	0	5.57774	0	17.8988	40.9012	19.6	0	0	0	0	0	0	0	0	0	0	15.0515	5.01716	0	0	0	0	0	0	0	0	45.5838
557	0	0	0	0	0	0	0	0	0	0	0	0	25.4384	0	42.275	22.5711	0	0	0	0	0	0	0	0	35.436	0	0	11.812	0	59.3263	0	19.7754	26.1405	0	9.05463	11.7317	0	13.162	0	4.38735	72.8514	0	0	24.2838	0	0	17.6497	5.88324	0
558	8.12742	0	0	2.70914	0	0	29.3787	9.79289	0	100	57.9987	52.6662	0	0	0	0	0	0	0	0	0	0	0	0	0	0	0	0	0	0	54.3172	18.1057	0	0	0	0	0	0	0	0	0	54.863	53.137	36	0	0	0	0	54.4162
559	0	45.2578	0	15.0859	0	32.7248	0	10.9083	18.462	0	0	6.15401	0	0	0	0	0	55.2935	0	18.4312	0	31.5406	0	10.5135	0	10.8886	17.3202	9.40293	22.6759	0	45.6828	22.7862	0	0	22.3889	7.46296	0	0	18.7027	6.23422	0	0	0	0	0	35.5673	26.1594	20.5756	0
560	0	0	0	0	24.322	0	0	8.10734	0	0	0	0	57.8139	0	0	19.2713	47.3863	0	0	15.7954	17.2853	0	0	5.76176	0	0	0	0	0	0	0	0	0	17.4327	0	5.81089	0	0	0	0	0	0	0	0	64.2743	0	0	21.4248	0
561	14.7114	0	0	4.90382	0	0	0	0	31.569	0	0	10.523	0	0	0	0	0	0	35.2418	11.7473	17.5338	0	0	5.84459	0	0	0	0	0	0	0	0	0	0	0	0	36.5249	0	100	45.5083	0	0	0	0	0	0	0	0	0
562	0	25.5862	0	8.52874	46.4935	0	0	15.4978	0	0	0	0	0	51.5098	0	17.1699	24.0791	0	0	8.02635	0	0	0	0	0	18.6184	0	6.20615	0	0	0	0	0	0	0	0	36.4211	0	0	12.1404	0	47.2207	29.3529	25.5245	0	26.3893	0	8.79645	0
563	0	0	43.1378	14.3793	0	0	100	33.3333	0	0	0	0	0	0	32.7929	10.931	0	0	0	0	0	0	48.5964	16.1988	0	0	32.0881	10.696	60.8315	0	0	20.2772	45.3455	0	55.0582	33.4679	0	44.7921	0	14.9307	21.7782	0	40.4624	20.7469	0	0	0	0	0
564	0	0	0	0	0	0	0	0	0	0	0	0	0	0	0	0	0	0	0	0	0	0	0	0	0	0	0	0	0	0	100	33.3333	0	26.6247	0	8.87489	0	0	0	0	0	0	0	0	0	0	0	0	0
565	34.9338	0	0	11.6446	0	100	0	33.3333	0	100	0	33.3333	42.1861	0	0	14.062	28.5347	52.9242	64.7582	48.739	65.1809	0	0	21.727	0	0	0	0	0	0	0	0	0	0	0	0	0	0	0	0	0	0	0	0	0	18.744	0	6.24799	69.3194
566	0	74.4138	56.8622	43.7587	0	0	0	0	68.431	0	69.7423	46.0578	0	48.4902	0	16.1634	0	0	0	0	0	0	27.2433	9.08109	100	81.3816	48.4995	76.627	0	100	0	33.3333	54.6545	55.9427	0	36.8657	27.0541	19.4773	0	15.5105	0	52.7793	0	17.5931	35.7257	0	0	11.9086	0
567	0	0	0	0	0	0	0	0	0	0	0	0	0	0	0	0	0	0	0	0	0	0	0	0	0	0	0	0	39.1685	0	0	13.0562	0	0	44.9418	14.9806	0	35.7306	0	11.9102	78.2218	0	0	26.0739	0	0	100	33.3333	30.6806
568	50.3548	0	0	16.7849	0	0	0	0	0	0	0	0	0	0	0	0	0	47.0758	0	15.6919	0	100	0	33.3333	0	0	0	0	0	0	0	0	0	0	0	0	0	0	0	0	0	0	30.1847	10.0616	0	0	0	0	0
569	0	0	0	0	29.1845	0	0	9.72817	0	0	30.2577	10.0859	0	0	67.2071	22.4024	0	0	0	0	0	0	24.1603	8.05342	0	0	19.4124	6.47079	0	0	0	0	0	0	0	0	0	0	0	0	0	0	0	0	0	54.8667	0	18.2889	0
570	0	0	0	0	0	19.0826	0	6.36087	11.1717	0	0	3.72391	0	0	0	0	0	0	43.1398	14.3799	27.504	56.6746	0	28.0595	0	100	0	33.3333	0	35.8459	30.9602	22.2687	0	0	37.732	12.5773	0	0	0	0	0	30.2558	0	10.0853	0	0	0	0	0
571	0	23.9725	0	7.99082	0	0	0	0	0	57.9805	0	19.3268	36.1564	0	0	12.0521	19.9187	0	0	6.63957	0	0	0	0	0	0	0	0	0	0	0	0	0	23.3276	0	7.77587	0	0	45.4973	15.1658	0	0	0	0	41.8907	0	0	13.9636	0
572	0	0	0	0	0	32.0347	0	10.6782	0	0	0	0	0	0	0	0	0	0	0	0	0	0	0	0	0	0	0	0	28.1133	0	0	9.3711	24.406	0	0	8.13535	0	0	10.5373	3.51244	0	0	0	0	0	0	0	0	0
573	0	0	36.9091	12.303	0	0	22.5227	7.50757	0	0	0	0	18.835	0	0	6.27834	0	0	17.7634	5.92115	0	43.3254	0	14.4418	0	0	0	0	0	0	14.4114	4.80381	0	0	0	0	26.4499	0	0	8.81664	0	0	0	0	0	0	78.8049	26.2683	0
574	0	25.7227	33.2121	19.6449	0	0	43.33	14.4433	0	22.3779	0	7.45928	0	0	0	0	0	0	0	0	0	0	0	0	0	0	0	0	71.8867	0	0	23.9622	0	0	0	0	0	0	43.9653	14.6551	0	0	0	0	0	0	0	0	0
575	0	0	0	0	0	0	0	0	0	0	63.713	21.2377	45.0086	67.1834	74.7253	62.3058	80.0813	69.5132	20.7527	56.7824	0	0	100	33.3333	0	0	0	0	0	0	0	0	0	0	0	0	0	36.4365	0	12.1455	64.697	0	100	54.899	15.9722	0	0	5.32407	0
576	25.2083	50.3048	0	25.171	0	48.8827	0	16.2942	88.8283	0	0	29.6094	0	0	0	0	0	0	0	0	72.496	0	0	24.1653	100	0	100	66.6667	0	0	54.6283	18.2094	0	0	0	0	0	0	0	0	0	69.7442	0	23.2481	0	0	0	0	52.7162
577	0	0	29.8788	9.9596	100	0	0	33.3333	0	0	0	0	0	0	0	0	0	30.4868	0	10.1623	0	0	0	0	0	0	0	0	0	0	0	0	75.594	0	62.268	45.954	0	63.5635	0	21.1878	35.303	0	0	11.7677	0	0	21.1951	7.06503	0
578	74.7917	0	0	24.9306	0	0	0	0	0	19.6417	0	6.54723	0	32.8166	0	10.9389	0	0	0	0	0	0	0	0	0	0	0	0	0	64.1541	0	21.3847	0	76.6724	0	25.5575	73.5501	0	0	24.5167	0	0	0	0	42.1371	100	0	47.379	47.2838
579	0	0	0	0	0	0	34.1473	11.3824	0	0	36.287	12.0957	0	0	25.2747	8.42491	0	0	18.3441	6.1147	0	0	0	0	0	0	0	0	0	0	0	0	0	0	0	0	0	0	0	0	0	0	0	0	0	0	0	0	0
580	51.9541	15.2665	0	22.4069	0	0	0	0	0	0	0	0	24.7152	0	0	8.23839	0	0	0	0	0	35.2055	0	11.7352	0	51.0009	44.1066	31.7025	40.1167	26.682	0	22.2662	0	0	0	0	0	0	0	0	45.0763	0	0	15.0254	0	0	0	0	0
581	0	0	100	33.3333	13.7266	39.3959	0	17.7075	0	42.2572	0	14.0857	0	0	0	0	0	0	0	0	42.8259	0	60.742	34.5226	0	22.3603	0	7.45344	0	0	0	0	0	0	0	0	27.7549	0	0	9.25165	0	0	40.7013	13.5671	33.1723	0	0	11.0574	51.1587
582	0	0	0	0	0	0	0	0	0	0	0	0	0	0	0	0	0	0	0	0	0	0	0	0	57.8571	0	0	19.2857	0	0	0	0	0	75.3804	42.8384	39.4063	0	0	0	0	0	0	0	0	0	0	0	0	0
583	0	0	0	0	22.2158	0	100	40.7386	0	0	54.6889	18.2296	38.0375	100	43.288	60.4418	100	67.3965	62.7666	76.721	0	28.2104	0	9.40346	0	0	0	0	50.7513	0	41.3598	30.7037	0	0	0	0	0	100	65.6952	55.2317	0	0	0	0	0	0	0	0	0
584	32.7716	0	0	10.9239	0	60.6041	0	20.2014	0	0	0	0	0	0	0	0	0	0	0	0	57.1741	0	0	19.058	0	0	0	0	0	0	0	0	100	0	0	33.3333	0	0	0	0	0	85.2417	34.5381	39.9266	66.8277	82.6905	52.5203	67.3462	19.6362
585	0	35.4882	0	11.8294	0	0	0	0	0	0	0	0	0	0	0	0	0	0	0	0	0	0	0	0	0	26.6388	0	8.87958	0	73.318	0	24.4393	0	0	0	0	0	0	0	0	54.9237	0	0	18.3079	0	0	0	0	0
586	0	0	0	0	0	0	0	0	47.0936	57.7428	0	34.9454	26.1669	0	22.6223	16.263	0	18.2284	0	6.07615	0	0	0	0	0	0	55.8934	18.6311	0	0	58.6402	19.5467	0	0	57.1616	19.0539	0	0	0	0	0	0	0	0	0	0	0	0	0
587	0	0	0	0	0	0	0	0	0	0	0	0	0	0	0	0	0	0	0	0	0	0	0	0	0	0	0	0	0	0	0	0	0	13.5598	0	4.51993	48.8233	0	34.3048	27.7094	0	0	24.7607	8.25355	0	17.3095	0	5.76982	29.2051
588	15.2743	49.2454	0	21.5066	0	0	0	0	0	0	0	0	11.0805	0	34.0897	15.0567	0	14.3751	37.2334	17.2028	0	0	39.258	13.086	42.1429	0	0	14.0476	0	0	0	0	0	0	0	0	23.4217	0	0	7.80725	0	14.7583	0	4.91942	0	0	47.4797	15.8266	0
589	0	0	0	0	64.0576	0	0	21.3525	52.9064	0	45.3111	32.7392	0	0	0	0	0	0	0	0	0	36.5841	0	12.1947	0	0	0	0	9.13202	0	0	3.04401	0	11.0598	0	3.68659	0	0	0	0	0	0	0	0	0	0	0	0	0
590	14.2857	0	0	4.7619	0	0	34.5644	11.5215	0	20.8536	0	6.95121	0	30.153	0	10.051	68.5412	0	0	22.8471	0	0	0	0	0	14.0687	0	4.68956	0	0	71.5781	23.8594	15.8115	0	0	5.2705	0	0	0	0	0	27.3138	0	9.10461	33.1844	0	0	11.0615	0
591	0	0	57.3553	19.1184	0	22.1669	0	7.38897	0	0	0	0	0	0	0	0	0	0	0	0	25.249	39.4672	49.7335	38.1499	0	0	0	0	0	35.4564	0	11.8188	0	0	0	0	0	40.8246	0	13.6082	47.0635	0	0	15.6878	0	0	0	0	57.0542
592	0	0	0	0	0	0	0	0	0	31.1421	64.4733	31.8718	0	0	0	0	0	0	0	0	0	0	0	0	0	30.9787	0	10.3262	0	0	0	0	0	0	0	0	0	0	36.6054	12.2018	0	0	0	0	0	42.8463	0	14.2821	0
593	10.0536	0	0	3.35122	0	32.954	28.2912	20.4151	100	0	0	33.3333	0	0	0	0	19.6177	0	0	6.53922	0	0	0	0	0	0	0	0	0	0	0	0	26.465	24.3397	0	16.9349	29.0728	0	0	9.69094	0	0	0	0	0	0	58.9478	19.6493	0
594	31.1742	0	0	10.3914	73.3581	0	0	24.4527	0	0	35.5267	11.8422	50.2717	19.3795	0	23.2171	0	50.9271	31.1663	27.3645	24.5985	0	0	8.1995	0	0	69.2356	23.0785	0	44.3163	0	14.7721	0	0	0	0	24.1179	0	0	8.03929	0	0	100	33.3333	0	0	0	0	0
595	0	0	0	0	0	0	16.7697	5.58992	0	0	0	0	0	0	0	0	0	0	36.8304	12.2768	0	0	0	0	65.6471	0	0	21.8824	100	0	0	33.3333	0	18.2903	0	6.09675	0	0	0	0	0	0	0	0	0	0	0	0	0
596	0	47.2135	0	15.7378	0	0	0	0	0	30.5625	0	10.1875	0	0	65.2582	21.7527	0	0	0	0	0	60.5328	0	20.1776	0	0	0	0	0	0	0	0	0	0	0	0	20.9835	0	0	6.99449	52.9365	0	0	17.6455	66.8156	7.92329	0	24.913	0
597	0	0	0	0	0	44.8791	0	14.9597	0	0	0	0	0	0	0	0	0	49.0729	0	16.3576	0	0	50.2665	16.7555	0	0	0	0	0	0	28.4219	9.47395	0	0	0	0	0	36.1208	0	12.0403	0	72.6862	0	24.2287	0	0	0	0	42.9458
598	0	0	42.6447	14.2149	26.6419	0	20.3746	15.6722	0	0	0	0	49.7283	0	34.7418	28.1567	0	0	32.0033	10.6678	0	0	0	0	34.3529	54.9526	0	29.7685	0	0	0	0	0	0	67.6249	22.5416	0	23.0546	63.3946	28.8164	0	0	0	0	0	49.2304	41.0522	30.0942	0
599	44.4864	52.7865	0	32.4243	0	0	0	0	0	17.4417	0	5.8139	0	50.4675	0	16.8225	11.8411	0	0	3.94704	50.1525	0	0	16.7175	0	0	30.7644	10.2548	0	20.2273	0	6.74245	57.7235	57.3701	32.3751	49.1562	25.8258	0	0	8.60861	0	0	0	0	0	0	0	0	0
600	0	0	0	0	14.461	0	0	4.82035	0	0	0	0	0	0	0	0	0	0	0	0	0	0	0	0	0	0	0	0	0	0	0	0	0	0	0	0	0	0	0	0	0	0	0	0	0	0	0	0	0
601	0	0	0	0	0	0	0	0	0	0	7.4142	2.4714	0	0	0	0	0	0	0	0	0	0	0	0	27.6522	0	0	9.21739	25.1309	0	0	8.37696	0	0	0	0	0	0	0	0	0	0	0	0	0	0	0	0	0
602	0	0	0	0	0	0	0	0	100	0	0	33.3333	0	0	40.1154	13.3718	0	0	0	0	0	0	0	0	0	0	0	0	0	100	0	33.3333	0	0	0	0	0	0	0	0	100	55.5655	0	51.8552	0	0	0	0	0
603	100	0	60.0836	53.3612	0	41.3435	52.3237	31.2224	0	37.6128	13.0869	16.8999	0	52.2578	0	17.4193	47.2325	0	61.9724	36.4016	0	38.6065	75.0368	37.8811	0	84.395	57.3128	47.2359	50.0201	0	100	50.0067	0	0	44.6164	14.8721	0	68.333	76.4363	48.2564	0	0	58.3161	19.4387	0	0	0	0	100
604	0	41.248	0	13.7493	46.1402	0	0	15.3801	0	0	0	0	100	0	0	33.3333	0	74.8748	0	24.9583	53.4412	0	0	17.8137	0	0	0	0	0	0	0	0	100	0	0	33.3333	0	0	0	0	0	0	0	0	34.7551	0	0	11.585	0
605	0	0	0	0	0	0	0	0	0	0	0	0	0	0	0	0	0	25.1252	0	8.37508	0	0	0	0	0	0	0	0	0	0	0	0	0	0	0	0	0	0	0	0	0	0	0	0	0	0	0	0	0
606	0	0	39.9164	13.3055	39.3988	58.6565	34.1628	44.0727	0	0	0	0	0	0	59.8846	19.9615	52.7675	0	38.0276	30.2651	0	0	0	0	72.3478	0	0	24.1159	0	0	0	0	0	100	0	33.3333	100	0	0	33.3333	0	11.0774	0	3.69245	65.2449	100	0	55.0816	0
607	0	58.752	0	19.584	0	0	0	0	0	39.0183	0	13.0061	0	0	0	0	0	0	0	0	0	61.3935	0	20.4645	0	0	0	0	0	0	0	0	0	0	55.3836	18.4612	0	0	0	0	0	0	41.6839	13.8946	0	0	100	33.3333	0
608	0	0	0	0	0	0	0	0	0	23.369	0	7.78967	0	0	0	0	0	0	0	0	46.5588	0	24.9632	23.8407	0	15.605	0	5.20166	0	0	0	0	0	0	0	0	0	0	0	0	0	0	0	0	0	0	0	0	0
609	0	0	0	0	0	0	13.5135	4.5045	0	0	79.4989	26.4996	0	47.7422	0	15.9141	0	0	0	0	0	0	0	0	0	0	42.6872	14.2291	24.849	0	0	8.28299	0	0	0	0	0	31.667	23.5637	18.4102	0	33.3572	0	11.1191	0	0	0	0	0
610	37.3194	22.2665	0	19.8619	61.9517	0	0	20.6506	0	0	0	0	0	0	0	0	0	0	33.8911	11.297	0	0	0	0	22.7618	0	0	7.58725	0	0	0	0	82.1259	29.2403	0	37.1221	14.6525	0	0	4.88418	0	0	0	0	0	0	0	0	41.0285
611	0	0	100	33.3333	0	0	0	0	0	0	0	0	0	0	15.5199	5.17329	0	0	0	0	0	0	0	0	0	0	0	0	0	0	0	0	0	0	54.3891	18.1297	0	0	0	0	0	0	0	0	0	0	0	0	0
612	0	11.26	0	3.75332	0	0	0	0	0	0	0	0	35.3771	0	0	11.7924	0	0	0	0	0	0	0	0	0	0	0	0	0	100	0	33.3333	0	0	0	0	0	0	0	0	26.6196	0	0	8.87321	0	30.6112	0	10.2037	0
613	0	0	0	0	0	0	18.0672	6.02241	0	17.2874	0	5.76248	0	0	0	0	49.0545	62.963	0	37.3391	0	0	0	0	0	0	0	0	0	0	30.9631	10.321	0	0	0	0	0	0	0	0	0	100	0	33.3333	22.4232	0	0	7.47442	0
614	0	0	0	0	0	0	0	0	18.7599	0	0	6.25331	0	0	0	0	0	0	0	0	0	0	0	0	0	0	0	0	0	0	0	0	0	0	0	0	0	0	0	0	0	0	0	0	0	0	26.9139	8.97132	0
615	0	0	0	0	0	0	0	0	0	0	0	0	0	0	0	0	50.9455	0	66.1089	39.0181	0	0	0	0	77.2382	0	100	59.0794	0	0	0	0	0	0	0	0	0	0	0	0	0	0	0	0	0	0	0	0	0
616	62.6806	19.0623	0	27.2476	0	100	45.9067	48.6356	81.2401	0	0	27.08	0	100	64.9982	54.9994	0	22.5386	0	7.51287	100	100	0	66.6667	0	65.1271	0	21.709	58.6634	0	69.0369	42.5668	17.8741	70.7597	0	29.5446	85.3475	100	100	95.1158	13.6254	0	100	37.8751	0	0	0	0	58.9715
617	0	47.4113	0	15.8038	0	0	0	0	0	0	0	0	0	0	0	0	0	0	0	0	0	0	0	0	0	0	0	0	0	0	0	0	0	0	45.6109	15.2036	0	0	0	0	0	0	0	0	77.5768	42.2726	73.0861	64.3118	0
618	0	0	0	0	0	0	36.026	12.0087	0	82.7126	0	27.5709	0	0	0	0	0	0	0	0	0	0	0	0	0	34.8729	0	11.6243	0	0	0	0	0	0	0	0	0	0	0	0	59.755	0	0	19.9183	0	0	0	0	0
619	0	0	0	0	38.0483	0	0	12.6828	0	0	0	0	64.6229	0	19.4819	28.0349	0	14.4984	0	4.83281	0	0	100	33.3333	0	0	0	0	41.3366	0	0	13.7789	0	0	0	0	0	0	0	0	0	0	0	0	0	27.1163	0	9.03875	0
620	31.1726	0	61.8746	31.0157	41.8267	0	0	13.9422	0	41.5094	48.5935	30.0343	65.6468	0	0	21.8823	0	0	49.3177	16.4392	0	55.0596	59.7711	38.2769	27.0626	0	0	9.02088	0	36.478	11.3155	15.9312	45.5038	0	0	15.1679	0	33.9913	0	11.3304	0	0	0	0	0	0	0	0	0
621	0	0	0	0	0	0	0	0	41.0638	0	0	13.6879	0	39.1963	0	13.0654	0	0	0	0	0	0	0	0	0	0	0	0	0	5.82164	0	1.94055	0	37.816	0	12.6053	60.7443	0	0	20.2481	0	62.4709	0	20.8236	0	0	15.1158	5.0386	0
622	0	11.1651	0	3.72171	0	0	0	0	0	0	0	0	0	0	0	0	0	0	0	0	100	0	0	33.3333	15.4267	0	0	5.14224	0	0	0	0	0	0	0	0	0	0	100	33.3333	0	0	0	0	40.743	0	29.5927	23.4452	0
623	0	0	0	0	0	36.7647	0	12.2549	0	35.4717	0	11.8239	0	0	0	0	0	23.5446	0	7.84821	0	44.9404	0	14.9801	0	79.4997	0	26.4999	0	0	0	0	0	0	0	0	22.8397	0	0	7.61322	0	0	0	0	0	0	0	0	0
624	0	0	0	0	0	0	68.073	22.691	58.9362	0	0	19.6454	0	0	0	0	100	0	0	33.3333	0	0	0	0	20.5554	0	100	40.1851	47.2837	26.1329	0	24.4722	0	0	0	0	0	0	0	0	59.0524	0	0	19.6841	0	35.9466	0	11.9822	54.9656
625	68.8274	88.8349	38.1254	65.2626	58.1733	0	0	19.3911	0	0	51.4065	17.1355	0	60.8037	100	53.6012	0	76.4554	42.6192	39.6915	0	0	28.1547	9.38489	0	0	0	0	0	0	48.0221	16.0074	26.9525	0	0	8.98415	0	0	0	0	0	0	100	33.3333	0	0	0	0	0
626	0	0	0	0	0	0	0	0	0	0	0	0	34.3532	0	0	11.4511	0	0	0	0	0	0	0	0	0	0	0	0	0	0	0	0	0	62.184	0	20.728	0	0	0	0	0	37.5291	0	12.5097	59.257	0	0	19.7523	45.0344
627	0	0	0	0	0	0	0	0	0	0	0	0	0	0	0	0	0	0	0	0	0	0	0	0	0	0	0	0	0	8.15997	0	2.71999	0	0	0	0	16.416	0	0	5.472	0	0	0	0	0	64.0534	55.2915	39.7816	0
628	0	0	0	0	0	63.2353	31.927	31.7208	0	23.0189	0	7.67296	0	0	0	0	0	0	8.06309	2.6877	0	0	12.0743	4.02475	36.9552	20.5003	0	19.1518	52.7163	23.4075	40.6624	38.9287	0	0	100	33.3333	0	66.0087	0	22.0029	40.9476	0	0	13.6492	0	0	0	0	0
629	0	0	0	0	0	0	0	0	0	0	0	0	0	0	0	0	0	0	0	0	0	0	0	0	0	0	0	0	0	0	0	0	27.5437	0	0	9.18124	0	0	0	0	0	0	0	0	0	0	0	0	0
630	0	0	25.2295	8.40982	42.309	0	0	14.103	59.5121	0	0	19.8374	0	0	0	0	0	65.1034	100	55.0345	0	0	29.2649	9.75498	0	0	0	0	0	0	0	0	0	0	0	0	71.3889	0	0	23.7963	0	0	0	0	0	0	0	0	30.452
631	44.8945	52.9736	0	32.6227	0	0	39.5423	13.1808	0	100	65.338	55.1127	0	83.4313	61.6664	48.3659	56.6041	0	0	18.868	55.4006	58.4362	0	37.9456	0	0	0	0	0	0	39.2395	13.0798	0	0	59.6852	19.8951	0	85.9112	52.3756	46.0956	20.7336	16.5943	32.4721	23.2667	0	0	0	0	0
632	0	0	0	0	0	0	0	0	0	0	0	0	0	0	0	0	0	0	0	0	0	0	0	0	0	0	7.48825	2.49608	20.7158	0	0	6.90527	51.9722	80.5726	0	44.1816	0	0	0	0	0	0	0	0	100	91.4104	100	97.1368	0
633	0	0	0	0	0	37.786	0	12.5953	0	0	0	0	100	0	0	33.3333	0	0	0	0	0	0	0	0	46.863	54.4682	28.6266	43.3193	0	0	0	0	0	0	0	0	0	0	0	0	0	83.4057	0	27.8019	0	0	0	0	0
634	13.3478	0	74.7705	29.3728	0	0	0	0	0	0	0	0	0	0	12.6244	4.20813	0	0	0	0	44.5994	0	0	14.8665	0	0	0	0	0	0	21.2121	7.07071	29.5824	0	0	9.86079	0	0	0	0	0	0	0	0	0	0	0	0	0
635	0	47.0264	0	15.6755	0	0	0	0	0	0	0	0	0	16.5687	0	5.52289	43.3959	0	0	14.4653	0	41.5638	0	13.8546	0	0	0	0	0	0	0	0	0	0	40.3148	13.4383	0	0	0	0	0	0	0	0	0	0	0	0	0
636	41.7577	0	0	13.9192	57.691	62.214	60.4577	60.1209	23.7584	0	0	7.91945	0	0	0	0	0	34.8966	0	11.6322	0	0	0	0	37.6897	0	0	12.5632	48.4661	100	0	49.4887	0	0	0	0	11.8893	0	47.6244	19.8379	79.2664	0	67.5279	48.9314	0	0	0	0	69.548
637	0	0	0	0	0	0	0	0	0	0	0	0	0	0	25.7092	8.56973	0	0	0	0	0	0	47.8381	15.946	0	45.5318	16.6893	20.7404	0	0	39.5483	13.1828	0	19.4274	0	6.4758	0	14.0888	0	4.69625	0	0	0	0	0	8.58965	0	2.86322	0
638	0	0	0	0	0	0	0	0	0	0	34.662	11.554	0	0	0	0	0	0	0	0	0	0	22.897	7.63234	0	0	47.1958	15.7319	0	0	0	0	0	0	0	0	0	0	0	0	0	0	0	0	0	0	0	0	0
639	0	0	0	0	0	0	0	0	16.7296	0	0	5.57653	0	0	0	0	0	0	0	0	0	0	0	0	15.4473	0	0	5.14911	30.8181	0	0	10.2727	18.4455	0	0	6.14849	16.7218	0	0	5.57394	0	0	0	0	0	0	0	0	0
640	0	12.171	0	4.057	29.0041	0	0	9.66804	0	27.9161	0	9.30537	0	17.756	32.2514	16.6691	0	0	49.0297	16.3432	0	14.1151	0	4.70502	0	0	0	0	0	0	0	0	0	13.3621	0	4.45402	0	0	100	33.3333	0	0	0	0	0	23.4677	0	7.82255	0
641	36.6559	0	0	12.2186	0	13.8751	0	4.62503	0	0	0	0	0	0	0	0	38.0129	40.9652	0	26.326	25.619	0	0	8.53967	0	0	0	0	0	16.5228	0	5.50758	0	0	0	0	0	22.2322	0	7.41073	0	0	38.9342	12.9781	44.2173	0	0	14.7391	29.9681
642	0	13.9313	0	4.64376	0	0	26.787	8.929	0	0	0	0	77.5644	0	0	25.8548	18.0775	0	0	6.02585	0	0	0	0	25.2529	0	0	8.41763	42.1301	0	42.1813	28.1038	0	0	50.202	16.734	0	0	0	0	0	0	0	0	0	0	54.2356	18.0785	0
643	0	0	0	0	0	0	0	0	0	0	0	0	0	35.7685	0	11.9228	0	0	13.1239	4.37465	0	0	0	0	0	0	0	0	0	8.49475	0	2.83158	48.7472	0	24.6431	24.4634	41.2724	0	0	13.7575	0	0	0	0	0	0	0	0	0
644	0	0	0	0	0	0	0	0	0	0	100	33.3333	0	0	0	0	0	0	0	0	26.3506	0	0	8.78353	74.7471	34.2279	0	36.325	0	0	0	0	0	0	0	0	0	31.2019	0	10.4006	0	0	0	0	55.7827	16.9658	0	24.2495	21.4483
645	0	0	100	33.3333	0	0	0	0	18.7663	0	0	6.25545	0	0	0	0	0	0	0	0	0	0	54.6883	18.2294	0	0	0	0	0	0	0	0	0	0	0	0	0	0	0	0	0	0	0	0	0	0	0	0	0
646	0	0	0	0	0	0	0	0	0	0	0	0	22.4356	0	0	7.47852	0	0	0	0	0	25.5741	45.3117	23.6286	0	0	100	33.3333	57.8699	0	57.8187	38.5629	0	0	0	0	0	0	0	0	0	0	61.0658	20.3553	0	0	0	0	0
647	63.3441	0	0	21.1147	70.9959	0	73.213	48.0696	0	72.0839	0	24.028	0	46.4756	67.7486	38.0747	43.9095	59.0348	37.8463	46.9302	48.0304	0	0	16.0101	0	65.7721	0	21.924	0	74.9825	0	24.9942	0	86.6379	0	28.8793	58.7276	0	0	19.5759	51.9481	0	0	17.316	0	59.5665	0	19.8555	0
648	0	73.8977	0	24.6326	0	0	0	0	81.2337	0	0	27.0779	0	0	0	0	0	0	0	0	0	60.3108	0	20.1036	0	0	0	0	0	0	0	0	0	0	25.1549	8.38495	0	46.5659	0	15.522	0	0	0	0	0	0	45.7644	15.2548	48.5836
649	0	0	0	0	0	86.1249	0	28.7083	0	0	0	0	0	0	0	0	0	0	0	0	0	0	0	0	0	0	0	0	0	0	0	0	51.2528	0	0	17.0843	0	0	0	0	48.0519	0	0	16.0173	0	0	0	0	0
650	0	0	0	0	0	0	0	0	0	0	16.0921	5.36403	0	0	0	0	0	14.4629	14.0132	9.49205	0	0	0	0	0	33.6901	0	11.23	0	0	0	0	0	0	0	0	0	0	0	0	0	0	26.6443	8.88144	0	0	0	0	0
651	39.8527	0	0	13.2842	0	0	0	0	0	0	0	0	55.3205	19.136	0	24.8188	40.883	0	0	13.6277	0	0	0	0	24.4356	0	0	8.14519	0	0	0	0	0	0	18.9789	6.32631	0	0	0	0	0	0	0	0	0	0	0	0	0
652	0	0	0	0	36.0077	0	0	12.0026	0	0	0	0	0	0	0	0	0	0	0	0	7.30332	0	0	2.43444	0	0	11.5411	3.84702	24.1782	0	0	8.0594	0	0	0	0	0	0	0	0	26.4179	58.2898	0	28.2359	0	0	3.54594	1.18198	8.61996
653	0	51.5088	0	17.1696	0	0	0	0	0	0	20.6631	6.88769	44.6795	0	0	14.8932	0	10.2558	0	3.41858	0	0	8.85545	2.95182	0	0	0	0	0	39.5662	0	13.1887	0	40.4075	0	13.4692	0	3.10468	0	1.03489	0	0	0	0	4.36008	0	0	1.45336	0
654	0	0	0	0	0	0	0	0	0	0	0	0	0	0	9.00676	3.00225	0	0	0	0	92.6967	17.1202	0	36.6056	0	0	0	0	0	0	25.1565	8.38551	0	0	13.0372	4.34574	0	0	0	0	0	9.53193	0	3.17731	0	0	0	0	0
655	0	0	0	0	0	29.9579	0	9.98596	0	0	0	0	0	0	0	0	0	0	17.1541	5.71804	0	0	0	0	0	0	0	0	0	0	0	0	0	0	0	0	0	0	0	0	26.9536	0	0	8.98454	0	0	0	0	0
656	0	0	0	0	0	0	0	0	19.6943	0	0	6.56477	0	0	0	0	0	0	0	0	0	0	0	0	0	21.9876	0	7.32919	0	0	0	0	35.3647	0	0	11.7882	0	0	0	0	0	0	0	0	0	0	0	0	0
657	0	48.4912	100	49.4971	0	0	0	0	0	0	0	0	0	0	90.9932	30.3311	59.117	0	0	19.7057	0	0	0	0	75.5644	0	88.4589	54.6745	75.8218	0	0	25.2739	0	0	0	0	0	0	44.9543	14.9848	0	0	0	0	0	0	0	0	91.38
658	60.1473	0	0	20.0491	0	70.0421	100	56.6807	80.3057	100	63.2449	81.1835	0	80.864	0	26.9547	0	75.2813	68.8327	48.038	0	82.8798	91.1445	58.0081	0	44.3223	0	14.7741	0	60.4338	74.8435	45.0924	0	59.5925	67.9838	42.5254	100	96.8953	55.0457	83.9803	46.6285	32.1783	73.3557	50.7208	0	0	0	0	0
659	0	0	0	0	63.9923	0	0	21.3308	0	0	0	0	0	0	0	0	0	0	0	0	0	0	0	0	0	0	0	0	0	0	0	0	64.6353	0	0	21.5451	0	0	0	0	0	0	0	0	95.6399	100	96.4541	97.3647	0
660	0	0	0	0	22.1411	0	0	7.38037	0	0	0	0	0	0	0	0	0	0	0	0	0	0	30.3722	10.1241	0	0	0	0	0	0	0	0	0	0	0	0	0	33.0449	0	11.015	0	0	0	0	0	0	0	0	0
661	0	0	0	0	0	0	31.6325	10.5442	0	0	0	0	0	100	0	33.3333	0	0	0	0	0	0	0	0	100	0	0	33.3333	0	0	0	0	0	0	0	0	0	0	0	0	0	51.7458	0	17.2486	0	0	0	0	0
662	0	0	0	0	0	0	0	0	30.5637	0	100	43.5212	0	0	0	0	25.0673	0	0	8.35575	0	0	0	0	0	0	0	0	0	0	0	0	0	0	0	0	0	0	52.439	17.4797	0	0	0	0	0	0	0	0	38.5035
663	0	59.7692	0	19.9231	0	23.0112	0	7.67041	0	0	0	0	65.3646	0	0	21.7882	0	0	37.4251	12.475	0	0	0	0	0	100	0	33.3333	0	0	24.4736	8.15785	0	0	69.129	23.043	0	0	0	0	0	0	0	0	0	0	0	0	0
664	44.5951	0	40.6204	28.4052	0	0	0	0	0	32.0445	0	10.6815	0	0	0	0	0	0	0	0	0	0	0	0	0	0	0	0	0	0	0	0	100	0	0	33.3333	0	0	0	0	0	0	55.8943	18.6314	0	0	0	0	18.7062
665	0	0	0	0	30.2616	0	0	10.0872	0	0	0	0	0	0	32.0459	10.682	17.343	0	0	5.78102	0	0	38.5649	12.855	0	0	0	0	0	0	0	0	0	0	0	0	0	21.8449	0	7.28163	49.0807	0	0	16.3602	0	0	0	0	0
666	0	40.2308	16.2728	18.8345	0	0	10.6747	3.55822	0	19.7357	0	6.57857	25.7584	0	0	8.58613	0	100	0	33.3333	100	37.9545	0	45.9848	0	0	0	0	100	86.4615	0	62.1538	0	100	0	33.3333	100	0	0	33.3333	0	22.4402	0	7.48006	0	0	0	0	0
667	0	0	0	0	0	0	0	0	0	0	0	0	0	0	0	0	0	0	0	0	0	0	0	0	0	0	0	0	0	0	75.5264	25.1755	0	0	30.871	10.2903	0	0	0	0	0	0	0	0	0	0	0	0	0
668	0	0	0	0	47.5973	0	0	15.8658	69.4363	0	0	23.1454	0	0	0	0	0	0	62.5749	20.8583	0	62.0455	31.0629	31.0361	0	0	0	0	0	13.5385	0	4.51284	0	0	0	0	0	0	0	0	0	0	0	0	0	100	0	33.3333	42.7903
669	55.4049	0	43.1068	32.8373	0	76.9888	57.6928	44.8939	0	48.2197	0	16.0732	8.87706	0	67.9541	25.6104	57.5897	0	0	19.1966	0	0	0	0	0	0	100	33.3333	0	0	0	0	0	0	0	0	0	45.1102	47.561	30.8904	50.9193	25.814	44.1057	40.2797	0	0	0	0	0
670	0	28.2431	0	9.41437	0	0	0	0	0	0	39.7107	13.2369	0	0	0	0	0	42.4561	0	14.152	34.3236	0	0	11.4412	39.1706	0	16.6767	18.6158	23.4492	0	0	7.81642	0	27.6522	0	9.2174	47.5457	0	0	15.8486	0	0	0	0	36.8188	0	48.5847	28.4678	0
671	0	0	0	0	0	0	0	0	27.4513	0	0	9.15044	0	57.5914	0	19.1971	0	0	33.0355	11.0118	0	0	0	0	0	0	0	0	0	0	0	0	41.7275	0	14.2525	18.66	0	0	0	0	0	0	0	0	0	0	0	0	18.532
672	0	0	0	0	19.9065	17.1347	0	12.3471	0	0	0	0	29.234	0	0	9.74467	0	0	0	0	0	0	0	0	0	0	0	0	0	0	0	0	0	0	0	0	0	0	0	0	0	19.5075	0	6.50251	0	0	0	0	0
673	0	0	0	0	0	0	0	0	0	0	0	0	0	0	0	0	0	0	0	0	0	0	0	0	43.612	35.808	0	26.4733	0	0	0	0	0	0	22.6698	7.55659	0	0	36.3811	12.127	47.0896	0	0	15.6965	0	52.946	0	17.6487	0
674	100	0	0	33.3333	0	6.99428	50.6064	19.2002	0	100	0	33.3333	0	0	48.6884	16.2295	0	0	0	0	0	0	0	0	0	30.976	83.3233	38.0998	69.032	38.0709	100	69.0343	0	29.8301	0	9.94335	0	0	0	0	0	0	0	0	0	0	0	0	50.7965
675	0	71.7569	0	23.919	80.0935	0	0	26.6978	0	0	42.0905	14.0302	0	0	0	0	61.411	0	66.9645	42.7919	65.6764	100	100	88.5588	0	0	0	0	0	0	0	0	0	0	0	0	0	0	0	0	0	0	0	0	0	21.3456	27.108	16.1512	0
676	0	0	0	0	0	0	0	0	72.5487	0	0	24.1829	0	15.599	0	5.19966	0	37.0301	0	12.3434	0	0	0	0	0	0	0	0	0	61.9291	0	20.643	0	0	0	0	0	100	0	33.3333	0	0	100	33.3333	0	0	0	0	0
677	0	0	100	33.3333	0	52.9641	49.3936	34.1192	0	0	0	0	0	0	0	0	38.589	0	0	12.863	0	0	0	0	0	0	0	0	0	0	0	0	0	0	0	0	52.4543	0	63.6189	38.6911	0	80.4925	0	26.8308	35.3495	25.7085	0	20.3527	0
678	0	0	0	0	0	0	0	0	0	0	18.1988	6.06626	70.766	26.8096	51.3116	49.6291	0	20.5138	0	6.83793	0	0	0	0	17.2174	33.216	0	16.8111	0	0	0	0	58.2725	42.5177	0	33.5967	0	0	0	0	52.9104	0	0	17.6368	0	0	0	0	30.6715
679	0	0	0	0	0	22.9069	0	7.63564	0	0	0	0	0	0	0	0	0	0	0	0	0	0	0	0	0	0	0	0	7.5188	0	0	2.50627	0	0	63.0777	21.0259	0	0	0	0	0	0	0	0	27.8317	0	24.3073	17.3797	0
680	0	0	0	0	0	0	0	0	0	0	0	0	0	0	0	0	0	0	0	0	0	0	0	0	0	0	0	0	0	0	0	0	0	0	0	0	0	0	0	0	0	0	0	0	0	0	0	0	0
681	0	0	0	0	0	0	0	0	3.53806	0	2.34463	1.9609	0	0	0	0	0	18.1769	12.1983	10.1251	0	0	12.5943	4.19809	15.7203	0	0	5.24011	0	0	0	0	0	0	0	0	0	5.13001	0	1.71	0	0	0	0	0	0	0	0	0
682	14.3307	0	30.8168	15.0492	0	0	0	0	0	16.5403	0	5.51343	0	0	0	0	0	0	0	0	0	0	0	0	0	0	0	0	9.24191	18.8965	0	9.37947	0	0	0	0	0.991908	0	0	0.330636	0	39.3637	0	13.1212	0	0	1.35459	0.451529	0
683	0	0	0	0	0	13.581	0	4.52699	0	0	0	0	0	0	6.95284	2.31761	0	0	0	0	0	0	0	0	0	0	24.8655	8.2885	0	0	0	0	0	7.50539	12.8848	6.79671	0	0	0	0	0	0	0	0	0	0	0	0	36.7381
684	52.6023	100	0	50.8674	0	0	0	0	0	0	0	0	13.7186	14.2824	0	9.33365	27.9315	0	87.8017	38.5777	19.4109	0	0	6.47029	0	22.304	0	7.43467	0	15.5968	0	5.19894	0	0	0	0	0	0	0	0	28.2737	0	0	9.42455	0	0	0	0	0
685	0	0	35.6126	11.8709	53.9421	0	0	17.9807	3.63762	0	17.7119	7.11649	0	0	0	0	0	0	0	0	0	0	4.91444	1.63815	6.88043	0	24.6474	10.5093	0	0	31.7908	10.5969	0	38.2171	0	12.739	8.82276	0	0	2.94092	0	0	73.6888	24.5629	0	0	6.21879	2.07293	0
686	0	0	0	0	0	0	0	0	0	0	0	0	0	0	0	0	0	0	0	0	0	0	0	0	0	0	0	0	32.4532	0	0	10.8177	0	0	87.1152	29.0384	0	0	0	0	0	60.6363	0	20.2121	0	6.50389	0	2.16796	0
687	0	0	33.5706	11.1902	0	0	0	0	0	0	0	0	0	85.7176	0	28.5725	0	0	0	0	0	0	0	0	0	77.696	0	25.8987	58.3049	0	68.2092	42.1714	0	0	0	0	0	0	0	0	0	0	0	0	0	0	0	0	0
688	33.0671	0	0	11.0224	46.0579	86.419	100	77.4923	0	83.4597	79.9435	54.4677	86.2814	0	93.0472	59.7762	0	81.8231	0	27.2744	80.5891	100	82.4913	87.6935	77.3992	0	0	25.7997	0	65.5067	0	21.8356	0	0	0	0	90.1853	94.87	100	95.0184	71.7263	0	26.3112	32.6792	0	0	0	0	63.2619
689	0	0	0	0	0	0	0	0	92.8243	0	0	30.9414	0	0	0	0	72.0685	0	0	24.0228	0	0	0	0	0	0	50.4871	16.829	0	0	0	0	100	54.2775	0	51.4258	0	0	0	0	0	0	0	0	100	93.4961	92.4266	95.3076	0
690	46.3118	0	24.5201	23.6106	0	0	0	0	0	0	0	0	0	0	0	0	0	80.9443	0	26.9814	0	0	0	0	0	0	0	0	0	0	0	0	0	0	0	0	0	0	0	0	0	73.2019	45.4225	39.5415	0	0	0	0	0
691	0	82.2381	0	27.4127	0	0	0	0	0	0	0	0	0	0	0	0	0	0	0	0	0	0	0	0	0	0	0	0	0	56.1401	0	18.7134	0	0	100	33.3333	0	0	0	0	0	0	0	0	0	0	0	0	0
692	0	0	0	0	0	0	0	0	0	0	0	0	0	0	0	0	0	0	0	0	0	0	0	0	0	0	0	0	0	0	0	0	0	0	0	0	48.5744	0	0	16.1915	0	0	0	0	0	0	0	0	0
693	0	0	0	0	43.9959	0	100	47.9986	0	0	0	0	0	0	0	0	0	0	78.7325	26.2442	0	0	0	0	0	25.4503	0	8.48343	0	0	0	0	0	57.549	0	19.183	0	0	0	0	0	0	0	0	0	0	0	0	0
694	0	0	0	0	0	0	0	0	0	0	0	0	0	0	0	0	0	0	21.2675	7.08915	0	0	100	33.3333	0	0	0	0	0	0	0	0	15.9091	0	0	5.30303	0	0	0	0	0	0	0	0	0	0	0	0	0
695	53.6882	0	0	17.8961	56.0041	13.2558	0	23.0866	0	0	0	0	0	0	0	0	0	0	0	0	0	0	0	0	37.0415	0	100	45.6805	32.8704	0	0	10.9568	0	0	0	0	0	100	0	33.3333	29.6842	0	19.5522	16.4121	0	0	100	33.3333	25.6266
696	0	0	0	0	0	0	0	0	0	60.2207	0	20.0736	53.5013	36.9623	0	30.1545	0	0	0	0	0	18.3009	0	6.10031	0	0	0	0	0	20.9466	100	40.3155	0	0	0	0	0	0	0	0	0	0	0	0	0	0	0	0	0
697	0	0	0	0	0	0	0	0	100	0	0	33.3333	0	0	0	0	100	19.0557	0	39.6852	100	0	0	33.3333	0	74.5497	0	24.8499	0	0	0	0	84.0909	0	0	28.0303	0	0	100	33.3333	0	14.3545	0	4.78483	0	0	0	0	0
698	0	17.7619	75.4799	31.0806	0	86.7442	0	28.9147	0	39.7793	0	13.2598	46.4987	0	100	48.8329	0	0	0	0	0	0	0	0	62.9585	0	0	20.9862	67.1296	0	0	22.3765	0	0	0	0	51.4256	0	0	17.1419	0	0	35.0253	11.6751	0	0	0	0	74.3734
699	0	0	0	0	0	0	0	0	0	0	100	33.3333	0	63.0377	0	21.0126	0	0	0	0	0	81.6991	0	27.233	0	0	0	0	0	22.9133	0	7.63778	0	42.451	0	14.1503	0	0	0	0	70.3158	12.4436	0	27.5865	0	0	0	0	0
700	0	0	0	0	0	0	0	0	0	0	0	0	0	0	0	0	0	0	0	0	0	0	0	0	0	0	0	0	0	0	0	0	0	0	0	0	0	0	0	0	0	0	0	0	0	36.1406	0	12.0469	0
701	0	0	0	0	0	0	0	0	0	0	0	0	0	0	0	0	100	63.7486	0	54.5829	0	0	0	0	0	0	0	0	0	0	0	0	0	0	0	0	0	0	61.4639	20.488	0	0	0	0	24.3143	0	0	8.10476	0
702	100	0	88.0418	62.6806	0	0	67.9342	22.6447	0	0	0	0	0	0	0	0	0	0	88.657	29.5523	0	77.6359	0	25.8786	55.3851	0	56.6849	37.3567	77.3668	0	71.5617	49.6428	0	0	0	0	0	85.6792	0	28.5597	0	0	0	0	0	0	0	0	0
703	0	69.351	0	23.117	100	72.3285	0	57.4428	100	100	100	100	73.4652	64.9271	94.6862	77.6928	0	36.2514	0	12.0838	0	0	72.8577	24.2859	0	84.7657	0	28.2552	0	77.3847	0	25.7949	0	61.681	39.2748	33.6519	81.662	0	0	27.2207	0	56.3552	83.138	46.4978	0	0	0	0	67.5253
704	0	0	0	0	0	0	0	0	0	0	0	0	0	0	0	0	0	0	0	0	0	0	0	0	0	0	0	0	0	0	0	0	93.7516	0	45.0179	46.2565	0	0	0	0	0	0	0	0	75.6857	53.382	86.8548	71.9742	0
705	0	0	0	0	0	0	0	0	0	0	0	0	0	0	0	0	0	0	0	0	0	0	0	0	0	0	0	0	0	0	9.92399	3.308	0	0	0	0	0	0	0	0	0	0	0	0	0	0	0	0	0
706	0	0	0	0	0	0	0	0	0	0	0	0	0	0	0	0	0	0	0	0	0	0	0	0	16.0574	0	29.07	15.0425	0	22.6153	0	7.53843	0	19.1729	15.7073	11.6267	18.338	0	0	6.11268	0	0	0	0	0	0	0	0	0
707	0	0	6.2374	2.07913	0	0	0	0	0	0	0	0	0	10.4763	5.31377	5.26336	0	0	0	0	68.4325	22.3641	27.1423	39.313	0	15.2343	0	5.07811	0	0	18.5143	6.17142	6.24841	0	0	2.0828	0	14.3208	0	4.7736	0	24.5111	0	8.17038	0	0	13.1452	4.38173	32.4747
708	0	0	0	0	0	27.6715	0	9.22384	0	0	0	0	0	0	0	0	0	0	0	0	31.5675	0	0	10.5225	28.5574	0	14.2451	14.2675	0	0	0	0	0	0	0	0	0	0	0	0	0	0	0	0	0	0	0	0	0
709	0	30.649	5.72077	12.1233	0	0	32.0658	10.6886	0	0	0	0	26.5348	24.5966	0	17.0438	0	0	11.343	3.78099	0	0	0	0	0	0	0	0	22.6332	0	0	7.54441	0	19.1461	0	6.38203	0	0	38.5361	12.8454	0	19.1336	16.862	11.9985	0	10.4775	0	3.49248	0
710	0	0	0	0	28.4669	0	0	9.48898	0	0	0	0	0	0	17.0586	5.68621	33.8773	11.3054	0	15.0609	0	23.7186	0	7.90621	0	0	0	0	0	35.7368	0	11.9123	0	0	0	0	27.0287	0	0	9.00956	16.9665	0	0	5.65551	100	0	30.6493	43.5498	0
711	16.6594	0	0	5.55315	0	0	0	0	0	0	0	0	0	0	0	0	0	0	0	0	0	0	0	0	0	0	0	0	15.0593	0	0	5.01978	38.0254	0	0	12.6751	0	0	0	0	0	0	0	0	0	0	0	0	56.3583
712	22.3787	0	0	7.45956	0	24.1513	17.2277	13.793	0	0	29.5192	9.83972	0	0	0	0	66.1227	0	26.1107	30.7445	0	0	29.5942	9.86472	0	100	38.8779	46.2926	0	0	0	0	0	0	0	0	0	15.1649	0	5.05497	26.4205	0	0	8.80682	0	0	0	0	0
713	0	20.7264	44.2481	21.6582	0	0	0	0	0	0	0	0	100	0	24.804	41.6013	0	0	0	0	0	0	0	0	0	0	0	0	13.0935	0	0	4.36449	0	0	0	0	0	0	0	0	0	0	45.2742	15.0914	0	0	13.648	4.54934	0
714	0	0	0	0	0	0	0	0	53.6546	59.781	70.4808	61.3055	0	0	0	0	0	0	0	0	0	0	0	0	0	0	0	0	0	0	0	0	0	0	0	0	0	14.2812	0	4.7604	0	0	0	0	0	0	0	0	0
715	0	0	0	0	0	0	0	0	0	40.219	0	13.4063	0	0	0	0	0	33.9494	73.8893	35.9462	31.7024	0	0	10.5675	0	0	0	0	0	0	0	0	0	57.5207	33.0907	30.2038	0	0	0	0	0	0	0	0	0	100	0	33.3333	0
716	0	0	0	0	0	75.8487	0	25.2829	46.3454	0	0	15.4485	0	0	0	0	0	0	0	0	0	0	0	0	0	0	61.1221	20.374	0	0	100	33.3333	0	0	0	0	72.9713	0	0	24.3238	0	0	0	0	0	0	0	0	0
717	60.9619	79.2736	55.7519	65.3291	71.5331	0	82.7723	51.4351	0	0	0	0	0	0	58.1373	19.3791	0	0	0	0	68.2976	76.2814	70.4058	71.6616	100	0	0	33.3333	71.8472	0	0	23.9491	61.9746	42.4793	0	34.8179	0	70.5539	0	23.518	56.613	100	54.7258	70.4463	0	0	55.7027	18.5676	43.6417
718	0	0	0	0	0	0	0	0	0	0	0	0	0	100	0	33.3333	0	0	0	0	0	0	0	0	0	0	0	0	0	64.2632	0	21.4211	0	0	66.9093	22.3031	0	0	0	0	0	0	0	0	0	0	0	0	0
719	0	0	0	0	0	0	0	0	0	0	0	0	0	0	0	0	0	54.7453	0	18.2484	0	0	0	0	0	0	0	0	0	0	0	0	0	0	0	0	0	0	0	0	0	0	0	0	0	0	0	0	0
720	0	0	0	0	0	0	0	0	0	100	0	33.3333	0	100	93.9853	64.6618	0	0	0	0	0	100	0	33.3333	0	0	0	0	0	0	0	0	0	0	0	0	0	0	44.6152	14.8717	0	59.4595	85.8935	48.451	43.0599	0	0	14.3533	0
721	73.5121	73.3177	74.523	73.7842	68.7359	77.6537	78.538	74.9759	87.4785	0	100	62.4928	86.3629	0	0	28.7876	100	0	100	66.6667	98.8521	0	86.8914	61.9145	80.5284	88.8125	58.221	75.8539	86.6456	100	100	95.5485	0	63.1841	0	21.0614	100	100	0	66.6667	92.3418	0	0	30.7806	56.9401	0	0	18.98	72.9216
722	0	0	0	0	0	0	0	0	0	0	0	0	0	0	0	0	0	0	0	0	0	0	0	0	0	0	0	0	0	0	0	0	100	0	83.4766	61.1589	0	0	0	0	0	32.0335	0	10.6778	0	0	100	33.3333	0
723	0	0	0	0	0	0	0	0	0	0	0	0	0	0	0	0	0	0	0	0	0	0	0	0	0	0	0	0	0	0	0	0	0	0	0	0	0	0	0	0	0	0	0	0	0	0	0	0	0
724	0	16.3596	17.5645	11.308	0	22.3463	0	7.44876	0	0	0	0	0	0	0	0	0	0	0	0	0	0	0	0	0	0	24.1208	8.04025	0	0	0	0	0	0	0	0	0	0	0	0	0	0	0	0	0	0	0	0	14.8175
725	26.4879	0	0	8.82931	11.8134	0	21.462	11.0918	0	0	0	0	8.94569	0	0	2.9819	0	0	0	0	0	0	13.1086	4.36954	0	0	0	0	0	0	0	0	0	0	16.5234	5.5078	0	0	0	0	0	0	0	0	0	0	0	0	0
726	0	0	0	0	0	0	0	0	0	0	0	0	0	0	0	0	0	100	0	33.3333	0	0	0	0	19.4716	0	17.6583	12.3766	0	0	0	0	0	0	0	0	0	0	0	0	0	0	0	0	0	0	0	0	0
727	0	0	0	0	0	0	0	0	0	0	0	0	0	0	6.01466	2.00489	0	0	0	0	0	0	0	0	0	11.1875	0	3.72918	13.3544	0	0	4.45146	0	0	0	0	0	0	53.6212	17.8737	0	0	0	0	0	100	0	33.3333	0
728	0	10.3227	0	3.44092	0	0	0	0	0	0	0	0	4.69144	0	0	1.56381	0	0	0	0	0	0	0	0	0	0	0	0	0	0	0	0	0	36.8159	0	12.272	0	0	0	0	0	0	0	0	0	0	0	0	0
729	0	0	7.91246	2.63749	19.4507	0	0	6.48357	12.5215	0	0	4.17385	0	0	0	0	0	0	0	0	1.14788	0	0	0.382627	0	0	0	0	0	0	0	0	0	0	0	0	0	0	1.7636	0.587867	7.65816	8.50708	14.1065	10.0906	0	0	0	0	12.261
730	4.17835	0	0	1.39278	0	0	0	0	0	0	0	0	0	12.8164	0	4.27214	0	0	0	0	0	2.62229	0	0.874095	0	14.0354	17.486	10.5071	0	0	0	0	0	0	0	0	6.82971	0	0	2.27657	0	0	0	0	17.8528	42.6394	0	20.1641	0
731	0	0	0	0	0	35.7585	0	11.9195	0	0	65.7609	21.9203	0	0	8.44503	2.81501	0	0	2.50568	0.835225	0	0	0	0	0	0	0	0	0	7.36693	0	2.45564	0	0	24.3225	8.10749	0	0	6.63073	2.21024	0	0	0	0	0	0	0	0	0
732	0	0	27.7224	9.24079	0	0	6.25578	2.08526	21.0796	0	0	7.02654	0	0	0	0	11.8327	8.18836	0	6.67368	0	0	41.7829	13.9276	0	0	0	0	5.436	0	0	1.812	68.881	57.7562	0	42.2124	0	5.52598	0	1.84199	0	5.5145	0	1.83817	0	0	70.9036	23.6345	0
733	6.22884	0	0	2.07628	5.7842	0	0	1.92807	0	100	0	33.3333	0	0	0	0	0	0	2.38404	0.794681	0	0	0	0	0	0	0	0	0	0	7.64499	2.54833	0	0	0	0	0	0	0	0	0	0	8.1458	2.71527	0	0	0	0	0
734	0	0	0	0	0	0	0	0	0	0	0	0	0	0	0	0	0	0	0	0	0	0	0	0	0	4.63816	0	1.54605	0	0	0	0	0	0	0	0	0	0	0	0	0	12.7203	22.2821	11.6675	0	0	0	0	0
735	0	0	0	0	0	64.2415	11.3085	25.1834	0	0	34.2391	11.413	44.4514	0	0	14.8171	0	0	0	0	26.3237	0	0	8.77457	25.3809	0	22.8061	16.0623	7.46146	0	0	2.48715	0	42.2438	0	14.0813	0	0	17.2892	5.76306	0	0	0	0	0	0	0	0	0
736	14.1987	100	72.2776	62.1588	5.90471	0	0	1.96824	0	0	0	0	0	27.5972	6.2078	11.2683	0	10.2375	5.70062	5.31272	0	13.0673	58.2171	23.7615	0	0	0	0	0	0	3.65163	1.21721	31.119	0	0	10.373	13.1216	15.8935	0	9.6717	0	0	0	0	82.1472	57.3606	0	46.5026	17.0535
737	0	0	0	0	0	0	0	0	0	0	0	0	0	0	0	0	0	0	0	0	0	0	0	0	0	0	0	0	0	0	0	0	0	0	75.6775	25.2258	0	0	0	0	5.19278	0	0	1.73093	0	0	29.0964	9.6988	0
738	0	0	0	0	0	0	0	0	78.9204	0	0	26.3068	55.5486	0	0	18.5162	88.1673	0	0	29.3891	0	0	0	0	0	0	0	0	0	0	0	0	0	0	0	0	0	0	76.0801	25.36	94.8072	0	0	31.6024	0	0	0	0	82.9465
739	75.3941	0	0	25.1314	88.3111	0	82.4357	56.9156	0	0	0	0	0	59.5864	85.3472	48.3112	0	81.5741	89.4097	56.9946	73.6763	84.3104	0	52.6622	74.6191	81.3265	59.7079	71.8845	87.1025	92.6331	88.7034	89.4797	0	0	0	0	80.0487	78.5805	0	52.8764	0	81.7652	69.5721	50.4458	0	0	0	0	0
740	0	72.0048	78.1452	50.05	0	74.5566	0	24.8522	0	75.6445	87.2642	54.3029	0	0	0	0	0	0	0	0	0	0	94.7912	31.5971	0	0	0	0	0	77.5476	0	25.8492	100	65.0549	0	55.0183	0	0	0	0	0	0	0	0	74.7245	85.462	77.4733	79.2199	0
741	0	0	0	0	0	0	0	0	77.3109	0	0	25.7703	0	0	0	0	0	0	0	0	0	0	0	0	0	0	0	0	0	0	0	0	0	0	100	33.3333	0	0	0	0	0	0	0	0	0	0	0	0	76.2409
742	0	0	0	0	0	0	77.9039	25.968	0	0	0	0	0	0	0	0	0	0	0	0	0	0	5.20879	1.73626	0	33	40.5194	24.5065	0	0	42.0381	14.0127	0	0	0	0	0	0	0	0	0	0	52.2384	17.4128	0	0	0	0	0
743	0	0	0	0	0	12.6	0	4.19999	0	0	0	0	100	0	0	33.3333	68.6013	0	0	22.8671	0	43.129	0	14.3763	0	0	0	0	0	22.4524	0	7.48412	0	0	0	0	0	0	0	0	0	19.9406	0	6.64685	0	0	0	0	0
744	0	0	0	0	0	0	0	0	0	0	0	0	0	0	39.9719	13.324	0	19.3669	0	6.45562	0	0	0	0	100	0	0	33.3333	80.6491	0	0	26.883	0	0	0	0	52.6346	0	0	17.5449	0	0	0	0	25.2755	0	22.5267	15.9341	0
745	57.6486	0	0	19.2162	0	0	0	0	0	0	0	0	0	100	60.0281	53.3427	0	0	0	0	0	0	0	0	0	33.5122	0	11.1707	0	0	0	0	0	0	0	0	0	0	0	0	0	0	0	0	0	0	0	0	0
746	0	0	0	0	0	12.8434	0	4.28113	0	0	0	0	0	0	0	0	0	80.6331	0	26.8777	100	56.871	0	52.2903	0	0	0	0	0	0	57.9619	19.3206	0	0	0	0	0	0	0	0	100	0	0	33.3333	0	14.538	0	4.84599	0
747	0	0	21.8548	7.28494	0	0	0	0	0	0	0	0	0	0	0	0	0	0	0	0	0	0	0	0	0	0	0	0	0	0	0	0	0	0	0	0	47.3654	0	0	15.7885	0	0	0	0	0	0	0	0	23.7591
748	0	27.9952	0	9.33173	0	0	22.0961	7.36537	0	24.3555	12.7358	12.3638	0	0	0	0	0	0	100	33.3333	0	0	0	0	0	33.4878	59.4806	30.9895	0	0	0	0	0	0	0	0	0	0	0	0	0	80.0594	26.2618	35.4404	0	0	0	0	0
749	42.3514	0	0	14.1171	100	0	0	33.3333	22.6891	0	0	7.56303	0	0	0	0	31.3987	0	0	10.4662	0	0	0	0	0	0	0	0	19.3509	0	0	6.4503	0	34.9451	0	11.6484	0	0	0	0	0	0	21.4999	7.16662	0	0	0	0	0
750	0	0	0	0	0	0	0	0	0	0	0	0	19.9041	0	0	6.63472	0	0	0	0	0	0	4.59347	1.53116	0	0	0	0	0	0	0	0	22.1884	0	18.7653	13.6512	0	0	0	0	0	0	0	0	0	0	1.74027	0.580091	0
751	0	8.81756	0	2.93919	0	0	0	0	0	0	0	0	0	6.98745	2.60936	3.19894	2.593	0	0	0.864334	0	0	0	0	18.7115	0	0	6.23718	0	4.74344	0.951078	1.89817	0	0	0	0	0	0	0	0	0	0	0	0	0	0	0	0	0
752	0	0	5.55122	1.85041	0	0	4.04858	1.34953	0	0	0	0	2.61	0	0	0.87	0	1.88199	0	0.62733	0	0	0	0	0	3.73538	0	1.24513	0	2.72673	0	0.90891	0	0	0	0	0	0	100	33.3333	0	0	1.73702	0.579006	0	0	0	0	0
753	5.82931	0	0	1.9431	0	0	0	0	0	0	0	0	0	0	0	0	0	0	1.62624	0.54208	4.51424	0	0	1.50475	0	0	0	0	0	0	0	0	0	0	0	0	0	0	0	0	4.71421	0	0	1.5714	0	0	0	0	0
754	0	0	0	0	0	0	0	0	0	0	0	0	0	0	0	0	0	0	0	0	0	0	1.88782	0.629274	0	0	0	0	0	0	0	0	0	0	0	0	0	0	0	0	0	0	0	0	0	0	0	0	0
755	0	0	0	0	0	0	0	0	0	0	0	0	0	0	0	0	0	0	0	0	0	0	0	0	0	0	0	0	0	0	0	0	0	0	81.2347	27.0782	0	100	0	33.3333	0	0	0	0	0	0	0	0	0
756	0	11.223	0	3.741	0	0	0	0	0	0	0	0	0	0	0	0	0	0	0	0	0	0	0	0	0	0	0	0	0	0	0	0	0	0	0	0	100	0	0	33.3333	0	0	0	0	0	0	0	0	0
757	0	0	0	0	0	0	0	0	0	0	0	0	0	0	0	0	0	0	0	0	0	0	0	0	0	0	0	0	0	0	0	0	0	0	0	0	0	0	0	0	0	0	0	0	100	100	98.2597	99.4199	0
758	0	0	0	0	0	0	0	0	0	0	0	0	77.4859	0	97.3906	58.2922	0	0	0	0	0	0	0	0	0	0	0	0	0	0	0	0	0	0	0	0	0	0	0	0	0	0	98.263	32.7543	0	0	0	0	0
759	94.1707	79.9594	94.4488	89.5263	100	100	95.9514	98.6505	100	100	100	100	0	93.0126	0	31.0042	97.407	98.118	98.3738	97.9663	95.4858	100	93.5187	96.3348	81.2885	96.2646	100	92.5177	100	92.5298	99.0489	97.1929	77.8116	100	0	59.2705	0	0	0	0	95.2858	100	0	65.0953	0	0	0	0	100
760	0	0	0	0	0	0	0	0	0	0	0	0	0	0	0	0	0	0	0	0	0	0	0	0	0	0	0	0	0	0	0	0	0	0	0	0	0	0	0	0	0	0	0	0	0	0	0	0	0
761	0	0	0	0	0	0	0	0	0	0	0	0	0	0	0	0	0	0	0	0	0	0	0	0	0	0	0	0	0	0	0	0	0	0	100	33.3333	0	0	0	0	0	0	0	0	0	0	0	0	0
762	0	0	68.6089	22.8696	0	0	0	0	0	0	0	0	0	0	0	0	0	0	0	0	0	0	0	0	0	0	0	0	0	0	0	0	0	0	0	0	0	0	83.3	27.7667	0	0	0	0	0	0	0	0	0
763	0	0	0	0	0	0	0	0	100	100	0	66.6667	0	0	0	0	0	0	0	0	0	64.2874	0	21.4291	0	0	60.0228	20.0076	0	0	0	0	0	0	0	0	0	0	0	0	0	81.7179	23.51	35.076	0	0	0	0	0
764	26.8346	0	0	8.94487	100	0	100	66.6667	0	0	0	0	0	100	0	33.3333	0	0	0	0	0	0	0	0	0	0	0	0	0	0	100	33.3333	0	0	0	0	76.4408	0	0	25.4803	0	0	0	0	0	0	0	0	0
765	0	71.3038	0	23.7679	0	100	0	33.3333	0	0	0	0	0	0	0	0	0	0	0	0	0	0	0	0	100	100	0	66.6667	0	0	0	0	100	100	0	66.6667	0	0	5.4486	1.8162	28.7837	0	0	9.59455	0	100	0	33.3333	0
766	0	0	0	0	0	0	0	0	0	0	0	0	0	0	78.6965	26.2322	0	0	0	0	0	0	0	0	0	0	0	0	0	0	0	0	0	0	0	0	0	100	0	33.3333	0	0	0	0	100	0	100	66.6667	100
767	0	0	0	0	0	0	0	0	0	0	100	33.3333	0	0	0	0	100	0	43.5462	47.8487	0	0	0	0	0	0	0	0	0	0	0	0	0	0	0	0	0	0	0	0	0	0	0	0	0	0	0	0	0
768	73.1654	28.6962	0	33.9539	0	0	0	0	0	0	0	0	100	0	0	33.3333	0	0	0	0	0	35.7126	0	11.9042	0	0	0	0	0	0	0	0	0	0	0	0	0	0	0	0	0	0	76.49	25.4967	0	0	0	0	0
769	0	0	31.3911	10.4637	0	0	0	0	0	0	0	0	0	0	21.3035	7.10118	0	0	56.4538	18.8179	100	0	0	33.3333	0	0	39.9772	13.3257	0	100	0	33.3333	0	0	0	0	23.5592	0	11.2514	11.6035	71.2163	18.2821	0	29.8328	0	0	0	0	0
770	0	0	0	0	0	0	0	0	0	21.3858	0	7.12858	0	0	0	0	0	0	0	0	0	0	0	0	0	42.043	0	14.0143	0	0	4.63283	1.54428	59.0886	0	0	19.6962	0	20.3934	0	6.7978	0	0	0	0	0	0	13.3884	4.46281	0
771	0	0	0	0	0	0	32.1678	10.7226	0	0	0	0	0	0	0	0	0	23.9269	0	7.97563	0	0	0	0	0	0	0	0	0	0	0	0	0	0	0	0	0	0	0	0	0	17.8303	0	5.94345	0	0	0	0	0
772	23.9401	34.9334	6.12007	21.6646	0	0	0	0	20.7415	0	34.7041	18.4819	10.92	53.0622	100	54.6607	24.6379	0	0	8.21262	0	10.1346	5.92258	5.35239	44.0956	0	0	14.6985	0	13.122	0	4.37399	0	100	0	33.3333	0	0	0	0	0	0	28.1447	9.38156	54.1637	26.9678	0	27.0438	0
773	0	0	0	0	0	0	0	0	0	7.93371	0	2.64457	0	0	0	0	0	0	0	0	0	0	0	0	0	0	0	0	0	0	0	0	0	0	36.3865	12.1288	0	0	0	0	0	42.1328	0	14.0443	0	0	0	0	0
774	0	0	0	0	19.0456	33.7678	0	17.6045	0	0	0	0	0	0	0	0	0	26.3709	45.3227	23.8979	0	0	94.0774	31.3591	0	0	38.3965	12.7988	0	0	11.0534	3.68448	0	0	0	0	0	0	0	0	0	0	0	0	0	0	0	0	100
775	0	0	0	0	0	0	0	0	79.2585	0	0	26.4195	0	0	0	0	75.3621	0	0	25.1207	0	0	0	0	0	0	0	0	100	0	0	33.3333	0	0	0	0	0	0	41.2492	13.7497	0	0	0	0	0	0	0	0	0
776	0	65.0666	0	21.6889	0	0	0	0	0	70.6805	65.2959	45.3255	0	0	0	0	0	0	0	0	100	0	0	33.3333	0	0	61.6035	20.5345	0	86.878	0	28.9593	40.9114	0	0	13.6371	0	0	0	0	0	0	0	0	0	0	0	0	0
777	76.0599	0	0	25.3533	80.9544	66.2322	67.8322	71.6729	0	0	0	0	89.08	46.9378	0	45.3393	0	49.7022	54.6773	34.7932	0	89.8654	0	29.9551	0	57.957	0	19.319	0	0	84.3137	28.1046	0	0	63.6135	21.2045	100	36.0082	58.7508	64.9197	100	0	32.8064	44.2688	0	0	0	0	0
778	0	0	0	0	0	0	0	0	0	0	0	0	0	0	0	0	0	0	0	0	0	0	0	0	0	0	0	0	0	0	0	0	0	0	0	0	0	0	0	0	0	0	0	0	45.8363	73.0322	86.6116	68.4934	0
779	0	0	93.8799	31.2933	0	0	0	0	0	0	0	0	0	0	0	0	0	0	0	0	0	0	0	0	55.9044	0	0	18.6348	0	0	0	0	0	0	0	0	0	43.5984	0	14.5328	0	40.0368	39.0489	26.3619	0	0	0	0	0
780	0	0	0	0	0	0	94.6849	31.5616	0	86.3989	0	28.7996	0	64.2519	34.5135	32.9218	0	0	0	0	0	100	0	33.3333	87.7949	0	0	29.265	0	91.8427	0	30.6142	0	0	0	0	0	0	59.5758	19.8586	0	0	0	0	0	0	0	0	0
781	84.9307	84.0321	100	89.6543	91.0574	96.6593	0	62.5722	89.0018	0	100	63.0006	70.0145	0	50.958	40.3242	0	79.6918	100	59.8973	100	0	88.0922	62.6974	0	100	83.2957	61.0986	70.9681	0	94.4608	55.143	89.1975	36.4945	0	41.8973	81.7618	0	0	27.2539	0	0	0	0	0	0	0	0	74.5219
782	0	0	0	0	0	0	0	0	0	0	0	0	0	0	0	0	0	0	0	0	0	0	0	0	0	0	0	0	0	0	0	0	0	43.3358	100	47.7786	0	0	0	0	0	80.0981	83.0707	54.3896	91.6822	87.9412	100	93.2078	0
783	0	0	0	0	0	0	0	0	0	0	0	0	0	0	0	0	100	0	0	33.3333	0	0	0	0	0	0	0	0	0	0	0	0	0	0	0	0	0	0	0	0	0	0	0	0	0	0	0	0	0
784	0	0	0	0	0	0	0	0	0	0	0	0	0	26.16	0	8.72001	0	0	0	0	0	0	0	0	0	0	0	0	0	0	0	0	0	0	0	0	0	0	19.4711	6.49035	0	0	0	0	0	0	0	0	0
785	0	0	0	0	8.94262	0	5.3151	4.75257	0	0	0	0	0	0	0	0	0	0	0	0	0	0	0	0	0	0	0	0	8.40515	8.15727	0	5.52081	0	13.6974	0	4.56581	0	0	0	0	100	0	16.9293	38.9764	0	0	0	0	25.4781
786	15.0693	15.9679	0	10.3457	0	0	0	0	10.9982	13.6011	0	8.19976	14.3339	0	7.73909	7.35767	0	0	0	0	0	0	11.9078	3.96926	0	0	0	0	0	0	5.53923	1.84641	0	0	0	0	18.2382	100	20.9531	46.3971	0	19.9019	0	6.63395	0	0	0	0	0
787	0	0	0	0	0	3.34073	0	1.11358	0	0	0	0	0	0	0	0	0	0	0	0	0	0	0	0	0	0	16.7043	5.56811	0	0	0	0	10.8025	0	0	3.60082	0	0	0	0	0	0	0	0	0	12.0588	0	4.01959	0
788	0	0	0	0	0	0	0	0	0	0	0	0	0	0	0	0	0	20.3082	0	6.7694	0	0	0	0	12.2051	0	0	4.06838	0	0	0	0	0	6.47232	0	2.15744	0	0	0	0	0	0	0	0	8.31777	0	0	2.77259	0
789	0	0	0	0	0	0	0	0	0	0	0	0	15.6516	9.58807	6.7894	10.6764	0	0	0	0	0	0	0	0	0	0	0	0	20.6267	0	0	6.87558	0	0	0	0	0	0	0	0	0	0	0	0	0	0	0	0	0
790	22.5899	0	32.904	18.498	14.9005	19.2865	29.5781	21.2551	17.1722	0	38.6753	18.6158	0	0	0	0	24.6127	0	21.4988	15.3705	5.80419	7.10984	0	4.30467	21.344	0	16.9023	12.7488	0	35.9652	21.2226	19.0626	34.2282	0	0	11.4094	0	0	0	0	0	20.6205	16.869	12.4965	0	0	0	0	0
791	0	0	0	0	0	0	0	0	0	12.403	0	4.13432	0	0	0	0	0	0	0	0	0	0	13.4024	4.46747	0	22.1359	0	7.37863	0	0	0	0	0	0	30.0144	10.0048	0	0	0	0	29.4622	0	0	9.82073	0	0	0	0	0
792	0	0	0	0	0	0	0	0	0	0	0	0	0	0	0	0	0	0	0	0	0	0	0	0	0	0	0	0	0	0	0	0	0	26.5162	0	8.83874	0	0	0	0	0	0	0	0	3.32737	0	0	1.10912	0
793	0	0	0	0	0	0	0	0	0	26.8641	0	8.95468	0	0	0	0	0	0	0	0	21.0784	0	0	7.02612	24.3508	0	0	8.11693	0	0	0	0	0	0	0	0	0	0	4.1002	1.36673	0	14.6518	0	4.88394	0	0	0	0	0
794	13.6606	37.5831	0	17.0812	12.2916	0	17.4337	9.90841	0	0	61.3247	20.4416	30.628	24.3207	28.3081	27.7523	16.0447	7.51147	0	7.85206	0	28.9016	20.1095	16.337	0	24.5984	0	8.19946	12.9847	15.5063	20.0444	16.1784	0	0	0	0	32.8137	38.4638	29.1628	33.4801	13.8946	0	0	4.63155	0	0	0	0	0
795	0	0	0	0	0	42.5263	0	14.1754	0	0	0	0	0	0	0	0	0	0	24.1607	8.05358	0	0	0	0	0	0	0	0	0	0	0	0	21.4294	16.4551	69.9856	35.9567	0	0	0	0	0	0	39.0264	13.0088	38.6404	43.1607	41.3588	41.0533	100
796	63.7495	62.4169	0	42.0555	0	0	52.9882	17.6627	42.4398	0	0	14.1466	69.372	0	0	23.124	59.3426	52.4847	0	37.2758	0	0	0	0	54.3052	0	0	18.1017	0	0	0	0	0	0	0	0	0	0	0	0	0	0	0	0	0	0	0	0	0
797	0	0	0	0	0	0	0	0	0	60.733	0	20.2443	0	75.6793	71.6919	49.1237	0	0	0	0	0	63.9885	0	21.3295	0	0	83.0977	27.6992	0	0	0	0	44.3424	57.0287	0	33.7904	67.1863	61.5362	66.737	65.1532	0	0	0	0	0	0	0	0	0
798	0	0	67.096	22.3653	0	38.1871	0	12.729	40.388	0	0	13.4627	0	0	0	0	0	0	54.3405	18.1135	73.1175	0	66.4881	46.5352	0	53.2657	0	17.7552	87.0153	0	58.733	48.5828	0	0	0	0	0	0	0	0	56.6432	64.7277	44.1046	55.1585	58.0322	56.8393	58.6412	57.8376	0
799	0	0	0	0	72.808	0	0	24.2693	0	0	0	0	0	0	0	0	0	40.0038	0	13.3346	0	0	0	0	0	0	0	0	0	48.5285	0	16.1762	0	0	0	0	0	0	0	0	0	0	0	0	0	0	0	0	0
800	0	0	0	0	0	0	0	0	0	0	0	0	0	0	0	0	0	0	0	0	0	0	0	0	0	0	0	0	0	0	0	0	0	0	0	0	0	0	0	0	0	0	0	0	0	0	0	0	0
801	0	0	0	0	0	0	0	0	0	0	0	0	0	0	0	0	0	0	0	0	0	0	0	0	0	0	0	0	0	0	0	0	0	0	0	0	0	0	0	0	0	0	0	0	0	0	0	0	0
802	0	0	0	0	0	0	0	0	0	0	43.8808	14.6269	0	0	0	0	0	0	0	0	0	0	0	0	0	100	0	33.3333	0	0	0	0	0	0	0	0	0	0	0	0	0	0	0	0	0	0	0	0	25.7559
803	75.5076	100	100	91.8359	100	100	100	100	0	100	56.1192	52.0397	73.5257	100	100	91.1752	100	100	100	100	77.687	100	100	92.5623	83.8838	0	100	61.2946	67.8257	100	100	89.2752	0	0	100	33.3333	100	100	100	100	74.4179	100	63.5331	79.317	0	100	0	33.3333	74.2441
804	0	0	0	0	0	0	0	0	0	0	0	0	0	0	0	0	0	0	0	0	0	0	0	0	0	0	0	0	0	0	0	0	100	100	0	66.6667	0	0	0	0	0	0	0	0	100	0	100	66.6667	0
805	0	0	0	0	0	0	0	0	0	0	0	0	26.4743	0	0	8.82477	0	0	0	0	0	0	0	0	0	0	0	0	0	0	0	0	0	0	0	0	0	0	0	0	0	0	0	0	0	0	0	0	0
806	0	0	0	0	0	0	0	0	0	0	0	0	0	0	0	0	0	0	0	0	0	0	0	0	0	0	0	0	0	0	0	0	0	0	0	0	0	0	0	0	0	0	0	0	0	0	0	0	0
807	0	0	0	0	0	0	0	0	0	0	0	0	0	0	0	0	0	0	0	0	22.313	0	0	7.43766	16.1162	0	0	5.37208	0	0	0	0	0	0	0	0	0	0	0	0	0	0	0	0	0	0	0	0	0
808	0	0	0	0	0	0	0	0	0	0	0	0	0	0	0	0	0	0	0	0	0	0	0	0	0	0	0	0	0	0	0	0	0	0	0	0	0	0	0	0	0	0	0	0	0	0	0	0	0
809	24.4924	0	0	8.16413	0	0	0	0	100	0	0	33.3333	0	0	0	0	0	0	0	0	0	0	0	0	0	0	0	0	32.1743	0	0	10.7248	0	0	0	0	0	0	0	0	25.5821	0	36.4669	20.683	0	0	0	0	0
810	0	0	64.7298	21.5766	63.2344	54.4273	66.7619	61.4745	51.1127	92.8328	87.7076	77.2177	70.5325	38.4728	80.973	63.3261	38.1075	0	0	12.7025	0	0	32.7294	10.9098	0	37.8846	0	12.6282	0	85.5623	0	28.5208	0	60.5139	0	20.1713	78.9629	0	66.5021	48.4883	0	77.3058	0	25.7686	0	0	0	0	0
811	0	0	0	0	0	0	0	0	0	0	0	0	0	0	0	0	0	28.5714	71.4795	33.3503	0	91.1733	0	30.3911	0	0	0	0	0	0	71.8367	23.9456	100	0	46.9296	48.9765	0	0	0	0	0	0	0	0	0	66.8459	68.0006	44.9488	85.5443
812	0	0	0	0	0	0	0	0	0	0	0	0	0	0	0	0	0	0	0	0	0	0	0	0	64.2986	0	71.0822	45.1269	0	0	0	0	0	0	0	0	0	0	0	0	0	0	0	0	0	0	0	0	0
813	28.7081	0	0	9.56938	0	0	0	0	0	0	0	0	0	32.8395	0	10.9465	37.0907	38.7593	0	25.2833	0	0	0	0	0	53.7797	0	17.9266	0	0	0	0	0	0	18.2656	6.08855	0	61.3049	0	20.435	0	0	0	0	0	0	0	0	0
814	0	0	0	0	0	0	0	0	48.8873	0	0	16.2958	0	0	0	0	0	0	0	0	44.7653	0	0	14.9218	0	0	0	0	0	0	0	0	0	0	0	0	0	0	33.4979	11.166	0	0	0	0	0	0	0	0	0
815	0	0	26.4526	8.81754	36.7656	0	0	12.2552	0	0	0	0	6.63749	0	0	2.2125	0	0	0	0	0	8.82667	0	2.94222	0	0	0	0	100	0	0	33.3333	0	0	0	0	0	0	0	0	0	0	0	0	72.7298	0	0	24.2433	0
816	71.2919	100	0	57.0973	0	0	0	0	0	0	0	0	0	28.6877	0	9.56257	24.8018	0	0	8.26726	55.2347	0	0	18.4116	0	0	0	0	0	0	0	0	0	25.8904	0	8.63013	0	0	0	0	0	0	0	0	0	0	0	0	0
817	0	0	0	0	0	45.5727	33.2381	26.2703	0	0	12.2924	4.09745	0	0	0	0	0	0	11.4337	3.81122	0	0	32.2716	10.7572	0	0	0	0	0	0	28.1633	9.38776	0	0	0	0	0	0	0	0	0	22.6942	100	40.8981	27.2702	0	0	9.09007	0
818	0	0	8.81754	2.93918	0	0	0	0	0	0	0	0	22.8301	0	19.027	13.9524	0	32.6692	0	10.8897	0	0	34.999	11.6663	35.7014	8.33577	28.9178	24.3183	0	14.4377	0	4.81255	0	0	34.8048	11.6016	0	38.6951	0	12.8984	100	0	0	33.3333	0	33.1541	31.9994	21.7178	14.4557
819	0	0	0	0	0	0	0	0	0	7.16724	0	2.38908	0	0	0	0	0	0	17.0868	5.69561	0	0	0	0	0	0	0	0	0	0	0	0	0	13.5957	0	4.5319	21.0371	0	0	7.01236	0	0	0	0	0	0	0	0	0
820	0	7.88031	0	2.62677	7.58516	0	9.76306	5.78274	4.46613	0	0	1.48871	0	0	0	0	10.8961	0	0	3.63204	0	15.5971	0	5.19904	0	0	0	0	9.31644	0	0	3.10548	0	0	0	0	0	0	0	0	0	0	0	0	0	0	0	0	0
821	0	0	9.49993	3.16664	0	0	0	0	0	0	11.7808	3.92695	0	10.3905	0	3.46349	0	0	0	0	0	0	0	0	0	0	22.9507	7.65022	0	0	0	0	0	9.75314	6.37752	5.37689	9.79753	0	0	3.26584	0	0	0	0	0	0	0	0	0
822	0	0	0	0	7.81961	0	0	2.60654	22.2715	11.5608	0	11.2774	0	0	0	0	0	0	0	0	0	8.85703	0	2.95234	11.8388	0	0	3.94628	0	0	0	0	0	0	0	0	0	0	0	0	30.887	0	0	10.2957	0	0	0	0	0
823	25.8164	0	0	8.60546	0	0	0	0	0	0	0	0	0	0	0	0	0	0	0	0	11.2667	0	11.9606	7.74243	0	14.825	0	4.94167	7.79291	15.5765	10.7735	11.381	34.5204	0	0	11.5068	0	8.32817	15.8889	8.07236	0	0	6.26151	2.08717	0	4.25923	0	1.41974	0
824	0	0	0	0	0	0	0	0	0	0	0	0	0	0	0	0	0	0	12.3024	4.10079	0	0	0	0	0	0	0	0	0	0	0	0	10.7109	0	0	3.57029	0	0	0	0	0	0	0	0	10.5934	0	11.0054	7.19958	0
825	0	15.8063	0	5.26877	0	0	10.2593	3.41976	0	0	0	0	0	0	24.576	8.19199	0	12.2067	42.82	18.3423	0	0	0	0	54.0513	0	0	18.0171	0	0	0	0	0	0	0	0	0	0	0	0	0	9.58333	0	3.19444	0	0	0	0	68.3503
826	74.1836	51.5875	90.5001	72.0904	84.5952	100	79.9777	88.191	73.2623	88.4392	0	53.9005	100	89.6095	75.424	88.3445	46.4548	87.7933	0	44.7494	88.7333	49.288	88.0394	75.3536	0	54.4464	77.0493	43.8319	82.8907	84.4235	71.275	79.5297	0	0	0	0	90.2025	91.6718	60.8468	80.907	69.113	90.4167	84.512	81.3472	0	0	0	0	0
827	0	0	0	0	0	0	0	0	0	0	88.2192	29.4064	0	0	0	0	0	0	0	0	0	0	0	0	0	0	0	0	0	0	0	0	54.7687	90.2469	0	48.3385	0	0	0	0	0	0	0	0	89.4066	95.7408	88.9946	91.3807	0
828	0	0	0	0	0	0	0	0	0	0	0	0	0	0	0	0	0	0	44.8776	14.9592	0	0	0	0	34.1099	0	0	11.37	0	0	0	0	0	0	93.6225	31.2075	0	0	23.2643	7.75476	0	0	0	0	0	0	0	0	31.6497
829	0	24.7259	0	8.24197	0	0	0	0	0	0	0	0	0	0	0	0	42.6491	0	0	14.2164	0	26.2578	0	8.75261	0	30.7286	0	10.2429	0	0	17.9514	5.98381	0	0	0	0	0	0	0	0	0	0	9.22652	3.07551	0	0	0	0	0
830	0	0	0	0	0	0	12.0503	4.01678	0	0	0	0	0	0	0	0	0	0	0	0	0	0	0	0	25.0216	0	0	8.34055	19.1461	42.6868	0	20.611	52.0492	0	0	17.3497	0	20.7208	0	6.90695	32.4869	0	0	10.829	0	0	0	0	0
831	81.7428	0	0	27.2476	0	32.4291	0	10.8097	31.7358	0	0	10.5786	27.5234	0	0	9.17445	0	0	0	0	32.9161	0	0	10.972	0	0	0	0	0	0	0	0	0	0	0	0	0	0	0	0	0	14.0437	0	4.68124	0	0	0	0	37.4531
832	0	0	0	0	0	0	0	0	0	0	0	0	0	0	0	0	0	0	0	0	0	0	0	0	0	0	41.0462	13.6821	0	0	0	0	0	0	0	0	0	0	0	0	0	0	0	0	0	0	0	0	0
833	0	0	0	0	0	0	0	0	0	0	0	0	0	0	0	0	0	100	0	33.3333	0	0	0	0	0	0	0	0	0	0	0	0	0	0	0	0	0	0	0	0	0	0	0	0	0	0	0	0	0
834	0	0	100	33.3333	68.6622	0	0	22.8874	0	0	0	0	0	0	0	0	0	0	0	0	0	0	0	0	50.7359	0	0	16.912	34.56	0	0	11.52	0	0	100	33.3333	0	0	0	0	0	0	42.2556	14.0852	0	0	0	0	40.4021
835	4.49523	0	0	1.49841	0	0	0	0	0	36.799	0	12.2663	72.4766	100	29.1542	67.2103	0	0	27.51	9.17001	0	0	49.2499	16.4166	0	0	0	0	0	57.3132	0	19.1044	0	0	0	0	0	79.2792	100	59.7597	67.5131	0	0	22.5044	0	0	0	0	0
836	0	55.8954	0	18.6318	0	67.5709	39.4825	35.6845	29.1154	63.201	100	64.1055	0	0	70.8458	23.6153	100	0	0	33.3333	67.0839	100	50.7501	72.6113	0	0	58.9538	19.6513	0	0	100	33.3333	47.9508	100	0	49.3169	100	0	0	33.3333	0	0	0	0	0	0	0	0	0
837	13.7619	0	0	4.58731	31.3378	0	0	10.4459	0	0	0	0	0	0	0	0	0	0	72.49	24.1633	0	0	0	0	0	0	0	0	0	0	0	0	0	0	0	0	0	0	0	0	0	0	0	0	100	100	100	100	22.1448
838	0	44.1046	0	14.7015	0	0	48.4671	16.1557	0	0	0	0	0	0	0	0	0	0	0	0	0	0	0	0	24.2424	0	0	8.08081	46.2939	0	0	15.4313	0	0	0	0	0	0	0	0	0	61.8215	57.7444	39.8553	0	0	0	0	0
839	0	0	0	0	0	0	0	0	39.1488	0	0	13.0496	0	0	0	0	0	0	0	0	0	0	0	0	0	0	0	0	0	0	0	0	0	0	0	0	0	0	0	0	0	24.1348	0	8.04493	0	0	0	0	0
840	0	0	0	0	0	0	0	0	0	0	0	0	0	0	0	0	0	37.6782	0	12.5594	35.6012	44.8777	41.3548	40.6112	0	0	100	33.3333	0	0	0	0	0	0	0	0	0	0	0	0	0	0	0	0	0	0	0	0	0
841	0	0	36.7072	12.2357	35.6019	100	0	45.2006	0	36.6532	100	45.5511	35.2576	59.3997	53.7675	49.4749	43.0118	0	65.7493	36.2537	0	0	0	0	45.9168	50.9391	0	32.2853	0	27.656	24.2012	17.2857	0	0	57.0871	19.029	65.1251	64.4096	67.7823	65.7723	47.3828	0	22.5874	23.3234	0	0	0	0	46.8127
842	33.6226	0	0	11.2075	0	0	0	0	0	0	0	0	0	0	0	0	0	0	0	0	0	0	0	0	0	0	0	0	0	0	0	0	0	0	0	0	0	0	0	0	0	0	0	0	82.1273	100	100	94.0424	0
843	0	0	0	0	0	0	0	0	0	0	0	0	0	0	0	0	0	0	0	0	0	0	0	0	0	0	0	0	19.2217	0	21.4793	13.567	54.1507	0	0	18.0502	0	0	0	0	0	45.0022	0	15.0007	0	0	0	0	0
844	14.4904	20.145	0	11.5452	0	0	0	0	0	30.519	0	10.173	0	0	0	0	0	0	0	0	18.0033	0	0	6.0011	0	0	0	0	0	0	0	0	0	75.1542	0	25.0514	5.76577	0	0	1.92192	0	0	0	0	0	0	0	0	0
845	0	20.0107	0	6.67025	0	0	0	0	0	0	0	0	0	0	0	0	0	0	0	0	0	0	0	0	0	10.8471	0	3.61569	0	0	0	0	0	0	0	0	0	0	0	0	0	0	0	0	0	0	0	0	0
846	0	0	0	0	0	0	0	0	0	0	0	0	0	40.6003	0	13.5334	0	62.3218	0	20.7739	0	0	0	0	0	0	0	0	0	0	0	0	0	0	0	0	29.1091	0	0	9.70304	0	0	0	0	0	0	0	0	0
847	0	0	0	0	64.3981	0	100	54.7994	0	32.8278	0	10.9426	64.7424	0	46.2325	36.9916	0	0	34.2507	11.4169	0	0	0	0	54.0832	0	0	18.0277	0	0	0	0	45.8493	0	0	15.2831	0	35.5904	0	11.8635	52.6172	54.9978	77.4126	61.6759	0	0	0	0	53.1873
848	51.887	59.8442	63.2928	58.3413	0	0	0	0	0	0	0	0	0	0	0	0	56.9882	0	0	18.9961	46.3955	55.1223	58.6452	53.3877	0	38.2139	0	12.738	80.7783	72.344	54.3195	69.1473	0	0	42.9129	14.3043	0	0	32.2177	10.7392	0	0	0	0	17.8727	0	0	5.95758	0
849	0	0	0	0	0	0	0	0	100	0	0	33.3333	0	0	0	0	0	0	0	0	0	0	0	0	0	0	0	0	0	0	0	0	0	24.8458	0	8.28193	0	0	0	0	0	0	0	0	0	0	0	0	0
850	34.9499	0	0	11.65	0	27.1226	0	9.04086	0	0	0	0	0	39.485	52.9984	30.8278	0	0	0	0	0	0	0	0	0	46.8077	0	15.6026	0	0	47.933	15.9777	0	0	0	0	0	0	0	0	0	0	0	0	0	9.53041	3.90084	4.47708	0
851	0	0	0	0	94.9658	62.3122	80.0952	79.1244	0	80.6126	100	60.2042	82.8743	0	0	27.6248	92.0472	100	100	97.3491	95.0586	100	96.7244	97.261	100	0	94.9466	64.9822	78.2031	0	0	26.0677	0	0	0	0	100	94.2917	83.2235	92.505	80.6055	100	94.6695	91.7583	0	0	0	0	100
852	0	57.0671	81.6432	46.2368	0	0	0	0	100	0	0	33.3333	0	0	0	0	0	0	0	0	0	0	0	0	0	0	0	0	0	0	0	0	100	100	0	66.6667	0	0	0	0	0	0	0	0	100	90.4696	55.9001	82.1232	0
853	41.5519	0	0	13.8506	0	0	0	0	0	0	0	0	0	37.8187	31.0643	22.961	0	0	0	0	0	0	0	0	0	53.1923	0	17.7308	0	100	52.067	50.689	0	0	73.3422	24.4474	0	0	0	0	0	0	0	0	0	0	0	0	0
854	0	0	0	0	0	10.5652	19.9048	10.1567	0	0	0	0	0	0	0	0	0	0	0	0	0	0	0	0	0	0	0	0	0	0	0	0	0	0	0	0	0	0	0	0	0	0	0	0	0	0	0	0	0
855	0	12.3626	0	4.12088	0	0	0	0	0	0	0	0	0	0	15.9373	5.31244	0	0	0	0	0	0	0	0	0	0	5.05336	1.68445	0	0	0	0	0	0	0	0	0	0	16.7765	5.59218	0	0	0	0	0	0	0	0	0
856	0	0	0	0	0	0	0	0	0	19.3874	0	6.46247	17.1257	0	0	5.70856	7.95276	0	0	2.65092	0	0	0	0	0	0	0	0	0	0	0	0	0	0	0	0	0	5.70832	0	1.90277	0	0	5.33053	1.77684	0	0	0	0	0
857	0	0	18.3568	6.11894	5.03418	0	0	1.67806	0	0	0	0	0	0	0	0	0	0	0	0	0	0	3.27556	1.09185	0	0	0	0	0	0	0	0	0	0	26.6578	8.88592	0	0	0	0	19.3945	0	0	6.46482	0	0	0	0	0
858	0	0	0	0	0	0	0	0	0	0	0	0	0	0	0	0	0	0	0	0	4.94142	0	0	1.64714	0	0	0	0	0	0	0	0	0	0	0	0	0	0	0	0	0	0	0	0	0	0	40.199	13.3997	0
859	23.4983	30.5703	0	18.0229	0	0	0	0	0	0	0	0	0	22.6963	0	7.56543	0	0	0	0	0	0	0	0	0	0	0	0	21.7969	0	0	7.26563	0	0	0	0	0	0	0	0	0	0	0	0	0	0	0	0	0
860	0	0	0	0	0	0	0	0	0	0	0	0	0	0	22.2373	7.41245	0	0	0	0	0	0	50.8559	16.952	0	0	0	0	0	66.173	23.2245	29.7992	0	0	0	0	0	0	0	0	0	0	22.5799	7.52665	0	0	0	0	0
861	0	0	0	0	45.6341	44.6452	0	30.0931	61.9792	0	0	20.6597	19.5893	0	0	6.52976	0	0	52.3054	17.4351	44.9371	58.7183	0	34.5518	0	65.2805	49.0975	38.126	0	0	0	0	64.2798	0	0	21.4266	0	0	46.2593	15.4198	0	0	0	0	0	0	0	0	0
862	0	0	0	0	0	0	0	0	0	0	0	0	0	0	0	0	37.159	0	0	12.3863	0	0	0	0	0	0	0	0	22.8825	0	0	7.6275	0	56.7906	48.1915	34.994	76.3867	41.8843	0	39.4237	11.8717	76.2059	25.9308	38.0028	39.5588	71.9298	0	37.1629	0
863	0	39.552	0	13.184	0	0	42.0947	14.0316	0	55.2959	0	18.432	0	0	0	0	0	0	0	0	0	0	0	0	63.7715	0	0	21.2572	0	0	17.0931	5.69769	0	0	0	0	0	0	0	0	44.6032	0	0	14.8677	0	0	0	0	0
864	0	0	46.0511	15.3504	0	0	11.188	3.72934	0	0	0	0	0	0	45.1554	15.0518	0	43.6815	47.6946	30.4587	0	0	0	0	0	0	26.9524	8.98415	77.1175	0	0	25.7058	0	0	0	0	0	0	31.2527	10.4176	0	0	0	0	0	0	0	0	0
865	65.8025	0	0	21.9342	0	0	0	0	22.0802	0	50.564	24.2147	80.4107	0	0	26.8036	0	31.2402	0	10.4134	30.4626	0	49.1441	26.5356	0	0	0	0	0	0	30.2382	10.0794	0	0	0	0	0	14.812	0	4.93734	0	0	51.4893	17.1631	0	0	0	0	58.7071
866	0	27.3228	0	9.1076	0	0	0	0	0	0	23.8308	7.9436	0	0	0	0	62.841	0	0	20.947	0	7.51997	0	2.50666	0	14.8549	0	4.95164	0	6.37832	0	2.12611	0	0	18.5605	6.18682	0	0	0	0	0	0	0	0	21.7941	28.0702	0	16.6214	0
867	0	0	0	0	54.3659	55.3548	46.7173	52.146	0	0	0	0	0	100	0	33.3333	0	0	0	0	24.6003	0	0	8.2001	0	0	23.95	7.98334	0	0	0	0	0	0	0	0	23.6133	0	22.488	15.3671	0	0	0	0	0	0	0	0	0
868	34.1975	0	53.9489	29.3821	0	0	0	0	15.9407	44.7041	0	20.2149	0	0	32.6072	10.8691	0	25.0782	0	8.35942	0	33.7617	0	11.2539	36.2285	19.8646	0	18.6977	0	27.4487	29.4442	18.9643	0	43.2094	0	14.4031	0	0	0	0	43.5251	23.7941	0	22.4398	0	0	100	33.3333	41.2929
869	0	33.1252	0	11.0417	0	0	0	0	0	0	25.6052	8.53506	0	0	0	0	0	0	0	0	0	0	0	0	0	0	0	0	0	0	0	0	35.7202	0	33.2481	22.9894	0	43.3036	0	14.4345	0	0	0	0	38.6471	0	0	12.8824	0
870	0	0	0	0	0	0	0	0	0	0	0	0	0	0	0	0	0	0	10.2255	3.4085	0	0	0	0	0	0	0	0	0	0	0	0	0	0	0	0	0	0	0	0	0	0	0	0	0	0	0	0	0
871	0	0	3.62803	1.20934	0	0	0	0	0	0	0	0	0	0	0	0	0	0	0	0	0	0	0	0	0	0	14.2043	4.73478	0	0	0	0	0	0	0	0	0	0	0	0	0	0	0	0	0	0	0	0	0
872	10.7231	0	0	3.57438	0	0	0	0	0	0	0	0	0	0	0	0	0	0	0	0	0	0	0	0	0	13.2787	0	4.42624	0	0	0	0	0	0	0	0	0	0	17.5283	5.84277	0	0	0	0	0	11.1177	0	3.70591	0
873	0	0	0	0	0	0	0	0	0	0	0	0	0	0	0	0	6.47553	7.5631	9.40902	7.81588	0	13.5446	0	4.51486	0	0	0	0	0	0	5.86957	1.95652	0	38.2156	19.791	19.3355	10.8195	16.0014	0	8.9403	17.808	0	7.77904	8.52901	0	0	0	0	0
874	0	24.0851	13.7656	12.6169	10.0872	0	11.6898	7.25899	0	0	14.4918	4.83059	0	0	22.1889	7.39629	0	0	0	0	14.4901	0	10.1591	8.21639	27.8605	0	10.8215	12.894	7.90833	6.43401	0	4.78078	0	0	0	0	0	0	0	0	0	20.5753	0	6.85842	20.267	0	0	6.75565	12.6056
875	0	0	0	0	0	0	0	0	0	18.7719	0	6.25731	0	0	0	0	0	0	0	0	0	0	0	0	0	0	0	0	0	0	0	0	4.93321	0	0	1.6444	0	0	0	0	0	0	0	0	0	0	14.1245	4.70816	0
876	0	0	0	0	0	0	0	0	0	0	0	0	0	0	0	0	0	0	0	0	0	0	0	0	0	0	0	0	0	0	0	0	0	0	0	0	0	0	0	0	0	0	0	0	0	0	0	0	0
877	0	0	0	0	0	0	0	0	0	0	0	0	0	28.1033	0	9.36777	0	0	0	0	0	0	0	0	0	0	0	0	0	0	0	0	0	0	0	0	0	0	0	0	0	0	0	0	0	0	0	0	0
878	89.2769	75.9149	82.6064	82.5994	89.9128	100	88.3102	92.741	100	81.2281	85.5082	88.9121	100	71.8967	77.8111	83.2359	93.5245	92.4369	80.3655	88.7756	85.5099	86.4554	89.8409	87.2688	72.1395	86.7213	74.9741	77.945	92.0917	93.566	94.1304	93.2627	0	0	0	0	89.1805	83.9986	82.4717	85.2169	82.192	79.4247	92.221	84.6126	0	0	0	0	87.3944
879	0	0	0	0	0	0	0	0	0	0	0	0	0	0	0	0	0	0	0	0	0	0	0	0	0	0	0	0	0	0	0	0	95.0668	61.7844	80.209	79.0201	0	0	0	0	0	0	0	0	79.733	88.8823	85.8755	84.8303	0
880	0	42.8205	0	14.2735	0	0	0	0	0	0	0	0	0	0	100	33.3333	0	0	0	0	0	0	0	0	0	0	0	0	0	0	0	0	0	0	0	0	0	0	0	0	0	0	0	0	0	0	0	0	0
881	0	0	0	0	0	0	100	33.3333	64.518	100	0	54.8393	33.2658	0	0	11.0886	0	0	67.0606	22.3535	0	0	0	0	50.788	0	38.2876	29.6919	0	0	0	0	0	0	0	0	0	100	0	33.3333	0	0	0	0	0	0	0	0	0
882	0	0	0	0	0	0	0	0	0	0	56.4002	18.8001	0	61.3091	0	20.4364	0	0	0	0	0	0	0	0	0	0	0	0	0	0	0	0	0	53.7965	0	17.9322	75.3682	0	86.4174	53.9285	100	0	0	33.3333	0	0	0	0	53.87
883	0	0	0	0	0	0	0	0	0	0	0	0	0	0	0	0	0	0	0	0	0	0	0	0	0	0	0	0	0	0	0	0	0	0	0	0	0	0	0	0	0	0	0	0	100	85.7891	100	95.263	0
884	0	0	52.3958	17.4653	0	0	0	0	0	0	0	0	0	0	0	0	0	0	0	0	0	0	0	0	0	0	61.7124	20.5708	0	66.1184	0	22.0395	0	0	0	0	0	0	0	0	0	0	0	0	0	0	0	0	46.13
885	0	57.1795	0	19.0598	0	0	0	0	0	0	0	0	0	0	0	0	100	100	0	66.6667	0	0	0	0	0	0	0	0	0	0	0	0	0	20.5011	0	6.83371	0	0	13.5826	4.52754	0	0	0	0	0	0	0	0	0
886	0	0	0	0	100	0	0	33.3333	35.482	0	0	11.8273	18.0897	0	0	6.0299	0	0	32.9394	10.9798	43.0062	0	35.3832	26.1298	0	100	0	33.3333	0	0	100	33.3333	0	0	100	33.3333	24.6318	0	0	8.21059	0	0	100	33.3333	0	14.2109	0	4.73696	0
887	0	0	0	0	0	0	0	0	0	0	43.5998	14.5333	0	38.6909	0	12.897	0	0	0	0	0	0	0	0	49.212	0	0	16.404	100	0	0	33.3333	0	0	0	0	0	0	0	0	0	0	0	0	0	0	0	0	0
888	0	0	0	0	0	0	0	0	0	0	0	0	0	0	0	0	0	0	0	0	0	0	0	0	0	0	0	0	0	0	0	0	100	0	0	33.3333	0	0	0	0	0	100	0	33.3333	0	0	0	0	0
889	0	0	47.6042	15.8681	0	0	0	0	0	0	0	0	48.6445	0	0	16.2148	0	0	0	0	56.9938	0	64.6168	40.5369	0	0	0	0	0	33.8816	0	11.2939	0	25.7024	0	8.56745	0	0	0	0	0	0	0	0	0	0	0	0	0
890	0	38.0336	0	12.6779	38.8596	0	23.195	20.6849	35.3577	45.6215	55.2457	45.4083	0	23.3951	65.0132	29.4695	0	0	26.019	8.67301	0	48.4712	0	16.1571	68.6933	0	0	22.8978	18.1477	0	0	6.04923	20.094	0	0	6.69798	76.6349	60.2732	80.9243	72.6108	0	70.0054	0	23.3351	0	89.3768	0	29.7923	18.9131
891	100	0	0	33.3333	0	35.0299	0	11.6766	0	0	0	0	0	0	0	0	0	0	0	0	0	0	0	0	0	0	0	0	0	0	16.3336	5.44455	0	0	0	0	0	0	0	0	30.2934	0	0	10.0978	81.0807	0	86.9411	56.0073	0
892	0	0	0	0	0	0	6.84647	2.28216	0	0	0	0	0	34.6469	0	11.549	26.3596	46.5034	0	24.2877	55.3299	0	0	18.4433	0	24.422	37.403	20.6083	0	25.3844	27.4507	17.6117	79.906	23.1427	50.3776	51.1421	0	0	0	0	0	0	36.7457	12.2486	0	0	0	0	0
893	0	0	0	0	0	0	0	0	27.0429	0	0	9.01429	48.8857	0	0	16.2952	35.8936	0	23.6847	19.8594	0	0	0	0	0	0	0	0	23.3263	0	0	7.77544	0	42.9542	0	14.3181	8.32611	30.9148	0	13.0803	0	29.9946	0	9.9982	0	0	0	0	0
894	0	0	36.412	12.1373	4.82456	0	0	1.60819	0	0	44.7543	14.9181	0	0	0	0	0	0	0	0	0	0	0	0	0	0	0	0	0	0	56.2156	18.7385	0	0	0	0	0	0	0	0	0	0	0	0	0	0	0	0	45.1719
895	0	61.9664	0	20.6555	0	0	69.9585	23.3195	0	54.3785	0	18.1262	0	0	0	0	0	0	0	0	0	0	80.4391	26.813	13.4604	75.578	0	29.6795	0	0	0	0	0	0	0	0	0	0	0	0	0	0	0	0	0	0	13.0589	4.35297	0
896	0	0	0	0	0	64.9701	0	21.6567	25.6353	0	0	8.54511	51.1143	0	13.211	21.4418	0	0	0	0	0	51.5288	0	17.1763	0	0	0	0	58.526	74.6156	0	44.3805	0	0	0	0	0	0	0	0	0	0	63.2543	21.0848	0	0	0	0	0
897	0	0	63.588	21.196	56.3158	0	0	18.7719	0	0	0	0	0	41.9579	0	13.986	0	53.4966	50.2963	34.5976	44.6701	0	0	14.89	17.8463	0	62.597	26.8145	0	0	0	0	0	33.9031	49.6224	27.8418	15.039	0	0	5.01301	0	0	0	0	0	0	0	0	35.915
898	0	0	0	0	0	0	0	0	0	0	0	0	0	0	0	0	37.7467	0	0	12.5822	0	0	0	0	0	0	0	0	0	0	0	0	0	0	0	0	0	0	19.0757	6.35856	69.7066	0	0	23.2355	18.9193	10.6232	0	9.84749	0
899	0	0	0	0	0	0	0	0	11.964	0	0	3.98801	0	0	21.7758	7.2586	0	0	0	0	0	0	19.5609	6.5203	0	0	0	0	0	0	0	0	0	0	0	0	0	8.812	0	2.93733	0	0	0	0	0	0	0	0	0
900	0	0	0	0	0	0	0	0	0	0	0	0	0	0	0	0	0	0	0	0	0	0	0	0	0	0	0	0	0	0	0	0	0	0	0	0	0	0	0	0	0	0	0	0	0	0	0	0	0
901	0	0	0	0	7.18721	0	0	2.39574	0	0	0	0	0	0	0	0	17.7304	0	0	5.91013	0	14.5702	0	4.85672	8.18207	0	21.9584	10.0468	0	0	0	0	0	0	0	0	0	0	0	0	0	37.7065	0	12.5688	0	0	8.22459	2.74153	0
902	9.79946	18.5016	0	9.43367	0	4.95731	8.50178	4.48636	0	14.3841	14.7671	9.71708	14.7049	14.3535	14.2797	14.446	0	9.5498	4.26166	4.60382	0	0	8.27023	2.75674	0	19.4249	0	6.47498	11.2208	9.24458	9.28439	9.91658	0	0	14.9829	4.99429	12.5415	19.6167	18.9324	17.0302	18.9288	0	10.5857	9.83818	0	0	0	0	0
903	0	0	0	0	0	0	0	0	0	0	0	0	0	0	0	0	0	0	0	0	0	0	0	0	0	0	0	0	0	0	0	0	0	34.7173	0	11.5724	0	0	0	0	0	0	0	0	10.8923	22.8525	7.31474	13.6865	0
904	0	0	0	0	0	0	0	0	0	0	0	0	0	0	0	0	0	0	0	0	0	0	0	0	0	0	0	0	0	0	0	0	0	0	0	0	0	0	0	0	0	0	0	0	0	0	0	0	0
905	0	0	0	0	0	0	0	0	0	0	0	0	0	0	0	0	0	0	0	0	18.7841	85.4298	41.112	48.442	0	0	0	0	0	0	0	0	27.2507	0	0	9.08358	0	0	0	0	0	0	0	0	0	0	0	0	0
906	53.4634	81.4984	100	78.3206	92.8128	95.0427	91.4982	93.1179	53.3556	85.6159	85.2329	74.7348	85.2951	85.6465	85.7203	85.554	82.2696	90.4502	71.589	81.4363	81.2159	0	0	27.072	91.8179	80.5751	78.0416	83.4782	88.7792	90.7554	90.7156	90.0834	0	0	0	0	87.4585	80.3833	81.0676	82.9698	81.0712	62.2935	89.4143	77.593	0	0	0	0	100
907	0	0	0	0	0	0	0	0	0	0	0	0	0	0	0	0	0	0	0	0	0	0	0	0	0	0	0	0	0	0	0	0	72.7493	65.2827	85.0171	74.3497	0	0	0	0	0	0	0	0	89.1077	77.1475	67.4129	77.8893	0
908	36.7371	0	0	12.2457	0	0	0	0	0	0	0	0	0	0	0	0	0	0	0	0	0	0	50.6178	16.8726	0	0	0	0	0	0	0	0	0	0	0	0	0	0	0	0	0	0	0	0	0	0	0	0	0
909	0	0	0	0	0	0	0	0	46.6444	0	0	15.5481	0	0	0	0	0	0	24.1494	8.0498	0	0	0	0	0	0	0	0	0	0	0	0	0	0	0	0	0	0	0	0	0	0	0	0	0	0	17.0478	5.68259	0
910	0	0	0	0	0	0	57.652	19.2173	0	0	0	0	0	0	0	0	42.1952	0	0	14.0651	55.2749	0	0	18.425	0	41.4399	0	13.8133	0	0	0	0	0	26.6737	0	8.89124	0	0	0	0	0	0	0	0	0	33.0033	0	11.0011	0
911	0	39.3873	0	13.1291	61.0174	0	0	20.3391	0	20.2452	55.3209	25.1887	0	0	75.2059	25.0686	0	47.0351	0	15.6784	0	67.2492	0	22.4164	58.4163	0	0	19.4721	68.0373	48.6853	0	38.9075	0	0	0	0	0	0	0	0	73.022	46.3272	42.9878	54.1123	0	0	0	0	82.1384
912	0	0	46.9421	15.6474	0	0	0	0	0	0	0	0	0	38.1445	0	12.7148	0	0	0	0	0	0	47.989	15.9963	0	0	0	0	0	0	0	0	0	0	62.5473	20.8491	25.0945	34.3018	54.3877	37.928	0	0	0	0	0	0	0	0	0
913	0	0	0	0	0	58.8047	0	19.6016	0	0	0	0	49.0235	0	0	16.3412	0	0	0	0	0	0	0	0	0	0	0	0	0	0	61.5452	20.5151	5.93696	0	0	1.97899	0	0	0	0	0	0	0	0	0	0	18.9457	6.31525	0
914	65.4447	0	0	21.8149	0	0	0	0	0	0	0	0	0	0	0	0	0	0	0	0	33.5334	0	16.134	16.5558	0	0	19.5056	6.50187	0	0	0	0	0	62.6498	0	20.8833	0	17.5454	0	5.84847	0	0	0	0	24.8127	17.6106	0	14.1411	0
915	0	0	19.3581	6.4527	0	0	0	0	0	0	0	0	0	0	0	0	57.8048	0	0	19.2683	0	32.7508	0	10.9169	0	0	0	0	9.01137	51.3147	0	20.1087	0	0	0	0	0	0	7.44542	2.48181	0	17.5307	0	5.84356	0	0	26.9147	8.97158	17.8616
916	0	0	0	0	0	0	0	0	0	79.7548	0	26.5849	0	0	24.7941	8.26471	0	0	0	0	0	0	0	0	0	0	0	0	0	0	0	0	0	0	0	0	0	48.1528	0	16.0509	0	0	0	0	0	0	0	0	0
917	34.5553	0	0	11.5184	0	0	42.348	14.116	0	0	0	0	50.9765	61.8555	0	37.6107	0	0	100	33.3333	0	0	0	0	0	0	0	0	0	0	0	0	0	0	0	0	74.9055	0	0	24.9685	0	0	0	0	0	0	0	0	0
918	0	60.6127	33.6998	31.4375	38.9826	41.1953	0	26.726	100	0	44.6791	48.2264	0	0	0	0	0	0	0	0	11.1917	0	0	3.73058	26.8506	58.5601	0	28.4702	22.9513	0	38.4548	20.4687	94.063	0	37.4527	43.8386	0	0	38.1668	12.7223	26.978	36.1422	0	21.04	0	0	0	0	0
919	0	0	0	0	0	0	0	0	0	0	0	0	0	0	0	0	0	52.9649	0	17.655	0	0	35.877	11.959	14.7331	0	80.4944	31.7425	0	0	0	0	0	10.6765	0	3.55884	0	0	0	0	0	0	57.0122	19.0041	75.1873	49.3861	54.1395	59.571	0
920	0	39.5939	0	13.198	0	0	0	0	0	0	0	0	0	0	0	0	13.0114	0	0	4.33713	0	0	0	0	0	0	0	0	0	0	0	0	0	0	0	0	0	0	0	0	0	0	0	0	0	0	0	0	36.372
921	38.9432	0	0	12.9811	24.6706	0	0	8.22355	27.6788	0	0	9.22628	19.6246	0	0	6.54152	0	0	0	0	0	0	0	0	0	0	0	0	0	0	0	0	0	37.7791	50.5038	29.4276	0	0	0	0	100	0	0	33.3333	0	0	0	0	0
922	0	0	70.3823	23.4608	0	0	0	0	0	0	0	0	0	38.6125	0	12.8708	0	0	0	0	24.7825	0	0	8.26083	0	0	0	0	0	0	0	0	0	0	0	0	0	0	0	0	0	0	0	0	0	0	0	0	0
923	0	25.3988	0	8.46628	0	0	0	0	0	0	0	0	0	0	23.1595	7.71984	23.6504	0	0	7.88348	0	40.3138	50.853	30.3889	0	11.4071	30.7035	14.0369	32.3006	0	0	10.7669	22.1566	0	0	7.38554	0	0	18.1932	6.0644	0	0	0	0	0	0	0	0	0
924	0	0	0	0	0	0	0	0	18.9254	100	0	39.6418	19.8469	0	0	6.61562	0	48.4836	0	16.1612	0	0	0	0	0	0	0	0	0	100	26.4411	42.147	0	0	0	0	100	0	0	33.3333	0	0	100	33.3333	0	0	0	0	0
925	46.8279	0	0	15.6093	0	0	100	33.3333	0	0	0	0	0	0	0	0	0	0	0	0	30.3981	0	0	10.1327	0	0	0	0	0	0	0	0	0	0	0	0	0	0	0	0	0	100	0	33.3333	0	0	0	0	27.084
926	0	0	12.8222	4.27405	75.3294	100	0	58.4431	0	0	0	0	12.0662	0	76.8405	29.6356	63.3382	0	0	21.1127	0	18.3963	0	6.13211	0	88.5929	69.2965	52.6298	0	0	0	0	77.8434	0	0	25.9478	0	38.2664	0	12.7555	0	0	0	0	0	0	0	0	0
927	0	0	0	0	0	0	0	0	0	0	0	0	0	61.3875	0	20.4625	0	0	100	33.3333	0	0	49.147	16.3823	100	0	0	33.3333	67.6994	0	0	22.5665	0	62.2209	0	20.7403	0	0	81.8068	27.2689	0	0	0	0	100	100	100	100	0
928	14.2289	35.0073	0	16.4121	0	0	0	0	53.3957	0	71.2659	41.5539	48.4624	0	0	16.1541	0	51.5164	0	17.1721	44.8194	0	0	14.9398	0	0	0	0	0	0	0	0	0	0	0	0	0	61.7336	0	20.5779	0	0	0	0	0	0	0	0	36.544
929	0	0	16.7955	5.59851	0	0	0	0	0	0	28.7341	9.57804	0	0	0	0	0	0	0	0	0	41.2898	0	13.7633	0	0	0	0	0	0	73.5589	24.5196	0	0	49.4962	16.4987	0	0	0	0	0	0	0	0	0	0	0	0	0
930	0	0	0	0	0	0	0	0	0	0	0	0	0	0	0	0	0	0	0	0	0	0	0	0	0	0	0	0	0	0	0	0	0	0	0	0	23.6474	0	0	7.88246	33.309	0	0	11.103	0	0	0	0	0
931	0	0	0	0	0	0	0	0	0	40.0789	0	13.3596	0	0	13.9574	4.65247	0	0	0	0	0	0	0	0	0	0	0	0	0	0	0	0	0	0	14.9795	4.99316	0	0	0	0	8.92235	0	100	36.3075	0	0	0	0	0
932	0	0	0	0	0	0	0	0	0	0	0	0	0	0	0	0	0	0	0	0	0	0	13.4056	4.46853	0	0	0	0	10.3674	10.3309	0	6.89944	0	34.8101	0	11.6034	0	0	0	0	0	0	0	0	0	0	0	0	0
933	27.6174	0	0	9.20582	0	0	0	0	23.3912	10.1386	0	11.1766	0	0	19.0711	6.35704	0	0	0	0	0	0	0	0	0	42.8116	0	14.2705	0	0	0	0	0	0	0	0	0	0	0	0	0	0	0	0	0	0	0	0	0
934	0	12.8258	17.6777	10.1679	0	14.8296	0	4.94318	0	0	0	0	0	0	0	0	0	0	0	0	0	15.2196	6.70279	7.30745	19.857	0	0	6.61901	0	0	16.1797	5.39325	0	0	0	0	18.2133	31.5814	21.9258	23.9068	0	0	0	0	0	0	0	0	0
935	0	0	0	0	0	0	0	0	0	0	18.3509	6.11698	85.4936	0	0	28.4979	0	0	0	0	29.5861	0	0	9.86205	0	0	0	0	0	0	0	0	0	0	0	0	0	0	0	0	0	0	0	0	35.079	0	36.2766	23.7852	0
936	0	64.9229	0	21.641	19.719	0	0	6.573	0	0	0	0	0	26.3733	0	8.7911	0	12.7328	100	37.5776	0	0	0	0	0	57.1884	100	52.3961	0	0	0	0	32.7436	0	0	10.9145	0	0	0	0	12.7358	100	0	37.5786	0	0	0	0	100
937	72.3826	0	82.3223	51.5683	80.281	85.1704	100	88.4838	76.6088	49.7825	81.6491	69.3468	0	73.6267	66.9715	46.8661	100	87.2672	0	62.4224	70.4139	84.7804	79.8916	78.362	80.143	0	0	26.7143	89.6326	89.6691	83.8203	87.7073	0	0	0	0	40.3036	68.4186	78.0742	62.2654	34.6207	0	0	11.5402	0	37.7523	0	12.5841	0
938	0	0	0	0	0	0	0	0	0	0	0	0	14.5064	0	0	4.83547	0	0	0	0	0	0	0	0	0	0	0	0	0	0	0	0	67.2564	65.1899	85.0205	72.489	0	0	0	0	0	0	0	0	64.921	62.2477	63.7234	63.6307	0
939	0	22.2513	0	7.4171	0	0	0	0	0	0	0	0	0	0	0	0	0	0	0	0	0	0	0	0	0	0	0	0	0	0	0	0	0	0	0	0	17.8358	0	0	5.94527	10.4121	0	0	3.4707	0	0	0	0	0
940	0	0	0	0	18.2349	0	0	6.07831	0	0	0	0	25.1343	0	0	8.37811	0	0	0	0	0	0	0	0	0	0	0	0	0	0	0	0	0	0	0	0	0	0	0	0	0	49.1546	0	16.3849	0	0	0	0	0
941	0	0	0	0	0	0	0	0	31.6705	14.0798	0	15.2501	0	29.8703	14.8562	14.9088	27.253	0	0	9.08434	0	0	42.4883	14.1628	0	25.4704	0	8.49015	27.2179	0	0	9.07265	0	0	0	0	0	0	29.2613	9.75377	0	0	67.9086	22.6362	0	0	0	0	53.6465
942	0	0	0	0	0	0	0	0	0	0	0	0	0	0	0	0	0	0	0	0	44.3415	31.4383	0	25.2599	0	0	33.907	11.3023	0	0	0	0	28.2478	0	17.5197	15.2558	0	13.7212	0	4.57373	0	0	0	0	0	0	0	0	0
943	43.5501	0	0	14.5167	24.9763	21.8357	0	15.604	0	0	45.0772	15.0257	0	0	0	0	0	60.5103	0	20.1701	0	0	0	0	34.6097	0	0	11.5366	0	0	0	0	0	0	0	0	0	0	0	0	61.4393	0	0	20.4798	27.6831	0	0	9.22771	0
944	0	32.4135	100	44.1378	0	0	0	0	0	0	0	0	0	0	0	0	0	0	0	0	0	0	0	0	0	0	0	0	0	56.357	0	18.7857	0	100	0	33.3333	0	0	0	0	0	0	0	0	0	0	0	0	0
945	0	0	0	0	0	0	0	0	0	38.082	0	12.694	0	0	0	0	0	0	79.0181	26.3394	55.6585	0	23.0986	26.2524	0	0	43.4028	14.4676	72.7821	0	56.0773	42.9531	0	0	0	0	100	0	70.7387	56.9129	0	0	0	0	0	0	0	0	0
946	56.4499	23.3579	0	26.6026	56.7888	78.1643	100	78.3177	68.3295	0	54.9228	41.0841	74.8657	23.3401	52.1828	50.1295	0	0	0	0	0	56.8979	0	18.966	0	74.5296	0	24.8432	0	0	0	0	0	0	82.4803	27.4934	0	28.8845	0	9.62818	0	26.4907	32.0914	19.5273	0	0	0	0	46.3535
947	0	0	0	0	0	0	0	0	0	0	0	0	0	0	0	0	0	0	20.9819	6.99397	0	0	0	0	0	0	0	0	0	0	43.9227	14.6409	0	0	0	0	0	0	0	0	0	0	0	0	72.3169	100	50.032	74.1163	0
948	0	0	0	0	0	0	0	0	0	0	0	0	0	0	0	0	72.747	0	0	24.249	0	0	0	0	65.3903	0	22.6902	29.3602	0	43.643	0	14.5477	0	0	0	0	0	0	0	0	0	0	0	0	0	0	0	0	0
949	0	44.2285	0	14.7428	0	0	0	0	0	47.8381	0	15.946	0	46.7896	32.961	26.5835	0	39.4897	0	13.1632	0	11.6638	34.4131	15.359	0	0	0	0	0	0	0	0	71.7522	0	0	23.9174	0	57.3943	0	19.1314	38.5607	24.3548	0	20.9718	0	0	49.968	16.656	0
950	24.9001	0	0	8.30004	0	0	0	0	0	0	54.9379	18.3126	0	0	0	0	0	0	0	0	31.6095	0	0	10.5365	100	0	34.1082	44.7027	77.5578	0	0	25.8526	0	60.7379	0	20.246	0	0	0	0	39.5714	0	24.0802	21.2172	0	0	0	0	39.7279
951	0	0	0	0	0	0	0	0	0	0	0	0	0	0	0	0	0	0	0	0	0	0	0	0	0	25.808	0	8.60266	0	0	0	0	0	0	34.8378	11.6126	23.5562	0	30.7267	18.0943	0	0	0	0	0	0	0	0	0
952	23.2734	0	0	7.7578	63.8952	23.6123	0	29.1692	0	0	0	0	19.0459	0	0	6.34863	56.3174	0	0	18.7725	0	20.2324	0	6.74414	0	0	0	0	0	35.1709	0	11.7236	0	0	0	0	0	0	0	0	0	0	0	0	0	0	0	0	0
953	0	56.7271	0	18.909	0	0	0	0	0	0	0	0	0	0	0	0	0	82.4876	0	27.4959	0	0	0	0	0	51.0912	0	17.0304	0	0	74.5566	24.8522	0	0	0	0	0	0	0	0	0	56.3336	35.7676	30.7004	66.3496	67.5491	0	44.6329	0
954	0	0	72.7202	24.2401	0	0	0	0	23.3403	57.6793	0	27.0065	0	0	0	0	0	0	52.0486	17.3495	44.1343	0	24.6582	22.9308	0	0	0	0	0	0	0	0	0	0	36.1884	12.0628	0	0	0	0	0	0	0	0	0	0	0	0	30.028
955	0	0	0	0	0	0	100	33.3333	0	0	0	0	44.4526	37.1981	0	27.2169	32.4503	0	0	10.8168	0	0	39.6222	13.2074	0	0	31.7424	10.5808	22.4422	38.6485	0	20.3636	0	19.9058	0	6.63527	45.8783	0	69.2733	38.3838	20.9668	0	0	6.98892	0	0	100	33.3333	0
956	0	0	0	0	0	0	0	0	76.6597	0	0	25.5532	0	0	0	0	0	0	0	0	0	0	0	0	0	0	0	0	0	0	0	0	100	0	0	33.3333	0	0	0	0	0	0	0	0	0	0	0	0	0
957	51.8265	0	0	17.2755	0	23.7665	0	7.92217	0	0	0	0	0	0	100	33.3333	0	0	47.9514	15.9838	24.2562	79.7676	0	34.6746	0	0	14.9969	4.99897	0	0	25.4434	8.48115	0	0	0	0	0	0	0	0	39.4618	0	40.1521	26.538	33.6504	32.4509	0	22.0338	30.2441
958	0	43.2729	27.2798	23.5176	36.1048	52.6211	0	29.5753	0	0	45.0621	15.0207	36.5016	62.8019	0	33.1012	11.2323	17.5124	0	9.58158	0	0	0	0	0	0	19.1524	6.38415	0	26.1806	0	8.72687	0	0	0	0	30.5655	0	0	10.1885	0	43.6664	0	14.5555	0	0	0	0	0
959	0	0	0	0	0	0	0	0	0	42.3207	0	14.1069	0	0	0	0	0	0	0	0	0	0	35.7196	11.9065	0	23.1008	0	7.70026	0	0	0	0	0	19.3563	28.9738	16.11	0	0	0	0	0	0	0	0	0	0	0	0	0
960	0	0	0	0	0	0	0	0	0	0	0	0	0	0	0	0	0	0	0	0	0	0	0	0	20.2818	0	0	6.7606	0	0	0	0	0	0	0	0	0	0	0	0	0	0	0	0	19.0726	0	0	6.35755	0
961	0	0	0	0	0	0	0	0	0	0	0	0	0	0	0	0	0	0	0	0	0	0	0	0	0	0	0	0	0	0	0	0	0	0	0	0	3.58252	0	0	1.19417	5.22532	8.08614	0	4.43715	0	0	38.0871	12.6957	0
962	0	16.1488	0	5.38292	0	0	0	0	46.0207	0	0	15.3402	0	0	0	0	0	0	0	0	0	0	0	0	0	0	0	0	0	0	0	0	72.1711	15.5925	41.5564	43.1067	0	0	0	0	0	0	23.2007	7.73357	0	0	0	0	0
963	0	0	0	0	0	0	0	0	0	0	28.7269	9.57564	0	19.1147	0	6.37157	0	0	0	0	24.3545	0	17.2466	13.8671	0	11.9425	22.121	11.3545	8.29472	0	10.4264	6.24038	0	0	0	0	0	0	13.6772	4.55908	0	0	0	0	0	40.6805	0	13.5602	0
964	0	0	21.9007	7.30023	15.4058	0	58.8149	24.7403	0	25.7647	0	8.58823	0	0	0	0	17.9808	0	5.09624	7.69234	0	27.1661	0	9.05535	0	0	0	0	14.5195	100	0	38.1732	0	0	0	0	21.4633	21.8405	0	14.4346	0	16.7141	0	5.57136	0	0	0	0	0
965	0	23.9519	0	7.98395	0	0	0	0	0	0	0	0	0	0	24.8422	8.28074	0	14.596	0	4.86533	13.0571	0	0	4.35235	12.5936	88.0575	0	33.5504	0	0	0	0	0	0	0	0	0	0	0	0	0	0	0	0	22.5451	0	0	7.51503	0
966	0	0	0	0	0	0	0	0	0	0	0	0	0	14.7404	0	4.91347	0	0	2.89219	0.964064	0	0	0	0	0	0	0	0	0	0	5.965	1.98833	0	0	58.4436	19.4812	0	0	8.88203	2.96068	0	0	15.8983	5.29944	0	0	61.9129	20.6376	0
967	0	0	78.0993	26.0331	0	14.5328	0	4.84425	0	0	0	0	0	0	0	0	0	0	0	0	0	0	0	0	0	0	0	0	0	0	0	0	27.8289	0	0	9.27629	0	0	0	0	0	0	0	0	0	0	0	0	0
968	27.6343	0	0	9.21143	0	0	41.1851	13.7284	0	0	0	0	100	0	75.1578	58.3859	82.0192	0	0	27.3397	62.5884	72.8339	0	45.1408	0	0	0	0	0	0	0	0	0	40.453	0	13.4843	0	0	77.4407	25.8136	17.6837	0	0	5.89456	0	0	0	0	0
969	72.3657	59.8994	0	44.0884	84.5942	85.4672	0	56.6871	53.9793	74.2353	71.2731	66.4959	0	66.1449	0	22.0483	0	85.404	92.0116	59.1385	0	0	82.7534	27.5845	67.1246	0	77.879	48.3346	77.1858	0	83.6086	53.5981	0	43.9545	0	14.6515	74.9542	78.1595	0	51.0379	77.091	75.1998	60.901	71.0639	58.3823	59.3195	0	39.2339	100
970	0	0	0	0	0	0	85.8606	28.6202	0	0	0	0	0	0	0	0	0	0	0	0	0	0	0	0	0	0	0	0	0	0	0	0	44.0352	0	100	48.0117	0	0	0	0	0	0	0	0	0	0	100	33.3333	0
971	0	0	0	0	0	0	0	0	0	0	0	0	0	0	0	0	0	0	0	0	0	0	0	0	0	0	0	0	0	0	0	0	0	0	0	0	0	0	0	0	0	0	0	0	0	0	0	0	0
972	0	0	0	0	0	0	0	0	0	0	0	0	0	0	0	0	0	0	0	0	0	0	0	0	0	0	0	0	0	0	0	0	0	0	0	0	0	0	0	0	0	0	0	0	0	0	0	0	0
973	0	50.4487	0	16.8162	0	0	0	0	0	0	0	0	0	0	0	0	0	0	0	0	0	0	0	0	0	0	76.2972	25.4324	0	0	0	0	0	0	0	0	0	0	0	0	0	36.8108	0	12.2703	0	0	0	0	0
974	100	0	0	33.3333	70.5283	0	0	23.5094	0	0	0	0	0	100	0	33.3333	0	0	0	0	0	0	0	0	0	0	0	0	0	0	0	0	0	0	0	0	0	0	0	0	0	0	0	0	0	0	0	0	0
975	0	0	0	0	0	0	0	0	100	100	0	66.6667	0	0	0	0	45.435	0	16.3605	20.5985	0	100	0	33.3333	100	0	0	33.3333	100	94.0467	0	64.6822	0	0	0	0	49.53	47.1094	0	32.2132	0	63.1892	0	21.0631	0	0	0	0	100
976	0	49.5513	100	49.8504	0	0	0	0	0	0	35.9955	11.9985	100	0	0	33.3333	0	0	0	0	100	0	0	33.3333	0	0	0	0	0	5.95329	0	1.98443	0	100	0	33.3333	0	0	0	0	0	0	0	0	0	0	0	0	0
977	0	0	0	0	0	0	0	0	0	0	64.0045	21.3348	0	0	0	0	0	0	0	0	0	0	100	33.3333	0	0	0	0	0	0	100	33.3333	0	0	0	0	0	0	100	33.3333	0	0	0	0	0	0	0	0	0
978	0	0	0	0	29.4717	100	14.1394	47.8704	0	0	0	0	0	0	100	33.3333	0	100	0	33.3333	0	0	0	0	0	100	0	33.3333	0	0	0	0	0	0	0	0	0	0	0	0	100	0	0	33.3333	0	100	0	33.3333	0
979	0	0	0	0	0	0	0	0	0	0	0	0	0	0	0	0	54.565	0	83.6395	46.0682	0	0	0	0	0	0	23.7028	7.90092	0	0	0	0	55.9648	0	0	18.6549	50.47	52.8906	0	34.4535	0	0	100	33.3333	100	0	0	33.3333	0
980	0	24.6299	0	8.20996	0	0	0	0	0	0	0	0	41.0419	0	9.23189	16.7579	0	22.824	0	7.60799	0	0	0	0	0	0	0	0	0	74.0635	35.4893	36.5176	0	0	14.5513	4.85044	0	0	0	0	0	0	0	0	0	0	0	0	0
981	0	0	0	0	0	7.34081	0	2.44694	0	0	0	0	0	49.1937	0	16.3979	0	0	0	0	0	84.6422	0	28.2141	0	66.1494	0	22.0498	0	0	0	0	0	0	0	0	0	0	42.7009	14.2336	0	7.89981	0	2.63327	0	38.9745	32.1445	23.7063	0
982	0	0	70.9733	23.6578	0	74.0978	0	24.6993	0	0	24.6279	8.20929	0	0	21.8288	7.27627	0	0	0	0	0	0	0	0	74.9949	0	0	24.9983	37.5	0	0	12.5	0	0	0	0	31.531	41.8051	0	24.4453	0	0	100	33.3333	69.4086	0	0	23.1362	0
983	74.6289	0	0	24.8763	0	0	0	0	100	46.4688	0	48.8229	0	0	0	0	100	30.8752	0	43.6251	0	0	33.1116	11.0372	0	0	83.6025	27.8675	0	0	0	0	0	0	66.6397	22.2132	0	0	0	0	0	0	0	0	0	61.0255	60.158	40.3945	79.8707
984	0	34.0108	0	11.3369	100	0	94.3548	64.7849	0	0	0	0	58.9581	0	0	19.6527	0	0	0	0	0	0	66.8884	22.2961	0	0	0	0	0	0	64.5107	21.5036	42.3766	0	0	14.1255	0	0	0	0	0	49.1758	0	16.3919	0	0	0	0	0
985	0	0	0	0	0	0	0	0	0	0	46.3239	15.4413	0	50.8063	0	16.9354	0	0	100	33.3333	0	0	0	0	0	0	0	0	0	25.9365	0	8.64549	0	64.7022	0	21.5674	68.469	0	30.1362	32.8684	100	42.9244	0	47.6415	0	0	0	0	0
986	0	0	0	0	0	0	0	0	0	0	0	0	0	0	68.9393	22.9798	0	46.3008	0	15.4336	0	0	0	0	25.0051	0	0	8.33503	21.8546	0	0	7.28486	0	0	0	0	0	58.1949	0	19.3983	0	0	0	0	30.5914	0	0	10.1971	0
987	0	0	29.0267	9.67556	0	0	0	0	0	0	0	0	0	0	0	0	0	0	0	0	100	0	0	33.3333	0	0	16.3975	5.46584	0	0	0	0	0	0	0	0	0	0	0	0	0	0	0	0	0	0	0	0	0
988	0	0	0	0	0	18.5614	5.64516	8.06885	0	53.5312	29.0483	27.5265	0	0	0	0	0	0	0	0	0	15.3578	0	5.11928	0	33.8506	0	11.2835	0	0	0	0	57.6234	0	18.8089	25.4774	0	0	0	0	0	0	0	0	0	0	0	0	0
989	25.3711	41.3594	0	22.2435	0	0	0	0	0	0	0	0	0	0	0	0	0	0	0	0	0	0	0	0	0	0	0	0	40.6454	0	0	13.5485	0	35.2978	0	11.7659	0	0	27.1629	9.05429	0	0	0	0	0	0	7.69752	2.56584	20.1293
990	0	0	0	0	0	0	0	0	0	0	0	0	0	0	0	0	0	0	0	0	0	0	0	0	0	0	0	0	0	0	0	0	0	0	12.2914	4.09713	0	0	0	0	0	41.4872	0	13.8291	12.668	0	0	4.22266	0
991	0	0	0	0	0	0	0	0	33.8734	22.523	44.6968	33.6978	43.9214	29.0504	0	24.3239	0	43.9529	0	14.651	0	0	0	0	0	0	35.8811	11.9604	0	0	31.3768	10.4589	0	0	0	0	0	0	0	0	38.4205	0	0	12.8068	0	0	0	0	0
992	0	0	43.0742	14.3581	76.7022	59.5823	48.2617	61.5154	0	32.4309	0	10.8103	0	0	0	0	43.3912	0	0	14.4637	39.1054	0	31.5961	23.5672	59.444	40.6824	0	33.3755	54.1869	19.9452	0	24.7107	0	0	0	0	41.2836	63.9751	41.2943	48.851	0	22.7248	0	7.57494	0	0	0	0	0
993	0	0	0	0	0	0	0	0	36.8844	0	0	12.2948	0	0	0	0	0	0	0	0	0	0	0	0	0	0	0	0	0	0	0	0	71.8174	0	0	23.9391	0	0	0	0	0	0	0	0	61.351	60.1561	89.138	70.215	0
994	34.6514	0	0	11.5505	0	0	0	0	0	0	0	0	28.9421	0	54.173	27.705	0	56.0471	0	18.6824	0	0	0	0	0	0	10.7443	3.58142	0	0	40.256	13.4187	0	0	87.7086	29.2362	0	0	0	0	0	0	100	33.3333	0	0	0	0	62.66
995	0	0	0	0	0	0	0	0	0	19.703	31.0863	16.9297	0	49.6668	25.6701	25.1123	0	0	0	0	25.1485	100	36.0222	53.7236	0	15.5147	0	5.17158	0	35.8845	0	11.9615	0	0	0	0	0	0	28.2357	9.41192	0	19.2148	0	6.40492	0	0	0	0	0
996	0	0	0	0	0	0	0	0	0	0	0	0	0	0	0	0	0	0	0	0	0	0	0	0	40.556	0	53.3747	31.3102	0	0	0	0	0	59.6885	0	19.8962	0	0	0	0	0	0	0	0	5.66207	0	0	1.88736	0
997	0	0	0	0	0	0	0	0	29.2422	0	0	9.74738	0	0	0	0	0	0	69.4818	23.1606	0	0	0	0	0	0	0	0	0	0	0	0	28.1826	0	0	9.39419	0	0	0	0	0	0	0	0	0	15.4292	10.862	8.76373	0
998	65.3486	100	56.9258	74.0914	0	0	51.7383	17.2461	0	25.3431	24.2169	16.52	27.1366	0	20.1569	15.7645	0	0	30.5182	10.1727	0	0	0	0	0	43.8029	0	14.601	45.8131	44.1704	28.3672	39.4502	0	40.3115	0	13.4372	32.3197	0	30.47	20.9299	61.5795	16.5732	0	26.0509	0	24.4147	0	8.13824	37.34
999	0	0	0	0	23.2978	40.4177	0	21.2385	0	0	0	0	0	21.2828	0	7.09427	56.6088	0	0	18.8696	35.7461	0	32.3817	22.7093	0	0	0	0	0	0	0	0	0	0	0	0	26.3967	36.0249	0	20.8072	0	0	0	0	20.3189	0	0	6.77298	0
1000	0	0	0	0	0	0	0	0	0	0	0	0	0	0	0	0	0	15.3614	0	5.12048	0	16.2998	0	5.43328	0	0	0	0	0	0	0	0	0	0	0	0	0	0	0	0	0	0	15.3111	5.10369	0	0	9.79126	3.26375	0
1001	0	0	0	0	0	0	0	0	0	0	0	0	0	0	0	0	0	0	0	0	0	0	0	0	0	0	0	0	0	0	0	0	100	0	0	33.3333	0	0	0	0	0	0	0	0	0	0	0	0	0
1002	56.9906	100	52.7499	69.9135	87.9143	62.0592	71.2112	73.7282	0	0	0	0	0	57.3686	66.8242	41.3976	0	0	0	0	46.3587	35.0347	0	27.1311	0	0	0	0	55.39	100	100	85.13	0	0	0	0	0	0	0	0	0	0	0	0	0	0	0	0	0
1003	0	0	0	0	0	0	0	0	100	66.9278	100	88.9759	100	0	0	33.3333	79.5691	71.5896	100	83.7196	0	0	100	33.3333	100	71.9193	100	90.6398	0	0	0	0	0	0	0	0	100	56.1226	100	85.3742	49.082	57.9731	80.1513	62.4021	0	100	61.5558	53.8519	68.7598
1004	0	0	47.2501	15.75	0	0	0	0	0	0	0	0	0	0	0	0	0	0	0	0	0	0	0	0	0	0	0	0	0	0	0	0	0	0	0	0	0	0	0	0	0	0	0	0	100	0	0	33.3333	0
1005	43.0094	0	0	14.3365	0	37.9408	0	12.6469	0	0	0	0	0	42.6314	33.1758	25.2691	0	0	0	0	32.1478	27.2877	0	19.8118	0	0	0	0	44.61	0	0	14.87	0	100	83.0527	61.0176	0	18.4157	0	6.13857	0	0	0	0	0	0	0	0	0
1006	0	0	0	0	0	0	0	0	0	33.0722	0	11.0241	0	0	0	0	0	0	0	0	0	0	0	0	0	28.0807	0	9.36025	0	0	0	0	0	0	0	0	0	0	0	0	0	42.0269	0	14.009	0	0	28.653	9.55098	0
1007	0	0	0	0	0	0	0	0	0	0	0	0	0	0	0	0	0	0	0	0	0	0	0	0	0	0	0	0	0	0	0	0	0	0	0	0	0	0	0	0	50.918	0	4.53767	18.4852	0	0	0	0	0
1008	0	0	0	0	0	0	28.7888	9.59626	0	0	0	0	0	0	0	0	20.4309	0	0	6.81031	0	0	0	0	0	0	0	0	0	0	0	0	0	0	0	0	0	0	0	0	0	0	0	0	0	0	0	0	0
1009	0	0	0	0	12.0857	0	0	4.02858	0	0	0	0	0	0	0	0	0	13.049	0	4.34966	21.4935	21.3778	0	14.2904	0	0	0	0	0	0	0	0	0	0	16.9473	5.64911	0	25.4617	0	8.48724	0	0	0	0	0	0	0	0	31.2402
1010	0	0	0	0	0	0	0	0	36.7995	0	0	12.2665	0	55.9519	0	18.6506	0	0	52.5521	17.5174	0	0	0	0	0	0	0	0	0	22.8571	23.6718	15.5097	49.4172	42.6908	0	30.7027	100	0	68.632	56.2107	0	0	29.9621	9.98736	83.6239	42.7271	42.648	56.333	0
1011	41.6762	49.1332	0	30.2698	0	0	0	0	0	0	58.6487	19.5496	67.5207	0	63.4523	43.6576	0	33.7068	0	11.2356	0	0	0	0	45.983	34.8485	0	26.9438	0	0	0	0	25.4401	0	0	8.48002	0	0	0	0	0	0	0	0	0	0	0	0	0
1012	0	0	26.1213	8.70711	0	0	0	0	0	0	0	0	0	0	0	0	0	0	0	0	0	0	0	0	0	0	63.5601	21.1867	38.3479	0	0	12.7826	0	0	0	0	0	0	0	0	0	0	0	0	0	0	0	0	0
1013	0	0	0	0	66.9464	0	66.7757	44.5741	0	53.5077	0	17.8359	0	0	0	0	56.6206	0	0	18.8735	0	0	0	0	0	0	0	0	0	0	0	0	0	0	57.3506	19.1169	0	0	0	0	0	0	33.0973	11.0324	0	14.2781	25.478	13.252	0
1014	0	38.6204	0	12.8735	0	0	0	0	0	0	0	0	0	0	0	0	6.64526	0	0	2.21509	0	0	0	0	0	34.9255	0	11.6418	0	29.5775	0	9.85915	12.2502	0	0	4.08341	0	100	0	33.3333	0	0	0	0	0	0	0	0	100
1015	0	0	73.8787	24.6262	0	100	0	33.3333	63.2005	0	0	21.0668	0	44.0481	0	14.6827	0	43.6291	0	14.543	0	72.4427	0	24.1476	0	0	0	0	61.6521	0	76.3282	45.9934	0	0	0	0	0	0	0	0	0	0	0	0	16.3761	0	0	5.4587	0
1016	0	0	0	0	0	0	0	0	0	46.4923	29.291	25.2611	32.4793	0	0	10.8264	0	0	47.4479	15.816	0	0	100	33.3333	0	0	0	0	0	0	0	0	0	29.1813	0	9.7271	0	0	31.368	10.456	0	0	0	0	0	0	0	0	0
1017	26.0647	12.2464	0	12.7704	0	0	33.2243	11.0748	0	0	0	0	0	0	36.5477	12.1826	36.7342	0	0	12.2447	0	0	0	0	0	0	17.5085	5.83616	0	0	0	0	0	0	42.6494	14.2165	0	0	0	0	0	100	36.9406	45.6469	0	0	31.8739	10.6246	0
1018	0	0	0	0	0	0	0	0	0	0	0	0	0	0	0	0	0	0	0	0	0	27.5573	0	9.18576	0	30.226	0	10.0753	0	47.5654	0	15.8551	12.8925	0	0	4.29749	0	0	0	0	0	0	0	0	0	0	0	0	0
1019	32.2592	0	0	10.7531	33.0536	0	0	11.0179	0	0	12.0602	4.02008	0	0	0	0	0	22.664	0	7.55467	100	0	0	33.3333	54.017	0	18.9314	24.3161	0	0	0	0	0	28.1279	0	9.37596	0	0	0	0	100	0	0	33.3333	0	42.9948	0	14.3316	0
1020	0	0	0	0	0	0	0	0	0	0	0	0	0	0	0	0	0	0	0	0	0	0	0	0	0	0	0	0	11.4055	0	0	3.80185	0	0	84.1881	28.0627	0	0	0	0	0	0	0	0	13.8073	0	0	4.60242	0
1021	0	44.549	44.0119	29.5203	0	0	59.6545	19.8848	0	0	0	0	44.0934	0	0	14.6978	0	0	54.8004	18.2668	0	35.6318	0	11.8773	28.8848	68.6671	0	32.5173	0	37.1554	0	12.3851	0	0	0	0	0	0	0	0	100	0	0	33.3333	0	0	0	0	80.9517
1022	0	0	0	0	50.1261	70.0499	0	40.0587	100	0	53.1199	51.04	0	55.0212	68.0507	41.024	84.7238	0	0	28.2413	0	0	0	0	0	0	0	0	0	0	0	0	18.8113	0	0	6.27044	0	0	0	0	0	34.1763	0	11.3921	0	0	63.1543	21.0514	0
1023	0	0	0	0	0	0	0	0	0	64.7996	0	21.5999	0	0	0	0	0	76.9558	0	25.6519	67.7822	0	0	22.5941	0	0	0	0	20.3934	0	0	6.7978	0	0	0	0	0	100	25.54	41.8467	0	0	0	0	0	0	0	0	0
1024	0	33.9913	11.1871	15.0595	0	0	0	0	0	0	0	0	55.9066	0	0	18.6355	0	0	45.1996	15.0665	0	0	0	0	0	0	100	33.3333	0	0	0	0	0	0	0	0	0	0	0	0	0	0	52.1311	17.377	39.8192	0	0	13.2731	0
1025	0	0	0	0	0	0	0	0	0	0	0	0	0	0	0	0	0	0	0	0	0	41.4079	66.9065	36.1048	38.7211	0	0	12.907	0	0	68.614	22.8713	0	0	0	0	92.0102	0	74.46	55.4901	0	65.8237	0	21.9412	0	100	0	33.3333	0
1026	100	0	0	33.3333	0	0	0	0	0	0	0	0	0	44.9788	0	14.9929	0	0	0	0	32.2178	0	0	10.7393	0	31.3329	0	10.4443	0	0	31.386	10.462	40.5094	100	15.8119	52.1071	0	0	0	0	0	0	0	0	0	0	0	0	19.0483
1027	0	0	0	0	49.8739	0	0	16.6246	0	35.2004	0	11.7335	0	0	0	0	0	0	0	0	0	22.9603	0	7.65343	0	0	0	0	68.2011	0	0	22.7337	0	0	0	0	0	0	0	0	0	0	0	0	0	0	0	0	0
1028	0	21.4597	0	7.15324	0	0	0	0	0	0	46.8801	15.6267	0	0	31.9493	10.6498	0	23.0442	0	7.68141	0	0	0	0	32.3941	0	0	10.798	0	0	0	0	0	0	0	0	7.98976	0	0	2.66325	0	0	47.8689	15.9563	46.3735	0	36.8457	27.7398	0
1029	0	0	44.801	14.9337	0	29.9501	40.3455	23.4319	0	0	0	0	0	0	0	0	15.2762	0	0	5.09208	0	0	33.0935	11.0312	0	0	0	0	0	62.8446	0	20.9482	40.6792	0	0	13.5597	0	0	0	0	0	0	0	0	0	0	0	0	0
1030	0	0	0	0	0	0	0	0	44.1317	0	0	14.7106	0	0	0	0	0	7.69949	0	2.5665	0	0	0	0	0	0	0	0	0	0	8.08614	2.69538	0	31.8382	56.3622	29.4001	10.3172	100	9.62685	39.9814	27.4956	0	0	9.1652	0	20.6478	0	6.88262	0
1031	13.3565	0	0	4.45218	0	0	0	0	0	0	0	0	22.1255	0	13.658	11.9279	0	0	0	0	0	100	0	33.3333	0	0	39.7701	13.2567	0	0	0	0	0	0	0	0	0	0	0	0	0	0	0	0	0	0	0	0	0
1032	0	0	0	0	0	0	0	0	0	17.5293	0	5.8431	0	0	0	0	0	0	15.3255	5.1085	0	0	0	0	0	34.2938	0	11.4313	30.3916	0	0	10.1305	0	0	43.6378	14.5459	0	0	0	0	0	0	0	0	0	0	25.8873	8.62911	0
1033	0	16.0995	0	5.36649	0	0	0	0	0	0	0	0	0	0	0	0	0	0	0	0	0	0	0	0	0	0	0	0	0	0	0	0	0	0	0	0	0	0	0	0	0	0	0	0	0	0	0	0	0
1034	0	0	0	0	54.8587	0	0	18.2862	0	0	57.3669	19.1223	0	0	0	0	0	0	0	0	0	0	0	0	0	0	0	0	0	0	0	0	29.0856	20.1603	0	16.4153	0	0	90.3731	30.1244	0	0	0	0	25.6981	0	0	8.56605	0
1035	0	0	0	0	45.1413	0	100	48.3804	34.1796	82.4707	0	38.8834	0	0	0	0	76.879	25.9294	0	34.2695	0	0	0	0	0	0	36.5636	12.1879	69.6084	61.6691	91.9139	74.3971	0	0	0	0	0	0	0	0	72.5044	65.4998	0	46.0014	0	41.2233	0	13.7411	100
1036	86.6435	83.9005	100	90.1813	0	100	0	33.3333	0	0	42.6331	14.211	0	52.6817	86.342	46.3412	0	0	84.6745	28.2248	100	0	100	66.6667	0	0	0	0	0	0	0	0	0	0	0	0	89.6828	0	0	29.8943	0	0	100	33.3333	0	0	0	0	0
1037	0	0	0	0	0	0	0	0	0	0	0	0	0	0	0	0	0	0	0	0	0	0	0	0	0	0	0	0	0	0	0	0	70.9144	48.0016	0	39.6387	0	0	0	0	0	34.5002	0	11.5001	0	38.1288	0	12.7096	0
1038	0	0	0	0	0	0	0	0	21.6887	0	0	7.22956	0	0	0	0	23.121	0	0	7.70701	0	0	0	0	0	65.7062	23.6663	29.7908	0	38.3309	0	12.777	0	0	0	0	0	0	0	0	0	0	0	0	0	0	74.1127	24.7042	0
1039	0	0	0	0	0	0	0	0	0	0	0	0	77.8745	47.3183	0	41.7309	0	66.3711	0	22.1237	0	0	0	0	0	0	0	0	0	0	0	0	0	0	0	0	0	0	0	0	0	0	0	0	74.3019	0	0	24.7673	0
1040	0	0	0	0	12.4785	100	0	37.4928	0	0	86.332	28.7773	0	0	0	0	0	0	76.7402	25.5801	80.9465	91.5142	0	57.4869	64.986	0	0	21.662	0	0	0	0	0	0	0	0	0	0	100	33.3333	0	0	0	0	0	0	0	0	0
1041	100	81.5219	75.7515	85.7578	73.6958	0	100	57.8986	100	0	0	33.3333	0	0	100	33.3333	100	0	0	33.3333	0	0	100	33.3333	27.6081	0	82.4025	36.6702	90.6382	98.3921	100	96.3434	0	0	40.747	13.5823	78.6822	91.4897	0	56.724	47.0704	73.1686	91.8981	70.7124	0	0	0	0	100
1042	0	0	0	0	0	0	0	0	0	0	0	0	85.3205	56.6257	0	47.3154	0	41.66	0	13.8867	0	0	0	0	0	0	0	0	0	0	0	0	74.692	91.3582	59.253	75.1011	0	0	0	0	0	0	0	0	84.4101	82.1999	100	88.87	0
1043	0	0	0	0	0	0	0	0	0	0	0	0	0	0	0	0	0	0	0	0	0	0	0	0	0	0	0	0	0	0	0	0	0	0	0	0	0	0	0	0	0	0	0	0	0	0	0	0	0
1044	0	0	0	0	0	0	0	0	0	0	0	0	0	0	0	0	0	44.8	0	14.9333	0	0	0	0	0	0	0	0	0	0	0	0	0	0	0	0	0	0	0	0	0	0	0	0	0	0	0	0	0
1045	0	0	0	0	0	0	0	0	0	0	13.668	4.55601	0	0	0	0	0	0	23.2598	7.75327	0	8.48582	0	2.82861	0	0	17.5975	5.86584	0	0	0	0	0	0	0	0	0	0	0	0	0	12.1976	8.10185	6.76649	0	0	0	0	0
1046	0	18.4781	0	6.15937	0	0	0	0	0	100	0	33.3333	0	0	0	0	0	0	0	0	0	0	0	0	0	81.3084	0	27.1028	0	0	0	0	0	0	0	0	0	8.5103	0	2.83677	0	0	0	0	0	0	0	0	0
1047	0	0	0	0	3.79324	0	0	1.26441	0	0	0	0	0	43.3743	0	14.4581	0	0	0	0	19.0535	0	0	6.35115	0	0	0	0	0	1.60792	0	0.535972	25.308	0	0	8.43601	0	0	0	0	52.9296	0	0	17.6432	15.5899	0	0	5.19665	0
1048	0	0	0	0	0	0	0	0	0	0	0	0	0	0	0	0	0	0	0	0	0	0	0	0	7.40589	0	0	2.46863	9.36183	0	0	3.12061	0	0	0	0	0	0	0	0	0	14.6337	0	4.87791	0	17.8001	0	5.93336	0
1049	0	0	24.2485	8.08282	10.0325	0	0	3.34416	0	0	0	0	14.6795	0	0	4.89316	0	13.54	0	4.51333	0	0	0	0	0	18.6916	0	6.23053	0	0	0	0	0	8.64179	0	2.8806	21.3178	0	0	7.10594	0	0	0	0	0	0	0	0	0
1050	0	0	0	0	0	0	46.718	15.5727	0	0	0	0	0	0	0	0	25.5723	0	51.6691	25.7471	51.1472	0	0	17.0491	28.8451	0	0	9.61503	0	0	0	0	27.9502	0	7.94581	11.9653	0	15.7189	6.25853	7.3258	0	16.5071	0	5.50236	0	0	14.8479	4.94929	0
1051	31.0569	0	0	10.3523	0	24.5888	0	8.19628	28.2508	0	0	9.41692	20.5355	25.5107	0	15.3487	0	0	0	0	0	35.6883	0	11.8961	0	29.4654	0	9.82182	0	30.748	28.3705	19.7062	0	0	0	0	0	0	0	0	0	0	0	0	0	0	0	0	0
1052	0	0	0	0	0	0	0	0	0	0	28.5014	9.50045	0	0	28.5077	9.50256	0	0	0	0	0	0	53.619	17.873	0	0	26.5021	8.83403	0	0	0	0	0	15.7885	0	5.26284	0	0	0	0	0	34.6101	0	11.5367	26.424	0	0	8.808	40.5567
1053	0	0	0	0	0	0	0	0	0	71.8475	0	23.9492	0	0	0	0	0	27.492	0	9.16401	0	0	0	0	0	0	0	0	0	0	0	0	0	0	9.48371	3.16124	0	0	18.7528	6.25095	0	0	0	0	0	0	12.8968	4.29894	0
1054	0	0	0	0	0	0	0	0	0	28.1525	0	9.38416	0	0	0	0	0	0	0	0	24.2073	0	0	8.06909	0	0	47.4732	15.8244	0	0	0	0	0	0	0	0	11.6062	0	0	3.86875	0	0	0	0	0	100	0	33.3333	0
1055	0	0	58.6098	19.5366	0	0	0	0	33.7531	0	0	11.251	79.4645	9.08082	0	29.5151	0	0	23.2583	7.75278	0	0	0	0	32.5426	0	0	10.8475	0	0	0	0	0	84.2115	0	28.0705	0	24.5769	0	8.19231	62.3765	0	46.2868	36.2211	73.576	0	0	24.5253	0
1056	68.9431	0	0	22.981	0	24.9454	0	8.31512	0	0	0	0	0	0	0	0	52.9732	72.508	0	41.8271	0	9.15584	15.6723	8.27605	0	0	0	0	100	15.6652	0	38.5551	0	0	20.2002	6.73339	0	0	0	0	0	30.871	0	10.2903	0	0	0	0	0
1057	0	0	0	0	0	0	0	0	0	0	0	0	0	0	0	0	0	0	0	0	24.6455	0	0	8.21518	0	70.5346	0	23.5115	0	0	0	0	72.0498	0	0	24.0166	0	0	74.9886	24.9962	0	0	0	0	0	0	0	0	0
1058	0	0	41.3902	13.7967	100	0	53.282	51.094	37.9962	0	71.4986	36.4983	0	65.4085	71.4923	45.6336	0	0	25.0726	8.35752	0	0	30.7087	10.2362	38.6123	0	0	12.8708	0	0	71.6295	23.8765	0	0	0	0	88.3938	59.7042	0	49.366	37.6235	18.0119	53.7132	36.4495	0	0	0	0	0
1059	0	100	0	33.3333	0	50.4658	0	16.8219	0	0	0	0	0	0	0	0	21.4545	0	0	7.1515	0	55.1558	0	18.3853	0	0	26.0247	8.6749	0	53.5868	0	17.8623	0	0	62.3703	20.7901	0	0	0	0	0	0	0	0	0	0	72.2553	24.0851	59.4433
1060	27.7145	0	0	9.23816	0	0	0	0	0	0	0	0	28.6624	0	0	9.55414	0	0	0	0	24.8206	0	0	8.27354	0	0	33.9769	11.3256	0	0	0	0	0	67.3031	0	22.4344	0	0	0	0	0	0	0	0	0	59.7905	0	19.9302	0
1061	0	0	0	0	0	0	0	0	0	0	0	0	0	0	0	0	29.9732	0	0	9.99106	0	0	40.8794	13.6265	0	61.575	0	20.525	0	0	25.2996	8.43321	0	0	0	0	0	0	0	0	66.0149	0	0	22.005	0	0	0	0	0
1062	0	0	51.3711	17.1237	0	0	0	0	0	62.548	0	20.8493	0	100	0	33.3333	0	0	100	33.3333	0	0	0	0	0	0	0	0	0	48.4138	0	16.1379	52.0442	0	0	17.3481	0	0	0	0	0	50.2445	23.2095	24.4847	51.9323	0	0	17.3108	61.2571
1063	0	0	0	0	0	0	0	0	0	0	0	0	0	0	0	0	70.0268	100	0	56.6756	0	0	0	0	0	0	0	0	0	0	0	0	0	0	100	33.3333	0	49.5055	42.6131	30.7062	0	0	0	0	0	10.211	0	3.40367	0
1064	0	0	0	0	0	0	0	0	53.0132	0	0	17.6711	27.003	0	0	9.00101	0	0	0	0	75.1794	0	0	25.0598	0	0	0	0	0	0	0	0	0	0	0	0	41.4396	0	0	13.8132	0	49.7555	0	16.5852	0	0	0	0	0
1065	0	100	0	33.3333	0	0	0	0	0	20.4336	100	40.1445	0	0	67.4864	22.4955	0	0	0	0	0	63.6392	0	21.2131	0	38.425	0	12.8083	0	0	41.5581	13.8527	0	0	0	0	0	0	0	0	0	0	76.7905	25.5968	48.0677	15.0804	0	21.0494	0
1066	31.7136	0	48.6289	26.7809	0	26.119	0	8.70633	0	0	0	0	0	0	0	0	0	0	0	0	0	0	0	0	0	0	66.0231	22.0077	100	0	0	33.3333	9.62559	0	0	3.20853	0	50.4945	0	16.8315	33.9851	0	0	11.3284	0	0	0	0	0
1067	0	0	0	0	100	0	0	33.3333	0	0	0	0	0	0	0	0	0	0	0	0	0	0	27.0854	9.02848	64.7326	0	0	21.5775	0	0	0	0	0	0	0	0	58.5604	0	29.2813	29.2806	0	0	0	0	0	0	0	0	0
1068	40.5719	0	0	13.524	0	73.881	100	57.9603	46.9868	0	0	15.6623	44.3346	0	0	14.7782	0	0	0	0	0	36.3608	32.0352	22.7986	35.2674	0	0	11.7558	0	51.5862	33.1423	28.2428	0	32.6969	0	10.899	0	0	28.1056	9.36853	0	0	0	0	0	0	100	33.3333	38.7429
1069	0	0	0	0	0	0	0	0	0	17.0184	0	5.67281	0	0	32.5136	10.8379	0	0	0	0	0	0	0	0	0	0	0	0	0	0	0	0	38.3302	0	0	12.7767	0	0	0	0	0	0	0	0	0	14.9181	0	4.9727	0
1070	0	0	0	0	0	0	0	0	0	0	0	0	0	0	0	0	0	0	0	0	0	0	0	0	0	0	0	0	0	0	0	0	0	0	0	0	0	0	0	0	0	0	0	0	0	0	0	0	0
1071	0	0	28.7476	9.58254	0	0	0	0	33.4176	24.3326	0	19.2501	0	21.7594	0	7.25313	0	0	0	0	0	25.1254	0	8.37514	17.291	54.1103	0	23.8004	0	29.538	57.2008	28.9129	0	0	60.9874	20.3291	0	0	0	0	0	56.8099	0	18.9366	19.172	22.1907	0	13.7876	0
1072	0	0	0	0	40.0547	39.7936	0	26.6161	0	0	41.9008	13.9669	0	0	0	0	27.9034	60.6319	0	29.5118	0	0	0	0	0	0	0	0	0	0	0	0	0	0	0	0	0	0	0	0	0	0	0	0	0	0	0	0	0
1073	56.9919	0	0	18.9973	0	0	0	0	0	0	0	0	0	45.2523	63.5775	36.2766	0	0	0	0	0	0	29.7926	9.93085	0	0	74.1174	24.7058	0	0	0	0	0	0	0	0	45.8381	0	0	15.2794	0	0	39.7008	13.2336	0	0	31.0952	10.3651	0
1074	0	33.5275	0	11.1758	0	0	0	0	0	0	0	0	0	0	0	0	0	0	0	0	0	0	0	0	13.0917	45.8897	0	19.6605	31.1747	0	0	10.3916	34.5574	46.7987	0	27.1187	0	100	0	33.3333	0	43.1901	0	14.3967	59.3776	0	0	19.7925	0
1075	0	0	0	0	59.9453	0	100	53.3151	66.5824	27.6125	0	31.3983	66.1496	0	0	22.0499	72.0966	39.3681	56.4289	55.9645	0	0	0	0	0	0	0	0	0	0	0	0	0	0	0	0	0	0	0	0	0	0	0	0	0	77.8093	0	25.9364	100
1076	0	66.4725	71.2524	45.9083	0	60.2064	0	20.0688	0	0	58.0992	19.3664	0	0	0	0	0	0	0	0	0	74.8746	70.2074	48.3607	0	0	0	0	68.8253	70.462	42.7992	60.6955	0	0	0	0	0	0	0	0	100	0	60.2992	53.4331	0	0	0	0	0
1077	0	0	0	0	0	0	0	0	0	0	0	0	0	32.9884	36.4225	23.1369	0	0	0	0	0	0	0	0	0	0	25.8826	8.62752	0	0	0	0	0	53.2013	0	17.7338	0	0	100	33.3333	0	0	0	0	0	0	68.9048	22.9683	0
1078	43.0081	0	0	14.336	0	0	0	0	0	48.0549	0	16.0183	33.8504	0	0	11.2835	0	0	43.5711	14.5237	0	0	0	0	0	0	0	0	0	0	0	0	65.4426	0	39.0126	34.8184	0	0	0	0	0	0	0	0	0	0	0	0	0
1079	0	0	0	0	0	0	0	0	0	0	0	0	0	0	0	0	0	0	0	0	0	0	0	0	69.6173	0	0	23.2058	0	0	0	0	0	0	0	0	54.1619	0	0	18.054	0	0	0	0	21.4504	0	0	7.15013	0
1080	0	0	0	0	0	0	0	0	0	0	0	0	0	0	0	0	0	88.0586	59.05	49.0362	51.4737	0	0	17.1579	0	64.2082	0	21.4027	0	0	72.0788	24.0263	0	0	0	0	0	0	0	0	0	0	0	0	0	0	0	0	16.1335
1081	82.7274	64.3267	81.646	76.2334	75.8609	92.6046	83.1397	83.8684	0	83.7677	75.4623	53.0767	64.3126	87.5253	0	50.6126	0	0	0	0	40.7922	77.2241	100	72.6721	0	0	0	0	100	87.9865	0	62.6622	0	0	0	0	100	100	63.5971	87.8657	62.7962	50.7412	81.5459	65.0278	67.3775	0	0	22.4592	83.8665
1082	0	0	0	0	0	0	0	0	0	0	0	0	0	0	0	0	0	0	0	0	0	0	0	0	0	0	0	0	0	0	0	0	68.9055	79.971	100	82.9588	0	0	0	0	0	0	0	0	0	63.3101	92.5591	51.9564	0
1083	0	0	0	0	0	0	0	0	0	0	0	0	0	0	0	0	0	0	0	0	0	0	0	0	0	0	100	33.3333	0	0	0	0	0	0	0	0	0	0	0	0	0	0	0	0	0	0	0	0	0
1084	0	0	0	0	0	7.39539	0	2.46513	0	0	24.5377	8.17924	0	12.4747	0	4.15824	0	0	0	0	0	0	0	0	0	0	0	0	0	0	0	0	0	0	0	0	0	0	4.2292	1.40973	37.2038	0	0	12.4013	0	0	0	0	0
1085	17.2726	0	0	5.75753	0	0	0	0	0	0	0	0	0	0	0	0	0	0	0	0	0	0	0	0	0	0	0	0	0	0	0	0	0	0	0	0	0	0	0	0	0	0	0	0	0	0	0	0	0
1086	0	35.6733	0	11.8911	0	0	16.8603	5.6201	0	16.2323	0	5.41077	35.6874	0	100	45.2291	100	11.9414	0	37.3138	0	0	0	0	0	0	0	0	0	0	0	0	31.0945	0	0	10.3648	0	0	32.1737	10.7246	0	0	0	0	0	36.6899	0	12.23	0
1087	0	0	0	0	24.1391	0	0	8.04637	100	0	0	33.3333	0	0	0	0	0	0	40.95	13.65	7.73409	22.7759	0	10.17	0	0	0	0	0	12.0135	0	4.0045	0	20.029	0	6.67633	0	0	0	0	0	0	18.4541	6.15135	32.6225	0	0	10.8742	0
1088	0	0	0	0	0	0	0	0	0	0	0	0	0	0	0	0	0	0	0	0	0	0	0	0	0	0	0	0	0	0	0	0	0	0	0	0	0	0	0	0	0	49.2588	0	16.4196	0	0	7.44092	2.48031	0
1089	0	0	18.354	6.11802	0	0	0	0	0	0	0	0	0	0	0	0	0	0	0	0	0	0	0	0	0	35.7918	0	11.9306	0	0	27.9212	9.30708	0	0	0	0	0	0	0	0	0	0	0	0	0	0	0	0	0
1090	0	39.0834	0	13.0278	23.46	0	0	7.82	0	0	0	0	0	0	49.3044	16.4348	35.725	0	0	11.9083	51.0155	0	39.5622	30.1926	69.0195	0	91.745	53.5882	0	82.1346	0	27.3782	0	0	0	0	0	73.4767	0	24.4922	0	0	29.706	9.90201	0	0	0	0	0
1091	77.7086	0	0	25.9029	0	92.2465	0	30.7488	57.7364	84.8699	0	47.5354	0	90.8316	0	30.2772	0	100	0	33.3333	0	0	0	0	0	0	0	0	0	0	0	0	0	60.3783	56.7872	39.0552	85.2975	0	0	28.4325	63.2376	0	0	21.0792	86.67	0	0	28.89	100
1092	0	0	100	33.3333	0	0	0	0	0	0	77.7733	25.9244	0	0	26.8534	8.95115	64.275	0	100	54.7583	0	0	60.4378	20.1459	0	72.9615	0	24.3205	78.7176	0	69.5569	49.4248	0	0	0	0	0	0	0	0	0	56.7891	53.6984	36.8292	0	0	0	0	0
1093	0	0	0	0	0	0	0	0	0	0	0	0	0	0	0	0	0	0	0	0	0	66.8125	0	22.2708	0	0	0	0	0	0	0	0	38.7643	0	0	12.9214	0	0	40.6806	13.5602	0	0	0	0	0	79.3057	100	59.7686	0
1094	0	24.3132	0	8.10438	0	0	100	33.3333	0	0	0	0	0	0	0	0	0	0	0	0	0	0	0	0	30.9805	0	0	10.3268	0	0	0	0	0	0	17.4867	5.82889	0	0	0	0	0	0	0	0	0	0	0	0	0
1095	0	0	0	0	0	0	0	0	42.2636	0	0	14.0879	100	0	23.8422	41.2807	0	0	0	0	0	0	0	0	0	27.0385	0	9.01284	10.8909	0	0	3.63031	33.1986	0	0	11.0662	0	17.3656	0	5.78853	19.1591	43.2109	0	20.79	0	0	0	0	0
1096	22.2914	0	0	7.43046	0	0	0	0	0	15.1301	0	5.04336	0	0	0	0	0	0	0	0	15.3904	0	0	5.13013	0	0	0	0	0	0	0	0	0	39.6217	0	13.2072	14.7025	0	59.3194	24.674	0	0	0	0	0	0	0	0	0
1097	0	0	0	0	0	0	0	0	0	0	22.2267	7.4089	0	0	0	0	0	0	0	0	0	0	0	0	0	0	0	0	0	0	30.4431	10.1477	0	0	0	0	0	0	0	0	0	0	0	0	0	0	0	0	0
1098	0	0	0	0	0	7.75348	0	2.58449	0	0	0	0	0	0	0	0	0	0	0	0	0	0	0	0	0	0	8.25503	2.75168	0	0	0	0	28.037	0	0	9.34567	0	9.15771	0	3.05257	0	0	16.5955	5.53185	0	0	0	0	0
1099	0	36.6035	0	12.2012	76.54	0	0	25.5133	0	0	0	0	0	9.16838	0	3.05613	0	0	0	0	33.5941	33.1875	0	22.2605	0	0	0	0	10.3915	17.8654	0	9.41897	0	0	25.7261	8.57538	0	0	0	0	17.6034	0	0	5.86779	13.33	20.6943	0	11.3414	0
1100	0	0	7.14878	2.38293	29.5812	0	0	9.86038	13.2635	27.8567	0	13.7068	0	0	0	0	14.1187	0	0	4.70622	0	0	0	0	29.2821	19.0094	0	16.0972	0	0	0	0	0	0	0	0	46.1073	0	0	15.3691	0	0	0	0	0	0	0	0	22.1699
1101	0	0	0	0	0	0	0	0	0	0	0	0	14.8236	0	0	4.94122	0	9.1951	19.9925	9.72921	0	18.4673	15.4273	11.2982	0	0	0	0	0	0	0	0	0	0	0	0	0	0	0	0	0	100	60.9827	53.6609	16.9539	0	0	5.65128	0
1102	21.013	0	0	7.00433	0	0	5.9821	1.99403	26.7864	16.1627	0	14.3164	14.7555	0	23.5571	12.7709	0	0	0	0	0	0	0	0	0	10.9316	0	3.64387	6.8599	0	100	35.62	0	66.6124	0	22.2041	0	0	0	0	0	0	0	0	0	68.5647	0	22.8549	0
1103	78.987	0	0	26.329	0	9.07403	0	3.02468	0	0	20.8661	6.95537	0	7.72389	0	2.57463	0	0	0	0	0	0	0	0	0	0	0	0	0	0	0	0	0	15.9342	0	5.31139	0	24.4506	0	8.1502	0	0	0	0	0	0	0	0	0
1104	0	7.22506	0	2.40835	0	0	0	0	0	0	0	0	0	0	0	0	0	0	0	0	0	0	0	0	0	0	4.06338	1.35446	0	0	0	0	0	0	100	33.3333	0	0	0	0	0	0	0	0	0	0	0	0	0
1105	0	92.7749	17.7476	36.8408	0	0	0	0	0	0	0	0	0	0	0	0	0	0	0	0	0	0	0	0	7.38376	0	0	2.46125	0	9.93584	0	3.31195	0	0	0	0	53.8927	0	25.2861	26.393	0	0	22.2563	7.41878	0	0	0	0	0
1106	0	0	0	0	0	0	0	0	0	0	0	0	0	0	0	0	0	0	0	0	0	0	0	0	0	0	0	0	0	0	0	0	0	0	0	0	0	0	0	0	0	0	0	0	0	0	0	0	0
1107	0	0	0	0	0	0	0	0	0	0	0	0	0	0	0	0	0	0	0	0	0	0	0	0	63.3341	0	0	21.1114	0	0	0	0	0	0	0	0	0	75.5494	74.7139	50.0878	100	0	0	33.3333	0	0	0	0	0
1108	0	0	0	0	70.4188	90.926	94.0179	85.1209	59.9501	55.9806	79.1339	65.0215	70.4209	0	76.4429	48.9546	0	90.8049	80.0075	56.9375	0	81.5327	84.5727	55.3685	0	0	0	0	93.1401	90.0642	0	61.0681	0	17.4534	0	5.81781	0	0	0	0	0	0	16.761	5.58698	0	0	100	33.3333	77.8301
1109	0	0	75.1037	25.0346	0	0	0	0	0	0	0	0	0	92.2761	0	30.7587	85.8813	0	0	28.6271	100	0	0	33.3333	0	70.059	95.9366	55.3319	0	0	0	0	100	0	0	33.3333	0	0	0	0	0	0	0	0	83.0461	31.4353	0	38.1605	0
1110	0	0	0	0	0	0	0	0	0	0	0	0	0	0	0	0	0	0	0	0	0	0	0	0	0	0	0	0	0	0	38.2071	12.7357	0	46.8893	88.9832	45.2908	0	0	0	0	29.2999	0	0	9.76662	0	0	0	0	0
1111	73.6243	0	0	24.5414	88.155	0	0	29.385	0	0	0	0	0	0	0	0	0	0	100	33.3333	0	61.8089	0	20.603	0	0	0	0	0	0	43.5039	14.5013	0	0	0	0	0	0	0	0	0	47.755	53.6343	33.7965	0	0	0	0	0
1112	0	0	0	0	0	0	0	0	0	0	0	0	0	0	0	0	0	0	0	0	0	0	0	0	0	0	0	0	0	0	0	0	0	0	0	0	0	0	0	0	0	0	0	0	0	0	0	0	0
1113	0	0	0	0	0	0	0	0	0	0	0	0	51.4988	0	0	17.1663	0	0	0	0	0	0	0	0	100	100	0	66.6667	0	0	0	0	0	34.0113	0	11.3371	0	0	0	0	43.7641	36.9518	0	26.9053	0	0	0	0	100
1114	0	0	0	0	0	57.3574	0	19.1191	56.2023	0	0	18.7341	0	0	0	0	100	0	0	33.3333	86.1724	38.1911	0	41.4545	0	0	0	0	0	0	0	0	0	0	0	0	0	0	0	0	0	0	0	0	0	37.1528	0	12.3843	0
1115	0	0	0	0	0	0	0	0	0	0	0	0	0	0	0	0	0	0	0	0	0	0	0	0	0	0	0	0	0	48.4483	0	16.1494	0	0	0	0	0	0	0	0	0	0	0	0	100	0	0	33.3333	0
1116	0	0	47.9109	15.9703	0	0	0	0	0	32.7826	0	10.9275	0	0	0	0	0	0	0	0	0	0	100	33.3333	0	0	0	0	0	0	0	0	0	0	0	0	0	0	0	0	0	0	46.3657	15.4552	0	0	100	33.3333	0
1117	0	0	52.0891	17.363	0	0	0	0	0	0	0	0	48.5012	0	0	16.1671	0	0	0	0	0	0	0	0	0	0	0	0	0	0	0	0	0	0	0	0	88.6851	0	0	29.5617	0	0	0	0	0	0	0	0	0
1118	26.3757	100	0	42.1252	11.845	42.6426	0	18.1625	43.7977	0	100	47.9326	0	0	100	33.3333	0	100	0	33.3333	0	0	0	0	0	0	0	0	0	51.5517	18.289	23.2803	0	0	11.0168	3.67227	11.3149	100	100	70.4383	26.9361	0	0	8.97869	0	0	0	0	0
1119	0	0	0	0	0	0	0	0	0	67.2174	0	22.4058	0	0	0	0	0	0	0	0	13.8276	0	0	4.60919	0	0	0	0	0	0	0	0	0	19.0994	0	6.36647	0	0	0	0	0	15.2931	0	5.09771	0	62.8472	0	20.9491	0
1120	0	0	0	0	0	0	0	0	0	0	9.76106	3.25369	0	9.38948	0	3.12983	0	0	0	0	0	0	0	0	0	0	0	0	0	0	0	0	16.3449	0	0	5.44831	0	0	0	0	0	0	0	0	5.73837	0	0	1.91279	0
1121	0	0	0	0	0	0	0	0	0	0	0	0	0	0	0	0	0	0	0	0	0	0	0	0	0	0	0	0	0	0	0	0	0	0	0	0	0	0	0	0	0	0	0	0	0	0	0	0	0
1122	0	0	0	0	0	0	0	0	0	0	0	0	0	0	0	0	0	0	0	0	0	0	0	0	0	0	0	0	0	0	0	0	0	6.70427	8.89726	5.20051	0	0	0	0	0	0	0	0	0	0	0	0	0
1123	0	0	0	0	0	0	0	0	0	0	0	0	0	0	0	0	0	0	0	0	0	0	0	0	0	0	0	0	0	0	0	0	0	0	0	0	0	0	0	0	0	0	0	0	0	0	0	0	0
1124	32.4347	47.8393	50.9939	43.756	100	36.8942	14.1382	50.3441	67.5266	33.0346	22.984	41.1817	100	25.3073	0	41.7691	26.9306	17.076	14.1498	19.3854	0	22.4807	35.6836	19.3881	26.3324	35.2355	37.4276	32.9985	36.3269	48.91	41.8632	42.3667	15.3167	0	0	5.10557	0	15.3253	26.9294	14.0849	35.1699	15.9077	34.7246	28.6008	0	0	0	0	31.7759
1125	0	0	0	0	0	0	0	0	0	0	0	0	0	0	0	0	0	0	0	0	0	0	0	0	0	0	0	0	0	0	0	0	0	25.8941	24.8225	16.9055	0	0	0	0	0	0	0	0	34.1945	31.6846	14.3582	26.7458	0
1126	0	0	0	0	0	0	0	0	0	0	0	0	0	0	0	0	0	0	85.8502	28.6167	19.9726	0	0	6.65752	0	0	0	0	0	0	0	0	0	0	0	0	25.3711	0	0	8.45702	0	0	0	0	0	0	0	0	0
1127	0	52.1607	49.0061	33.7223	0	63.1058	85.8618	49.6559	32.4734	0	67.255	33.2428	0	65.3032	100	55.1011	0	0	0	0	0	0	14.0246	4.67486	0	64.7645	62.5724	42.4456	13.249	0	0	4.41632	0	0	0	0	0	0	73.0706	24.3569	64.8301	0	65.2754	43.3685	0	68.3154	0	22.7718	68.2241
1128	0	0	0	0	0	0	0	0	0	0	0	0	0	0	0	0	0	0	0	0	0	0	0	0	73.6676	0	0	24.5559	0	51.09	58.1368	36.4089	0	67.4016	0	22.4672	0	0	0	0	0	84.0923	0	28.0308	60.0671	0	85.6418	48.5696	0
1129	67.5653	0	0	22.5218	0	0	0	0	0	66.9654	0	22.3218	0	0	0	0	73.0694	82.924	0	51.9978	80.0274	77.5193	50.2919	69.2795	0	0	0	0	50.4241	0	0	16.808	68.3383	0	66.2802	44.8729	74.6289	84.6747	0	53.1012	0	0	0	0	0	0	0	0	0
1130	0	100	100	66.6667	87.0374	0	0	29.0125	63.3348	0	0	21.1116	90.8461	0	0	30.282	0	0	0	0	0	0	0	0	0	59.0702	0	19.6901	0	100	0	33.3333	0	0	0	0	0	0	0	0	0	0	0	0	0	0	0	0	0
1131	0	0	0	0	0	0	0	0	0	0	0	0	0	0	0	0	0	0	0	0	0	0	0	0	0	0	0	0	0	0	100	33.3333	0	0	0	0	0	0	0	0	0	0	0	0	0	0	0	0	100
1132	0	0	0	0	0	0	0	0	0	0	88.5476	29.5159	0	0	0	0	0	0	0	0	0	0	0	0	0	0	0	0	0	0	0	0	0	0	0	0	0	0	0	0	0	0	0	0	0	0	0	0	0
1133	0	0	0	0	0	0	0	0	0	0	0	0	0	0	79.2262	26.4087	100	0	0	33.3333	89.4712	0	0	29.8237	100	0	100	66.6667	0	0	0	0	0	0	100	33.3333	100	0	100	66.6667	0	0	46.0767	15.3589	0	0	0	0	0
1134	0	0	0	0	0	100	0	33.3333	0	54.5079	0	18.1693	0	48.2503	20.7738	23.008	0	0	0	0	0	0	0	0	0	0	0	0	100	0	0	33.3333	0	100	0	33.3333	0	0	0	0	0	0	0	0	0	0	0	0	0
1135	0	0	0	0	0	0	0	0	0	0	0	0	9.15387	0	0	3.05129	0	0	0	0	0	0	0	0	0	40.9298	0	13.6433	0	0	0	0	0	0	0	0	0	0	0	0	100	0	0	33.3333	62.9108	0	0	20.9703	0
1136	100	0	0	33.3333	0	0	0	0	28.5457	0	0	9.51523	0	0	0	0	0	0	0	0	0	100	0	33.3333	0	0	0	0	0	0	0	0	0	0	0	0	0	0	0	0	0	0	53.9233	17.9744	0	100	0	33.3333	0
1137	0	0	0	0	12.9626	0	100	37.6542	0	0	0	0	0	0	0	0	0	0	0	0	0	0	0	0	0	0	0	0	0	0	0	0	100	0	0	33.3333	0	0	0	0	0	0	0	0	0	0	0	0	0
1138	0	0	0	0	0	0	0	0	0	45.4921	11.4524	18.9815	0	51.7497	0	17.2499	0	100	0	33.3333	0	0	0	0	0	0	0	0	0	0	0	0	0	0	0	0	0	0	0	0	0	100	0	33.3333	37.0892	0	0	12.3631	0
1139	0	0	0	0	0	0	0	0	8.11947	0	0	2.70649	0	0	0	0	0	0	0	0	10.5288	0	0	3.50959	0	0	0	0	0	0	0	0	0	0	0	0	0	0	0	0	0	0	0	0	0	0	0	0	0
1140	0	0	0	0	0	0	0	0	0	0	0	0	1.47233	0	0	0.490776	0	0	0	0	0	0	0	0	0	0	0	0	0	0	0	0	0	0	20.2963	6.76544	0	0	0	0	0	0	0	0	0	0	0	0	6.6972
1141	0	0	0	0	0	0	0	0	0	0	0	0	0	0	0	0	0	0	3.08171	1.02724	0	0	0	0	5.22772	0	0	1.74257	0	0	0	0	0	8.17797	0	2.72599	0	0	0	0	0	0	39.9496	13.3165	0	0	0	0	0
1142	3.21697	0	0	1.07232	0.689118	0	6.32502	2.33805	0	0	0	0	0	0	0	0	0	0	0	0	0	0	0	0	0	0	2.1849	0.728299	13.2386	0	0	4.41286	20.5848	0	79.7037	33.4295	0	100	0	33.3333	0	0	0	0	0	5.43795	0	1.81265	0
1143	0	0	0	0	0	0	0	0	0	12.5445	9.78989	7.44481	0	0	0	0	0	15.0891	96.9183	37.3358	0	0	0	0	0	23.1945	0	7.73151	0	0	0	0	0	0	0	0	0	0	0	0	0	18.8174	0	6.27246	0	0	0	0	0
1144	96.783	0	0	32.261	0	0	0	0	0	0	0	0	0	0	0	0	0	0	0	0	0	0	0	0	0	0	0	0	0	0	0	0	0	0	0	0	0	0	0	0	0	0	0	0	0	0	0	0	0
1145	0	0	25.2206	8.40688	0	0	93.675	31.225	100	37.8563	0	45.9521	0	0	0	0	0	0	0	0	0	0	0	0	0	0	0	0	35.9391	0	0	11.9797	0	0	0	0	0	0	0	0	0	81.1826	0	27.0609	0	0	0	0	0
1146	0	0	0	0	0	0	0	0	0	0	45.7862	15.2621	0	0	0	0	0	0	0	0	0	0	0	0	0	0	0	0	0	0	0	0	0	0	0	0	100	0	13.4115	37.8038	0	0	0	0	0	0	0	0	0
1147	0	39.2857	0	13.0952	0	0	0	0	0	0	0	0	0	0	0	0	0	0	0	0	0	0	0	0	0	76.8055	0	25.6018	0	0	0	0	0	0	0	0	0	0	0	0	100	0	0	33.3333	100	0	0	33.3333	93.3028
1148	0	60.7143	74.7794	45.1646	99.3109	100	0	66.437	0	0	0	0	98.5277	0	0	32.8426	0	0	0	0	100	0	0	33.3333	94.7723	0	97.8151	64.1958	0	100	0	33.3333	79.4152	0	0	26.4717	0	0	86.5885	28.8628	0	0	0	0	0	94.562	0	31.5207	0
1149	0	0	0	0	0	0	0	0	0	49.5992	44.4239	31.341	0	100	100	66.6667	100	84.9109	0	61.637	0	0	100	33.3333	0	0	0	0	50.8223	0	0	16.9408	0	91.822	0	30.6073	0	0	0	0	0	0	60.0504	20.0168	0	0	100	33.3333	0
1150	0	0	0	0	0	0	0	0	0	0	0	0	0	0	0	0	0	100	0	33.3333	0	0	0	0	0	0	0	0	0	0	94.9813	31.6604	0	0	0	0	66.4524	0	0	22.1508	0	0	0	0	0	0	0	0	0
1151	0	0	0	0	0	100	0	33.3333	100	0	0	33.3333	0	0	0	0	0	0	0	0	0	0	0	0	0	0	0	0	0	0	0	0	100	0	0	33.3333	0	0	0	0	0	100	0	33.3333	0	0	0	0	0
1152	0	0	0	0	0	0	0	0	0	0	0	0	0	0	0	0	0	0	0	0	0	0	0	0	0	0	0	0	0	0	0	0	0	0	25.4532	8.48441	0	0	0	0	0	0	0	0	58.5191	0	0	19.5064	61.4028
1153	0	0	0	0	0	0	0	0	0	0	0	0	0	0	0	0	0	0	0	0	0	100	0	33.3333	0	0	0	0	0	0	0	0	0	0	0	0	0	100	0	33.3333	0	0	0	0	0	0	0	0	0
1154	0	0	0	0	0	0	0	0	0	0	0	0	0	48.16	0	16.0533	0	0	0	0	0	0	0	0	0	0	0	0	0	0	0	0	0	0	0	0	0	0	0	0	100	0	0	33.3333	0	0	0	0	0
1155	0	0	0	0	0	0	0	0	0	0	0	0	0	0	100	33.3333	0	0	0	0	0	0	0	0	0	0	0	0	0	0	0	0	0	0	0	0	0	0	0	0	0	0	0	0	0	53.1556	0	17.7185	0
1156	0	0	0	0	0	0	0	0	0	0	65.0442	21.6814	100	0	0	33.3333	100	0	0	33.3333	0	0	0	0	0	0	0	0	0	0	0	0	0	0	0	0	0	0	0	0	0	0	0	0	0	46.8444	0	15.6148	0
1157	0	0	0	0	0	0	0	0	0	0	0	0	0	0	0	0	0	0	0	0	0	0	100	33.3333	0	0	0	0	0	0	5.01865	1.67288	0	0	74.5468	24.8489	0	0	0	0	0	0	0	0	18.2962	0	0	6.09873	0
1158	100	0	0	33.3333	0	0	100	33.3333	0	0	0	0	0	51.84	0	17.28	0	0	0	0	0	0	0	0	0	100	0	33.3333	0	0	0	0	0	0	0	0	33.5476	0	0	11.1825	0	0	100	33.3333	0	0	0	0	38.5972
1159	0	0	0	0	0	0	0	0	0	100	34.9558	44.9853	0	0	0	0	0	0	0	0	0	0	0	0	0	0	0	0	0	0	0	0	0	0	0	0	0	0	100	33.3333	0	0	0	0	23.1848	0	0	7.72825	0
1160	0	0	0	0	0	0	0	0	0	0	0	0	0	0	0	0	0	0	1.74216	0.58072	0	0	0	0	0	0	2.13623	0.712077	9.16708	5.70325	0	4.95677	0	14.0489	0	4.68296	0	0	0	0	0	0	4.47284	1.49095	0	0	0	0	0
1161	0	0	0	0	0	0	0	0	0	0	0	0	0	0	10.1215	3.37385	0	55.2995	0	18.4332	0	0	0	0	1.23829	0	0	0.412764	0	0	0	0	15.3411	0	0	5.11371	0	0	0	0	0	0	0	0	0	0	0	0	0
1162	0	0	0	0	0	0	0	0	0	0	0	0	0	0	0	0	0	0	0	0	0	0	0	0	0	0	0	0	0	0	0	0	0	0	0	0	0	0	0	0	0	0	0	0	0	18.2823	0	6.09411	0
1163	0	13.7703	0	4.59009	0	0	0	0	0	0	0	0	0	100	0	33.3333	0	44.7005	0	14.9002	0	0	0	0	0	0	0	0	0	0	0	0	0	0	0	0	0	0	0	0	0	0	0	0	0	0	0	0	0
1164	0	0	0	0	0	0	0	0	0	0	0	0	0	0	0	0	0	0	0	0	0	0	0	0	0	0	0	0	0	0	0	0	0	0	16.1097	5.3699	0	0	0	0	0	0	0	0	0	0	0	0	0
1165	0	0	0	0	0	0	0	0	0	0	0	0	0	0	0	0	0	0	0	0	0	0	0	0	0	0	0	0	0	0	0	0	0	0	0	0	0	0	0	0	0	0	0	0	0	19.2758	0	6.42525	0
1166	100	0	0	33.3333	0	0	0	0	30.588	100	0	43.5293	0	0	0	0	0	0	0	0	0	0	0	0	0	44.4266	0	14.8089	0	0	0	0	0	0	0	0	0	0	0	0	0	39.2926	0	13.0975	0	0	100	33.3333	0
1167	0	0	0	0	0	0	0	0	0	0	0	0	0	0	89.8785	29.9595	0	0	0	0	0	0	0	0	0	0	0	0	90.8329	0	0	30.2776	0	0	0	0	100	0	0	33.3333	0	0	0	0	0	0	0	0	0
1168	0	86.2297	100	62.0766	29.9728	100	0	43.3243	0	0	0	0	0	0	0	0	0	0	0	0	100	100	100	100	0	0	97.8638	32.6213	0	0	0	0	0	85.9511	83.8903	56.6138	0	0	100	33.3333	100	0	95.5272	65.1757	100	62.4419	0	54.1473	0
1169	0	0	0	0	70.0272	0	0	23.3424	69.412	0	100	56.4707	100	0	0	33.3333	100	0	98.2578	66.0859	0	0	0	0	98.7617	55.5734	0	51.445	0	94.2968	0	31.4323	84.6589	0	0	28.2196	0	0	0	0	0	60.7074	0	20.2358	0	0	0	0	100
1170	0	0	0	0	0	0	98.6412	32.8804	0	100	0	33.3333	0	0	0	0	0	96.8629	0	32.2876	78.8282	0	100	59.6094	0	0	0	0	87.113	0	100	62.371	0	0	0	0	0	0	0	0	0	0	0	0	0	0	0	0	0
1171	0	48.7474	0	16.2491	0	0	0	0	100	0	0	33.3333	0	0	60.9285	20.3095	0	0	0	0	0	0	0	0	0	0	0	0	0	100	0	33.3333	0	0	0	0	0	0	0	0	0	0	0	0	0	77.5676	100	59.1892	0
1172	0	0	0	0	0	0	0	0	0	0	0	0	0	0	0	0	0	0	0	0	0	0	0	0	0	0	0	0	0	0	0	0	0	0	0	0	0	0	90.7545	30.2515	0	0	0	0	0	0	0	0	0
1173	0	0	0	0	0	0	0	0	0	0	100	33.3333	0	0	0	0	0	0	0	0	0	0	0	0	0	0	0	0	0	0	0	0	0	0	0	0	0	0	0	0	0	0	0	0	0	0	0	0	0
1174	0	0	0	0	0	0	0	0	0	0	0	0	0	0	31.2802	10.4267	0	0	100	33.3333	0	0	0	0	0	0	0	0	0	0	0	0	0	0	0	0	0	0	0	0	0	0	0	0	0	0	0	0	0
1175	0	21.8111	0	7.27036	0	100	0	33.3333	0	0	0	0	0	100	0	33.3333	0	0	0	0	0	0	0	0	0	51.6562	0	17.2187	0	0	0	0	0	0	0	0	0	0	0	0	0	0	73.6264	24.5421	0	0	0	0	0
1176	0	0	0	0	0	0	0	0	0	0	0	0	0	0	0	0	0	3.13711	0	1.0457	0	0	0	0	0	0	0	0	0	0	0	0	100	0	0	33.3333	0	94.5005	0	31.5002	0	0	0	0	100	0	0	33.3333	0
1177	0	0	0	0	0	0	0	0	0	0	0	0	0	0	0	0	0	0	0	0	21.1718	0	0	7.05727	0	0	0	0	0	0	0	0	0	0	0	0	0	5.49947	0	1.83316	0	0	0	0	0	0	0	0	0
1178	0	29.4415	0	9.81384	0	0	0	0	0	0	0	0	0	0	7.79131	2.5971	0	0	0	0	0	0	0	0	0	48.3438	0	16.1146	0	0	0	0	0	0	0	0	0	0	9.24546	3.08182	0	100	0	33.3333	0	22.4324	0	7.47748	0
1179	0	0	0	0	0	0	1.35877	0.452925	0	0	0	0	0	0	0	0	0	0	0	0	0	0	0	0	0	0	0	0	12.887	0	0	4.29567	0	0	0	0	0	0	0	0	100	0	26.3736	42.1245	0	0	0	0	0
1180	6.52312	0	13.3982	6.64044	0	0	0	0	3.67222	9.24361	0	4.30528	0	13.4886	0	4.49621	0	0	10.1942	3.39806	0	5.67039	0	1.89013	0	0	4.02115	1.34038	0	0	4.83948	1.61316	0	0	15.2056	5.06853	0	0	0	0	0	7.21094	0	2.40365	0	0	5.74805	1.91602	4.32808
1181	0	0	0	0	5.33581	0	0	1.7786	0	0	0	0	0	0	0	0	0	3.56042	0	1.18681	0	0	0	0	6.70174	0	0	2.23391	0	0	0	0	0	33.0619	0	11.0206	0	0	0	0	0	0	0	0	0	10.3424	0	3.44747	0
1182	0	0	7.10259	2.36753	0	0	0	0	0	0	100	33.3333	0	0	0	0	3.96046	0	0	1.32015	0	0	0	0	0	0	0	0	0	0	0	0	0	0	0	0	0	0	0	0	5.24581	0	0	1.7486	0	0	0	0	0
1183	0	0	0	0	0	0.96663	0	0.32221	0	0	0	0	0	0	0	0	0	0	0	0	0	0	0	0	0	0	0	0	0	0	0	0	0	0	0	0	0	0	0	0	0	0	0	0	0	0	2.80688	0.935625	0
1184	0	0	0	0	0	0	0	0	0	10.3024	0	3.43412	0	0	0	0	0	0	0	0	0	0	0	0	0	0	0	0	0	0	0	0	0	0	0	0	0	0	0	0	0	0	0	0	0	0	0	0	0
1185	0	100	0	33.3333	0	0	0	0	0	0	0	0	0	0	0	0	0	0	0	0	0	0	0	0	0	0	0	0	0	0	0	0	0	0	0	0	0	0	0	0	0	0	0	0	0	0	0	0	0
1186	0	0	0	0	0	0	0	0	0	0	0	0	0	0	0	0	0	0	0	0	0	0	0	0	0	100	0	33.3333	0	0	0	0	19.676	0	0	6.55868	0	0	0	0	0	0	6.42176	2.14059	0	0	0	0	0
1187	0	0	0	0	0	0	0	0	0	0	0	0	0	0	0	0	96.0395	0	0	32.0132	0	37.514	0	12.5047	0	0	0	0	0	0	0	0	0	0	0	0	0	0	0	0	0	92.7891	93.5782	62.1224	100	0	0	33.3333	0
1188	93.4769	0	0	31.159	0	99.0334	0	33.0111	96.3278	80.454	0	58.9273	100	86.5114	100	95.5038	0	96.4396	89.8058	62.0818	100	0	0	33.3333	93.2983	0	95.9788	63.0924	0	0	95.1605	31.7202	80.324	0	84.7944	55.0395	0	100	100	66.6667	94.7542	0	0	31.5847	0	0	0	0	95.6719
1189	0	0	79.4992	26.4997	94.6642	0	0	31.5547	0	0	0	0	0	0	0	0	0	0	0	0	0	56.8156	100	52.2719	0	0	0	0	100	100	0	66.6667	0	66.9381	0	22.3127	100	0	0	33.3333	0	0	0	0	0	89.6576	91.4451	60.3676	0
1190	0	0	0	0	0	0	0	0	0	0	0	0	0	0	0	0	0	0	0	0	0	0	0	0	0	0	0	0	0	0	0	0	0	0	0	0	0	0	0	0	0	0	0	0	0	0	0	0	0
1191	0	100	0	33.3333	0	0	0	0	0	0	0	0	0	0	0	0	0	0	0	0	0	0	0	0	0	0	0	0	0	0	0	0	0	100	0	33.3333	0	0	0	0	0	0	0	0	0	0	0	0	0
1192	0	0	0	0	0	0	0	0	0	0	0	0	0	0	0	0	0	0	100	33.3333	68.9468	0	0	22.9823	0	0	0	0	0	0	0	0	0	0	0	0	0	0	0	0	0	0	0	0	0	0	0	0	0
1193	0	0	0	0	0	0	0	0	0	0	0	0	0	0	0	0	0	0	0	0	0	0	0	0	0	0	0	0	0	0	0	0	0	0	0	0	0	0	0	0	0	0	0	0	0	0	0	0	0
1194	0	0	0	0	0	0	0	0	0	0	0	0	0	0	0	0	0	0	0	0	0	100	0	33.3333	0	0	0	0	0	0	0	0	0	0	0	0	0	0	0	0	0	0	0	0	0	0	0	0	0
1195	0	0	0	0	0	0	94.835	31.6117	0	0	0	0	0	0	0	0	0	0	0	0	0	0	0	0	0	0	100	33.3333	0	0	0	0	0	0	0	0	0	0	0	0	0	0	0	0	0	100	0	33.3333	100
1196	0	0	0	0	0	0	5.16501	1.72167	0	0	0	0	0	100	0	33.3333	0	0	0	0	0	0	0	0	0	0	0	0	0	0	0	0	0	0	0	0	0	0	0	0	100	0	0	33.3333	0	0	0	0	0
1197	0	0	0	0	0	0	0	0	0	0	100	33.3333	0	0	0	0	0	0	0	0	0	0	0	0	0	0	0	0	0	0	0	0	0	0	0	0	0	0	100	33.3333	0	0	0	0	100	0	0	33.3333	0
1198	0	0	0	0	0	0	0	0	0	0	0	0	0	0	0	0	0	0	0	0	0	0	0	0	0	0	0	0	0	100	0	33.3333	0	0	0	0	0	0	0	0	0	0	0	0	0	0	0	0	0
1199	0	0	0	0	0	0	0	0	0	0	0	0	100	0	0	33.3333	100	0	0	33.3333	31.0532	0	0	10.3511	0	0	0	0	0	0	100	33.3333	0	0	0	0	0	0	0	0	0	0	0	0	0	0	0	0	0
1200	0	0	33.3962	11.1321	8.38469	8.00203	0	5.46224	3.62961	23.9867	0	9.20543	0	0	4.92459	1.64153	0	20.4511	4.87346	8.44153	0	0	6.87999	2.29333	0	16.6819	0	5.56064	0	0	0	0	0	55.0319	0	18.344	0	5.66583	0	1.88861	24.693	0	0	8.23098	0	0	41.2395	13.7465	5.27083
1201	20.0736	15.2646	0	11.7794	0	0	0	0	0	0	0	0	0	29.1046	0	9.70154	0	0	0	0	14.4581	0	0	4.81936	11.5287	0	22.3576	11.2954	0	0	0	0	0	0	74.1616	24.7205	0	0	0	0	0	22.1041	15.3929	12.499	0	52.3019	0	17.434	0
1202	0	0	0	0	0	0	1.97913	0.65971	0	0	0	0	11.6818	0	0	3.89393	0	0	0	0	0	12.8144	0	4.27147	0	0	0	0	0	4.70906	0	1.56969	45.3514	0	0	15.1171	3.4265	0	0	1.14217	0	0	0	0	61.1625	0	0	20.3875	4.78472
1203	0	0	0	0	0	0	0	0	0	0	13.3499	4.44995	0	17.0803	0	5.69345	0	0	0	0	0	0	0	0	0	0	0	0	0	0	10.6628	3.55427	0	0	0	0	0.906647	0	0	0.302216	15.4062	0	0	5.13539	0	0	0	0	0
1204	0	0	0	0	6.62504	0	0	2.20835	0	0	0	0	0	0	0	0	0	0	0	0	0	0	0	0	0	0	0	0	17.3475	0	0	5.7825	0	0	0	0	0	7.81809	5.18573	4.33461	0	0	0	0	0	0	0	0	0
1205	0	9.76934	0	3.25645	0	0	7.48471	2.4949	8.83283	0	0	2.94428	0	0	0	0	0	0	0	0	0	0	0	0	0	0	0	0	0	0	0	0	0	0	0	0	0	0	0	0	0	0	0	0	38.8375	47.6981	25.0811	37.2056	9.33333
1206	0	0	0	0	0	0	0	0	0	0	0	0	0	0	0	0	0	0	0	0	15.1862	0	0	5.06206	0	10.0686	16.8886	8.98576	0	0	0	0	0	0	0	0	0	0	0	0	0	16.5501	14.0046	10.1849	0	0	0	0	0
1207	0	0	0	0	0	0	0	0	0	0	0	0	0	0	0	0	0	0	0	0	0	0	0	0	0	0	0	0	0	2.97687	0	0.99229	54.6486	44.9681	25.8384	41.8184	0	0	0	0	0	0	0	0	0	0	0	0	0
1208	0	0	0	0	0	0	0	0	0	0	0	0	0	0	0	0	0	0	0	0	0	0	0	0	0	0	0	0	0	0	89.3372	29.7791	0	0	0	0	0	0	9.65061	3.21687	0	0	0	0	0	0	0	0	0
1209	79.9264	74.9661	66.6038	73.8321	84.9903	91.998	90.5362	89.1748	87.5376	76.0133	86.6501	83.4003	88.3182	53.815	95.0754	79.0695	0	79.5489	95.1265	58.2251	70.3557	87.1856	93.12	83.5538	88.4713	73.2494	60.7538	74.1582	82.6525	92.3141	0	58.3222	0	0	0	0	95.6669	86.5161	85.1637	89.1155	59.9009	61.3458	70.6025	63.9497	0	0	33.6794	11.2265	80.6111
1210	0	0	0	0	0	0	0	0	0	0	0	0	0	0	0	0	100	0	0	33.3333	0	0	0	0	0	0	0	0	0	0	0	0	0	0	73.1044	24.3681	0	0	0	0	0	0	0	0	0	0	0	0	0
1211	0	0	0	0	0	0	0	0	0	0	0	0	0	100	0	33.3333	0	0	0	0	0	0	0	0	0	0	0	0	0	0	0	0	0	52.4255	0	17.4752	0	0	0	0	13.0759	0	0	4.35863	0	100	0	33.3333	0
1212	0	0	100	33.3333	0	0	0	0	0	100	0	33.3333	12.9521	0	0	4.31736	0	100	0	33.3333	0	0	0	0	0	0	0	0	0	0	100	33.3333	0	0	0	0	0	0	0	0	0	0	0	0	0	0	0	0	0
1213	0	100	0	33.3333	0	100	0	33.3333	0	0	0	0	0	0	0	0	0	0	0	0	0	0	0	0	0	0	0	0	0	0	0	0	0	0	0	0	0	0	0	0	86.9241	0	0	28.9747	0	0	100	33.3333	0
1214	100	0	0	33.3333	0	0	100	33.3333	0	0	0	0	0	0	0	0	0	0	0	0	0	0	0	0	0	0	0	0	0	0	0	0	0	0	0	0	0	0	0	0	0	0	100	33.3333	0	0	0	0	0
1215	0	0	0	0	0	0	0	0	0	0	0	0	18.5819	0	0	6.19395	0	0	0	0	100	100	0	66.6667	0	0	0	0	0	0	0	0	0	0	0	0	0	0	0	0	0	0	0	0	0	0	0	0	0
1216	0	0	0	0	0	0	0	0	0	0	0	0	0	0	0	0	0	0	0	0	0	0	100	33.3333	0	0	0	0	0	0	0	0	0	0	26.8956	8.96519	0	100	0	33.3333	0	100	0	33.3333	0	0	0	0	0
1217	0	0	0	0	0	0	0	0	0	0	0	0	0	0	0	0	0	0	0	0	0	0	0	0	0	0	0	0	0	0	0	0	100	0	0	33.3333	0	0	0	0	0	0	0	0	0	0	0	0	0
1218	0	0	0	0	0	0	0	0	0	0	0	0	0	0	0	0	0	0	0	0	0	0	0	0	0	0	0	0	0	0	0	0	0	47.5745	0	15.8582	0	0	0	0	0	0	0	0	100	0	0	33.3333	0
1219	0	0	0	0	100	0	0	33.3333	0	0	0	0	68.4661	0	0	22.822	0	0	0	0	0	0	0	0	100	0	100	66.6667	0	0	0	0	0	0	0	0	0	0	0	0	0	0	0	0	0	0	0	0	0
1220	72.6451	0	0	24.215	45.4266	49.7032	100	65.0433	0	0	0	0	0	0	100	33.3333	67.3328	70.7487	67.577	68.5528	42.3549	34.8733	44.2564	40.4949	0	69.962	46.1752	38.7124	46.9217	0	0	15.6406	0	0	34.9837	11.6612	66.7042	0	72.1434	46.2825	77.861	62.0097	58.8816	66.2508	0	0	0	0	0
1221	0	93.178	100	64.3927	0	0	0	0	0	0	0	0	0	0	0	0	0	0	0	0	0	0	0	0	0	0	0	0	0	0	0	0	0	0	0	0	0	55.0542	0	18.3514	0	0	0	0	88.5486	0	0	29.5162	0
1222	0	0	0	0	0	0	0	0	0	0	57.1544	19.0515	0	100	0	33.3333	0	0	0	0	0	0	0	0	0	0	0	0	0	100	0	33.3333	0	0	0	0	0	0	0	0	0	0	0	0	0	76.5079	0	25.5026	0
1223	0	0	0	0	33.2565	0	0	11.0855	45.8777	70.5174	0	38.7984	0	0	0	0	0	0	0	0	25.6375	26.6002	55.7436	35.9938	0	0	27.322	9.10733	33.001	0	59.2213	30.7408	56.7962	0	65.0163	40.6042	33.2958	44.9458	0	26.0805	0	0	23.43	7.81001	0	0	0	0	0
1224	0	6.82196	0	2.27399	0	33.7806	0	11.2602	0	0	42.8456	14.2819	0	0	0	0	0	0	6.72269	2.2409	0	0	0	0	100	0	0	33.3333	0	0	19.5303	6.51009	0	0	0	0	0	0	0	0	22.139	0	17.6884	13.2758	0	0	0	0	0
1225	15.1093	0	0	5.03642	0	0	0	0	0	0	0	0	0	0	0	0	0	0	0	0	0	0	0	0	0	0	0	0	0	0	0	0	0	0	0	0	0	0	0	0	0	0	0	0	0	0	0	0	0
1226	0	0	0	0	0	0	0	0	54.1223	29.4826	0	27.8683	100	0	0	33.3333	32.6672	7.81622	0	13.4945	32.0076	21.502	0	17.8365	0	0	0	0	0	0	0	0	0	0	0	0	0	0	0	0	0	0	0	0	0	0	0	0	83.7421
1227	12.2457	0	0	4.08189	0	16.5161	0	5.50538	0	0	0	0	0	0	0	0	0	0	0	0	0	0	0	0	0	30.038	0	10.0127	0	0	0	0	43.2038	0	0	14.4013	0	0	0	0	0	0	0	0	0	0	0	0	0
1228	0	0	0	0	21.3169	0	0	7.10565	0	0	0	0	0	0	0	0	0	21.4351	25.7003	15.7118	0	0	0	0	0	0	26.5028	8.83428	20.0773	0	21.2485	13.7752	0	100	0	33.3333	0	0	27.8566	9.28552	0	37.9903	0	12.6634	11.4514	23.4921	0	11.6478	16.2579
1229	0	0	0	0	0	0	0	0	0	0	0	0	0	0	0	0	0	0	0	0	0	17.0245	0	5.67484	0	0	0	0	0	0	0	0	0	0	0	0	0	0	0	0	0	0	0	0	0	0	100	33.3333	0
1230	0	17.8811	0	5.96035	0	0	24.1846	8.06155	0	0	0	0	0	37.2142	20.4381	19.2175	100	0	0	33.3333	0	0	0	0	0	0	0	0	0	0	0	0	0	0	0	0	0	0	0	0	0	0	0	0	0	0	0	0	0
1231	0	0	40.8607	13.6202	0	0	0	0	0	0	0	0	0	0	0	0	0	0	0	0	0	0	0	0	0	0	0	0	0	0	0	0	0	0	0	0	0	0	0	0	0	0	0	0	0	0	0	0	0
1232	0	0	0	0	0	100	75.8154	58.6051	100	0	0	33.3333	0	0	0	0	0	0	0	0	58.5302	0	0	19.5101	0	81.1341	0	27.0447	0	0	39.3324	13.1108	0	44.9119	0	14.9706	0	100	0	33.3333	0	0	100	33.3333	0	0	0	0	0
1233	0	0	0	0	100	0	0	33.3333	0	100	0	33.3333	59.6723	62.7858	79.5619	67.34	0	0	0	0	0	100	73.7576	57.9192	0	0	0	0	0	100	0	33.3333	0	0	0	0	0	0	100	33.3333	89.9274	0	0	29.9758	100	55.9902	0	51.9967	31.7915
1234	100	60.6341	0	53.5447	0	0	0	0	0	0	100	33.3333	0	0	0	0	0	0	100	33.3333	0	0	0	0	100	0	100	66.6667	73.9567	0	60.6676	44.8748	0	0	0	0	74.0727	0	0	24.6909	0	59.2939	0	19.7646	0	0	0	0	0
1235	0	0	0	0	0	0	0	0	0	0	0	0	0	0	0	0	0	0	0	0	41.4698	0	0	13.8233	0	0	0	0	0	0	0	0	61.1554	0	100	53.7185	0	0	0	0	0	0	0	0	0	44.0098	0	14.6699	0
1236	0	0	0	0	0	0	0	0	0	0	0	0	40.3277	0	0	13.4426	0	0	0	0	0	0	26.2424	8.74746	0	18.8659	0	6.28863	26.0433	0	0	8.6811	0	55.0881	0	18.3627	25.9273	0	0	8.64244	0	0	0	0	0	0	100	33.3333	0
1237	0	21.4848	59.1393	26.8747	0	0	0	0	0	0	0	0	0	0	0	0	0	0	0	0	0	0	0	0	0	0	0	0	0	0	0	0	0	0	0	0	0	0	0	0	10.0726	0	0	3.35753	0	0	0	0	5.03678
1238	0	0	0	0	0	0	0	0	0	0	0	0	0	0	0	0	0	0	0	0	0	0	0	0	0	0	0	0	0	0	0	0	0	0	0	0	0	0	0	0	0	0	0	0	0	0	0	0	0
1239	0	0	0	0	0	0	0	0	0	0	0	0	0	0	0	0	0	100	0	33.3333	0	0	0	0	0	0	0	0	0	0	0	0	38.8446	0	0	12.9482	0	0	0	0	0	40.7061	0	13.5687	0	0	0	0	63.1717
1240	0	0	49.0251	16.3417	68.1313	0	0	22.7104	62.6973	0	0	20.8991	0	56.6628	0	18.8876	88.0177	64.1452	81.959	78.0407	100	70.2676	0	56.7559	50.537	0	70.3893	40.3088	100	0	100	66.6667	0	0	100	33.3333	77.9236	52.7306	68.3776	66.3439	32.3646	0	66.4412	32.9353	0	23.8865	55.9186	26.6017	0
1241	0	100	0	33.3333	0	100	100	66.6667	0	100	100	66.6667	0	0	100	33.3333	0	0	0	0	0	0	82.3216	27.4405	0	0	0	0	0	100	0	33.3333	0	0	0	0	0	0	0	0	0	0	0	0	100	0	0	33.3333	0
1242	0	0	0	0	0	0	0	0	0	0	0	0	0	0	0	0	0	0	0	0	0	0	0	0	0	0	0	0	0	0	0	0	0	93.9332	0	31.3111	0	0	0	0	0	0	0	0	0	0	0	0	0
1243	0	0	0	0	0	0	0	0	0	0	0	0	0	0	0	0	0	0	0	0	0	0	0	0	49.463	0	0	16.4877	0	0	0	0	0	0	0	0	0	0	0	0	0	0	0	0	0	30.4148	0	10.1383	0
1244	0	0	20.6476	6.88254	0	0	0	0	0	0	0	0	85.4975	0	0	28.4992	0	35.8548	0	11.9516	0	0	0	0	0	0	29.6107	9.87025	0	0	0	0	0	0	0	0	0	26.3653	0	8.78844	67.6354	0	0	22.5451	0	0	0	0	0
1245	0	0	0	0	31.8687	0	0	10.6229	0	0	0	0	0	25.6679	0	8.55597	0	0	18.041	6.01365	0	29.7324	0	9.91079	0	100	0	33.3333	0	0	0	0	0	0	0	0	0	0	0	0	0	100	33.5588	44.5196	0	0	44.0814	14.6938	0
1246	73.0341	0	0	24.3447	0	0	0	0	0	0	0	0	0	0	0	0	0	0	0	0	0	0	0	0	0	0	0	0	0	0	0	0	100	0	0	33.3333	0	0	0	0	0	0	0	0	0	0	0	0	0
1247	0	0	30.3273	10.1091	0	0	0	0	0	0	0	0	14.5025	0	0	4.83416	0	0	0	0	0	0	0	0	0	0	0	0	0	0	0	0	0	0	0	0	22.0764	20.9041	31.6224	24.8676	0	0	0	0	0	0	0	0	0
1248	26.9659	0	0	8.98865	0	0	0	0	37.3027	0	0	12.4342	0	17.6692	0	5.88974	11.9823	0	0	3.9941	0	0	17.6784	5.8928	0	0	0	0	0	0	0	0	0	0	0	0	0	0	0	0	0	0	0	0	0	39.0939	0	13.0313	0
1249	0	0	0	0	0	0	0	0	0	0	0	0	0	0	0	0	0	0	0	0	0	0	0	0	0	0	0	0	0	0	0	0	0	6.06682	0	2.02227	0	0	0	0	0	0	0	0	0	6.6048	0	2.2016	0
1250	0	13.5789	0	4.52632	0	0	0	0	0	0	0	0	0	0	0	0	0	0	0	0	0	0	0	0	0	0	0	0	0	0	0	0	0	0	0	0	0	0	0	0	0	0	0	0	0	0	0	0	0
1251	0	0	0	0	0	0	100	33.3333	0	0	0	0	0	0	0	0	0	0	0	0	0	0	0	0	0	0	0	0	0	0	0	0	0	0	77.0302	25.6767	0	0	0	0	0	0	0	0	7.31352	0	0	2.43784	0
1252	0	0	0	0	0	0	0	0	0	0	0	0	0	0	0	0	0	0	0	0	8.56054	0	0	2.85351	0	0	0	0	0	0	0	0	0	1.98043	0	0.660145	0	0	0	0	0	0	0	0	0	0	0	0	0
1253	0	0	0	0	0	0	0	0	0	0	0	0	0	0	0	0	0	0	0	0	0	0	0	0	0	0	0	0	0	0	0	0	0	0	0	0	0	0	0	0	0	0	0	0	0	0	0	0	0
1254	0	0	0	0	0	0	0	0	58.6439	0	0	19.548	0	0	0	0	0	0	0	0	0	0	0	0	0	0	0	0	0	0	0	0	0	0	22.9698	7.65659	0	0	0	0	0	0	0	0	0	0	0	0	0
1255	0	0	38.018	12.6727	0	0	0	0	0	100	0	33.3333	0	0	100	33.3333	0	0	0	0	0	0	0	0	0	0	0	0	100	0	100	66.6667	0	0	0	0	100	0	0	33.3333	0	0	0	0	0	0	0	0	0
1256	0	0	0	0	0	0	0	0	0	0	0	0	0	100	0	33.3333	0	0	0	0	91.4395	0	100	63.8132	0	0	0	0	0	0	0	0	0	0	0	0	0	100	100	66.6667	0	0	0	0	0	0	44.0642	14.6881	0
1257	0	0	0	0	61.9718	100	0	53.9906	0	0	59.36	19.7867	0	0	0	0	0	100	100	66.6667	0	0	0	0	100	100	0	66.6667	0	0	0	0	0	0	0	0	0	0	0	0	0	100	100	66.6667	92.6865	0	0	30.8955	0
1258	0	0	0	0	0	0	0	0	0	0	0	0	0	0	0	0	0	0	0	0	0	0	0	0	0	0	100	33.3333	0	100	0	33.3333	100	98.0196	0	66.0065	0	0	0	0	100	0	0	33.3333	0	100	0	33.3333	0
1259	100	86.4211	61.982	82.801	38.0282	0	0	12.6761	41.3561	0	40.64	27.332	0	0	0	0	100	0	0	33.3333	0	100	0	33.3333	0	0	0	0	0	0	0	0	0	0	0	0	0	0	0	0	0	0	0	0	0	0	55.9358	18.6453	100
1260	0	0	0	0	0	100	100	66.6667	0	57.9837	0	19.3279	69.8875	0	0	23.2958	0	0	0	0	0	0	100	33.3333	44.5946	63.1079	0	35.9008	66.4867	0	0	22.1622	0	0	0	0	100	0	100	66.6667	0	80.5261	0	26.842	0	0	0	0	0
1261	0	0	0	0	0	0	0	0	0	0	0	0	15.969	0	0	5.32301	0	0	100	33.3333	100	0	0	33.3333	0	0	0	0	0	0	77.6154	25.8718	0	0	0	0	0	0	0	0	0	0	100	33.3333	88.1647	0	0	29.3882	0
1262	0	0	0	0	0	0	0	0	0	0	0	0	0	0	100	33.3333	0	0	0	0	0	0	0	0	0	0	0	0	0	0	0	0	0	0	0	0	0	0	0	0	0	0	0	0	0	0	0	0	0
1263	0	100	0	33.3333	75.2273	0	0	25.0758	0	0	0	0	0	100	0	33.3333	0	0	0	0	0	0	0	0	0	0	0	0	0	0	0	0	0	0	96.8318	32.2773	0	0	0	0	0	0	0	0	0	0	0	0	100
1264	0	0	100	33.3333	0	0	0	0	0	0	0	0	0	0	0	0	0	0	0	0	0	0	0	0	0	0	100	33.3333	0	0	0	0	0	0	0	0	0	0	0	0	0	0	0	0	0	0	0	0	0
1265	100	0	0	33.3333	0	0	0	0	0	0	0	0	0	0	0	0	0	0	0	0	0	0	0	0	55.4054	0	0	18.4685	33.5133	0	0	11.1711	0	0	0	0	0	0	0	0	0	0	0	0	0	0	0	0	0
1266	0	0	0	0	0	0	0	0	0	42.0163	0	14.0054	0	0	0	0	0	100	0	33.3333	0	0	0	0	0	0	0	0	0	0	0	0	0	0	0	0	0	0	0	0	0	0	0	0	0	0	100	33.3333	0
1267	0	0	0	0	12.7905	0	0	4.26349	0	0	0	0	14.1435	0	0	4.71449	0	0	0	0	0	0	0	0	0	0	0	0	0	0	22.3846	7.46154	0	0	0	0	0	100	0	33.3333	0	0	0	0	0	0	0	0	0
1268	0	0	0	0	0	0	0	0	100	0	0	33.3333	0	0	0	0	0	0	0	0	0	0	0	0	0	0	0	0	0	0	0	0	0	0	3.16817	1.05606	0	0	0	0	0	19.4739	0	6.49131	11.8353	0	0	3.94511	0
1269	0	0	0	0	11.9822	0	0	3.99407	0	0	100	33.3333	0	0	0	0	0	0	0	0	0	0	0	0	0	36.8921	0	12.2974	0	0	0	0	100	0	0	33.3333	0	0	0	0	0	0	0	0	0	0	0	0	0
1270	29.8972	0	100	43.2991	0	100	3.59364	34.5312	0	0	0	0	7.89911	15.8134	25.6831	16.4652	0	0	0	0	8.74071	0	7.16461	5.30177	0	0	0	0	0	0	10.8493	3.61642	0	0	0	0	0	8.49795	0	2.83265	15.2405	0	0	5.08017	0	0	9.52459	3.17486	33.7139
1271	0	28.7403	0	9.58009	0	0	0	0	0	0	0	0	0	0	0	0	9.73141	0	0	3.2438	0	73.5763	0	24.5254	4.45589	0	16.2655	6.90711	0	0	0	0	0	0	0	0	0	0	0	0	0	11.742	0	3.91401	0	13.9681	0	4.65602	0
1272	0	0	0	0	0	0	0	0	4.80364	0	0	1.60121	0	0	0	0	0	0	23.1951	7.7317	0	0	0	0	0	0	0	0	0	0	0	0	0	51.5009	100	50.5003	0	0	0	0	0	0	0	0	27.1968	0	0	9.06562	0
1273	0	0	0	0	0	0	0	0	0	0	0	0	0	0	74.3169	24.7723	0	100	0	33.3333	0	26.4237	12.3231	12.9156	0	0	0	0	6.551	0	0	2.18367	0	0	0	0	0	0	0	0	0	0	5.46165	1.82055	0	0	0	0	0
1274	0	0	0	0	0	0	0	0	0	0	0	0	0	0	0	0	0	0	0	0	0	0	0	0	0	0	0	0	0	0	0	0	100	0	0	33.3333	0	0	0	0	13.7165	0	0	4.57215	14.0969	0	0	4.69897	0
1275	0	0	0	0	0	0	0	0	0	0	6.39825	2.13275	0	0	0	0	0	0	0	0	0	0	0	0	0	0	0	0	0	0	0	0	0	0	0	0	0	0	0	0	0	0	0	0	0	0	12.7653	4.25509	0
1276	0	0	0	0	0	0	0	0	0	0	0	0	0	0	0	0	0	0	76.8049	25.6016	0	0	0	0	0	0	0	0	93.449	0	0	31.1497	0	0	0	0	0	0	0	0	0	0	0	0	0	0	0	0	66.2861
1277	0	0	0	0	0	0	0	0	0	0	0	0	0	0	0	0	0	0	0	0	0	0	80.5123	26.8374	0	0	0	0	0	0	89.1507	29.7169	0	48.4991	0	16.1664	0	91.5021	0	30.5007	71.043	0	0	23.681	0	0	0	0	0
1278	70.1028	71.2597	0	47.1208	100	0	96.4064	65.4688	95.1964	100	0	65.0655	92.1009	84.1866	0	58.7625	0	0	0	0	91.2593	0	0	30.4198	95.5441	100	83.7345	93.0929	0	100	0	33.3333	0	0	0	0	0	0	100	33.3333	0	88.258	94.5383	60.9321	58.7062	0	77.7101	45.4721	0
1279	0	0	0	0	0	0	0	0	0	0	93.6018	31.2006	0	0	0	0	90.2686	0	0	30.0895	0	0	0	0	0	0	0	0	0	0	0	0	0	0	0	0	100	0	0	33.3333	0	0	0	0	0	86.0319	0	28.6773	0
1280	0	0	85.6538	28.5513	0	0	0	0	0	0	0	0	0	0	95.2207	31.7402	0	0	0	0	0	0	0	0	0	0	0	0	0	0	0	0	0	38.2893	0	12.7631	0	100	0	33.3333	0	0	0	0	0	0	0	0	0
1281	0	0	0	0	0	0	0	0	0	0	0	0	0	0	0	0	100	0	0	33.3333	0	0	100	33.3333	0	0	0	0	0	0	100	33.3333	0	0	84.9777	28.3259	0	0	0	0	0	0	0	0	0	0	0	0	0
1282	0	0	0	0	100	0	0	33.3333	0	0	0	0	100	0	0	33.3333	0	0	100	33.3333	0	0	0	0	0	100	0	33.3333	0	0	0	0	64.5331	0	0	21.511	0	0	0	0	0	0	0	0	100	0	74.4016	58.1339	0
1283	0	25.308	0	8.43601	0	0	0	0	0	0	0	0	0	57.664	0	19.2213	0	0	0	0	0	100	0	33.3333	0	0	0	0	0	0	0	0	35.4669	61.7107	0	32.3925	0	0	0	0	0	0	0	0	0	0	0	0	0
1284	0	0	0	0	0	0	0	0	0	0	0	0	0	0	0	0	0	0	0	0	49.6335	0	0	16.5445	0	0	56.2968	18.7656	0	100	0	33.3333	0	0	0	0	0	0	0	0	0	0	0	0	0	0	0	0	100
1285	100	0	0	33.3333	0	0	0	0	0	0	0	0	0	0	0	0	0	0	0	0	0	0	0	0	0	0	0	0	0	0	0	0	0	0	0	0	0	0	0	0	0	0	0	0	0	0	0	0	0
1286	0	0	14.3462	4.78207	0	0	0	0	0	0	0	0	0	0	4.77931	1.5931	0	0	0	0	0	0	0	0	0	0	0	0	0	0	0	0	0	0	15.0223	5.00744	100	0	0	33.3333	0	100	0	33.3333	0	0	0	0	0
1287	0	0	0	0	0	0	0	0	0	0	0	0	0	0	0	0	0	0	0	0	0	0	0	0	0	0	0	0	0	0	0	0	0	0	0	0	0	0	0	0	76.1216	0	0	25.3739	0	0	25.5984	8.53281	0
1288	0	0	0	0	0	0	0	0	0	100	0	33.3333	0	0	0	0	0	0	0	0	0	0	0	0	0	0	0	0	0	0	0	0	0	0	0	0	0	0	0	0	23.8784	0	100	41.2928	0	0	0	0	0
1289	0	74.692	0	24.8973	0	100	0	33.3333	0	0	0	0	0	42.336	0	14.112	0	100	0	33.3333	50.3665	0	0	16.7888	0	0	43.7032	14.5677	0	0	0	0	0	0	0	0	0	0	0	0	0	0	0	0	0	0	0	0	0
1290	48.5165	0	0	16.1722	0	0	78.8605	26.2868	86.8273	0	0	28.9424	100	0	30.09	43.3633	0	89.758	100	63.2527	0	81.302	100	60.434	68.4544	100	0	56.1515	81.2464	0	20.7181	33.9882	0	50.8019	0	16.934	0	100	100	66.6667	0	100	0	33.3333	0	21.4892	0	7.16306	63.6256
1291	0	0	0	0	68.9218	0	0	22.9739	0	0	70.7809	23.5936	0	0	0	0	83.5956	0	0	27.8652	0	0	0	0	0	0	0	0	0	81.2535	0	27.0845	100	0	82.9429	60.981	0	0	0	0	0	0	0	0	59.6639	0	100	53.2213	0
1292	0	0	100	33.3333	0	0	0	0	0	0	0	0	0	0	0	0	0	0	0	0	0	0	0	0	0	0	0	0	0	0	79.2819	26.4273	0	0	0	0	0	0	0	0	0	0	0	0	0	25.9216	0	8.64053	0
1293	0	0	0	0	0	0	0	0	0	0	0	0	0	0	21.0948	7.03159	0	0	0	0	100	0	0	33.3333	0	0	100	33.3333	0	0	0	0	0	0	0	0	0	0	0	0	30.1587	0	0	10.0529	17.7489	0	0	5.91631	0
1294	21.8972	0	0	7.29907	0	0	0	0	0	0	0	0	0	0	0	0	0	0	0	0	0	0	0	0	31.5456	0	0	10.5152	0	0	0	0	0	16.8502	0	5.61675	0	0	0	0	69.8413	0	0	23.2804	0	0	0	0	36.3744
1295	0	0	0	0	0	0	0	0	0	0	0	0	0	0	48.8153	16.2718	0	0	0	0	0	0	0	0	0	0	0	0	0	0	0	0	0	0	0	0	0	0	0	0	0	0	100	33.3333	0	0	0	0	0
1296	0	0	0	0	0	0	0	0	13.1727	100	0	37.7242	0	100	0	33.3333	16.4044	0	0	5.46815	0	0	0	0	0	0	0	0	0	0	0	0	0	0	0	0	100	0	0	33.3333	0	0	0	0	0	0	0	0	0
1297	29.5863	0	0	9.8621	31.0782	0	21.1395	17.4059	0	0	0	0	0	0	0	0	0	0	0	0	0	0	0	0	0	0	0	0	18.7536	18.7465	0	12.5	0	0	0	0	0	0	0	0	0	0	0	0	0	52.5892	0	17.5297	0
1298	0	0	0	0	0	0	0	0	0	0	29.2191	9.7397	0	0	0	0	0	0	0	0	0	18.698	0	6.23267	0	0	0	0	0	0	0	0	0	32.3478	17.0571	16.4683	0	0	0	0	0	0	0	0	22.5872	0	0	7.52907	0
1299	0	0	0	0	0	0	0	0	0	0	0	0	0	0	0	0	0	10.242	0	3.41401	0	0	0	0	0	0	0	0	0	0	0	0	0	0	0	0	0	0	0	0	0	0	0	0	0	0	0	0	0
1300	0	57.3572	0	19.1191	0	22.6538	0	7.55126	0	0	0	0	0	0	0	0	0	0	100	33.3333	31.0841	0	0	10.3614	0	0	0	0	0	0	0	0	0	0	0	0	0	27.1102	0	9.03673	0	0	0	0	0	0	0	0	0
1301	0	0	0	0	0	0	0	0	51.7864	0	0	17.2621	0	0	0	0	0	0	0	0	0	0	100	33.3333	0	13.8507	100	37.9502	0	0	0	0	0	0	0	0	0	0	0	0	0	0	0	0	0	0	0	0	0
1302	0	0	0	0	73.866	0	0	24.622	0	0	0	0	34.0592	0	0	11.3531	0	0	0	0	0	0	0	0	0	0	0	0	0	0	0	0	0	0	0	0	0	0	0	0	0	0	0	0	0	0	0	0	0
1303	0	0	0	0	0	0	0	0	0	0	0	0	0	0	0	0	0	0	0	0	0	0	0	0	0	0	0	0	0	0	0	0	0	0	0	0	0	0	0	0	0	0	0	0	0	0	0	0	0
1304	0	0	0	0	0	0	0	0	0	0	100	33.3333	0	0	44.8423	14.9474	100	0	0	33.3333	0	0	0	0	0	0	0	0	0	100	76.1634	58.7211	0	0	0	0	0	0	0	0	0	0	0	0	0	100	0	33.3333	0
1305	0	0	0	0	0	0	0	0	0	0	0	0	0	0	0	0	0	28.2192	0	9.40641	0	0	0	0	0	0	0	0	0	0	23.8366	7.94554	0	0	0	0	61.0502	0	0	20.3501	100	0	0	33.3333	0	0	0	0	0
1306	100	0	0	33.3333	0	77.3462	0	25.7821	0	100	0	33.3333	0	100	0	33.3333	0	0	0	0	0	0	0	0	0	0	0	0	0	0	0	0	0	0	0	0	0	72.8898	100	57.6299	0	100	100	66.6667	0	0	0	0	0
1307	0	0	100	33.3333	0	0	100	33.3333	48.2136	0	0	16.0712	0	0	55.1577	18.3859	0	0	0	0	0	73.0047	0	24.3349	58.7116	86.1493	0	48.287	0	0	0	0	0	0	76.7099	25.57	0	0	0	0	0	0	0	0	100	0	0	33.3333	100
1308	0	0	0	0	0	0	0	0	0	0	0	0	65.9408	0	0	21.9803	0	0	0	0	68.9159	0	0	22.972	0	0	0	0	0	0	0	0	100	0	0	33.3333	0	0	0	0	0	0	0	0	0	0	100	33.3333	0
1309	0	42.6428	0	14.2143	26.134	0	0	8.71132	0	0	0	0	0	0	0	0	0	71.7808	0	23.9269	0	26.9953	0	8.99844	41.2884	0	0	13.7628	100	0	0	33.3333	0	100	23.2901	41.0967	38.9498	0	0	12.9833	0	0	0	0	0	0	0	0	0
1310	0	0	47.5783	15.8594	0	100	32.7473	44.2491	76.5568	100	0	58.8523	0	45.8888	100	48.6296	0	0	100	33.3333	0	0	100	33.3333	0	0	100	33.3333	100	0	67.4436	55.8145	0	0	0	0	0	0	47.9043	15.9681	43.2584	27.0056	0	23.4214	85.102	80.7565	0	55.2862	59.8489
1311	0	0	0	0	0	0	0	0	0	0	55.4435	18.4812	100	0	0	33.3333	54.2308	0	0	18.0769	100	0	0	33.3333	0	100	0	33.3333	0	100	0	33.3333	0	0	0	0	0	100	0	33.3333	0	0	0	0	0	0	0	0	0
1312	0	0	0	0	0	0	0	0	0	0	0	0	0	0	0	0	0	0	0	0	0	0	0	0	0	0	0	0	0	0	0	0	0	0	0	0	0	0	0	0	0	0	0	0	0	0	0	0	0
1313	100	0	0	33.3333	0	0	28.2144	9.40479	0	0	0	0	0	0	0	0	0	0	0	0	0	0	0	0	0	0	0	0	0	0	0	0	0	0	0	0	0	0	0	0	56.7416	33.9548	100	63.5655	0	0	0	0	0
1314	0	0	0	0	0	0	0	0	0	0	0	0	0	0	0	0	0	0	0	0	0	0	0	0	0	0	0	0	0	0	0	0	0	0	0	0	0	0	52.0957	17.3652	0	0	0	0	0	0	0	0	0
1315	0	0	52.4217	17.4739	0	0	0	0	0	0	19.207	6.40232	0	0	0	0	0	0	0	0	0	0	0	0	0	0	0	0	0	0	0	0	0	0	0	0	0	0	0	0	0	0	0	0	0	0	100	33.3333	0
1316	0	0	0	0	100	0	0	33.3333	0	0	0	0	0	0	0	0	0	0	0	0	0	0	0	0	0	0	0	0	0	0	32.5564	10.8521	0	0	0	0	0	0	0	0	0	0	0	0	0	0	0	0	0
1317	0	0	0	0	0	0	0	0	0	0	0	0	0	14.4871	0	4.82903	45.7692	0	0	15.2564	0	0	0	0	0	0	0	0	0	0	0	0	0	0	0	0	0	0	0	0	0	0	0	0	14.898	19.2435	0	11.3805	0
1318	0	0	0	0	0	0	0	0	0	0	0	0	0	0	0	0	0	0	0	0	0	0	0	0	0	0	0	0	0	0	0	0	0	0	100	33.3333	0	0	0	0	0	39.0395	0	13.0132	0	0	0	0	0
1319	0	0	0	0	0	0	39.0383	13.0128	23.4432	0	25.3495	16.2643	0	39.6241	0	13.208	0	100	0	33.3333	0	0	0	0	0	0	0	0	0	0	0	0	0	0	0	0	0	0	0	0	0	0	0	0	0	0	0	0	40.1511
1320	0	80.187	0	26.729	0	4.79242	0	1.59747	0	2.9654	0	0.988468	0	0	32.8966	10.9655	0	0	50.7276	16.9092	50.6667	54.2474	0	34.9714	0	0	0	0	0	25.7552	15.024	13.5931	100	0	0	33.3333	0	9.61813	38.6739	16.0973	15.8091	0	0	5.26971	4.24394	0	0	1.41465	0
1321	36.4126	0	33.3745	23.2624	0	0	43.6737	14.5579	0	0	0	0	0	0	0	0	0	0	0	0	0	0	0	0	0	26.6352	0	8.87841	49.324	0	0	16.4413	0	0	50.3571	16.7857	0	0	0	0	0	0	0	0	0	0	0	0	0
1322	0	0	0	0	31.6315	0	0	10.5438	0	20.902	0	6.96733	0	0	0	0	0	24.3081	0	8.10271	0	45.7526	0	15.2509	0	0	28.5785	9.52615	0	0	0	0	0	63.601	0	21.2003	0	0	0	0	0	54.2094	55.1656	36.4583	0	0	0	0	0
1323	0	0	0	0	0	4.30482	0	1.43494	0	0	0	0	0	0	12.8453	4.28178	0	0	0	0	0	0	50.3913	16.7971	100	0	0	33.3333	0	0	0	0	0	0	0	0	0	23.6974	0	7.89912	19.2215	0	0	6.40718	46.3993	67.9185	0	38.1059	0
1324	0	0	0	0	0	0	0	0	0	0	0	0	24.0747	0	0	8.02491	0	0	0	0	0	0	0	0	0	0	0	0	0	0	0	0	0	0	0	0	0	0	0	0	0	0	0	0	0	0	0	0	0
1325	3.28849	0	0	1.09616	0	0	0	0	0	0	0	0	0	0	0	0	0	0	49.2724	16.4241	0	0	0	0	0	0	0	0	0	0	12.9369	4.3123	0	0	0	0	13.15	0	0	4.38335	0	0	0	0	0	0	100	33.3333	0
1326	0	0	0	0	0	0	0	0	0	0	10.2711	3.42369	18.5052	0	0	6.1684	100	0	0	33.3333	0	0	0	0	0	0	0	0	0	0	0	0	0	0	0	0	0	0	0	0	0	0	15.8413	5.28042	0	0	0	0	0
1327	0	0	0	0	0	0	56.3263	18.7754	0	0	0	0	0	0	0	0	0	0	0	0	0	0	49.6087	16.5362	0	0	0	0	0	0	72.0391	24.013	0	0	49.6429	16.5476	0	0	0	0	0	0	0	0	49.3567	32.0815	0	27.1461	0
1328	60.299	19.813	0	26.704	0	90.9028	0	30.3009	0	0	0	0	57.4201	0	54.258	37.226	0	0	0	0	49.3333	0	0	16.4444	0	0	0	0	50.676	74.2448	0	41.6403	0	36.399	0	12.133	86.85	66.6845	0	51.1782	0	45.7906	0	15.2635	0	0	0	0	100
1329	0	0	66.6255	22.2085	68.3685	0	0	22.7895	100	76.1326	89.7289	88.6205	0	100	0	33.3333	0	75.6919	0	25.2306	0	0	0	0	0	73.3648	71.4215	48.2621	0	0	0	0	0	0	0	0	0	0	61.3261	20.442	64.9693	0	28.9931	31.3208	0	0	0	0	0
1330	0	0	0	0	0	0	0	0	0	0	0	0	0	0	0	0	0	0	0	0	0	36.2695	0	12.0898	0	0	0	0	0	0	0	0	34.6743	0	0	11.5581	0	0	0	0	0	0	0	0	0	76.9776	100	58.9925	0
1331	0	0	0	0	0	100	0	33.3333	0	0	0	0	0	0	0	0	18.2967	0	0	6.0989	0	0	100	33.3333	0	0	0	0	0	0	100	33.3333	0	31.4531	0	10.4844	0	0	0	0	0	0	0	0	0	0	0	0	0
1332	0	0	0	0	0	0	75.0165	25.0055	0	100	0	33.3333	0	0	100	33.3333	0	0	100	33.3333	0	28.3464	0	9.44879	58.6234	0	0	19.5411	0	0	0	0	0	0	0	0	100	0	100	66.6667	0	0	0	0	0	0	0	0	0
1333	0	67.5659	0	22.522	0	0	0	0	100	0	0	33.3333	0	100	0	33.3333	0	0	0	0	69.0411	0	0	23.0137	0	0	0	0	100	0	0	33.3333	0	0	74.5652	24.8551	0	15.0083	0	5.00277	80.2632	100	0	60.0877	0	0	0	0	0
1334	0	0	100	33.3333	100	0	0	33.3333	0	0	0	0	0	0	0	0	14.1269	100	0	38.0423	0	0	0	0	41.3766	0	100	47.1255	0	0	0	0	33.1785	68.5469	0	33.9085	0	0	0	0	0	0	72.1489	24.0496	0	0	0	0	100
1335	40.8709	0	0	13.6236	0	0	0	0	0	0	0	0	100	0	0	33.3333	0	0	0	0	0	35.3841	0	11.7947	0	0	0	0	0	100	0	33.3333	0	0	0	0	0	0	0	0	19.7368	0	0	6.57895	0	23.0224	0	7.67414	0
1336	0	0	0	0	0	0	24.9835	8.32783	0	0	0	0	0	0	0	0	0	0	0	0	0	0	0	0	0	0	0	0	0	0	0	0	0	0	25.4348	8.47828	0	0	0	0	0	0	0	0	0	0	0	0	0
1337	6.97796	32.4341	0	13.1373	0	0	0	0	0	0	0	0	0	0	0	0	0	0	0	0	30.9589	0	0	10.3196	0	100	0	33.3333	0	0	0	0	0	0	0	0	0	0	0	0	0	0	0	0	100	0	0	33.3333	0
1338	0	0	0	0	0	0	0	0	0	0	0	0	0	0	0	0	67.5764	0	0	22.5255	0	0	0	0	0	0	0	0	0	0	0	0	0	0	0	0	0	0	0	0	0	0	27.8511	9.2837	0	0	0	0	0
1339	52.1511	0	0	17.3837	0	0	0	0	0	0	0	0	0	0	0	0	0	0	0	0	0	0	0	0	0	0	0	0	0	0	0	0	32.1472	0	0	10.7157	0	84.9917	0	28.3306	0	0	0	0	0	0	0	0	0
1340	0	0	0	0	66.3246	0	0	22.1082	75.2093	49.9533	0	41.7209	0	77.1316	0	25.7105	0	0	15.279	5.09301	0	0	55.5368	18.5123	31.4659	100	0	43.822	0	75.417	0	25.139	0	74.9333	72.0666	49	89.521	0	0	29.8403	32.4392	62.154	0	31.5311	44.4767	48.2911	0	30.9226	0
1341	0	0	83.2217	27.7406	0	0	100	33.3333	0	0	100	33.3333	87.2414	0	100	62.4138	0	68.6595	0	22.8865	0	0	0	0	0	0	60.6958	20.2319	0	0	69.2163	23.0721	0	0	0	0	0	0	100	33.3333	0	0	100	33.3333	0	0	100	33.3333	0
1342	0	100	0	33.3333	0	0	0	0	0	0	0	0	0	0	0	0	0	0	58.4303	19.4768	14.4536	0	0	4.81787	68.5341	0	0	22.8447	0	0	0	0	0	0	0	0	0	0	0	0	0	0	0	0	0	0	0	0	0
1343	0	0	0	0	0	0	0	0	0	0	0	0	0	0	0	0	0	0	0	0	34.7483	0	0	11.5828	0	0	0	0	0	0	0	0	0	0	0	0	0	0	0	0	34.5602	0	0	11.5201	18.4351	0	0	6.14503	69.3168
1344	0	0	0	0	0	0	0	0	0	31.028	0	10.3427	0	0	0	0	0	0	0	0	0	0	22.6965	7.56551	0	0	0	0	0	0	0	0	0	0	0	0	0	0	0	0	0	0	0	0	0	51.7089	0	17.2363	0
1345	0	0	0	0	33.6754	0	0	11.2251	0	0	0	0	0	0	0	0	0	31.3405	0	10.4468	0	46.5927	0	15.5309	0	0	39.3042	13.1014	0	0	0	0	0	0	27.9334	9.31112	0	0	0	0	0	37.846	0	12.6153	0	0	0	0	0
1346	100	0	0	33.3333	0	0	0	0	0	0	0	0	0	0	0	0	0	0	0	0	50.7981	0	0	16.9327	0	0	0	0	78.1892	24.583	0	34.2574	0	0	0	0	0	0	0	0	0	0	0	0	0	0	0	0	0
1347	0	0	0	0	0	86.2155	0	28.7385	0	0	0	0	12.7586	0	0	4.25287	0	0	0	0	0	0	0	0	0	0	0	0	0	0	0	0	0	25.0667	0	8.35558	0	0	0	0	33.0006	0	0	11.0002	0	0	0	0	30.6832
1348	0	0	16.7783	5.59278	0	13.7845	0	4.59483	24.7907	19.0187	0	14.6031	0	22.8684	0	7.62281	100	0	0	33.3333	0	53.4073	21.7667	25.058	0	0	0	0	21.8108	0	30.7837	17.5315	100	0	0	33.3333	10.479	0	0	3.49301	0	0	0	0	37.0882	0	0	12.3627	0
1349	0	0	0	0	0	0	0	0	0	0	0	0	0	0	0	0	0	0	26.2907	8.76355	0	0	0	0	0	0	0	0	0	0	0	0	0	0	0	0	0	0	0	0	0	0	0	0	0	0	0	0	0
1350	0	0	0	0	0	0	0	0	0	0	0	0	0	0	0	0	0	0	0	0	12.9167	0	0	4.30558	4.4766	0	0	1.4922	0	0	0	0	0	23.3932	0	7.79775	0	0	0	0	0	0	0	0	0	0	0	0	0
1351	0	4.75356	0	1.58452	0	0	0	0	12.2796	0	0	4.09319	3.83384	0	0	1.27795	0	0	0	0	0	0	0	0	95.5234	0	0	31.8411	0	0	0	0	0	0	15.2457	5.08188	0	0	0	0	0	0	7.75316	2.58439	13.846	0	0	4.61534	0
1352	0	0	0	0	0	0	0	0	0	0	0	0	0	1.13906	0	0.379687	0	0	1.79205	0.597351	0	0	0	0	0	0	0	0	100	0	0	33.3333	0	0	0	0	0	0	0	0	0	0	0	0	0	0	0	0	0
1353	9.37541	0	10.3743	6.58323	0	0	0	0	0	0	0	0	0	0	100	33.3333	0	0	0	0	0	0	0	0	0	0	100	33.3333	0	0	8.45309	2.8177	23.5965	0	0	7.86548	0	0	3.55953	1.18651	0	0	0	0	0	0	0	0	0
1354	0	0	0	0	0	0	0	0	0	0	0	0	0	0	0	0	0	0	0	0	0	0	0	0	0	0	0	0	0	0	0	0	0	0	0	0	7.54123	0	0	2.51374	0	0	0	0	0	0	0	0	0
1355	0	0	0	0	0	0	0	0	0	0	0	0	0	0	0	0	0	0	0	0	0	0	0	0	0	0	0	0	0	0	0	0	0	0	0	0	0	0	0	0	0	0	0	0	0	9.50279	0	3.1676	0
1356	0	0	0	0	0	0	0	0	0	0	35.3668	11.7889	0	0	0	0	0	0	0	0	0	0	0	0	0	5	0	1.66667	0	0	91.5469	30.5156	0	0	0	0	92.4588	0	0	30.8196	0	0	0	0	0	0	0	0	0
1357	0	0	0	0	0	100	0	33.3333	87.7204	0	0	29.2401	0	98.8609	0	32.9536	0	0	0	0	0	0	0	0	0	0	0	0	0	0	0	0	0	0	0	0	0	0	96.4405	32.1468	0	100	0	33.3333	0	0	0	0	0
1358	90.6246	95.2464	0	61.957	0	0	100	33.3333	0	100	64.6332	54.8777	96.1662	0	0	32.0554	100	100	0	66.6667	87.0833	100	100	95.6944	0	0	0	0	0	100	0	33.3333	0	76.6068	84.7543	53.787	0	0	0	0	100	0	92.2468	64.0823	86.154	90.4972	100	92.2171	0
1359	0	0	89.6257	29.8752	100	0	0	33.3333	0	0	0	0	0	0	0	0	0	0	98.2079	32.736	0	0	0	0	0	95	0	31.6667	0	0	0	0	76.4035	0	0	25.4678	0	100	0	33.3333	0	0	0	0	0	0	0	0	100
1360	0	0	0	0	0	0	0	0	0	0	0	0	0	0	0	0	0	0	0	0	0	0	0	0	0	0	0	0	0	0	0	0	0	0	0	0	0	0	0	0	0	0	0	0	0	0	0	0	0
1361	0	0	0	0	0	0	0	0	0	0	0	0	0	0	0	0	0	0	0	0	0	0	0	0	0	0	0	0	0	0	0	0	0	100	0	33.3333	0	0	0	0	0	0	0	0	0	0	0	0	0
1362	0	0	0	0	0	0	0	0	0	0	0	0	0	0	0	0	0	0	0	0	100	0	0	33.3333	100	0	100	66.6667	0	0	0	0	59.3792	0	100	53.1264	0	0	0	0	100	0	100	66.6667	0	0	0	0	0
1363	0	100	0	33.3333	0	0	0	0	0	0	0	0	0	100	0	33.3333	0	0	0	0	0	0	0	0	0	0	0	0	0	0	0	0	0	0	0	0	0	0	0	0	0	0	0	0	0	0	0	0	0
1364	0	0	0	0	0	0	0	0	0	0	0	0	0	0	0	0	0	0	0	0	0	0	0	0	0	0	0	0	0	0	0	0	0	0	0	0	0	0	0	0	0	0	0	0	0	0	0	0	0
1365	0	0	0	0	0	0	0	0	0	0	0	0	0	0	100	33.3333	0	0	0	0	0	0	0	0	0	0	0	0	0	0	0	0	0	0	0	0	0	0	0	0	0	0	0	0	0	0	0	0	0
1366	0	0	0	0	0	100	0	33.3333	0	0	0	0	0	0	0	0	0	0	0	0	0	0	0	0	0	0	0	0	0	0	0	0	0	0	0	0	100	0	0	33.3333	0	0	0	0	0	100	0	33.3333	0
1367	0	0	0	0	0	0	0	0	0	0	0	0	0	0	0	0	0	0	0	0	0	0	0	0	0	0	0	0	0	0	0	0	40.6208	0	0	13.5403	0	0	0	0	0	0	0	0	0	0	0	0	0
1368	0	0	0	0	0	0	0	0	100	0	0	33.3333	0	0	0	0	0	0	0	0	0	0	0	0	0	0	0	0	0	0	0	0	0	0	0	0	0	0	0	0	0	0	0	0	0	0	0	0	0
1369	0	0	100	33.3333	0	0	0	0	0	100	100	66.6667	100	0	0	33.3333	0	0	0	0	0	0	0	0	0	0	0	0	100	0	0	33.3333	0	0	0	0	0	0	0	0	0	0	0	0	0	0	0	0	0
1370	0	40.6743	0	13.5581	0	0	0	0	0	57.9047	0	19.3016	0	50.9695	39.1082	30.0259	100	60.4491	0	53.483	0	0	43.1017	14.3672	22.5084	87.431	46.2636	52.0677	0	0	0	0	71.3368	79.3113	37.1989	62.6156	86.4561	0	100	62.152	0	46.2025	0	15.4008	75.6636	0	68.6695	48.1111	100
1371	43.7141	0	0	14.5714	66.3024	70.6724	0	45.6583	0	0	0	0	0	0	0	0	0	0	34.8464	11.6155	0	100	0	33.3333	0	0	0	0	0	100	0	33.3333	0	0	0	0	0	57.366	0	19.122	67.6927	0	74.8434	47.512	0	0	0	0	0
1372	0	0	53.0109	17.6703	0	0	0	0	0	0	0	0	0	0	0	0	0	0	0	0	67.3677	0	0	22.4559	0	0	0	0	0	0	100	33.3333	0	0	0	0	0	0	0	0	0	53.7975	0	17.9325	0	0	0	0	0
1373	0	39.9402	0	13.3134	0	0	63.9509	21.317	0	0	0	0	0	0	0	0	0	0	27.372	9.124	0	0	0	0	37.1557	0	0	12.3852	0	0	0	0	0	0	0	0	0	0	0	0	0	0	0	0	0	0	0	0	0
1374	0	0	0	0	0	0	36.0491	12.0164	0	18.0563	0	6.01877	100	22.7723	0	40.9241	0	39.5509	0	13.1836	0	0	14.7675	4.9225	0	0	35.5426	11.8475	0	0	0	0	0	0	37.8794	12.6265	0	0	0	0	32.3073	0	0	10.7691	0	52.4239	0	17.4746	0
1375	56.2859	0	46.9891	34.425	0	0	0	0	100	0	0	33.3333	0	0	0	0	0	0	0	0	17.2238	0	0	5.74127	0	0	0	0	0	0	0	0	0	0	0	0	0	0	0	0	0	0	25.1566	8.38555	0	0	0	0	0
1376	0	0	0	0	33.6976	0	0	11.2325	0	0	0	0	0	0	0	0	0	0	0	0	0	0	0	0	0	0	0	0	0	0	0	0	0	0	0	0	0	42.634	0	14.2113	0	0	0	0	0	0	0	0	0
1377	0	19.3855	0	6.46185	0	29.3276	0	9.77587	0	24.039	100	41.3463	0	0	60.8918	20.2973	0	0	0	0	0	0	42.1308	14.0436	40.3359	0	0	13.4453	0	0	0	0	0	20.6887	0	6.89624	0	0	0	0	0	0	0	0	0	47.5761	31.3305	26.3022	0
1378	0	0	0	0	0	0	0	0	0	0	0	0	0	26.2583	0	8.75275	0	0	37.7816	12.5939	15.4085	0	0	5.13615	0	12.569	18.1938	10.2542	0	0	0	0	28.6632	0	24.9217	17.8617	13.5439	0	0	4.51462	0	0	0	0	24.3364	0	0	8.11212	0
1379	0	0	0	0	0	0	0	0	0	0	0	0	0	0	0	0	0	0	0	0	0	0	0	0	0	0	0	0	0	0	0	0	0	0	0	0	0	0	0	0	0	0	0	0	0	0	0	0	0
1380	0	0	0	0	0	0	0	0	0	0	0	0	0	0	0	0	0	0	15.1296	5.04321	0	0	0	0	0	0	0	0	0	0	0	0	0	0	0	0	0	0	9.56785	3.18928	0	0	0	0	0	0	0	0	0
1381	0	4.38037	0	1.46012	5.86431	0	8.72727	4.86386	0	0	0	0	16.0133	0	0	5.33775	0	1.4635	0	0.487832	0	0	0	0	0	0	0	0	0	0	0	0	0	0	0	0	0	0	0	0	0	0	0	0	0	12.2433	0	4.08111	7.75027
1382	0	0	0	0	0	7.74438	0	2.58146	0	0	11.0978	3.69926	0	0	0	0	0	0	0	0	100	0	0	33.3333	0	0	0	0	0	2.71759	0	0.905863	0	0	0	0	0	0	0	0	0	0	0	0	0	0	0	0	0
1383	0	0	0	0	0	0	0	0	0	0	0	0	0	0	0	0	0	0	0	0	0	10.4243	0	3.47478	0	0	0	0	0	0	0	0	0	0	0	0	0	0	0	0	0	0	0	0	3.19206	0	0	1.06402	0
1384	0	0	0	0	0	0	0	0	0	0	0	0	0	100	0	33.3333	7.14132	0	0	2.38044	0	0	0	0	0	0	33.6088	11.2029	0	0	0	0	0	0	0	0	71.3111	0	0	23.7704	0	0	0	0	0	0	0	0	0
1385	14.2621	0	0	4.75403	0	92.2556	0	30.7519	0	0	28.398	9.46601	0	0	0	0	0	0	41.746	13.9153	0	0	0	0	0	0	0	0	0	0	0	0	0	0	0	0	0	0	0	0	51.5045	0	0	17.1682	0	0	0	0	0
1386	0	38.6749	0	12.8916	0	0	32.3471	10.7824	0	100	0	33.3333	83.9867	0	100	61.3289	0	0	0	0	0	89.5757	0	29.8586	0	0	0	0	39.4327	0	100	46.4776	0	0	0	0	0	100	90.4321	63.4774	0	0	0	0	0	0	100	33.3333	0
1387	0	0	0	0	94.1357	0	0	31.3786	100	0	0	33.3333	0	0	0	0	0	28.6712	0	9.55707	0	0	0	0	0	100	0	33.3333	0	0	0	0	100	0	0	33.3333	0	0	0	0	48.4955	0	100	49.4985	0	87.7567	0	29.2522	92.2497
1388	85.7379	0	0	28.5793	0	0	58.9256	19.6419	0	0	60.5042	20.1681	0	0	0	0	92.8587	0	43.1244	45.3277	0	0	100	33.3333	0	0	66.3912	22.1304	0	97.2824	0	32.4275	0	100	0	33.3333	0	0	0	0	0	100	0	33.3333	96.8079	0	0	32.2693	0
1389	0	56.9448	100	52.3149	0	0	0	0	0	0	0	0	0	0	0	0	0	69.8653	0	23.2884	0	0	0	0	0	0	0	0	60.5673	0	0	20.1891	0	0	0	0	28.6889	0	0	9.56298	0	0	0	0	0	0	0	0	0
1390	0	0	0	0	0	100	0	33.3333	100	100	0	66.6667	0	0	0	0	0	0	62.5131	20.8377	0	0	0	0	0	0	0	0	0	0	0	0	84.9927	0	100	61.6642	0	0	0	0	73.7819	0	0	24.594	0	0	100	33.3333	0
1391	0	0	0	0	0	0	0	0	0	0	0	0	0	0	100	33.3333	0	0	0	0	0	0	0	0	0	0	0	0	0	0	0	0	0	0	0	0	0	100	0	33.3333	0	100	0	33.3333	100	38.1487	0	46.0496	100
1392	0	0	0	0	0	0	0	0	0	0	0	0	0	0	0	0	0	0	0	0	0	0	0	0	0	0	0	0	0	0	100	33.3333	0	0	0	0	0	0	0	0	0	0	0	0	0	0	0	0	0
1393	0	0	0	0	0	0	0	0	0	0	0	0	0	0	0	0	0	0	0	0	0	0	0	0	0	0	0	0	0	0	0	0	0	0	0	0	0	0	0	0	0	0	0	0	0	42.8218	0	14.2739	0
1394	0	0	0	0	0	0	0	0	0	0	0	0	0	0	0	0	0	100	0	33.3333	0	0	0	0	0	0	0	0	0	0	0	0	15.0073	0	0	5.00242	0	0	100	33.3333	0	0	0	0	0	0	0	0	0
1395	0	0	0	0	0	0	0	0	0	0	0	0	0	0	0	0	0	0	37.4869	12.4956	0	0	15.588	5.19601	0	0	0	0	0	0	0	0	0	0	0	0	0	0	0	0	26.2181	0	0	8.73937	0	0	0	0	0
1396	0	0	0	0	0	0	0	0	0	0	0	0	0	0	0	0	0	0	0	0	0	0	0	0	0	0	0	0	0	0	0	0	0	0	0	0	0	0	0	0	0	0	0	0	0	0	0	0	0
1397	0	0	0	0	0	0	0	0	0	0	0	0	0	0	0	0	0	0	0	0	0	0	0	0	100	0	0	33.3333	0	0	0	0	0	0	0	0	0	0	0	0	0	0	0	0	0	19.0294	0	6.34314	0
1398	0	0	0	0	0	0	0	0	0	0	0	0	0	0	0	0	0	0	0	0	0	0	0	0	0	100	0	33.3333	0	0	0	0	0	0	0	0	0	0	0	0	0	0	0	0	0	0	0	0	0
1399	100	0	0	33.3333	0	0	0	0	0	0	0	0	0	0	0	0	0	0	0	0	100	0	84.412	61.4707	0	0	0	0	0	100	0	33.3333	0	0	0	0	0	0	0	0	0	0	0	0	0	0	0	0	0
1400	0	0	76.8289	25.6096	31.8543	0	0	10.6181	39.0619	0	0	13.0206	0	0	0	0	0	32.9392	0	10.9797	0	0	0	0	44.1169	0	33.3333	25.8167	43.8841	0	66.4571	36.7804	0	57.0482	37.058	31.3687	0	40.6425	0	13.5475	0	78.4714	0	26.1571	0	0	0	0	73.0686
1401	0	65.2822	0	21.7607	0	0	100	33.3333	0	100	100	66.6667	55.1431	16.3866	0	23.8432	47.9907	0	0	15.9969	0	42.9409	0	14.3136	0	0	0	0	0	0	0	0	0	0	0	0	0	0	58.1391	19.3797	0	0	0	0	100	0	47.0137	49.0046	0
1402	0	0	0	0	0	0	0	0	0	0	0	0	0	0	55.6227	18.5409	0	0	91.1976	30.3992	0	0	0	0	0	0	0	0	0	0	0	0	50.9812	0	62.942	37.9744	0	0	0	0	74.7232	0	0	24.9077	0	45.8167	0	15.2722	0
1403	0	0	0	0	42.7215	93.339	0	45.3535	0	0	0	0	0	0	0	0	0	67.0608	0	22.3536	0	0	0	0	0	0	66.6667	22.2222	0	0	33.5429	11.181	0	0	0	0	78.024	0	41.8609	39.9616	0	0	64.201	21.4003	0	0	0	0	0
1404	0	34.7178	0	11.5726	0	0	0	0	60.9381	0	0	20.3127	44.8569	22.6626	0	22.5065	0	0	0	0	100	0	100	66.6667	55.8831	0	0	18.6277	0	100	0	33.3333	0	0	0	0	0	59.3575	0	19.7858	0	0	0	0	0	30.9531	52.9863	27.9798	0
1405	100	0	0	33.3333	0	0	0	0	0	0	0	0	0	0	0	0	52.0093	0	0	17.3364	0	57.0591	0	19.0197	0	0	0	0	56.1159	0	0	18.7053	0	0	0	0	0	0	0	0	0	0	35.799	11.933	0	0	0	0	0
1406	0	0	23.1711	7.7237	0	0	0	0	0	0	0	0	0	0	0	0	0	0	0	0	0	0	0	0	0	0	0	0	0	0	0	0	49.0188	42.9518	0	30.6569	0	0	0	0	25.2768	6.86275	0	10.7132	0	0	0	0	0
1407	0	0	0	0	0	0	0	0	0	0	0	0	0	0	44.3773	14.7924	0	0	0	0	0	0	0	0	0	0	0	0	0	0	0	0	0	0	0	0	21.976	0	0	7.32535	0	0	0	0	0	0	0	0	0
1408	0	0	0	0	25.4243	6.66096	0	10.6951	0	0	0	0	0	60.9507	0	20.3169	0	0	8.80239	2.93413	0	0	0	0	0	0	0	0	0	0	0	0	0	0	0	0	0	0	0	0	0	14.6659	0	4.88862	0	0	0	0	0
1409	0	0	0	0	0	0	0	0	0	0	0	0	0	0	0	0	0	0	0	0	0	0	0	0	0	0	0	0	0	0	0	0	0	0	0	0	0	0	0	0	0	0	0	0	0	23.2302	0	7.74339	26.9314
1410	0	0	0	0	0	0	0	0	0	0	0	0	0	0	0	0	0	0	0	0	0	0	0	0	0	28.4628	0	9.48759	0	0	0	0	0	0	0	0	0	16.3702	0	5.45674	0	0	20.2583	6.75276	0	0	0	0	0
1411	3.699	0	0	1.233	0	0	0	0	0	0	0	0	0	0	0	0	0	0	0	0	0	0	0	0	0	0	0	0	0	0	0	0	0	0	0	0	0	0	0	0	0	0	0	0	0	0	0	0	0
1412	0	0	0	0	0	0	0	0	0	0	0	0	0	0	0	0	0	0	0	0	0	0	0	0	0	0	0	0	0	0	0	0	10.3828	6.87708	2.60426	6.62137	0	0	0	0	0	0	0	0	0	0	0	0	0
1413	0	0	0	0	0	0	67.5495	22.5165	0	0	0	0	0	0	0	0	0	0	0	0	0	0	0	0	0	0	0	0	0	0	0	0	0	0	0	0	0	0	0	0	0	0	0	0	0	0	0	0	100
1414	0	0	0	0	0	0	0	0	0	0	0	0	0	0	0	0	0	0	0	0	0	0	0	0	0	0	0	0	0	0	0	0	0	0	0	0	0	0	0	0	0	0	0	0	0	0	0	0	0
1415	0	0	0	0	0	36.4543	0	12.1514	0	0	0	0	0	0	0	0	0	0	0	0	0	0	0	0	0	0	0	0	0	0	0	0	0	0	0	0	0	83.6298	0	27.8766	0	0	62.685	20.895	0	0	26.1232	8.70773	0
1416	0	0	0	0	100	0	0	33.3333	0	46.6878	0	15.5626	0	0	0	0	0	40.9741	0	13.658	100	0	0	33.3333	0	0	0	0	0	0	0	0	0	0	0	0	0	0	0	0	100	0	0	33.3333	0	0	0	0	0
1417	96.301	0	0	32.1003	0	0	0	0	100	0	100	66.6667	100	0	100	66.6667	100	0	0	33.3333	0	0	100	33.3333	0	71.5372	0	23.8457	0	0	0	0	0	0	0	0	100	0	0	33.3333	0	0	0	0	100	0	0	33.3333	0
1418	0	100	100	66.6667	0	0	32.4505	10.8168	0	0	0	0	0	100	0	33.3333	0	0	0	0	0	100	0	33.3333	100	0	0	33.3333	100	100	0	66.6667	0	93.1229	97.3957	63.5062	0	0	0	0	0	0	17.0568	5.68559	0	100	73.8768	57.9589	0
1419	0	0	0	0	0	63.5457	0	21.1819	0	53.3122	0	17.7707	0	0	0	0	0	59.0259	100	53.0086	0	0	0	0	0	0	0	0	0	0	100	33.3333	89.6172	0	0	29.8724	0	0	100	33.3333	0	0	0	0	0	0	0	0	0
1420	0	0	0	0	0	0	0	0	0	0	50.191	16.7303	0	0	0	0	0	0	0	0	100	0	0	33.3333	0	0	0	0	0	0	0	0	0	0	0	0	100	63.9819	0	54.6606	0	100	100	66.6667	0	0	0	0	0
1421	0	100	0	33.3333	0	0	0	0	0	0	0	0	100	0	0	33.3333	0	0	0	0	0	0	14.717	4.90566	0	0	0	0	0	0	0	0	0	0	0	0	0	0	0	0	0	0	0	0	0	0	0	0	0
1422	0	0	0	0	0	0	0	0	0	0	0	0	0	0	0	0	0	0	0	0	0	0	0	0	100	58.3107	0	52.7702	0	100	0	33.3333	0	0	0	0	0	0	0	0	0	0	0	0	0	0	0	0	100
1423	100	0	81.1906	60.3969	0	0	0	0	100	0	49.809	49.9363	0	0	0	0	0	0	0	0	0	0	0	0	0	0	0	0	0	0	0	0	0	0	0	0	0	0	0	0	0	0	0	0	0	0	0	0	0
1424	0	0	0	0	0	0	0	0	0	100	0	33.3333	0	0	0	0	100	100	0	66.6667	0	0	0	0	0	0	0	0	0	0	0	0	0	0	0	0	0	0	0	0	0	0	0	0	0	0	0	0	0
1425	0	0	18.8094	6.26979	100	100	0	66.6667	0	0	0	0	0	0	0	0	0	0	0	0	0	0	10.2358	3.41195	0	0	100	33.3333	100	0	0	33.3333	0	0	0	0	0	0	0	0	0	0	0	0	0	0	0	0	0
1426	0	0	0	0	0	0	0	0	0	0	0	0	0	0	0	0	0	0	0	0	0	0	0	0	0	0	0	0	0	0	0	0	100	100	0	66.6667	0	36.0181	0	12.006	0	0	0	0	0	0	0	0	0
1427	0	0	0	0	0	0	0	0	0	0	0	0	0	100	0	33.3333	0	0	0	0	0	0	0	0	0	41.6893	0	13.8964	0	0	0	0	0	0	0	0	0	0	0	0	0	0	0	0	0	0	0	0	0
1428	0	0	0	0	0	0	0	0	0	0	0	0	0	0	0	0	0	0	0	0	0	0	0	0	0	0	0	0	0	0	0	0	0	0	0	0	0	0	0	0	0	0	0	0	0	0	0	0	0
1429	0	0	0	0	0	0	0	0	0	0	0	0	0	0	0	0	0	0	0	0	0	0	75.0472	25.0157	0	0	0	0	0	0	0	0	0	0	0	0	0	0	0	0	0	0	0	0	0	100	0	33.3333	0
1430	80.1623	0	0	26.7208	27.0682	0	63.2536	30.1073	0	59.0295	100	53.0098	0	0	9.41807	3.13936	34.8028	0	51.8929	28.8986	47.7919	26.8821	0	24.8914	0	0	62.6196	20.8732	68.7517	46.2282	57.5681	57.516	0	77.5376	0	25.8459	0	48.4863	0	16.1621	0	41.0325	0	13.6775	40.3584	0	0	13.4528	93.4667
1431	0	0	100	33.3333	0	50.1686	0	16.7229	48.2877	0	0	16.0959	0	0	0	0	0	51.629	0	17.2097	0	0	0	0	56.6131	67.4312	0	41.3481	0	0	0	0	35.3138	0	0	11.7713	0	0	0	0	68.3428	0	0	22.7809	0	0	57.0112	19.0037	0
1432	0	0	0	0	0	0	0	0	0	0	0	0	63.728	0	0	21.2427	0	0	0	0	0	0	0	0	0	0	14.796	4.93201	0	0	0	0	0	0	63.1247	21.0416	0	0	54.0959	18.032	0	0	0	0	0	0	0	0	0
1433	0	73.1748	0	24.3916	35.2482	0	0	11.7494	0	0	0	0	0	54.9011	43.8132	32.9047	0	0	0	0	29.5855	0	0	9.86183	0	0	0	0	0	0	0	0	0	0	0	0	100	0	0	33.3333	0	58.9675	76.6616	45.2097	14.8915	56.6851	0	23.8589	0
1434	19.8377	0	0	6.61256	0	16.6526	0	5.55087	0	0	0	0	0	0	0	0	65.1972	0	11.8498	25.6823	0	73.1179	0	24.3726	31.953	0	0	10.651	31.2483	24.8673	42.4319	32.8492	19.3305	0	0	6.44351	0	30.1584	0	10.0528	0	0	0	0	0	0	0	0	0
1435	0	26.8252	0	8.94172	0	0	0	0	33.3333	16.6699	0	16.6678	14.3577	0	0	4.78589	0	48.371	0	16.1237	0	0	0	0	0	13.0275	0	4.34251	0	0	0	0	0	0	0	0	0	0	45.9041	15.3014	0	0	0	0	0	0	0	0	0
1436	0	0	0	0	0	0	36.7464	12.2488	0	0	0	0	0	0	0	0	0	0	36.2573	12.0858	22.6226	0	0	7.54087	0	0	0	0	0	0	0	0	0	22.4624	0	7.48745	0	0	0	0	0	0	23.3384	7.77946	44.7501	0	0	14.9167	6.53331
1437	0	0	0	0	37.6837	0	0	12.5612	0	0	0	0	21.9144	0	0	7.30479	0	0	0	0	0	0	0	0	0	0	22.5844	7.52814	0	0	0	0	0	0	36.8753	12.2918	0	21.3554	0	7.11846	31.6572	0	0	10.5524	0	0	42.9888	14.3296	0
1438	0	0	0	0	0	33.1788	0	11.0596	18.379	24.3005	0	14.2265	0	0	0	0	0	0	0	0	0	0	0	0	11.4339	19.5413	0	10.3251	0	28.9045	0	9.63482	45.3556	0	0	15.1185	0	0	0	0	0	0	0	0	0	43.3149	0	14.4383	0
1439	0	0	0	0	0	0	0	0	0	0	0	0	0	45.0989	46.7688	30.6226	0	0	0	0	0	0	0	0	0	0	0	0	0	0	0	0	0	0	0	0	0	0	0	0	0	0	0	0	0	0	0	0	0
1440	24.2559	0	0	8.08529	0	0	0	0	0	0	22.8456	7.61521	0	0	0	0	0	0	0	0	0	0	0	0	0	0	0	0	0	0	0	0	0	0	0	0	0	0	0	0	0	0	0	0	0	0	0	0	0
1441	0	0	1.57418	0.524727	0	0	0	0	0	0	0	0	0	0	0	0	0	0	0	0	6.42988	0	0	2.14329	3.59013	0	0	1.19671	0	0	0	0	0	0	0	0	0	0	0	0	0	7.70316	0	2.56772	0	0	0	0	0
1442	9.76813	0	0	3.25604	0	0	0	0	0	9.99844	2.89296	4.29713	0	0	0	0	0	10.4442	3.81419	4.75281	0	0	0	0	0	6.17992	0.986292	2.38874	0	0	1.33824	0.446079	0	0	0	0	0	0	0	0	0	0	0	0	0	0	0	0	0
1443	0	0	0	0	0	0	0	0	0	0	0	0	0	13.5454	0	4.51514	0	0	0	0	0	0	0	0	0	0	0	0	0	0	0	0	100	9.92193	0	36.6406	0	0	0	0	0	0	0	0	0	0	0	0	100
1444	0	100	0	33.3333	0	0	0	0	0	0	0	0	0	0	0	0	0	0	96.1858	32.0619	0	0	100	33.3333	0	0	0	0	0	0	0	0	0	0	0	0	0	100	0	33.3333	0	0	0	0	0	0	0	0	0
1445	0	0	0	0	0	0	0	0	0	0	0	0	0	0	0	0	0	0	0	0	93.5701	0	0	31.19	0	0	0	0	0	0	0	0	0	0	0	0	0	0	0	0	0	0	0	0	0	0	0	0	0
1446	0	0	0	0	0	0	0	0	0	0	0	0	0	86.4546	0	28.8182	0	0	0	0	0	100	0	33.3333	0	31.2907	0	10.4302	0	0	0	0	0	0	0	0	0	0	100	33.3333	0	0	0	0	0	0	0	0	0
1447	0	0	0	0	100	100	0	66.6667	0	90.0016	0	30.0005	0	0	100	33.3333	100	89.5558	0	63.1853	0	0	0	0	96.4099	0	99.0137	65.1412	0	100	0	33.3333	0	0	0	0	100	0	0	33.3333	100	0	100	66.6667	0	0	0	0	0
1448	65.976	0	98.4258	54.8006	0	0	0	0	0	0	74.2614	24.7538	100	0	0	33.3333	0	0	0	0	0	0	0	0	0	0	0	0	100	0	98.6618	66.2206	0	90.0781	100	63.3594	0	0	0	0	0	92.2968	0	30.7656	100	0	0	33.3333	0
1449	0	0	0	0	0	0	0	0	100	0	0	33.3333	0	0	0	0	0	0	0	0	0	0	0	0	0	62.5293	0	20.8431	0	0	0	0	0	0	0	0	0	0	0	0	0	0	0	0	0	100	0	33.3333	0
1450	0	0	0	0	0	0	82.1339	27.378	0	0	0	0	0	44.9878	0	14.9959	0	0	0	0	68.3557	0	0	22.7852	0	0	0	0	0	0	0	0	0	0	0	0	0	54.0724	48.7971	34.2898	0	0	0	0	0	0	0	0	0
1451	0	0	0	0	0	0	0	0	0	0	0	0	0	0	0	0	0	0	0	0	0	100	0	33.3333	0	0	0	0	0	0	0	0	0	0	0	0	0	0	0	0	0	0	0	0	0	0	0	0	0
1452	0	0	0	0	0	100	0	33.3333	100	0	0	33.3333	0	0	0	0	68.228	0	0	22.7427	0	0	0	0	0	0	0	0	0	0	0	0	0	0	0	0	0	0	0	0	0	0	0	0	0	0	0	0	0
1453	0	0	0	0	0	0	0	0	0	0	0	0	0	0	0	0	0	100	42.1324	47.3775	0	0	0	0	0	0	0	0	0	100	0	33.3333	0	0	0	0	0	45.9276	0	15.3092	0	0	0	0	0	0	0	0	0
1454	0	100	0	33.3333	0	0	17.8661	5.95536	0	0	21.21	7.07001	0	0	0	0	0	0	0	0	0	0	0	0	0	100	0	33.3333	0	0	0	0	0	0	0	0	0	0	0	0	0	0	0	0	0	0	0	0	0
1455	0	0	0	0	0	0	0	0	0	0	0	0	0	55.0122	0	18.3374	0	0	0	0	31.6443	0	100	43.8814	0	0	0	0	0	0	0	0	0	100	0	33.3333	100	0	51.2029	50.401	0	0	60.2915	20.0972	100	0	0	33.3333	0
1456	0	0	0	0	100	0	0	33.3333	0	0	0	0	100	0	0	33.3333	0	0	0	0	0	0	0	0	0	0	0	0	0	0	100	33.3333	0	0	0	0	0	0	0	0	0	0	0	0	0	0	0	0	0
1457	0	0	0	0	0	0	0	0	0	0	0	0	0	0	0	0	0	0	0	0	0	0	0	0	0	0	0	0	0	0	0	0	0	0	100	33.3333	0	0	0	0	0	0	0	0	0	0	0	0	100
1458	100	0	0	33.3333	0	0	0	0	0	0	0	0	0	0	0	0	0	0	0	0	0	0	0	0	0	0	0	0	0	0	0	0	100	0	0	33.3333	0	0	0	0	0	0	39.7085	13.2362	0	0	0	0	0
1459	0	0	0	0	0	0	0	0	0	0	78.79	26.2633	0	0	0	0	31.772	0	57.8676	29.8799	0	0	0	0	0	0	0	0	0	0	0	0	0	0	0	0	0	0	0	0	0	0	0	0	0	0	100	33.3333	0
1460	0	55.6828	0	18.5609	68.4459	27.2974	0	31.9144	41.0949	66.9522	0	36.0157	75.0884	65.0258	0	46.7047	0	100	0	33.3333	0	0	0	0	36.5379	0	81.6986	39.4122	42.0879	0	0	14.0293	0	0	0	0	59.4206	0	0	19.8069	43.0988	100	0	47.6996	0	40.408	0	13.4693	0
1461	0	0	58.9811	19.6604	0	0	78.3673	26.1224	58.9051	0	0	19.635	0	0	100	33.3333	69.8404	0	0	23.2801	0	0	0	0	0	56.6646	0	18.8882	0	0	0	0	0	64.4895	0	21.4965	0	50.027	65.7222	38.5831	0	0	0	0	39.6492	0	59.2245	32.9579	0
1462	0	0	0	0	0	0	0	0	0	0	0	0	0	0	0	0	0	0	0	0	100	0	0	33.3333	0	0	0	0	0	100	100	66.6667	100	0	85.9475	61.9825	0	0	0	0	13.0009	0	0	4.33363	0	0	0	0	0
1463	0	0	0	0	31.5541	72.7026	0	34.7522	0	0	0	0	0	0	0	0	0	0	0	0	0	0	34.609	11.5363	24.3046	0	0	8.10154	0	0	0	0	0	0	0	0	0	0	0	0	0	0	83.17	27.7233	0	59.592	0	19.864	0
1464	0	0	0	0	0	0	0	0	0	0	0	0	0	34.9742	0	11.6581	0	0	100	33.3333	0	0	0	0	0	0	0	0	15.2146	0	0	5.07154	0	0	0	0	0	0	13.0556	4.35185	0	0	0	0	0	0	0	0	0
1465	0	44.3172	0	14.7724	0	0	0	0	0	33.0478	0	11.0159	0	0	0	0	10.96	0	0	3.65333	0	100	65.391	55.1303	39.1574	0	18.3014	19.1529	0	0	0	0	0	0	0	0	40.5794	0	0	13.5265	0	0	0	0	25.9317	0	40.7755	22.2357	100
1466	0	0	41.0189	13.673	0	0	0	0	0	0	0	0	24.9116	0	0	8.30387	0	0	0	0	0	0	0	0	0	43.3354	0	14.4451	42.6975	0	0	14.2325	0	35.5105	14.0525	16.521	0	49.973	0	16.6577	0	0	0	0	0	0	0	0	0
1467	84.4495	0	0	28.1498	0	0	0	0	0	0	100	33.3333	0	0	0	0	19.1996	0	0	6.39986	0	0	0	0	0	0	0	0	0	0	0	0	0	0	0	0	0	0	21.2222	7.07407	0	0	16.83	5.61001	0	0	0	0	0
1468	15.5505	0	0	5.18349	0	0	21.6327	7.21091	0	0	0	0	0	0	0	0	0	0	0	0	0	0	0	0	0	0	0	0	0	0	0	0	0	0	0	0	0	0	0	0	0	0	0	0	34.419	0	0	11.473	0
1469	0	0	0	0	0	0	0	0	0	0	0	0	0	0	0	0	0	0	0	0	0	0	0	0	0	0	0	0	0	0	0	0	0	0	0	0	0	0	0	0	43.9003	0	0	14.6334	0	0	0	0	0
1470	0	0	0	0	0	0	0	0	0	0	0	0	0	0	0	0	0	0	0	0	0	0	0	0	12.6351	0	9.94496	7.5267	0	0	0	0	0	27.0964	0	9.03214	0	0	0	0	0	27.4143	0	9.13811	0	0	0	0	0
1471	0	0	0	0	0	0	0	0	0	0	0	0	0	18.6592	0	6.21974	3.73594	28.8131	0	10.8497	0	0	0	0	0	0	0	0	3.06826	0	0	1.02275	22.1696	0	15.8478	12.6725	6.70462	0	0	2.23487	0	0	0	0	0	0	0	0	0
1472	0	4.23077	0	1.41026	0	3.39486	0	1.13162	0	0	0	0	0	0	0	0	0	0	0	0	0	0	0	0	0	0	0	0	0	0	0	0	0	0	0	0	0	0	0	0	0	0	0	0	0	0	0	0	0
1473	16.634	0	0	5.54466	0	0	0	0	0	6.90268	0	2.30089	12.0843	0	20.8274	10.9705	96.2641	0	0	32.088	0	2.75138	0	0.917125	0	0	0	0	0	0	0	0	0	0	0	0	0	0	0	0	0	0	19.278	6.42599	0	0	0	0	0
1474	0	0	0	0	0	0	0	0	0	0	0	0	0	0	0	0	0	0	0	0	0	0	9.07001	3.02334	0	0	0	0	5.39057	0	0	1.79686	0	0	0	0	0	9.58606	0	3.19535	0	0	0	0	0	0	0	0	0
1475	0	0	0	0	0	0	0	0	0	0	100	33.3333	0	0	0	0	0	0	0	0	0	0	0	0	0	0	0	0	0	0	0	0	0	0	0	0	0	0	0	0	0	0	0	0	0	0	14.8258	4.94194	0
1476	0	0	0	0	0	0	0	0	0	0	0	0	0	0	0	0	0	0	0	0	0	0	0	0	0	0	15.8317	5.27723	0	0	0	0	0	0	18.2903	6.09675	0	0	0	0	0	10.7559	0	3.58529	0	0	0	0	0
1477	0	0	0	0	0	0	0	0	0	0	0	0	0	0	0	0	0	0	0	0	0	0	0	0	0	0	0	0	0	0	0	0	0	0	0	0	0	0	0	0	0	0	0	0	0	0	0	0	0
1478	83.366	95.7692	0	59.7118	100	0	0	33.3333	0	93.0973	0	31.0324	87.9157	81.3408	0	56.4188	0	71.1869	100	57.0623	100	97.2486	90.93	96.0595	87.3649	0	74.2233	53.8627	91.5412	100	0	63.8471	77.8304	72.9036	65.862	72.1986	93.2954	90.4139	100	94.5698	100	61.8298	80.722	80.8506	100	100	85.1742	95.0581	0
1479	0	0	0	0	0	96.6051	100	65.535	0	0	0	0	0	0	79.1726	26.3909	0	0	0	0	0	0	0	0	0	0	0	0	0	0	100	33.3333	0	0	0	0	0	0	0	0	0	0	0	0	0	0	0	0	100
1480	0	0	0	0	0	0	0	0	0	0	0	0	0	0	0	0	0	0	0	0	0	0	0	0	0	0	0	0	0	0	0	0	0	0	0	0	0	0	0	0	0	0	0	0	0	0	0	0	0
1481	0	0	100	33.3333	0	0	0	0	0	0	0	0	0	0	100	33.3333	0	0	0	0	0	0	0	0	0	0	0	0	0	0	0	0	0	0	81.4597	27.1532	0	0	0	0	0	62.781	100	54.2603	0	0	0	0	0
1482	76.1477	0	0	25.3826	0	0	0	0	0	100	0	33.3333	100	0	0	33.3333	0	0	100	33.3333	0	0	0	0	51.7023	0	0	17.2341	0	0	0	0	0	100	0	33.3333	0	0	0	0	0	0	0	0	0	0	0	0	0
1483	0	0	0	0	0	0	0	0	0	0	0	0	0	0	0	0	0	0	0	0	76.8657	0	0	25.6219	0	0	0	0	0	0	0	0	0	0	0	0	0	0	0	0	0	0	0	0	0	0	0	0	0
1484	0	0	0	0	100	57.8737	0	52.6246	100	0	0	33.3333	0	0	0	0	100	0	0	33.3333	0	0	0	0	0	95.0608	0	31.6869	0	0	0	0	0	0	0	0	0	0	100	33.3333	0	0	0	0	0	0	0	0	0
1485	23.8523	62.0844	0	28.6456	0	42.1263	0	14.0421	0	0	0	0	0	42.9063	0	14.3021	0	0	0	0	0	0	0	0	0	0	0	0	0	0	0	0	19.9061	0	0	6.63537	0	0	0	0	0	0	0	0	0	100	0	33.3333	0
1486	0	0	0	0	0	0	0	0	0	0	0	0	0	0	0	0	0	13.6084	0	4.53614	23.1343	0	0	7.71144	0	0	0	0	0	0	100	33.3333	0	0	0	0	0	0	0	0	0	37.219	0	12.4063	0	0	100	33.3333	0
1487	0	0	0	0	0	0	0	0	0	0	0	0	0	0	0	0	0	0	0	0	0	0	0	0	48.2977	4.93921	0	17.7456	0	100	0	33.3333	80.0939	0	0	26.698	0	0	0	0	0	0	0	0	0	0	0	0	0
1488	0	0	0	0	0	0	0	0	0	0	0	0	0	0	0	0	0	0	0	0	0	0	0	0	0	0	0	0	0	0	0	0	0	0	18.5403	6.18009	0	0	0	0	0	0	0	0	0	0	0	0	0
1489	0	37.9156	0	12.6385	0	0	0	0	0	0	0	0	0	57.0937	0	19.0312	0	86.3916	0	28.7972	0	0	0	0	0	0	0	0	0	0	0	0	0	0	0	0	0	100	0	33.3333	0	0	0	0	0	0	0	0	0
1490	77.6837	0	0	25.8946	57.6365	0	28.0309	28.5558	91.2136	83.3208	82.1833	85.5726	0	0	0	0	0	0	81.535	27.1783	0	82.1178	0	27.3726	0	0	59.9149	19.9716	0	25.4442	55.6785	27.0409	35.7325	0	0	11.9108	0	0	0	0	0	0	0	0	0	18.086	58.8206	25.6355	0
1491	0	0	82.0367	27.3456	0	0	0	0	0	0	0	0	0	0	0	0	75.9092	0	0	25.3031	0	0	0	0	96.4019	0	0	32.134	0	0	0	0	0	0	0	0	82.8805	0	69.688	50.8562	0	0	43.9054	14.6351	0	0	0	0	76.5318
1492	0	0	0	0	0	83.237	0	27.7457	0	0	0	0	60.4912	100	0	53.4971	0	0	0	0	0	0	0	0	0	100	0	33.3333	100	0	0	33.3333	0	0	100	33.3333	0	0	0	0	0	0	0	0	81.9105	52.8589	0	44.9231	0
1493	0	100	0	33.3333	0	0	0	0	0	0	0	0	23.862	0	0	7.95398	0	0	0	0	0	0	82.1275	27.3758	0	0	0	0	0	8.34556	44.3215	17.5557	0	0	0	0	0	0	0	0	0	0	0	0	0	0	41.1794	13.7265	0
1494	0	0	0	0	0	0	71.9691	23.9897	0	0	0	0	0	0	85.8207	28.6069	0	0	0	0	48.0924	0	0	16.0308	0	0	40.0851	13.3617	0	0	0	0	0	0	0	0	0	100	30.312	43.4373	72.4864	0	31.1184	34.5349	0	0	0	0	0
1495	0	0	17.9633	5.98778	0	0	0	0	0	0	0	0	0	0	14.1793	4.72645	0	0	0	0	26.6566	0	0	8.88554	0	0	0	0	0	0	0	0	64.2675	0	0	21.4225	0	0	0	0	0	100	0	33.3333	0	0	0	0	0
1496	0	0	0	0	42.3635	0	0	14.1212	8.78636	16.6792	10.7878	12.0845	0	0	0	0	24.0908	0	0	8.03027	0	0	0	0	0	0	0	0	0	0	0	0	0	0	0	0	0	0	0	0	27.5136	0	0	9.1712	0	0	0	0	0
1497	22.3163	0	0	7.43877	0	0	0	0	0	0	0	0	15.6468	0	0	5.21561	0	0	18.465	6.15502	0	0	17.8725	5.9575	3.5981	0	0	1.19937	0	66.2103	0	22.0701	0	0	0	0	0	0	0	0	0	0	0	0	18.0895	0	0	6.02984	0
1498	0	0	0	0	0	16.763	0	5.58767	0	0	0	0	0	0	0	0	0	0	0	0	0	0	0	0	0	0	0	0	0	0	0	0	0	0	0	0	0	0	0	0	0	0	0	0	0	0	0	0	23.4682
1499	0	0	0	0	0	0	0	0	0	0	7.02884	2.34295	0	0	0	0	0	0	0	0	25.251	17.8822	0	14.3778	0	0	0	0	0	0	0	0	0	100	0	33.3333	17.1195	0	0	5.7065	0	0	24.9762	8.32541	0	29.0552	0	9.68505	0
1500	0	26.9643	0	8.98811	0	0	0	0	0	32.0888	0	10.6963	0	0	11.7513	3.91709	21.5556	0	0	7.18519	0	0	55.8374	18.6125	43.1885	53.0984	32.6601	42.9823	52.4262	0	31.3043	27.9102	46.646	25.7256	0	24.1238	0	0	0	0	18.9113	0	0	6.30377	0	0	0	0	0
1501	0	0	41.5252	13.8417	0	0	0	0	0	0	0	0	0	25.2948	0	8.43159	0	0	0	0	0	0	0	0	0	0	0	0	0	0	0	0	0	0	0	0	0	0	0	0	0	0	0	0	6.31356	0	0	2.10452	16.597
1502	0	0	0	0	0	0	16.7318	5.57727	0	0	0	0	52.7772	0	0	17.5924	0	53.5194	50.8547	34.7914	0	0	0	0	0	0	0	0	0	0	0	0	0	0	0	0	0	35.3826	77.9953	37.7927	0	0	91.9197	30.6399	0	0	36.0196	12.0065	0
1503	0	0	0	0	100	46.2936	0	48.7645	38.1256	0	0	12.7085	0	0	0	0	0	0	0	0	0	0	0	0	0	0	0	0	0	0	7.43961	2.47987	0	0	0	0	28.8636	0	0	9.62119	22.1596	0	0	7.38653	0	46.3089	0	15.4363	0
1504	0	73.0357	0	24.3452	0	0	0	0	0	0	0	0	0	0	32.3446	10.7815	0	0	0	0	20.1542	0	0	6.71806	0	0	0	0	0	0	0	0	0	0	0	0	0	0	0	0	0	34.0713	0	11.3571	0	0	0	0	0
1505	0	0	0	0	0	0	0	0	0	0	0	0	0	10.9489	0	3.64964	0	0	0	0	0	0	0	0	0	0	67.3399	22.4466	0	0	0	0	0	0	58.5987	19.5329	0	0	0	0	0	0	0	0	0	0	0	0	83.403
1506	41.5634	0	0	13.8545	0	12.0565	0	4.01884	0	0	100	33.3333	0	0	0	0	0	0	0	0	79.8458	0	0	26.6153	0	0	0	0	5.43249	0	0	1.81083	53.354	0	41.4013	31.5851	0	0	22.0047	7.33489	58.9291	0	0	19.643	0	0	0	0	0
1507	0	0	58.4748	19.4916	0	0	83.2682	27.7561	61.8744	0	0	20.6248	0	0	0	0	78.4444	0	0	26.1481	0	0	0	0	56.8115	0	0	18.9372	0	100	0	33.3333	0	0	0	0	0	0	0	0	0	65.9287	0	21.9762	0	0	0	0	0
1508	0	0	0	0	0	41.6498	0	13.8833	0	67.9112	0	22.6371	47.2228	63.7563	55.9042	55.6278	0	46.4806	49.1453	31.8753	0	0	0	0	0	46.9016	0	15.6339	42.1414	0	61.256	34.4658	0	74.2744	0	24.7581	71.1364	64.6174	0	45.2513	0	0	8.08031	2.69344	42.7119	53.6911	63.9804	53.4611	0
1509	58.4366	0	0	19.4789	0	0	0	0	0	0	0	0	0	0	0	0	0	0	0	0	0	100	44.1626	48.0542	0	0	0	0	0	0	0	0	0	0	0	0	0	0	0	0	0	0	0	0	50.9746	0	0	16.9915	0
1510	0	37.8176	0	12.6059	0	0	0	0	0	0	0	0	0	0	0	0	0	0	0	0	0	0	0	0	0	0	0	0	100	0	0	33.3333	0	0	0	0	0	0	0	0	0	72.5	0	24.1667	0	0	0	0	0
1511	0	0	0	0	0	72.2243	0	24.0748	0	0	0	0	0	0	0	0	0	0	0	0	0	34.015	31.4527	21.8226	0	0	37.1269	12.3756	0	16.0285	0	5.34283	0	0	0	0	0	0	30.7184	10.2395	0	0	0	0	0	0	0	0	0
1512	0	21.8451	0	7.28169	50.0511	0	0	16.6837	0	61.1138	63.1786	41.4308	0	69.3003	0	23.1001	0	100	0	33.3333	40.5636	0	0	13.5212	60.734	0	0	20.2447	0	0	0	0	0	0	0	0	0	26.1925	0	8.73082	0	0	0	0	0	0	0	0	0
1513	0	0	0	0	0	0	0	0	33.7793	0	0	11.2598	0	0	100	33.3333	100	0	0	33.3333	0	0	68.5473	22.8491	0	0	0	0	0	0	0	0	53.278	0	52.3072	35.195	0	0	0	0	0	0	12.1732	4.05774	0	40.9167	0	13.6389	0
1514	100	0	75.8026	58.6009	0	0	100	33.3333	0	0	0	0	0	30.6997	0	10.2332	0	0	0	0	59.4364	0	0	19.8121	0	0	62.8731	20.9577	0	0	42.6284	14.2095	0	0	0	0	0	0	0	0	0	0	48.4857	16.1619	67.2667	0	100	55.7556	100
1515	0	0	0	0	0	27.7757	0	9.25856	0	0	36.8214	12.2738	100	0	0	33.3333	0	0	100	33.3333	0	0	0	0	39.266	35.2437	0	24.8366	0	0	0	0	0	100	0	33.3333	100	0	69.2816	56.4272	0	0	0	0	0	0	0	0	0
1516	0	0	0	0	0	0	0	0	66.2207	0	0	22.0736	0	0	0	0	0	0	0	0	0	0	0	0	0	64.7563	0	21.5854	0	0	57.3716	19.1239	0	0	0	0	0	73.8075	0	24.6025	0	0	0	0	0	0	0	0	0
1517	0	0	0	0	0	0	0	0	0	0	0	0	0	0	0	0	0	0	0	0	0	65.985	0	21.995	0	0	0	0	0	0	0	0	46.722	0	47.6928	31.4716	0	0	0	0	100	0	0	33.3333	32.7333	14.7291	0	15.8208	0
1518	0	0	0	0	0	0	0	0	0	0	0	0	0	0	0	0	0	0	0	0	0	0	0	0	0	0	0	0	0	16.8299	0	5.60997	0	0	0	0	0	0	0	0	0	0	0	0	0	0	0	0	0
1519	0	40.3374	24.1974	21.5116	49.9489	0	0	16.6496	0	38.8862	0	12.9621	0	0	0	0	0	0	0	0	0	0	0	0	0	0	0	0	0	67.1416	0	22.3805	0	0	0	0	0	0	0	0	0	27.5	39.341	22.2803	0	44.3543	0	14.7848	0
1520	93.8312	0	0	31.2771	36.5817	0	100	45.5272	0	0	0	0	0	36.9583	70.4193	35.7925	61.5624	100	62.4262	74.6629	100	0	0	33.3333	48.3871	73.2786	100	73.8886	0	0	0	0	0	100	57.5032	52.5011	58.2773	0	0	19.4258	0	0	0	0	0	0	0	0	68.8401
1521	0	0	0	0	0	0	0	0	100	0	74.1753	58.0584	0	0	0	0	0	0	0	0	0	0	72.3178	24.1059	0	0	0	0	0	0	0	0	0	0	0	0	0	58.2218	100	52.7406	78.6161	0	0	26.2054	0	0	100	33.3333	0
1522	0	0	0	0	0	0	0	0	0	0	0	0	70.5962	0	0	23.5321	0	0	0	0	0	0	0	0	0	0	0	0	62.2255	0	0	20.7418	0	0	0	0	0	0	0	0	0	0	0	0	78.2812	0	0	26.0937	0
1523	0	0	0	0	0	75.6018	0	25.2006	0	0	0	0	0	43.2514	0	14.4171	0	0	0	0	0	0	0	0	0	0	0	0	0	0	0	0	0	0	0	0	0	0	0	0	0	0	100	33.3333	0	0	0	0	0
1524	0	0	0	0	25.7537	0	0	8.58457	0	0	0	0	0	0	0	0	0	0	0	0	0	0	0	0	0	0	0	0	0	0	0	0	0	0	0	0	0	0	0	0	0	0	0	0	0	0	0	0	31.1599
1525	0	100	0	33.3333	0	0	0	0	0	0	0	0	0	0	0	0	0	0	0	0	0	92.4409	27.6822	40.041	26.4951	0	0	8.8317	37.7745	0	0	12.5915	0	0	42.4968	14.1656	0	41.7782	0	13.9261	0	100	0	33.3333	21.7188	0	0	7.2396	0
1526	0	0	0	0	0	24.3982	0	8.13275	0	0	25.8247	8.60823	0	0	29.5807	9.86024	0	0	0	0	0	7.55911	0	2.5197	0	0	0	0	0	0	23.7168	7.9056	100	0	0	33.3333	41.7227	0	0	13.9076	7.42683	0	0	2.47561	0	0	0	0	0
1527	6.16883	0	0	2.05628	21.2739	0	0	7.0913	0	0	0	0	29.4038	19.7902	0	16.398	0	0	0	0	0	0	0	0	0	0	0	0	0	0	0	0	0	0	0	0	0	0	0	0	0	0	0	0	0	100	0	33.3333	0
1528	0	0	0	0	0	0	0	0	0	0	0	0	0	0	0	0	0	0	37.5738	12.5246	0	0	0	0	0	0	0	0	0	0	0	0	0	0	0	0	0	0	0	0	0	0	0	0	0	0	0	0	0
1529	0	0	100	33.3333	16.3907	0	0	5.46355	0	0	0	0	0	0	0	0	38.4376	0	0	12.8125	0	0	0	0	25.1178	26.7214	0	17.2797	0	0	76.2832	25.4277	0	0	0	0	0	0	0	0	13.957	0	0	4.65234	0	0	0	0	0
1530	69.5279	0	91.1191	53.549	0	0	46.8648	15.6216	0	23.8573	57.4921	27.1165	0	62.0541	0	20.6847	0	17.132	0	5.71067	29.1194	0	21.6332	16.9175	0	41.8231	0	13.941	32.0625	69.9292	0	33.9972	28.4073	51.6699	0	26.6924	0	19.9458	27.8215	15.9224	0	21.1665	0	7.05549	0	0	84.5681	28.1894	72.6102
1531	0	0	0	0	0	0	0	0	68.1786	0	0	22.7262	63.2237	0	54.7189	39.3142	0	0	0	0	0	0	0	0	0	0	62.6194	20.8731	0	0	0	0	0	0	61.6824	20.5608	44.5563	0	0	14.8521	0	0	0	0	71.1459	0	0	23.7153	0
1532	0	0	0	0	38.3687	31.2889	0	23.2192	0	0	0	0	0	0	0	0	0	0	0	0	0	46.6569	0	15.5523	82.662	0	0	27.554	0	0	0	0	0	0	0	0	0	0	0	0	0	39.0885	0	13.0295	0	0	0	0	0
1533	0	68.5498	0	22.8499	0	0	0	0	0	0	0	0	0	37.9459	0	12.6486	0	35.9531	0	11.9844	0	0	0	0	0	31.4404	0	10.4801	29.9737	0	0	9.99125	26.5757	0	0	8.85856	0	80.0542	44.8527	41.6356	0	0	0	0	0	0	0	0	0
1534	0	0	0	0	0	0	0	0	0	0	5.18211	1.72737	0	0	30.6065	10.2022	0	0	0	0	0	0	0	0	0	0	0	0	0	0	0	0	0	48.3301	0	16.11	0	0	0	0	0	0	0	0	0	38.903	0	12.9677	0
1535	0	0	0	0	0	0	0	0	0	39.0829	0	13.0276	0	0	0	0	0	0	100	33.3333	0	0	26.9343	8.9781	0	0	0	0	0	0	0	0	0	0	0	0	0	0	0	0	0	0	100	33.3333	0	14.1519	0	4.71729	0
1536	30.4721	0	0	10.1574	12.4428	0	53.1352	21.8593	0	0	0	0	36.7763	0	0	12.2588	0	0	0	0	41.1441	27.3577	0	22.8339	0	0	37.3806	12.4602	0	30.0708	100	43.3569	0	0	0	0	0	0	0	0	0	0	0	0	0	0	0	0	0
1537	0	0	0	0	0	36.6288	0	12.2096	0	37.0598	37.3258	24.7952	0	0	14.6746	4.89152	0	0	0	0	0	0	51.4325	17.1442	0	26.7365	0	8.91218	37.9637	0	0	12.6546	0	0	38.3176	12.7725	55.4437	0	0	18.4812	100	39.7451	0	46.5817	0	0	0	0	0
1538	0	31.4502	8.88087	13.4437	49.1885	32.0824	0	27.0903	31.8214	0	0	10.6071	0	0	0	0	100	46.9149	0	48.9716	0	0	0	0	0	0	0	0	0	0	0	0	45.0171	0	0	15.0057	0	0	27.3258	9.10858	0	0	0	0	28.8541	46.9451	15.4319	30.4104	27.3898
1539	0	0	0	0	0	0	0	0	0	0	0	0	0	0	0	0	0	0	0	0	29.7365	25.9854	0	18.574	17.338	0	0	5.77935	0	0	0	0	0	0	0	0	0	0	0	0	0	0	0	0	0	0	0	0	0
1540	0	0	0	0	0	0	0	0	0	0	0	0	0	0	0	0	0	0	0	0	0	0	0	0	0	0	0	0	0	0	0	0	0	0	0	0	0	0	0	0	0	0	0	0	0	0	0	0	0
1541	0	0	0	0	0	0	0	0	0	0	0	0	21.4053	0	0	7.1351	0	0	0	0	19.3402	0	0	6.44675	0	0	0	0	0	0	0	0	0	0	0	0	0	0	0	0	0	0	100	33.3333	0	0	0	0	0
1542	0	18.1695	0	6.05652	0	0	0	0	19.2973	0	0	6.43245	0	0	0	0	0	0	0	0	0	0	0	0	0	0	0	0	0	0	0	0	20.6923	0	0	6.89744	0	15.7229	0	5.24096	0	0	0	0	0	0	0	0	0
1543	0	0	0	0	0	0	0	0	0	0	0	0	78.5947	0	0	26.1982	0	0	0	0	0	0	15.8203	5.27343	0	0	0	0	0	0	0	0	0	0	0	0	0	0	0	0	0	0	0	0	15.3145	0	0	5.10483	0
1544	32.2474	0	0	10.7491	0	14.0859	0	4.69529	0	0	0	0	0	0	0	0	0	0	0	0	0	0	0	0	0	0	0	0	0	0	0	0	0	0	0	0	0	0	0	0	0	0	0	0	0	100	0	33.3333	0
1545	0	0	0	0	0	0	0	0	0	0	0	0	0	0	0	0	0	0	0	0	0	0	0	0	0	0	0	0	0	0	0	0	0	0	0	0	0	0	0	0	0	0	0	0	0	0	0	0	0
1546	0	0	0	0	0	0	0	0	0	0	0	0	0	0	0	0	0	0	46.4418	15.4806	0	0	0	0	0	0	100	33.3333	0	0	0	0	0	0	0	0	0	0	0	0	0	0	0	0	0	0	0	0	0
1547	0	0	0	0	100	0	0	33.3333	0	0	100	33.3333	0	100	100	66.6667	100	100	0	66.6667	80.6598	100	84.1797	88.2798	100	0	0	33.3333	100	100	0	66.6667	0	100	0	33.3333	100	0	0	33.3333	0	100	0	33.3333	0	0	0	0	100
1548	67.7526	0	0	22.5842	0	85.9141	100	61.9714	80.7027	100	0	60.2342	0	0	0	0	0	0	53.5582	17.8527	0	0	0	0	0	100	0	33.3333	0	0	100	33.3333	0	0	100	33.3333	0	84.2771	0	28.0924	100	0	0	33.3333	84.6855	0	0	28.2285	0
1549	0	81.8305	0	27.2768	0	0	0	0	0	0	0	0	0	0	0	0	0	0	0	0	0	0	0	0	0	0	0	0	0	0	0	0	79.3077	0	0	26.4359	0	0	0	0	0	0	0	0	0	0	100	33.3333	0
1550	0	43.3851	100	47.795	0	0	0	0	0	0	0	0	0	0	0	0	0	0	0	0	0	0	0	0	0	0	32.2809	10.7603	0	0	0	0	0	0	0	0	0	0	0	0	0	51.2959	0	17.0986	0	0	0	0	0
1551	0	0	0	0	0	0	0	0	0	0	0	0	36.8193	0	0	12.2731	0	0	0	0	0	0	0	0	0	0	0	0	0	0	45.9387	15.3129	0	0	0	0	0	0	77.7042	25.9014	46.943	0	0	15.6477	0	0	0	0	100
1552	100	0	0	33.3333	0	0	0	0	0	0	0	0	0	0	0	0	0	87.6543	85.2941	57.6495	0	0	0	0	0	0	0	0	56.7511	0	0	18.917	0	38.956	0	12.9853	0	0	22.2958	7.43192	0	0	0	0	0	0	0	0	0
1553	0	56.6149	0	18.8716	0	0	0	0	100	0	0	33.3333	0	29.3076	100	43.1025	0	0	0	0	0	0	0	0	0	0	0	0	0	0	0	0	100	0	0	33.3333	0	0	0	0	0	0	0	0	0	0	0	0	0
1554	0	0	0	0	0	0	0	0	0	0	0	0	0	0	0	0	0	0	0	0	100	0	0	33.3333	100	0	0	33.3333	0	0	0	0	0	0	0	0	0	0	0	0	53.057	0	0	17.6857	0	0	0	0	0
1555	0	0	0	0	0	0	0	0	0	0	0	0	0	0	0	0	0	0	14.7059	4.90196	0	0	0	0	0	0	67.7191	22.573	0	100	0	33.3333	0	0	0	0	0	100	0	33.3333	0	0	0	0	100	0	0	33.3333	0
1556	0	0	0	0	0	0	0	0	0	100	0	33.3333	0	0	0	0	0	0	0	0	0	0	0	0	0	0	0	0	43.2489	0	0	14.4163	0	0	0	0	0	0	0	0	0	0	100	33.3333	0	0	0	0	0
1557	0	0	0	0	0	0	0	0	0	0	0	0	0	0	0	0	0	12.3457	0	4.11523	0	0	100	33.3333	0	0	0	0	0	0	0	0	0	0	0	0	0	0	0	0	0	0	0	0	0	0	0	0	0
1558	0	0	0	0	100	0	0	33.3333	0	0	0	0	0	70.6924	0	23.5641	0	0	0	0	0	0	0	0	0	0	0	0	0	0	0	0	0	0	0	0	0	0	0	0	0	0	0	0	0	0	0	0	0
1559	0	0	0	0	0	0	0	0	0	0	0	0	63.1807	0	0	21.0602	0	0	0	0	0	0	0	0	0	0	0	0	0	0	54.0613	18.0204	0	61.044	100	53.6813	0	0	0	0	0	48.7041	0	16.2347	0	0	0	0	0
1560	0	63.6754	59.7688	41.148	72.9446	0	60.9168	44.6204	0	0	0	0	0	0	0	0	0	71.8735	0	23.9578	60.8548	37.3747	100	66.0765	0	100	0	33.3333	100	0	0	33.3333	0	0	0	0	0	0	77.1702	25.7234	0	0	55.3365	18.4455	0	0	50.2619	16.754	0
1561	0	0	0	0	0	69.061	0	23.0203	0	0	0	0	0	0	89.071	29.6903	100	0	0	33.3333	0	0	0	0	0	0	0	0	0	84.5916	0	28.1972	68.1504	0	100	56.0501	100	65.1923	0	55.0641	52.695	0	0	17.565	0	0	0	0	55.0634
1562	52.7303	0	0	17.5768	0	0	0	0	49.8129	0	49.184	32.999	0	0	0	0	0	0	85.559	28.5197	0	0	0	0	58.1311	0	71.6309	43.254	0	0	100	33.3333	0	0	0	0	0	0	0	0	0	0	0	0	0	100	0	33.3333	0
1563	0	0	0	0	0	0	39.0832	13.0277	0	0	0	0	0	0	0	0	0	0	0	0	0	62.6253	0	20.8751	0	0	0	0	0	0	0	0	0	0	0	0	0	0	0	0	0	0	0	0	0	0	43.4358	14.4786	0
1564	0	36.3246	0	12.1082	0	0	0	0	33.8679	0	0	11.2893	0	0	0	0	0	0	0	0	39.1452	0	0	13.0484	0	0	0	0	0	0	0	0	0	0	0	0	0	0	0	0	0	0	0	0	0	0	0	0	14.1018
1565	47.2697	0	40.2312	29.167	0	30.939	0	10.313	0	0	50.816	16.9387	0	100	0	33.3333	0	0	0	0	0	0	0	0	41.8689	0	0	13.9563	0	15.4084	0	5.13614	0	0	0	0	0	0	0	0	0	0	0	0	0	0	0	0	0
1566	0	0	0	0	0	0	0	0	0	84.447	0	28.149	0	0	10.929	3.64299	0	0	0	0	0	0	0	0	0	0	0	0	0	0	0	0	31.8496	100	0	43.9499	0	0	0	0	47.305	100	0	49.1017	100	0	6.30237	35.4341	0
1567	0	0	0	0	0	0	0	0	16.3192	15.553	0	10.6241	100	0	0	33.3333	0	0	0	0	0	0	0	0	0	0	0	0	0	0	0	0	0	0	0	0	0	0	0	0	0	0	0	0	0	0	0	0	0
1568	0	0	0	0	0	0	0	0	0	0	0	0	0	0	0	0	0	28.1265	14.441	14.1892	0	0	0	0	0	0	5.70619	1.90206	0	0	0	0	0	0	0	0	0	34.8077	22.8298	19.2125	0	0	0	0	0	0	0	0	0
1569	0	0	0	0	27.0554	0	0	9.01847	0	0	0	0	0	0	0	0	0	0	0	0	0	0	0	0	0	0	22.6629	7.5543	0	0	0	0	0	0	0	0	0	0	0	0	0	0	44.6635	14.8878	0	0	0	0	30.8348
1570	67.9522	0	0	22.6507	0	0	0	0	0	0	41.4819	13.8273	0	58.8944	0	19.6315	0	0	32.6539	10.8846	0	0	0	0	0	37.6571	0	12.5524	0	64.1365	89.0623	51.0663	0	0	0	0	0	0	0	0	0	73.5157	42.9586	38.8248	0	6.82805	0	2.27602	0
1571	0	0	0	0	0	77.5283	0	25.8428	0	0	0	0	39.7146	0	0	13.2382	0	66.1622	0	22.0541	0	0	70.239	23.413	53.2612	0	0	17.7537	0	0	0	0	0	52.6972	0	17.5657	73.0225	0	0	24.3408	0	0	0	0	0	0	61.6731	20.5577	0
1572	0	70.5616	52.7898	41.1171	0	0	54.7126	18.2375	0	100	0	33.3333	30.5604	0	0	10.1868	51.2976	0	0	17.0992	71.8713	78.7911	0	50.2208	0	0	0	0	35.7483	0	0	11.9161	0	0	59.2222	19.7407	0	0	26.0307	8.67692	92.7612	0	0	30.9204	57.5892	0	0	19.1964	0
1573	0	0	0	0	0	0	0	0	35.5781	0	23.1732	19.5838	0	0	0	0	0	0	0	0	0	0	0	0	0	0	0	0	0	0	0	0	0	0	0	0	0	51.0102	0	17.0034	0	0	40.0765	13.3588	0	66.4441	0	22.148	0
1574	0	0	0	0	0	0	0	0	0	0	0	0	0	0	0	0	0	0	0	0	0	0	0	0	0	0	0	0	32.878	0	0	10.9593	0	0	0	0	0	15.6076	0	5.20254	0	0	0	0	0	0	0	0	0
1575	0	0	0	0	100	4.31154	0	34.7705	0	0	35.3448	11.7816	0	0	59.1248	19.7083	0	0	32.7813	10.9271	0	0	0	0	0	31.4899	0	10.4966	0	0	0	0	0	0	0	0	0	0	0	0	0	0	0	0	0	0	38.3269	12.7756	0
1576	0	0	0	0	0	0	0	0	0	0	0	0	0	41.1056	40.8752	27.3269	0	0	0	0	11.4124	0	0	3.80413	46.7388	0	100	48.9129	0	0	0	0	100	0	0	33.3333	0	0	0	0	0	0	0	0	0	0	0	0	0
1577	0	0	47.2102	15.7367	0	0	45.2874	15.0958	64.4219	0	0	21.474	0	0	0	0	48.7024	0	0	16.2341	0	21.2089	29.761	16.99	0	30.853	0	10.2843	0	35.8635	10.9377	15.6004	0	0	40.7778	13.5926	0	0	73.9693	24.6564	0	0	0	0	42.4108	0	0	14.1369	0
1578	32.0478	29.4384	0	20.4954	0	18.1601	0	6.05338	0	0	0	0	29.725	0	0	9.90834	0	33.8378	34.5648	22.8008	16.7163	0	0	5.57211	0	0	0	0	31.3738	0	0	10.4579	0	47.3028	0	15.7676	26.9775	33.3821	0	20.1199	7.23876	0	0	2.41292	0	26.7279	0	8.90929	0
1579	0	0	0	0	0	0	0	0	0	0	0	0	0	0	0	0	0	0	0	0	0	0	0	0	0	0	0	0	0	0	0	0	0	0	0	0	0	0	0	0	0	26.4843	16.9649	14.4831	0	0	0	0	100
1580	0	0	0	0	0	0	0	0	0	0	0	0	0	0	0	0	0	0	0	0	0	0	0	0	0	0	0	0	0	0	0	0	0	0	0	0	0	0	0	0	0	0	0	0	0	0	0	0	0
1581	0	0	0	0	0	0	0	0	0	0	0	0	0	0	18.284	6.09468	0	0	0	0	0	0	0	0	0	0	0	0	0	0	0	0	24.876	0	0	8.29198	0	0	0	0	0	0	0	0	0	0	0	0	0
1582	0	0	0	0	0	0	0	0	0	20.5256	0	6.84188	0	0	0	0	0	0	0	0	0	0	0	0	0	0	0	0	0	0	0	0	0	0	0	0	0	0	0	0	0	0	0	0	0	0	0	0	0
1583	0	0	0	0	0	0	0	0	0	79.4744	0	26.4915	19.3161	0	0	6.43869	0	0	0	0	0	0	0	0	0	0	0	0	0	0	0	0	0	0	0	0	20.7278	0	0	6.90926	14.8594	22.9757	0	12.6117	0	0	0	0	0
1584	0	0	0	0	0	0	0	0	0	0	0	0	0	0	0	0	0	0	0	0	0	34.9349	0	11.645	0	0	0	0	0	0	0	0	0	51.3887	0	17.1296	0	0	0	0	0	0	0	0	0	0	0	0	0
1585	0	0	0	0	0	0	0	0	0	0	0	0	0	0	0	0	0	0	0	0	0	0	0	0	0	100	0	33.3333	0	0	0	0	38.6371	0	0	12.879	0	58.8907	0	19.6302	0	77.0243	0	25.6748	58.4936	100	0	52.8312	0
1586	0	0	0	0	0	0	0	0	100	0	75.4725	58.4908	0	0	81.716	27.2387	0	100	0	33.3333	0	0	58.2705	19.4235	100	0	0	33.3333	0	100	0	33.3333	0	0	0	0	0	0	42.3735	14.1245	85.1406	0	100	61.7135	0	0	0	0	0
1587	0	100	100	66.6667	100	0	0	33.3333	0	0	0	0	80.6839	0	0	26.8946	0	0	0	0	100	0	0	33.3333	0	0	0	0	100	0	100	66.6667	0	0	100	33.3333	79.2722	41.1093	57.6265	59.336	0	0	0	0	0	0	0	0	0
1588	0	0	0	0	0	0	0	0	0	0	0	0	0	100	0	33.3333	0	0	100	33.3333	0	65.0651	0	21.6884	0	0	100	33.3333	0	0	0	0	36.4869	48.6113	0	28.3661	0	0	0	0	0	0	0	0	0	0	0	0	100
1589	0	0	0	0	0	100	100	66.6667	0	0	24.5275	8.17583	0	0	0	0	100	0	0	33.3333	0	0	41.7295	13.9098	0	0	0	0	0	0	0	0	0	0	0	0	0	0	0	0	0	0	0	0	41.5064	0	100	47.1688	0
1590	0	0	0	0	25.7201	100	0	41.9067	56.8744	41.7722	0	32.8822	0	100	38.7931	46.2644	50.7581	0	0	16.9194	0	0	0	0	0	0	0	0	0	100	0	33.3333	42.3354	0	0	14.1118	0	0	0	0	0	100	0	33.3333	55.8298	45.3526	48.9693	50.0506	0
1591	0	0	0	0	0	0	0	0	0	0	0	0	0	0	0	0	0	0	0	0	0	0	0	0	0	0	0	0	88.6602	0	100	62.8867	0	0	68.6009	22.867	0	0	72.9526	24.3175	50.6543	0	0	16.8848	0	0	0	0	0
1592	81.243	100	0	60.4143	0	0	0	0	0	0	0	0	0	0	0	0	0	100	0	33.3333	0	0	0	0	75.694	42.1774	0	39.2904	0	0	0	0	0	0	0	0	74.3678	0	0	24.7893	0	0	100	33.3333	0	54.6474	0	18.2158	0
1593	0	0	100	33.3333	0	0	20.1122	6.70407	0	0	19.0452	6.34839	0	0	0	0	0	0	0	0	0	0	0	0	0	0	0	0	0	0	0	0	0	0	0	0	0	0	0	0	0	0	0	0	0	0	0	0	0
1594	0	0	0	0	0	0	0	0	0	0	0	0	0	0	0	0	49.2419	0	0	16.414	100	0	0	33.3333	0	0	100	33.3333	0	0	0	0	57.6646	100	0	52.5549	0	0	0	0	49.3457	0	0	16.4486	0	0	51.0307	17.0102	0
1595	0	0	0	0	0	0	0	0	0	0	0	0	29.7575	0	0	9.91915	0	0	0	0	0	100	0	33.3333	0	0	0	0	0	0	0	0	0	0	0	0	25.6322	100	0	41.8774	0	0	0	0	0	0	0	0	0
1596	18.757	0	0	6.25235	25.4639	0	0	8.48795	0	58.2278	80.9548	46.3942	0	0	0	0	0	0	0	0	0	0	0	0	0	0	0	0	11.3398	0	0	3.77993	0	0	31.3991	10.4664	0	0	27.0474	9.0158	0	0	0	0	44.1702	0	0	14.7234	0
1597	0	0	0	0	0	0	0	0	43.1256	0	0	14.3752	0	0	0	0	0	0	0	0	0	0	100	33.3333	0	0	0	0	0	0	0	0	0	0	0	0	0	0	0	0	0	0	0	0	0	0	0	0	0
1598	0	0	0	0	0	0	0	0	0	0	0	0	0	0	0	0	0	0	0	0	0	0	0	0	24.306	57.8226	0	27.3762	0	0	0	0	0	0	0	0	0	0	0	0	0	0	0	0	0	0	0	0	0
1599	0	0	0	0	48.816	0	79.8878	42.9013	0	0	0	0	70.2425	0	61.2069	43.8165	0	0	100	33.3333	0	0	0	0	0	0	0	0	0	0	0	0	0	0	0	0	0	0	0	0	0	0	0	0	0	0	0	0	0
1600	32.1024	25.9375	50.2581	36.0993	0	0	0	0	65.662	0	0	21.8873	0	0	0	0	0	36.9022	0	12.3007	0	39.8397	0	13.2799	0	0	100	33.3333	0	19.9758	72.8762	30.9507	33.9072	85.6491	20.3158	46.624	0	0	48.6	16.2	0	0	0	0	0	24.4807	45.6059	23.3622	73.8247
1601	0	0	0	0	0	0	0	0	0	100	0	33.3333	0	74.2748	0	24.7583	100	0	0	33.3333	53.6938	0	74.1012	42.5983	0	0	0	0	0	0	0	0	0	0	0	0	100	100	0	66.6667	0	0	0	0	100	0	0	33.3333	0
1602	0	58.5417	0	19.5139	0	0	0	0	0	0	0	0	100	0	58.5456	52.8485	0	0	0	0	0	33.7034	0	11.2345	41.2801	0	0	13.76	100	0	0	33.3333	0	0	0	0	0	0	0	0	0	73.1827	57.2913	43.4913	0	0	0	0	0
1603	0	0	0	0	0	86.4623	0	28.8208	25.4001	0	88.2651	37.8884	0	0	0	0	0	63.0978	0	21.0326	0	0	0	0	0	0	0	0	0	0	0	0	0	0	35.5079	11.836	0	0	0	0	0	0	0	0	0	46.6988	0	15.5663	0
1604	53.126	0	19.451	24.1923	0	0	0	0	0	0	0	0	0	0	0	0	0	0	0	0	0	0	0	0	0	0	0	0	0	0	0	0	66.0928	0	0	22.0309	0	0	0	0	0	0	0	0	0	0	0	0	0
1605	0	0	0	0	0	0	0	0	0	0	0	0	0	0	0	0	0	0	0	0	0	0	0	0	0	0	0	0	0	0	0	0	0	0	0	0	0	0	0	0	0	0	42.7087	14.2362	0	0	54.3941	18.1314	0
1606	0	15.5208	0	5.17361	0	0	0	0	0	0	0	0	0	9.85222	0	3.28407	0	0	0	0	23.5376	0	16.455	13.3309	0	0	0	0	0	0	27.1238	9.04128	0	0	0	0	0	0	8.17778	2.72593	0	0	0	0	0	0	0	0	26.1753
1607	14.7716	0	0	4.92387	0	0	0	0	8.93785	0	0	2.97928	0	0	0	0	0	0	0	0	0	0	0	0	58.7199	0	0	19.5733	0	35.0574	0	11.6858	0	14.3509	44.1763	19.5091	0	0	0	0	82.545	26.8173	0	36.4541	0	28.8205	0	9.60682	0
1608	0	0	0	0	0	0	0	0	0	0	0	0	0	0	41.4544	13.8181	0	0	0	0	0	0	0	0	0	34.026	0	11.342	0	17.3172	0	5.77241	0	0	0	0	0	0	0	0	17.455	0	0	5.81833	0	0	0	0	0
1609	0	0	30.2909	10.097	0	13.5377	0	4.51258	0	0	11.7349	3.91163	0	15.873	0	5.29101	0	0	0	0	22.7686	26.457	9.44375	19.5564	0	65.974	0	21.9913	0	27.6495	0	9.21652	0	0	0	0	0	0	43.2222	14.4074	0	0	0	0	0	0	0	0	0
1610	45.1659	0	0	15.0553	0	0	16.9755	5.65852	0	50.9957	0	16.9986	42.5156	0	0	14.1719	0	0	51.9743	17.3248	0	11.6974	0	3.89915	0	0	0	0	0	0	0	0	0	0	33.8013	11.2671	0	32.6181	0	10.8727	0	0	14.203	4.73433	0	0	0	0	0
1611	0	0	0	0	0	0	0	0	0	0	0	0	0	33.8448	0	11.2816	54.9268	35.3322	0	30.0863	0	0	0	0	0	0	38.3538	12.7846	40.8397	0	0	13.6132	26.7063	37.7993	0	21.5019	52.4665	0	0	17.4888	0	100	0	33.3333	0	45.118	0	15.0393	0
1612	0	40.3768	0	13.4589	0	0	0	0	57.9751	0	0	19.325	0	0	49.1945	16.3982	0	0	0	0	0	10.774	28.2283	13.0008	100	0	0	33.3333	0	0	43.139	14.3797	0	0	0	0	0	0	68.9527	22.9842	63.0914	0	0	21.0305	23.3878	0	0	7.79594	15.3405
1613	12.5936	0	0	4.19788	56.9231	14.2189	17.287	29.4763	0	0	0	0	0	0	0	0	0	0	0	0	27.1942	0	0	9.06473	0	66.095	0	22.0317	0	0	0	0	0	0	25.6122	8.53741	0	40.1821	0	13.394	0	0	51.3563	17.1188	0	0	77.1267	25.7089	0
1614	0	0	0	0	0	0	0	0	0	21.767	51.6685	24.4785	17.9496	23.1032	0	13.6842	0	0	0	0	0	0	0	0	0	0	18.3797	6.12655	0	0	0	0	34.3456	0	0	11.4485	25.7269	0	0	8.57563	0	0	0	0	0	0	0	0	0
1615	0	32.8413	100	44.2804	0	0	0	0	0	0	0	0	0	0	31.4148	10.4716	0	50.2039	0	16.7346	0	25.044	0	8.34799	0	0	0	0	0	0	27.3767	9.12556	0	0	0	0	0	0	0	0	0	0	0	0	76.6122	0	0	25.5374	84.6595
1616	0	0	0	0	0	85.7811	65.7374	50.5062	42.0249	0	0	14.0083	0	0	0	0	45.0732	0	48.0257	31.033	0	0	0	0	0	0	0	0	59.1603	100	0	53.0534	0	0	0	0	0	0	0	0	0	0	0	0	0	0	0	0	0
1617	0	0	0	0	0	0	0	0	0	0	48.3315	16.1105	39.5349	43.052	0	27.529	0	0	0	0	0	0	0	0	0	0	0	0	0	0	0	0	38.948	0	0	12.9827	0	0	0	0	0	0	0	0	0	0	0	0	0
1618	42.2405	26.7819	0	23.0075	43.0769	0	0	14.359	0	27.2374	0	9.07912	0	0	19.3907	6.46358	0	14.4639	0	4.8213	72.8058	52.4846	71.7717	65.6874	0	33.905	43.2665	25.7238	0	0	29.4843	9.8281	0	62.2007	40.5865	34.2624	21.8066	27.1998	31.0473	26.6846	36.9086	0	34.4407	23.7831	0	54.882	22.8733	25.9185	0
1619	0	0	0	0	0	0	0	0	0	0	0	0	0	0	0	0	0	0	0	0	0	0	0	0	0	0	0	0	0	0	0	0	0	0	0	0	0	0	0	0	0	0	0	0	0	0	0	0	0
1620	0	0	0	0	0	0	0	0	0	0	0	0	0	0	0	0	0	0	0	0	0	0	0	0	0	0	0	0	0	0	43.863	14.621	0	0	0	0	0	0	0	0	0	46.9136	0	15.6379	0	0	0	0	0
1621	0	0	0	0	0	0	0	0	0	0	0	0	0	0	0	0	0	0	0	0	0	0	0	0	0	0	0	0	0	0	0	0	2.98814	0	0	0.996046	0	0	0	0	0	0	0	0	0	0	0	0	0
1622	0	33.6386	41.4527	25.0305	0	0	0	0	0	28.1827	0	9.39423	0	0	0	0	0	0	28.4607	9.48691	0	0	0	0	0	0	0	0	0	0	0	0	0	0	71.0949	23.6983	0	0	0	0	0	0	0	0	0	0	0	0	0
1623	33.86	0	0	11.2867	0	0	0	0	0	0	100	33.3333	0	0	0	0	0	0	0	0	0	0	0	0	0	0	100	33.3333	0	0	0	0	0	43.2335	0	14.4112	0	100	0	33.3333	100	0	0	33.3333	0	0	0	0	0
1624	0	0	0	0	0	0	44.5215	14.8405	68.114	71.8173	0	46.6438	43.7148	0	0	14.5716	0	100	0	33.3333	0	0	0	0	0	0	0	0	74.1492	55.0616	0	43.0703	0	0	0	0	0	0	90.3509	30.117	0	0	100	33.3333	0	0	61.8229	20.6076	53.279
1625	0	0	0	0	34.7742	0	0	11.5914	0	0	0	0	0	100	79.5455	59.8485	100	0	0	33.3333	0	100	0	33.3333	0	56.2571	0	18.7524	0	0	56.137	18.7123	0	56.7665	0	18.9222	100	0	0	33.3333	0	0	0	0	63.8197	0	0	21.2732	0
1626	66.14	0	58.5473	41.5624	0	0	0	0	0	0	0	0	0	0	0	0	0	0	71.5393	23.8464	0	0	0	0	0	0	0	0	0	0	0	0	36.177	0	28.9051	21.694	0	0	9.64912	3.21637	0	53.0864	0	17.6955	0	49.8586	0	16.6195	0
1627	0	0	0	0	65.2258	100	2.42602	55.8839	0	0	0	0	0	0	0	0	0	0	0	0	0	0	0	0	100	0	0	33.3333	25.8508	44.9384	0	23.5964	0	0	0	0	0	0	0	0	0	0	0	0	0	0	0	0	46.721
1628	0	66.3614	0	22.1205	0	0	0	0	0	0	0	0	56.2852	0	0	18.7617	0	0	0	0	100	0	100	66.6667	0	43.7429	0	14.581	0	0	0	0	0	0	0	0	0	0	0	0	0	0	0	0	0	0	0	0	0
1629	0	0	0	0	0	0	53.0525	17.6842	31.886	0	0	10.6287	0	0	20.4545	6.81818	0	0	0	0	0	0	0	0	0	0	0	0	0	0	0	0	60.8349	0	0	20.2783	0	0	0	0	0	0	0	0	36.1803	50.1414	38.1771	41.4996	0
1630	0	0	0	0	0	70.5248	0	23.5083	0	0	100	33.3333	0	0	0	0	44.4255	0	56.0206	33.482	68.144	0	0	22.7147	72.6109	0	85.0851	52.5653	52.6166	0	44.8307	32.4824	0	0	0	0	56.9275	0	0	18.9758	59.2362	72.5731	62.3726	64.7273	0	0	0	0	100
1631	100	0	35.0896	45.0299	0	0	0	0	0	79.4872	0	26.4957	0	24.3332	0	8.11108	0	72.9974	0	24.3325	0	100	0	33.3333	0	0	0	0	0	0	0	0	0	0	36.6044	12.2015	0	77.7633	100	59.2544	0	0	0	0	0	0	0	0	0
1632	0	0	0	0	0	0	0	0	0	0	0	0	63.1835	0	0	21.0612	0	0	0	0	0	0	0	0	0	0	0	0	0	0	0	0	0	0	0	0	0	0	0	0	0	0	0	0	11.4954	0	0	3.83179	0
1633	0	51.6673	0	17.2224	0	0	0	0	0	0	0	0	0	75.6668	8.44729	28.038	0	0	0	0	0	0	77.6677	25.8892	0	48.4626	0	16.1542	0	0	55.1693	18.3898	65.4747	0	63.3956	42.9568	0	0	0	0	0	0	0	0	0	87.3737	0	29.1246	0
1634	0	0	47.4194	15.8065	100	29.4752	0	43.1584	0	0	0	0	0	0	0	0	55.5745	0	43.9794	33.1846	0	0	22.3323	7.44408	0	0	0	0	0	40.4876	0	13.4959	0	0	0	0	0	22.2367	0	7.41223	0	0	0	0	0	0	69.3902	23.1301	0
1635	0	0	0	0	0	0	0	0	100	0	0	33.3333	0	0	0	0	0	0	0	0	31.856	0	0	10.6187	0	0	0	0	0	0	0	0	0	0	0	0	0	0	0	0	0	0	0	0	14.6013	0	0	4.86711	0
1636	0	0	0	0	0	0	100	33.3333	0	20.5128	0	6.83761	0	0	91.5527	30.5176	0	27.0026	0	9.00086	0	0	0	0	0	0	14.9149	4.97164	0	17.536	0	5.84532	0	100	0	33.3333	43.0725	0	0	14.3575	0	27.4269	0	9.14231	0	12.6263	0	4.20875	0
1637	0	0	17.491	5.83035	0	0	0	0	0	0	0	0	36.8165	0	0	12.2722	0	0	0	0	0	0	0	0	0	51.5374	0	17.1791	0	0	0	0	0	0	0	0	0	0	0	0	40.7638	0	37.6274	26.1304	0	0	0	0	0
1638	0	0	0	0	0	0	0	0	0	0	0	0	0	0	0	0	0	0	0	0	0	0	0	0	27.3891	0	0	9.12971	0	41.9764	0	13.9921	0	0	0	0	0	0	0	0	0	0	0	0	0	0	0	0	0
1639	0	48.3327	0	16.1109	0	0	0	0	0	0	0	0	0	0	0	0	0	0	0	0	0	0	0	0	0	0	0	0	47.3834	0	0	15.7945	34.5253	0	0	11.5084	0	0	0	0	0	0	0	0	73.9033	0	30.6098	34.8377	0
1640	0	0	0	0	0	0	0	0	0	20.338	0	6.77933	0	0	0	0	85.254	44.1887	57.5519	62.3315	0	14.554	31.1239	15.226	0	0	69.8113	23.2704	0	0	42.4578	14.1526	0	0	0	0	0	57.3515	0	19.1172	0	0	0	0	0	33.1276	0	11.0425	0
1641	0	0	48.5047	16.1682	61.9079	0	63.2808	41.7296	0	0	0	0	0	82.2331	0	27.411	0	0	0	0	0	0	0	0	29.6289	0	0	9.8763	0	0	0	0	0	0	0	0	42.1629	0	84.7974	42.3201	0	0	0	0	0	0	0	0	0
1642	70.3751	30.1321	0	33.5024	0	57.3857	0	19.1286	0	0	87.1706	29.0569	100	0	0	33.3333	0	0	0	0	0	0	0	0	0	66.2506	0	22.0835	65.4718	0	0	21.8239	0	75.2464	54.0248	43.0904	0	0	0	0	85.0023	56.7823	0	47.2616	0	0	0	0	44.0485
1643	0	0	23.9019	7.96729	0	0	0	0	48.0351	0	0	16.0117	0	0	0	0	0	28.5794	0	9.52648	77.6156	0	68.8761	48.8306	0	0	0	0	0	0	0	0	0	0	0	0	0	0	0	0	0	0	63.5227	21.1742	43.3297	21.458	61.4595	42.0824	0
1644	0	0	0	0	24.0669	0	0	8.02232	0	0	0	0	0	0	0	0	0	0	0	0	0	46.5872	0	15.5291	15.7272	0	0	5.24239	0	0	0	0	42.2288	0	0	14.0763	48.5114	31.2313	0	26.5809	0	0	0	0	0	0	0	0	0
1645	0	0	0	0	0	0	36.7192	12.2397	51.9649	23.3537	0	25.1062	0	0	0	0	0	0	0	0	0	0	0	0	0	0	0	0	0	0	0	0	0	0	0	0	0	0	0	0	0	0	0	0	0	0	0	0	0
1646	29.6249	69.8679	0	33.1643	0	42.6143	0	14.2048	0	28.9627	0	9.65423	0	17.7669	0	5.9223	14.746	0	0	4.91532	22.3844	0	0	7.46146	0	33.7494	0	11.2498	34.5282	0	57.5422	30.6901	0	0	0	0	0	0	0	0	0	27.1293	0	9.04311	0	0	0	0	55.9515
1647	0	0	27.5935	9.19782	0	0	0	0	0	0	0	0	0	0	0	0	0	0	0	0	0	38.8588	0	12.9529	0	0	0	0	0	100	0	33.3333	57.7712	0	45.9752	34.5821	0	11.4172	0	3.80573	0	0	0	0	56.6703	45.4145	0	34.0282	0
1648	0	0	0	0	14.0251	0	0	4.67503	0	27.3456	12.8294	13.3917	0	0	100	33.3333	0	0	42.4481	14.1494	0	0	0	0	54.6439	0	30.1887	28.2775	0	0	0	0	0	0	0	0	0	0	15.2026	5.06755	0	16.0883	36.4773	17.5219	0	0	38.5405	12.8468	0
1649	0	0	0	0	0	0	0	0	0	0	0	0	0	0	0	0	0	27.2319	0	9.0773	0	0	0	0	0	0	0	0	0	0	0	0	0	24.7536	0	8.2512	9.32574	0	0	3.10858	14.9977	0	0	4.99922	0	0	0	0	0
1650	18.2256	24.4602	0	14.2286	0	0	0	0	0	0	0	0	0	0	0	0	0	0	0	0	0	0	0	0	0	60.5263	0	20.1754	0	0	0	0	0	0	0	0	0	0	0	0	100	0	0	33.3333	0	0	0	0	0
1651	0	0	0	0	47.2017	36.1763	0	27.7926	0	31.8293	39.305	23.7114	0	83.8567	0	27.9522	34.2342	0	0	11.4114	80.7174	45.0722	0	41.9299	0	0	0	0	0	40.6602	55.6532	32.1045	0	0	0	0	0	48.8396	31.2409	26.6935	0	0	12.8183	4.27278	0	0	63.314	21.1047	0
1652	0	0	0	0	0	0	27.2077	9.06925	0	0	0	0	0	0	30.5284	10.1761	0	27.0907	0	9.03023	0	0	60.1345	20.0448	50.0462	0	100	50.0154	0	0	0	0	77.0712	0	100	59.0237	33.2823	0	0	11.0941	0	21.8018	0	7.26727	62.9294	0	0	20.9765	0
1653	29.6202	46.9223	100	58.8475	0	0	0	0	73.638	68.1707	0	47.2696	0	0	0	0	0	0	0	0	0	0	0	0	0	0	0	0	73.3157	0	0	24.4386	0	19.9431	0	6.6477	0	0	0	0	0	0	0	0	0	100	0	33.3333	81.5556
1654	0	0	0	0	31.0258	0	72.7923	34.606	0	0	60.695	20.2317	84.5401	0	0	28.18	0	0	0	0	0	54.9278	0	18.3093	0	0	0	0	0	0	0	0	0	0	0	0	0	0	0	0	0	0	0	0	0	0	0	0	0
1655	0	0	0	0	0	0	0	0	0	0	0	0	0	0	0	0	0	72.9093	100	57.6364	0	0	0	0	26.9764	39.4737	0	22.15	0	0	0	0	0	0	0	0	66.7177	51.1604	68.7591	62.2124	0	0	43.3786	14.4595	0	0	0	0	0
1656	0	0	0	0	0	0	0	0	26.362	0	0	8.78733	0	0	0	0	0	0	0	0	0	0	23.988	7.99599	0	0	0	0	0	0	0	0	0	59.023	0	19.6743	0	0	0	0	0	78.1982	0	26.0661	0	0	0	0	0
1657	52.1542	0	0	17.3847	0	0	0	0	0	0	0	0	0	0	69.4716	23.1572	0	0	0	0	0	0	0	0	22.9773	0	0	7.65912	26.6843	59.3398	44.3468	43.457	0	0	0	0	0	0	0	0	0	0	0	0	37.0706	0	36.686	24.5855	0
1658	0	28.6175	0	9.53916	21.7725	63.8237	0	28.5321	0	0	0	0	0	0	0	0	0	0	0	0	19.2826	0	15.8776	11.72	0	0	0	0	0	0	0	0	0	0	0	0	0	0	0	0	0	0	0	0	0	0	0	0	18.4444
1659	0	0	0	0	0	0	0	0	0	0	0	0	15.4599	16.1433	0	10.5344	65.7658	0	0	21.9219	0	0	0	0	0	0	0	0	0	0	0	0	22.9288	21.0339	0	14.6542	0	0	0	0	0	0	43.8031	14.601	0	0	0	0	0
1660	0	0	0	0	0	0	0	0	0	0	0	0	0	0	0	0	0	0	0	0	0	0	0	0	0	15.314	40.266	18.5267	0	100	0	33.3333	0	0	0	0	0	0	0	0	0	0	0	0	0	0	0	0	0
1661	0	0	0	0	0	0	0	0	0	0	0	0	0	0	0	0	0	0	55.1508	18.3836	0	0	0	0	0	0	0	0	0	0	22.8651	7.62172	0	8.74164	0	2.91388	0	0	0	0	0	0	0	0	0	0	0	0	0
1662	0	0	0	0	0	0	0	0	57.7313	0	0	19.2438	0	0	0	0	0	0	0	0	0	17.6307	37.3875	18.3394	0	0	0	0	0	0	0	0	0	0	46.5582	15.5194	0	0	0	0	0	0	0	0	0	0	0	0	0
1663	0	0	0	0	0	0	33.3987	11.1329	0	0	0	0	0	0	0	0	0	0	0	0	30.2738	0	0	10.0913	0	0	0	0	0	0	0	0	0	0	0	0	0	0	0	0	0	100	0	33.3333	0	52.8136	0	17.6045	0
1664	0	0	0	0	0	100	0	33.3333	0	36.9519	0	12.3173	100	0	0	33.3333	0	0	0	0	0	0	0	0	0	0	0	0	0	0	16.7986	5.59955	0	0	0	0	56.3665	0	0	18.7888	0	0	0	0	0	0	100	33.3333	0
1665	0	43.7176	0	14.5725	0	0	0	0	42.2687	0	100	47.4229	0	0	100	33.3333	0	0	12.3527	4.11756	0	23.6934	0	7.89779	0	0	59.734	19.9113	0	0	0	0	0	0	0	0	0	0	47.1454	15.7151	0	0	0	0	100	0	0	33.3333	0
1666	0	0	49.0701	16.3567	65.8448	0	66.6013	44.1487	0	49.702	0	16.5673	0	0	0	0	100	51.6585	0	50.5528	0	0	0	0	100	55.177	0	51.7257	100	0	0	33.3333	100	0	53.4418	51.1473	0	0	0	0	100	0	100	66.6667	0	0	0	0	0
1667	100	0	0	33.3333	0	0	0	0	0	0	0	0	0	100	0	33.3333	0	0	0	0	0	0	62.6125	20.8708	0	0	0	0	0	0	60.3362	20.1121	0	0	0	0	0	0	0	0	0	0	0	0	0	0	0	0	0
1668	0	56.2824	0	18.7608	0	0	0	0	0	0	0	0	0	0	0	0	0	0	32.4966	10.8322	0	0	0	0	0	0	0	0	0	0	0	0	0	91.2584	0	30.4195	0	0	0	0	0	0	0	0	0	47.1864	0	15.7288	0
1669	0	0	50.9299	16.9766	34.1552	0	0	11.3851	0	13.3461	0	4.4487	0	0	0	0	0	48.3415	0	16.1138	69.7262	58.676	0	42.8007	0	29.509	0	9.83634	0	0	0	0	0	0	0	0	43.6335	100	52.8546	65.4961	0	0	0	0	0	0	0	0	100
1670	0	0	0	0	0	0	45.7207	15.2402	51.0337	0	0	17.0112	52.0746	0	0	17.3582	26.507	0	0	8.83565	0	0	0	0	0	0	27.4253	9.14178	22.5027	0	0	7.50089	78.5326	0	0	26.1775	0	0	0	0	34.0917	69.8959	83.3663	62.4513	93.0617	0	0	31.0206	0
1671	0	0	0	0	0	0	0	0	0	0	33.691	11.2303	0	0	57.3936	19.1312	0	0	0	0	0	0	0	0	0	0	0	0	0	0	0	0	0	0	100	33.3333	0	0	0	0	0	0	0	0	0	0	0	0	0
1672	0	0	0	0	0	0	0	0	0	0	0	0	0	55	0	18.3333	0	0	73.9383	24.6461	0	0	0	0	0	0	0	0	0	69.8059	100	56.602	0	0	0	0	0	63.2777	0	21.0926	0	0	0	0	0	62.7834	0	20.9278	0
1673	0	0	41.1902	13.7301	0	57.2278	0	19.0759	0	0	0	0	0	0	0	0	0	0	0	0	0	6.0675	0	2.0225	68.6357	0	0	22.8786	0	0	0	0	0	100	0	33.3333	0	0	0	0	0	0	0	0	0	0	100	33.3333	0
1674	0	100	0	33.3333	0	0	40.0901	13.3634	48.9663	0	0	16.3221	27.8513	0	42.6064	23.4859	0	0	0	0	0	0	0	0	0	0	0	0	0	0	0	0	0	0	0	0	0	0	0	0	0	0	0	0	0	0	0	0	0
1675	0	0	0	0	0	42.7722	0	14.2574	0	100	0	33.3333	0	0	0	0	0	0	26.0617	8.68722	100	93.9325	100	97.9775	0	0	72.5747	24.1916	0	0	0	0	0	0	0	0	100	0	0	33.3333	0	30.1041	0	10.0347	0	0	0	0	100
1676	0	0	0	0	0	0	0	0	0	0	0	0	0	45	0	15	14.2452	0	0	4.74841	0	0	0	0	0	0	0	0	0	30.1941	0	10.0647	0	0	0	0	0	36.7223	0	12.2408	65.9083	0	0	21.9694	0	37.2166	0	12.4055	0
1677	100	0	0	33.3333	100	0	0	33.3333	0	0	33.4086	11.1362	0	0	0	0	0	100	0	33.3333	0	0	0	0	0	0	0	0	0	0	0	0	21.4674	0	0	7.15581	0	0	0	0	0	0	16.6337	5.54458	0	0	0	0	0
1678	0	0	0	0	0	0	0	0	0	0	0	0	0	0	0	0	59.2478	0	0	19.7493	0	0	0	0	31.3643	0	0	10.4548	77.4973	0	0	25.8324	0	0	0	0	0	0	0	0	0	0	0	0	0	0	0	0	0
1679	0	0	58.8098	19.6033	0	0	14.1892	4.72973	0	0	32.9003	10.9668	20.0742	0	0	6.69139	0	0	0	0	0	0	0	0	0	0	0	0	0	0	0	0	0	0	0	0	0	0	0	0	0	0	0	0	6.93834	0	0	2.31278	0
1680	0	49.6143	0	16.5381	0	0	0	0	73.7547	87.2222	0	53.659	0	0	0	0	0	0	12.5517	4.18389	0	58.723	20.2537	26.3256	0	0	63.0866	21.0289	0	100	77.7389	59.2463	0	54.449	0	18.1497	0	0	70.3076	23.4359	0	56.4126	46.5596	34.3241	0	43.0544	61.5521	34.8688	59.1957
1681	0	0	0	0	0	69.7897	24.9889	31.5929	0	0	0	0	0	0	0	0	0	0	0	0	0	0	0	0	0	85.4728	0	28.4909	0	0	0	0	32.8218	0	68.9895	33.9371	0	0	0	0	26.6748	0	0	8.8916	0	0	0	0	0
1682	0	0	0	0	73.1651	0	0	24.3884	0	0	0	0	0	0	45.6299	15.21	0	30.8736	0	10.2912	86.4701	0	0	28.8234	17.8234	0	0	5.94114	0	0	0	0	0	0	0	0	0	0	0	0	0	0	0	0	46.8665	0	0	15.6222	0
1683	67.6976	0	81.5076	49.7351	0	0	0	0	0	0	0	0	0	0	0	0	0	0	0	0	0	0	0	0	0	0	0	0	0	0	0	0	0	0	0	0	0	62.9128	0	20.9709	0	0	0	0	0	24.8536	0	8.28452	0
1684	0	23.6655	0	7.88851	0	0	75.0111	25.0037	0	0	0	0	71.9574	0	0	23.9858	0	0	20.1052	6.70174	0	0	43.7209	14.5736	0	0	0	0	0	0	22.2611	7.42036	52.1766	0	0	17.3922	0	0	0	0	73.3252	11.71	0	28.3451	0	0	0	0	40.8043
1685	0	0	18.4924	6.16414	0	0	0	0	0	0	0	0	0	100	54.3701	51.4567	0	0	0	0	0	0	0	0	34.2068	0	0	11.4023	0	0	0	0	0	0	0	0	71.7782	0	0	23.9261	0	0	30.028	10.0093	0	0	0	0	0
1686	32.3024	26.7201	0	19.6742	26.8349	30.2103	0	19.0151	0	12.7778	0	4.25926	0	0	0	0	100	69.1264	67.3431	78.8232	0	0	0	0	0	0	0	0	0	0	0	0	0	0	13.4123	4.47075	28.2218	0	29.6924	19.3047	0	0	0	0	21.6182	32.0921	38.4479	30.7194	0
1687	0	0	0	0	0	0	0	0	26.2453	0	0	8.74842	0	0	0	0	0	0	0	0	13.5299	41.277	0	18.269	0	14.5272	36.9134	17.1469	100	0	0	33.3333	15.0016	0	0	5.00052	0	12.6151	0	4.20502	0	31.8773	23.4124	18.4299	0	0	0	0	0
1688	0	0	0	0	0	0	0	0	0	0	100	33.3333	28.0426	0	0	9.34753	0	0	0	0	0	0	0	0	0	0	0	0	0	0	0	0	0	45.551	0	15.1837	0	0	0	0	0	0	0	0	31.5153	0	0	10.5051	0
1689	0	0	0	0	0	0	0	0	0	0	0	0	0	0	0	0	0	0	0	0	0	0	36.0254	12.0085	47.9698	0	0	15.9899	0	0	0	0	0	0	17.5982	5.86608	0	24.4721	0	8.15737	0	0	0	0	0	0	0	0	0
1690	22.8186	0	0	7.60619	25.1304	0	0	8.37679	0	0	0	0	0	0	0	0	0	0	0	0	0	0	0	0	0	0	0	0	49.8226	0	29.8714	26.5647	0	63.8346	0	21.2782	0	0	35.2078	11.7359	51.0686	0	0	17.0229	0	0	0	0	0
1691	0	0	0	0	0	0	36.2004	12.0668	0	45.947	0	15.3157	42.4648	100	0	47.4883	70.7232	53.3271	50.6951	58.2485	59.8707	56.9319	0	38.9342	0	0	54.3046	18.1015	0	65.4524	0	21.8175	0	0	0	0	100	0	0	33.3333	0	0	56.1054	18.7018	0	0	48.036	16.012	0
1692	0	73.1527	0	24.3842	0	0	0	0	0	0	0	0	0	0	57.6782	19.2261	0	0	0	0	0	0	100	33.3333	0	0	0	0	0	0	0	0	50.1981	0	0	16.7327	0	0	0	0	0	0	0	0	100	0	0	33.3333	36.8357
1693	28.4369	0	0	9.47897	0	52.6157	0	17.5386	28.7368	0	59.123	29.2866	0	0	0	0	0	0	0	0	0	0	0	0	0	45.904	0	15.3013	27.2169	0	23.4684	16.8951	0	0	0	0	0	44.1464	64.7922	36.3129	0	0	0	0	0	0	0	0	0
1694	0	0	44.5881	14.8627	0	0	0	0	0	0	0	0	0	0	0	0	16.1103	0	12.6798	9.5967	0	0	0	0	64.645	0	0	21.5483	0	0	0	0	0	0	53.8072	17.9357	0	0	0	0	0	31.1593	0	10.3864	0	70.6503	0	23.5501	0
1695	48.7445	0	0	16.2482	0	0	0	0	0	0	0	0	0	0	19.4429	6.48096	0	0	0	0	0	0	0	0	0	0	0	0	0	0	0	0	49.8019	0	0	16.6006	0	0	0	0	48.9314	0	0	16.3105	0	0	0	0	13.7525
1696	0	0	55.4119	18.4706	74.8696	47.3843	0	40.7513	0	0	0	0	0	0	0	0	0	0	0	0	20.5836	20.4539	0	13.6792	0	0	0	0	0	0	0	0	0	28.816	0	9.60534	0	0	0	0	0	0	0	0	0	0	29.3619	9.78729	0
1697	0	26.8473	0	8.9491	0	0	63.7996	21.2665	71.2632	33.9829	0	35.082	57.5352	0	0	19.1784	0	0	0	0	0	0	0	0	0	54.096	0	18.032	0	34.5476	46.6602	27.0693	0	0	0	0	0	0	0	0	0	68.8407	0	22.9469	0	29.3497	0	9.78325	0
1698	0	0	0	0	0	0	0	0	0	0	40.877	13.6257	0	0	22.879	7.62632	13.1664	46.6729	36.6251	32.1548	0	22.6142	0	7.53805	35.355	0	45.6954	27.0168	0	0	0	0	0	0	0	0	0	55.8536	0	18.6179	0	0	43.8946	14.6315	0	0	22.6021	7.53404	49.4118
1699	0	0	0	0	0	0	0	0	0	20.0701	0	6.69005	0	0	0	0	0	0	0	0	19.5456	0	0	6.51521	0	0	0	0	22.9604	0	0	7.65348	0	7.34938	46.1928	17.8474	0	0	0	0	0	0	0	0	0	0	0	0	0
1700	0	0	0	0	0	0	0	0	0	0	0	0	0	0	0	0	0	0	0	0	0	0	0	0	0	0	0	0	0	0	0	0	0	0	0	0	0	0	0	0	27.3025	0	0	9.10084	0	0	0	0	0
1701	0	11.5542	0	3.85139	0	0	0	0	0	0	0	0	0	55.4065	0	18.4688	0	0	0	0	0	12.1282	40.1395	17.4226	0	0	11.3337	3.77789	0	0	0	0	0	0	0	0	0	0	0	0	0	0	0	0	0	17.0092	0	5.66974	0
1702	0	0	0	0	0	0	0	0	0	0	0	0	0	0	0	0	0	34.5085	0	11.5028	0	0	0	0	0	0	0	0	0	0	0	0	0	33.9568	0	11.3189	39.101	15.6283	0	18.2431	0	0	0	0	19.0087	0	0	6.33625	0
1703	0	0	0	0	0	0	0	0	0	0	0	0	22.2222	15.1272	0	12.4498	0	0	0	0	0	0	0	0	0	0	0	0	0	0	0	0	0	0	13.5434	4.51447	0	0	0	0	0	0	0	0	0	0	0	0	0
1704	0	0	0	0	0	0	0	0	0	0	0	0	0	0	0	0	0	0	0	0	15.714	0	0	5.23801	0	0	0	0	0	0	0	0	31.775	0	0	10.5917	0	0	0	0	0	0	34.5775	11.5258	0	0	0	0	0
1705	19.2736	0	0	6.42453	0	0	0	0	22.0374	0	0	7.34581	0	0	32.0451	10.6817	0	65.4915	0	21.8305	0	0	0	0	0	26.4706	0	8.82353	0	0	0	0	0	0	0	0	0	0	0	0	0	0	0	0	0	0	0	0	0
1706	0	0	0	0	0	0	0	0	0	0	0	0	0	0	0	0	0	0	0	0	0	87.8718	0	29.2906	0	0	0	0	0	0	0	0	0	0	0	0	0	0	0	0	0	0	0	0	21.5913	33.557	0	18.3828	0
1707	0	0	0	0	0	0	0	0	77.9626	73.4977	0	50.4868	0	0	0	0	100	0	0	33.3333	0	0	0	0	100	73.5294	0	57.8431	0	0	0	0	0	0	0	0	17.731	0	100	39.2437	0	0	20.8008	6.9336	0	0	0	0	0
1708	0	0	100	33.3333	0	100	100	66.6667	0	0	0	0	0	29.4663	67.9549	32.4737	0	0	0	0	84.286	0	59.8605	48.0488	0	0	0	0	100	100	100	100	68.225	66.0432	0	44.756	0	84.3717	0	28.1239	0	100	0	33.3333	0	0	0	0	100
1709	80.7264	88.4458	0	56.3907	100	0	0	33.3333	0	26.5023	100	42.1674	77.7778	0	0	25.9259	0	0	100	33.3333	0	0	0	0	0	0	88.6663	29.5554	0	0	0	0	0	0	86.4566	28.8189	43.168	0	0	14.3893	72.6975	0	44.6216	39.1064	59.3999	49.4337	100	69.6112	0
1710	0	0	0	0	0	0	0	0	0	0	0	0	0	0	0	0	0	81.2396	0	27.0799	0	0	0	0	0	84.4127	0	28.1376	0	0	0	0	0	0	0	0	0	0	0	0	0	0	0	0	0	0	0	0	0
1711	0	0	100	33.3333	0	0	0	0	0	0	0	0	0	74.3308	0	24.7769	0	0	0	0	0	100	85.569	61.8563	0	0	0	0	0	0	0	0	0	100	0	33.3333	0	100	0	33.3333	0	0	0	0	0	0	0	0	0
1712	58.3641	0	0	19.4547	0	0	0	0	0	100	100	66.6667	0	0	0	0	0	0	0	0	0	0	0	0	0	0	0	0	61.7936	0	0	20.5979	42.5875	0	0	14.1958	0	0	0	0	48.7243	56.0559	0	34.9267	0	0	0	0	32.5762
1713	0	0	0	0	0	0	100	33.3333	0	0	0	0	0	0	0	0	0	0	0	0	0	0	0	0	0	0	0	0	0	0	0	0	0	0	0	0	0	0	100	33.3333	0	0	0	0	0	0	0	0	0
1714	0	0	0	0	100	0	0	33.3333	100	0	0	33.3333	0	0	0	0	0	0	100	33.3333	0	0	0	0	100	15.5873	35.658	50.4151	0	100	100	66.6667	0	0	0	0	100	0	0	33.3333	0	0	100	33.3333	0	0	0	0	0
1715	41.6359	100	0	47.212	0	0	0	0	0	0	0	0	30.4856	0	0	10.1619	0	0	0	0	100	0	0	33.3333	0	0	0	0	0	0	0	0	0	0	0	0	0	0	0	0	0	43.9441	0	14.648	0	0	0	0	0
1716	0	0	0	0	0	100	0	33.3333	0	0	0	0	0	0	0	0	0	0	0	0	0	0	14.431	4.81033	0	0	0	0	38.2064	0	0	12.7355	0	0	0	0	0	0	0	0	0	0	0	0	100	0	100	66.6667	0
1717	0	0	0	0	0	0	0	0	0	0	0	0	0	25.6692	0	8.55639	0	0	0	0	0	0	0	0	0	0	0	0	0	0	0	0	0	0	0	0	0	0	0	0	0	0	0	0	0	0	0	0	67.4238
1718	0	0	0	0	0	0	0	0	0	0	0	0	69.5144	0	0	23.1715	0	18.7604	0	6.25347	0	0	0	0	0	0	0	0	0	0	0	0	0	0	0	0	0	0	0	0	51.2757	0	0	17.0919	0	100	0	33.3333	0
1719	0	0	0	0	0	0	0	0	0	0	0	0	0	0	0	0	0	0	0	0	0	0	0	0	0	0	64.342	21.4473	0	0	0	0	57.4125	0	0	19.1375	0	0	0	0	0	0	0	0	0	0	0	0	0
1720	0	39.349	0	13.1163	0	52.664	44.6111	32.425	19.1733	0	0	6.39109	12.5605	0	29.0622	13.8743	42.7495	0	23.874	22.2078	0	32.9486	0	10.9829	0	63.8465	0	21.2822	67.3897	100	31.7214	66.3704	0	0	69.9324	23.3108	52.165	40.2361	0	30.8004	0	13.038	0	4.346	0	25.6096	0	8.53653	38.8749
1721	57.4871	0	0	19.1624	27.8355	0	0	9.27851	0	0	38.225	12.7417	0	65.8218	0	21.9406	0	0	0	0	0	0	0	0	55.0845	0	0	18.3615	0	0	0	0	0	0	0	0	0	0	62.3853	20.7951	0	0	19.3076	6.43586	71.2281	0	0	23.7427	0
1722	0	0	51.3982	17.1327	0	0	0	0	0	39.8204	0	13.2735	0	0	0	0	0	100	0	33.3333	0	0	0	0	0	0	60.6809	20.227	0	0	35.118	11.706	42.0561	72.5755	0	38.2105	0	43.9375	0	14.6458	0	45.9374	0	15.3125	0	0	100	33.3333	0
1723	0	60.651	0	20.217	0	47.336	0	15.7787	0	0	0	0	0	0	0	0	14.5614	0	11.015	8.52545	0	0	86.8945	28.9648	0	0	0	0	0	0	0	0	0	0	0	0	0	0	0	0	0	0	0	0	0	0	0	0	0
1724	0	0	0	0	34.2155	0	0	11.4052	0	0	0	0	44.7821	0	0	14.9274	0	0	0	0	57.2102	0	0	19.0701	44.9155	0	0	14.9718	0	0	0	0	0	0	0	0	0	0	0	0	46.5334	0	0	15.5111	0	0	0	0	61.1251
1725	6.66339	0	0	2.22113	0	0	0	0	0	0	0	0	0	0	70.9378	23.6459	0	0	0	0	0	14.8216	0	4.94054	0	36.1535	19.1773	18.4436	0	0	0	0	0	0	0	0	0	0	37.6147	12.5382	0	41.0246	80.6924	40.5723	0	0	0	0	0
1726	0	0	48.6018	16.2006	0	0	0	0	15.6025	0	61.775	25.7925	0	34.1782	0	11.3927	42.6892	0	0	14.2297	42.7898	0	13.1055	18.6318	0	0	0	0	32.6103	0	33.1606	21.9236	57.9439	27.4245	0	28.4561	0	15.8264	0	5.27547	0	0	0	0	28.7719	31.8979	0	20.2233	0
1727	0	0	0	0	0	0	39.0496	13.0165	0	0	0	0	0	0	0	0	0	0	65.111	21.7037	0	0	0	0	0	0	0	0	0	0	0	0	0	0	30.0676	10.0225	0	0	0	0	53.4666	0	0	17.8222	0	0	0	0	0
1728	0	0	0	0	0	0	0	0	0	60.1796	0	20.0599	42.6573	0	0	14.2191	0	0	0	0	0	0	0	0	0	0	20.1418	6.71395	0	0	0	0	0	0	0	0	23.9598	0	0	7.98662	0	0	0	0	0	0	0	0	0
1729	35.8495	0	0	11.9498	37.949	0	16.3393	18.0961	65.2243	0	0	21.7414	0	0	0	0	0	0	0	0	0	52.2298	0	17.4099	0	0	0	0	0	0	0	0	0	0	0	0	23.8752	0	0	7.95839	0	0	0	0	0	42.4925	0	14.1642	0
1730	0	41.7855	0	13.9285	0	14.5098	0	4.83661	0	0	38.0446	12.6815	0	0	100	33.3333	31.261	0	0	10.4203	0	0	0	0	0	0	0	0	0	0	96.6341	32.2114	0	0	0	0	0	0	0	0	0	49.9484	0	16.6495	0	0	50.9205	16.9735	44.3946
1731	0	0	0	0	0	0	0	0	0	32.9563	0	10.9854	0	0	0	0	0	0	0	0	0	0	62.3095	20.7698	77.1772	0	0	25.7257	0	0	0	0	48.0394	0	68.9228	38.9874	0	0	0	0	58.0052	0	0	19.3351	0	0	0	0	0
1732	0	0	86.9907	28.9969	0	0	0	0	0	0	0	0	0	46.9359	0	15.6453	0	33.9425	0	11.3142	0	0	0	0	0	17.562	0	5.85399	0	0	0	0	0	0	0	0	0	0	0	0	0	0	45.8099	15.27	31.7726	0	0	10.5909	0
1733	0	0	0	0	0	0	100	33.3333	0	0	0	0	0	0	0	0	0	31.1647	0	10.3882	0	0	0	0	0	36.3843	0	12.1281	0	56.0998	0	18.6999	0	61.4573	0	20.4858	0	0	61.3037	20.4346	0	0	0	0	0	0	0	0	0
1734	0	0	0	0	0	54.0002	0	18.0001	0	0	0	0	0	0	0	0	0	0	0	0	67.9201	0	0	22.64	0	0	0	0	0	0	0	0	0	0	0	0	21.5873	52.1042	0	24.5638	0	0	0	0	68.2274	0	0	22.7425	55.6054
1735	100	0	0	33.3333	100	0	0	33.3333	0	36.3192	44.5979	26.9724	0	0	0	0	0	0	0	0	0	0	0	0	22.8228	0	100	40.9409	0	0	0	0	0	0	0	0	0	17.7856	0	5.92852	0	19.7626	0	6.58755	0	93.3304	0	31.1101	0
1736	0	58.2145	0	19.4048	0	0	0	0	0	0	0	0	100	0	0	33.3333	0	0	75.2782	25.0927	0	100	0	33.3333	0	0	0	0	54.4727	0	0	18.1576	0	0	31.0772	10.3591	0	0	0	0	41.9948	0	0	13.9983	0	0	0	0	0
1737	0	0	13.0093	4.33645	0	0	0	0	100	0	0	33.3333	0	53.0641	0	17.688	68.739	0	0	22.913	32.0799	0	0	10.6933	0	46.0537	0	15.3512	45.5273	0	0	15.1758	51.9606	0	0	17.3202	0	30.1102	0	10.0367	0	30.289	0	10.0963	0	0	49.0795	16.3598	0
1738	0	0	0	0	0	0	0	0	0	30.7245	0	10.2415	0	0	0	0	0	34.8928	24.7218	19.8715	0	0	37.6905	12.5635	0	0	0	0	0	0	0	0	0	38.5427	0	12.8476	78.4127	0	38.6963	39.0363	0	0	54.1901	18.0634	0	0	0	0	0
1739	0	0	0	0	0	31.49	0	10.4967	0	0	17.3574	5.78581	0	0	0	0	0	0	0	0	0	0	0	0	0	0	0	0	0	43.9002	3.36595	15.7554	0	0	0	0	0	0	0	0	0	0	0	0	0	6.66958	0	2.22319	0
1740	66.946	62.3069	26.4723	51.9084	20.6067	0	62.4204	27.6757	0	0	0	0	100	51.1272	34.2375	61.7882	0	0	0	0	0	29.9828	0	9.99428	36.3528	0	100	45.4509	0	0	0	0	41.5453	0	21.8999	21.1484	0	0	0	0	0	0	0	0	39.4548	0	0	13.1516	36.3566
1741	0	0	0	0	0	0	0	0	0	0	0	0	0	0	0	0	0	0	0	0	0	0	0	0	0	30.464	0	10.1547	23.52	0	0	7.84	0	0	0	0	0	0	0	0	17.8041	0	0	5.9347	0	0	0	0	0
1742	0	0	0	0	0	0	0	0	0	34.7533	15.7158	16.823	0	0	0	0	0	0	0	0	0	0	0	0	39.4916	0	0	13.1639	0	0	100	33.3333	0	0	0	0	0	68.1328	0	22.7109	0	46.4505	0	15.4835	0	0	45.369	15.123	0
1743	0	15.5252	0	5.17508	0	0	0	0	0	0	0	0	0	0	29.8545	9.9515	62.4255	100	0	54.1418	66.5901	0	9.21684	25.269	0	0	0	0	0	0	0	0	0	35.5833	0	11.8611	0	0	0	0	40.408	0	0	13.4693	19.9221	41.9263	0	20.6161	19.845
1744	0	0	41.5743	13.8581	0	0	0	0	20.3526	0	0	6.7842	0	20.3704	0	6.79012	0	0	100	33.3333	0	0	0	0	0	0	0	0	0	0	0	0	0	0	0	0	0	0	0	0	0	0	68.128	22.7093	0	0	0	0	0
1745	0	0	0	0	0	0	11.4346	3.81155	0	0	0	0	0	0	0	0	0	0	0	0	0	0	0	0	0	0	0	0	0	0	0	0	28.6352	0	0	9.54507	0	0	0	0	0	0	0	0	0	0	0	0	0
1746	33.054	0	0	11.018	0	0	26.145	8.71499	0	0	0	0	0	0	0	0	0	0	0	0	11.4089	70.0172	0	27.142	24.1556	69.536	0	31.2305	0	0	0	0	0	64.4167	0	21.4722	100	0	0	33.3333	0	53.5495	0	17.8498	0	0	0	0	0
1747	0	22.1679	31.9534	18.0404	0	0	0	0	0	0	0	0	0	0	35.908	11.9693	0	0	0	0	0	0	0	0	0	0	0	0	0	100	0	33.3333	0	0	0	0	0	0	100	33.3333	0	0	0	0	40.6231	58.0737	0	32.8989	43.7984
1748	0	0	0	0	79.3933	100	0	59.7978	79.6474	65.2467	84.2842	76.3927	0	28.5024	0	9.50081	37.5745	0	0	12.5248	22.001	0	90.7832	37.5947	0	0	0	0	76.48	0	0	25.4933	0	0	78.1001	26.0334	0	31.8672	0	10.6224	41.7879	0	31.872	24.5533	0	0	0	0	0
1749	0	0	0	0	0	0	0	0	0	0	0	0	0	0	0	0	0	0	0	0	0	0	0	0	0	0	0	0	0	0	0	0	29.8195	0	0	9.93982	0	0	0	0	0	0	0	0	0	0	54.631	18.2103	0
1750	0	0	0	0	0	0	31.3129	10.4376	0	0	0	0	44.0065	0	0	14.6688	0	52.8798	0	17.6266	0	0	0	0	0	0	45.8922	15.2974	0	0	0	0	0	0	0	0	0	0	0	0	0	0	0	0	0	21.8664	0	7.28879	0
1751	29.9664	0	0	9.98881	0	0	0	0	0	0	0	0	0	0	0	0	0	0	0	0	0	0	0	0	0	0	0	0	0	0	0	0	0	0	0	0	0	0	0	0	0	0	0	0	0	0	0	0	15.3561
1752	0	0	0	0	0	0	0	0	0	0	0	0	0	0	66.7941	22.2647	34.5218	0	0	11.5073	0	0	0	0	0	0	0	0	0	0	0	0	62.3565	0	0	20.7855	100	0	0	33.3333	0	0	0	0	0	0	0	0	0
1753	0	12.6703	0	4.22342	0	0	0	0	41.8097	0	0	13.9366	0	0	0	0	0	0	100	33.3333	0	0	0	0	70.1389	67.8645	0	46.0011	0	100	0	33.3333	0	0	0	0	0	0	63.0233	21.0078	0	0	60.5096	20.1699	0	0	64.1343	21.3781	0
1754	0	0	0	0	74.3148	100	50.1198	74.8115	0	56.3728	100	52.1243	0	0	0	0	0	47.1202	0	15.7067	0	63.4088	100	54.4696	0	0	26.708	8.90266	54.2656	0	29.6659	27.9772	0	100	0	33.3333	0	0	0	0	0	0	0	0	72.7287	0	0	24.2429	0
1755	0	0	0	0	0	0	0	0	0	0	0	0	0	0	0	0	0	0	0	0	100	0	0	33.3333	0	0	19.6743	6.55809	0	0	0	0	0	0	0	0	0	0	0	0	0	0	0	0	0	0	0	0	0
1756	70.0336	0	100	56.6779	0	0	0	0	0	0	0	0	55.9935	100	33.2059	63.0665	0	0	0	0	0	36.5912	0	12.1971	0	0	0	0	0	0	70.3341	23.4447	37.6435	0	100	45.8812	0	0	36.9767	12.3256	0	100	39.4904	46.4968	0	0	35.8657	11.9552	0
1757	0	87.3297	0	29.1099	0	0	0	0	0	0	0	0	0	0	0	0	0	0	0	0	0	0	0	0	29.8611	0	7.72557	12.5289	0	0	0	0	0	0	0	0	0	0	0	0	100	0	0	33.3333	0	78.1336	0	26.0445	84.6439
1758	0	0	0	0	0	0	18.5673	6.18911	0	0	0	0	0	0	0	0	0	0	0	0	0	0	0	0	0	0	0	0	45.7344	0	0	15.2448	0	0	0	0	0	100	0	33.3333	0	0	0	0	0	0	0	0	0
1759	0	0	0	0	25.6852	0	0	8.56174	58.1903	43.6272	0	33.9392	0	0	0	0	65.4782	0	0	21.8261	0	0	0	0	0	32.1355	0	10.7118	0	0	0	0	0	0	0	0	0	0	0	0	0	0	0	0	27.2713	0	0	9.09043	0
1760	66.9355	50.4909	0	39.1421	0	0	0	0	0	0	0	0	0	0	0	0	45.0829	23.6208	31.8599	33.5212	81.3428	40.2432	81.2848	67.6236	0	0	0	0	0	100	0	33.3333	47.8055	75.4337	0	41.0797	52.7989	43.6963	0	32.1651	0	0	38.7477	12.9159	0	0	0	0	0
1761	0	0	100	33.3333	0	0	78.6193	26.2064	0	0	64.0705	21.3568	100	51.7721	0	50.5907	0	0	0	0	0	0	0	0	34.6596	0	100	44.8865	0	0	76.9101	25.6367	0	0	74.2873	24.7624	0	0	100	33.3333	0	19.264	0	6.42133	0	0	100	33.3333	0
1762	33.0645	0	0	11.0215	50.7102	100	0	50.2367	86.5144	0	0	28.8381	0	0	0	0	0	0	0	0	0	0	0	0	0	100	0	33.3333	0	0	0	0	0	0	0	0	0	0	0	0	0	0	0	0	0	0	0	0	0
1763	0	0	0	0	0	0	0	0	0	100	0	33.3333	0	0	29.5518	9.85059	0	76.3792	0	25.4597	0	0	0	0	0	0	0	0	0	0	0	0	0	0	0	0	0	56.3037	0	18.7679	22.7319	24.8	0	15.844	0	85.0467	0	28.3489	0
1764	0	49.5091	0	16.503	0	0	0	0	0	0	0	0	0	0	0	0	0	0	0	0	0	0	0	0	0	0	0	0	100	0	0	33.3333	0	0	0	0	0	0	0	0	0	0	0	0	100	0	0	33.3333	0
1765	0	0	0	0	0	0	0	0	13.4856	0	0	4.4952	0	0	0	0	54.9171	0	0	18.3057	0	0	0	0	16.9802	0	0	5.66006	0	0	0	0	52.1945	24.5663	0	25.5869	47.2011	0	0	15.7337	0	0	48.1402	16.0467	0	0	0	0	100
1766	0	0	0	0	0	0	0	0	0	0	0	0	0	0	0	0	0	0	39.5274	13.1758	18.6572	0	18.7152	12.4575	0	0	0	0	0	0	23.0899	7.69665	0	0	0	0	0	0	0	0	0	0	0	0	0	0	0	0	0
1767	0	0	0	0	49.2898	0	0	16.4299	0	0	35.9295	11.9765	0	0	0	0	0	0	0	0	0	0	0	0	0	0	0	0	0	0	0	0	0	0	25.7127	8.57091	0	0	0	0	0	37.152	0	12.384	0	14.9533	0	4.98442	0
1768	0	0	0	0	0	0	21.3807	7.12689	0	0	0	0	0	0	40.4946	13.4982	0	0	0	0	0	59.7568	0	19.9189	0	0	0	0	0	0	0	0	0	0	0	0	0	0	0	0	0	0	0	0	0	0	0	0	0
1769	0	0	0	0	0	0	0	0	0	0	0	0	0	48.2279	29.9536	26.0605	0	0	28.6127	9.53757	0	0	0	0	48.3602	0	0	16.1201	0	0	0	0	0	0	0	0	0	0	0	0	77.2681	18.784	13.1121	36.3881	0	0	0	0	0
1770	63.4299	24.8211	37.2838	41.8449	0	59.1969	0	19.7323	41.2811	58.5395	82.7797	60.8668	30.809	0	0	10.2697	48.3341	0	0	16.1114	0	0	0	0	0	0	24.6564	8.21881	36.7404	71.4236	0	36.0547	0	0	0	0	5.38389	14.8341	78.8656	33.0279	0	0	0	0	0	0	0	0	0
1771	0	0	0	0	0	0	0	0	0	0	0	0	0	0	0	0	0	62.0915	0	20.6972	0	0	0	0	0	51.5622	0	17.1874	0	0	29.7086	9.90287	65.8842	0	57.2047	41.0296	0	0	0	0	0	0	0	0	65.2098	28.6296	92.4222	62.0872	100
1772	0	0	0	0	0	0	0	0	0	0	0	0	0	0	0	0	0	0	0	0	73.956	0	51.0394	41.6651	0	0	34.4382	11.4794	0	0	0	0	0	100	0	33.3333	0	55.1515	0	18.3838	0	0	18.9019	6.30064	0	0	0	0	0
1773	0	0	14.7718	4.92392	57.4369	0	57.8313	38.4228	0	0	0	0	18.5886	0	0	6.19621	0	0	0	0	0	0	0	0	0	0	0	0	0	0	28.7846	9.59488	0	0	0	0	0	0	0	0	71.5158	0	0	23.8386	0	0	0	0	0
1774	0	75.1789	0	25.0596	0	0	0	0	27.1056	0	0	9.03519	0	0	66.6596	22.2199	0	0	100	33.3333	0	0	0	0	0	0	0	0	0	28.5764	0	9.52547	0	0	0	0	0	0	0	0	0	100	0	33.3333	0	38.3989	0	12.7996	0
1775	8.88743	0	0	2.96248	0	0	0	0	0	0	17.2203	5.74009	0	0	0	0	16.9443	0	0	5.6481	0	0	0	0	0	48.4378	0	16.1459	0	0	0	0	34.1158	0	0	11.3719	20.7583	0	0	6.91943	0	0	0	0	0	0	0	0	0
1776	0	0	0	0	42.5631	0	0	14.1877	0	0	0	0	0	0	0	0	0	37.9085	0	12.6362	0	0	0	0	0	0	0	0	0	0	0	0	0	0	42.7953	14.2651	0	0	0	0	0	0	0	0	0	0	0	0	0
1777	27.6827	0	14.6867	14.1231	0	0	0	0	0	0	0	0	0	100	0	33.3333	0	0	0	0	0	0	48.9606	16.3202	0	0	40.9054	13.6351	0	0	0	0	0	0	0	0	73.8578	0	21.1344	31.6641	0	0	0	0	34.7902	0	7.57781	14.1227	0
1778	0	0	0	0	0	40.8031	42.1687	27.6573	0	11.338	0	3.77933	0	0	0	0	0	0	0	0	26.044	0	0	8.68132	0	0	0	0	28.0617	0	0	9.3539	0	0	0	0	0	30.0144	0	10.0048	0	0	81.0981	27.0327	0	32.9715	0	10.9905	0
1779	0	0	33.2577	11.0859	0	0	0	0	31.6133	30.1225	0	20.5786	50.6024	0	33.3404	27.981	34.7216	0	0	11.5739	0	100	0	33.3333	0	0	0	0	35.1979	0	41.5068	25.5682	0	0	0	0	0	0	0	0	28.4842	0	0	9.49472	0	0	0	0	0
1780	0	0	0	0	0	0	35.537	11.8457	0	0	58.6018	19.5339	0	0	0	0	0	36.3783	100	45.4594	29.7905	0	27.6245	19.1383	0	42.0896	57.201	33.0969	0	0	0	0	25	0	0	8.33333	0	0	41.6607	13.8869	0	14.7985	0	4.93283	0	0	46.4428	15.4809	18.1436
1781	64.3658	0	0	21.4553	0	0	0	0	44.9147	0	0	14.9716	0	0	0	0	0	0	0	0	0	0	0	0	0	0	0	0	0	40.8468	0	13.6156	0	47.4567	60.6771	36.0446	0	0	0	0	0	0	0	0	56.2608	0	0	18.7536	0
1782	0	40.7606	0	13.5869	46.9089	0	40.554	29.1543	0	0	0	0	0	69.4592	0	23.1531	0	0	0	0	26.8779	0	0	8.95929	0	0	0	0	0	0	0	0	51.7894	0	0	17.2631	0	0	0	0	0	0	0	0	0	29.5094	0	9.83645	26.304
1783	0	0	0	0	0	16.775	0	5.59168	0	0	0	0	39.6457	0	0	13.2152	35.2828	63.6217	0	32.9682	0	0	36.3763	12.1254	0	0	0	0	100	30.8997	0	43.6332	0	0	0	0	0	0	0	0	0	0	100	33.3333	0	0	0	0	0
1784	0	25.2041	0	8.40138	0	0	0	0	0	0	0	0	0	0	91.0864	30.3621	0	0	0	0	0	0	0	0	0	0	0	0	0	0	100	33.3333	0	0	0	0	0	0	27.0669	9.02229	14.774	54.9118	0	23.2286	0	0	0	0	0
1785	0	0	0	0	0	0	0	0	37.2831	0	0	12.4277	0	0	0	0	0	0	0	0	0	33.6988	0	11.2329	64.1327	57.9104	42.799	54.9474	0	0	0	0	0	0	0	0	0	0	0	0	0	0	0	0	6.52099	0	0	2.17366	0
1786	0	0	0	0	0	0	0	0	0	71.5342	0	23.8447	0	0	0	0	64.7172	0	0	21.5724	43.3316	0	0	14.4439	35.8673	0	0	11.9558	0	0	0	0	23.2106	27.8972	0	17.036	0	0	0	0	0	0	0	0	0	70.4906	26.2274	32.2394	34.5485
1787	35.6342	0	100	45.2114	53.0911	83.225	0	45.4387	0	0	0	0	60.3543	0	0	20.1181	0	0	0	0	0	0	0	0	0	0	0	0	0	0	0	0	0	0	0	0	100	0	0	33.3333	0	0	0	0	37.2182	0	0	12.4061	0
1788	0	34.0352	0	11.3451	0	0	23.9091	7.96969	0	0	41.3982	13.7994	0	30.5408	8.91356	13.1514	0	0	0	0	0	66.3012	35.9992	34.1001	0	0	0	0	0	0	0	0	0	0	39.3229	13.1076	0	0	0	0	0	30.2897	0	10.0966	0	0	0	0	0
1789	0	0	0	0	0	0	0	0	17.8022	28.4658	0	15.4227	0	0	0	0	0	0	0	0	0	0	0	0	0	0	0	0	0	28.2535	0	9.41783	0	24.646	0	8.21535	0	0	31.2725	10.4242	85.226	0	0	28.4087	0	0	27.3298	9.10994	21.0039
1790	55.199	0	0	18.3997	0	0	0	0	0	0	0	0	0	0	0	0	0	0	0	0	21.4464	0	0	7.14882	0	0	0	0	18.3941	0	0	6.13137	0	0	0	0	0	0	0	0	0	0	51.0633	17.0211	0	0	0	0	0
1791	0	48.3972	51.2411	33.2128	0	0	0	0	0	100	0	33.3333	0	0	0	0	0	0	100	33.3333	0	0	0	0	0	22.4191	19.8205	14.0798	0	0	0	0	0	0	8.89397	2.96466	0	0	0	0	0	22.3122	0	7.43739	0	0	0	0	0
1792	0	0	0	0	0	13.8293	0	4.60978	7.43756	0	0	2.47919	56.4232	0	0	18.8077	0	0	0	0	0	0	0	0	0	0	0	0	0	0	0	0	0	0	0	0	26.7283	78.962	0	35.2301	29.0106	0	0	9.67021	22.036	17.4871	0	13.1744	0
1793	0	0	0	0	0	0	0	0	0	0	0	0	0	0	0	0	0	0	0	0	0	0	0	0	0	0	0	0	0	0	0	0	32.0589	0	30.4225	20.8271	0	0	100	33.3333	0	22.1604	0	7.38679	0	0	0	0	23.7497
1794	0	0	48.7589	16.253	0	0	0	0	0	0	0	0	0	50.6348	17.6218	22.7522	0	0	0	0	0	100	0	33.3333	0	10.7717	0	3.59058	0	0	100	33.3333	0	0	0	0	0	21.038	0	7.01267	0	0	0	0	0	0	23.0268	7.67561	0
1795	0	27.1817	0	9.06055	0	0	0	0	0	0	100	33.3333	0	0	0	0	0	0	0	0	0	0	0	0	0	0	0	0	0	0	0	0	0	0	0	0	0	0	0	0	0	0	0	0	0	0	0	0	0
1796	0	0	0	0	0	0	0	0	20.9436	0	0	6.98119	0	0	0	0	0	0	0	0	0	0	100	33.3333	0	0	0	0	22.1049	0	0	7.36831	0	0	0	0	0	0	0	0	0	0	0	0	0	0	0	0	0
1797	0	0	0	0	0	0	0	0	0	0	0	0	0	49.3652	0	16.4551	0	0	0	0	78.5536	0	0	26.1845	0	0	0	0	0	0	0	0	0	100	0	33.3333	0	0	0	0	0	0	0	0	0	0	0	0	0
1798	44.801	24.4212	0	23.0741	0	86.1707	100	62.0569	71.6189	0	0	23.873	43.5768	0	82.3782	41.985	100	100	0	66.6667	0	0	0	0	100	66.8092	80.1795	82.3296	59.501	0	0	19.8337	67.9411	0	0	22.647	73.2717	0	0	24.4239	70.9894	55.5274	48.9367	58.4845	77.964	82.5129	76.9732	79.15	76.2503
1799	0	0	0	0	0	0	0	0	0	0	0	0	0	0	0	0	0	0	0	0	0	0	0	0	0	0	0	0	0	100	0	33.3333	0	0	60.6835	20.2278	0	0	0	0	0	0	0	0	0	0	0	0	0
1800	100	0	0	33.3333	58.6545	0	0	19.5515	0	71.7071	31.5431	34.4167	0	0	0	0	0	0	67.5536	22.5179	0	47.0033	0	15.6678	0	0	0	0	0	0	70.4415	23.4805	0	0	0	0	0	0	0	0	0	0	0	0	0	0	0	0	0
1801	0	0	0	0	0	0	0	0	0	15.484	19.9534	11.8125	0	0	0	0	0	66.742	0	22.2473	48.1799	0	0	16.06	0	0	0	0	58.1236	0	0	19.3745	0	0	0	0	100	62.3322	0	54.1107	0	34.2505	33.7115	22.654	0	0	0	0	0
1802	0	30.3128	0	10.1043	0	100	56.3723	52.1241	0	0	0	0	25.6698	0	0	8.55661	0	0	0	0	0	0	0	0	0	0	0	0	0	39.8118	0	13.2706	0	64.9435	0	21.6478	0	37.6678	0	12.5559	0	0	0	0	0	0	71.1838	23.7279	0
1803	0	0	0	0	0	0	0	0	0	0	0	0	0	100	100	66.6667	71.6621	0	0	23.8874	0	0	0	0	0	0	52.4888	17.4963	0	0	29.5585	9.85285	0	0	100	33.3333	0	0	100	33.3333	0	0	0	0	0	0	0	0	72.3696
1804	0	0	42.4725	14.1575	0	0	0	0	0	12.8089	0	4.26963	74.3302	0	0	24.7767	0	0	0	0	0	0	70.1253	23.3751	100	0	0	33.3333	0	0	0	0	100	0	0	33.3333	0	0	0	0	100	65.7495	0	55.2498	100	0	0	33.3333	0
1805	0	40.8846	0	13.6282	41.3455	0	0	13.7818	0	0	18.2907	6.09689	0	0	0	0	0	0	0	0	51.8201	0	0	17.2734	0	0	0	0	0	0	0	0	0	0	0	0	0	0	0	0	0	0	0	0	0	100	0	33.3333	0
1806	0	0	0	0	0	0	43.6277	14.5426	0	0	0	0	0	0	0	0	0	33.258	0	11.086	0	0	0	0	0	100	0	33.3333	0	0	0	0	0	35.0565	0	11.6855	0	0	0	0	0	0	21.4407	7.14691	0	0	28.8162	9.6054	0
1807	0	0	57.5275	19.1758	0	0	0	0	0	0	0	0	0	0	0	0	0	0	0	0	0	20.0656	0	6.68852	0	0	0	0	0	6.67762	0	2.22587	0	0	0	0	0	0	0	0	0	0	0	0	0	0	0	0	0
1808	0	28.8026	0	9.60086	0	0	0	0	0	0	30.2128	10.0709	0	0	0	0	28.3379	0	0	9.44596	0	0	0	0	0	0	0	0	41.8764	0	0	13.9588	0	0	0	0	0	0	0	0	0	0	0	0	0	0	0	0	27.6304
1809	0	0	0	0	0	0	0	0	100	0	0	33.3333	0	0	0	0	0	0	32.4464	10.8155	0	32.9311	29.8747	20.9353	0	0	47.5112	15.8371	0	53.5106	0	17.8369	0	0	0	0	0	0	0	0	0	0	44.8478	14.9493	0	0	0	0	0
1810	0	0	100	33.3333	100	0	100	66.6667	0	0	0	0	60.4476	0	36.869	32.4388	0	19.1547	0	6.3849	67.7604	0	0	22.5868	70.9928	0	0	23.6643	0	0	76.3856	25.4619	0	55.9957	60.7015	38.8991	0	0	0	0	0	81.7966	0	27.2655	44.9679	100	21.3352	55.4344	42.8331
1811	0	40.515	0	13.505	0	87.0898	0	29.0299	0	0	0	0	0	84.9033	0	28.3011	0	0	0	0	0	0	0	0	0	0	0	0	100	0	0	33.3333	39.1788	0	0	13.0596	0	0	0	0	0	0	0	0	0	0	0	0	0
1812	78.9064	0	0	26.3021	0	0	0	0	46.9984	0	0	15.6661	0	0	0	0	100	0	0	33.3333	0	0	0	0	0	0	37.3113	12.4371	0	0	0	0	0	0	0	0	73.3781	67.7555	60.2215	67.1184	0	0	0	0	0	0	0	0	0
1813	0	0	0	0	0	0	0	0	0	0	0	0	0	0	36.3951	12.1317	0	35.7356	0	11.9119	0	0	0	0	0	46.3562	0	15.4521	0	0	0	0	0	0	0	0	0	0	28.8151	9.60502	100	0	0	33.3333	35.5193	0	33.608	23.0424	0
1814	0	0	0	0	0	0	0	0	0	0	0	0	0	0	0	0	0	0	100	33.3333	0	0	100	33.3333	0	0	0	0	0	0	0	0	0	44.0043	0	14.6681	0	0	0	0	0	0	0	0	0	0	0	0	57.1669
1815	0	26.7741	0	8.92471	0	0	0	0	53.0016	0	100	51.0005	39.5524	15.0967	0	18.2164	0	0	0	0	0	0	0	0	0	34.8716	0	11.6239	0	0	23.6144	7.87147	21.5379	0	39.2985	20.2788	0	32.2445	0	10.7482	0	0	100	33.3333	0	0	0	0	0
1816	0	0	0	0	0	0	0	0	0	0	0	0	0	0	0	0	0	45.1097	0	15.0366	32.2396	0	0	10.7465	0	0	18.7736	6.25786	0	0	0	0	0	0	0	0	0	0	10.9635	3.65449	0	0	0	0	19.5128	0	0	6.50428	0
1817	0	0	0	0	0	0	0	0	0	100	0	33.3333	0	0	0	0	0	0	0	0	0	100	0	33.3333	0	0	0	0	0	0	0	0	0	0	0	0	0	0	0	0	0	18.2034	0	6.06779	0	0	0	0	0
1818	0	0	0	0	0	12.9102	0	4.30339	0	0	0	0	0	0	0	0	0	0	0	0	0	0	0	0	29.0072	0	0	9.66905	0	0	0	0	0	0	0	0	26.6219	0	0	8.87397	0	0	0	0	0	0	45.0568	15.0189	0
1819	21.0936	32.7108	0	17.9348	0	0	0	0	0	0	0	0	0	0	26.7359	8.91197	0	0	0	0	0	0	0	0	0	18.7722	43.9151	20.8958	0	0	0	0	39.2832	0	0	13.0944	0	0	0	0	0	0	0	0	0	0	0	0	0
1820	0	0	0	0	62.1866	0	40.4651	34.2172	34.8529	0	7.777	14.21	0	0	0	0	62.2477	31.1811	0	31.1429	0	0	38.5041	12.8347	0	0	0	0	38.5131	23.2233	0	20.5788	0	48.7984	45.5574	31.4519	0	83.5055	0	27.8352	0	0	47.1313	15.7104	61.2997	34.7468	0	32.0155	0
1821	0	0	0	0	0	0	0	0	0	30.7147	0	10.2382	66.5076	64.1876	0	43.5651	0	0	53.2822	17.7607	74.2587	0	0	24.7529	0	0	0	0	0	0	0	0	0	0	0	0	100	0	0	33.3333	59.3	48.2811	0	35.8604	0	0	0	0	0
1822	0	0	80.2874	26.7625	0	0	21.4341	7.1447	0	0	0	0	0	35.8124	48.9653	28.2592	0	0	0	0	0	90.1224	0	30.0408	62.56	50.9804	0	37.8468	0	53.2427	0	17.7476	0	0	0	0	0	0	43.4199	14.4733	0	0	0	0	0	0	0	0	0
1823	0	0	0	0	0	22.1689	0	7.38962	30.7713	0	0	10.2571	0	0	0	0	0	17.8403	0	5.94676	0	0	20.5385	6.84617	0	0	0	0	0	0	0	0	0	32.6958	0	10.8986	0	0	0	0	0	51.7189	0	17.2396	0	0	0	0	86.4945
1824	100	36.2481	0	45.416	0	0	0	0	0	0	26.1654	8.72179	0	0	0	0	0	0	0	0	0	0	0	0	0	0	0	0	61.4869	0	58.4361	39.9743	53.8884	0	9.60265	21.1637	0	16.4945	0	5.49815	0	0	0	0	0	37.2412	0	12.4137	0
1825	0	0	0	0	0	52.1008	0	17.3669	0	28.5012	0	9.50039	21.9523	0	0	7.31743	37.7523	0	0	12.5841	0	0	0	0	37.44	0	0	12.48	0	0	41.5639	13.8546	0	0	0	0	0	0	34.375	11.4583	0	0	0	0	38.7003	0	100	46.2334	0
1826	0	0	0	0	0	0	38.1008	12.7003	0	0	0	0	0	0	51.0347	17.0116	0	0	0	0	25.7413	0	0	8.58043	0	49.0196	0	16.3399	0	0	0	0	0	0	0	0	0	0	0	0	0	0	0	0	0	0	0	0	0
1827	0	0	0	0	0	0	0	0	0	0	32.8648	10.9549	0	0	0	0	0	0	46.7178	15.5726	0	0	0	0	0	0	0	0	0	0	0	0	0	18.5058	0	6.1686	0	0	0	0	0	0	0	0	0	0	0	0	13.5055
1828	0	63.7519	0	21.2506	37.8134	0	0	12.6045	34.3758	40.7841	0	25.0533	11.5401	0	0	3.84671	0	50.9786	0	16.9929	0	0	0	0	0	0	100	33.3333	0	0	0	0	46.1116	0	44.84	30.3172	0	0	0	0	40.7	0	52.8687	31.1896	0	0	0	0	0
1829	0	0	19.7126	6.57087	0	25.7303	0	8.57676	0	0	33.1928	11.0643	0	0	0	0	0	0	0	0	0	9.87765	40.9574	16.945	0	0	0	0	0	23.534	0	7.84466	0	0	0	0	0	0	22.2051	7.4017	0	0	0	0	0	28.012	0	9.33732	0
1830	0	0	0	0	0	0	0	0	0	0	0	0	0	57.888	0	19.296	60.9109	0	0	20.3036	0	0	0	0	0	32.7299	0	10.91	48.4016	0	0	16.1339	0	0	0	0	0	41.791	0	13.9303	0	0	0	0	49.3192	0	0	16.4397	0
1831	19.9423	0	0	6.64742	0	0	0	0	0	0	0	0	9.53905	0	39.1332	16.2241	0	0	14.6215	4.87384	0	43.0822	0	14.3607	0	0	0	0	0	14.6311	0	4.87705	27.0349	0	0	9.01163	0	0	32.9437	10.9812	0	0	0	0	0	42.8822	42.5294	28.4705	85.1587
1832	0	17.025	0	5.675	0	0	35.3208	11.7736	69.5528	0	0	23.1843	37.0999	0	0	12.3666	0	0	85.3785	28.4595	78.8822	0	0	26.2941	55.548	0	0	18.516	0	0	60.0986	20.0329	0	0	0	0	59.5584	0	0	19.8528	82.3905	100	32.8036	71.7314	0	0	0	0	0
1833	0	0	0	0	0	0	38.0973	12.6991	0	0	0	0	0	0	0	0	24.9109	0	0	8.30363	0	0	0	0	0	0	0	0	25.6717	18.9344	0	14.8687	0	0	32.3044	10.7681	0	0	0	0	0	0	0	0	0	0	0	0	0
1834	56.0924	0	0	18.6975	0	100	0	33.3333	0	27.6344	0	9.21148	0	0	0	0	0	0	0	0	0	0	0	0	0	0	0	0	0	0	0	0	0	0	0	0	0	41.1559	0	13.7186	0	0	0	0	50.6808	0	8.50589	19.7289	0
1835	0	82.975	100	60.9917	0	0	0	0	0	0	48.5747	16.1916	0	0	0	0	0	0	0	0	0	0	40.9804	13.6601	44.452	67.2701	53.0482	54.9234	0	0	39.9014	13.3005	72.9651	100	0	57.655	40.4416	0	0	13.4805	0	0	0	0	0	0	0	0	0
1836	0	0	0	0	100	0	0	33.3333	0	0	0	0	12.7721	20.4121	0	11.0614	0	0	0	0	21.1178	56.9178	0	26.0119	0	0	0	0	0	0	0	0	0	0	24.4246	8.14153	0	0	0	0	0	0	0	0	0	0	0	0	0
1837	0	0	0	0	0	0	0	0	0	0	51.4253	17.1418	0	0	60.8668	20.2889	14.1782	100	0	38.0594	0	0	0	0	0	0	0	0	0	0	0	0	0	0	43.2711	14.4237	0	0	0	0	17.6095	0	0	5.86982	0	57.1178	0	19.0393	0
1838	0	0	0	0	0	0	26.5819	8.86064	30.4472	72.3656	0	34.2709	0	0	0	0	0	0	0	0	0	0	0	0	0	0	0	0	25.9267	66.4344	0	30.787	0	0	0	0	0	0	67.0563	22.3521	0	0	67.1964	22.3988	0	0	48.9647	16.3216	14.8413
1839	23.9654	0	0	7.98845	0	0	0	0	0	0	0	0	40.589	21.6999	0	20.763	0	0	0	0	0	0	59.0196	19.6732	0	0	46.9518	15.6506	0	0	0	0	0	0	0	0	0	17.053	0	5.68434	0	0	0	0	0	0	0	0	0
1840	0	0	0	0	0	0	0	0	0	0	7.55204	2.51735	0	0	0	0	0	0	0	0	0	7.47153	0	2.49051	0	0	0	0	0	0	0	0	39.4522	56.734	0	32.0621	0	0	0	0	0	0	0	0	17.0073	0	0	5.66911	0
1841	0	0	0	0	0	0	0	0	7.0561	0	0	2.35203	0	0	0	0	14.7091	0	0	4.90305	40	0	0	13.3333	0	0	0	0	0	0	0	0	0	0	46.1902	15.3967	0	0	0	0	0	22.0276	29.1927	17.0734	0	0	0	0	0
1842	0	19.3332	0	6.44439	0	0	0	0	0	0	0	0	0	15.7294	0	5.24312	0	100	0	33.3333	0	0	0	0	0	0	0	0	0	0	0	0	0	0	0	0	15.0463	0	0	5.01545	100	0	0	33.3333	0	0	0	0	18.8121
1843	0	38.1147	47.138	28.4176	11.6008	0	17.4821	9.69429	92.9439	20.6513	0	37.8651	57.0555	0	49.7658	35.6071	0	0	21.0508	7.01693	0	0	0	0	0	17.3026	0	5.76754	0	100	0	33.3333	0	0	0	0	0	15.888	0	5.29601	0	0	0	0	0	0	0	0	0
1844	100	0	0	33.3333	0	0	0	0	0	0	0	0	0	0	0	0	0	0	0	0	0	0	18.6122	6.20406	0	82.6974	0	27.5658	0	0	4.80245	1.60082	21.5595	0	0	7.18651	0	0	24.5625	8.18749	0	0	0	0	16.7802	45.9828	0	20.921	0
1845	0	0	0	0	0	0	0	0	0	0	0	0	0	0	0	0	0	0	0	0	0	0	0	0	0	0	0	0	0	0	0	0	0	0	0	0	0	0	0	0	0	0	0	0	0	0	19.4893	6.49643	0
1846	0	0	0	0	88.3992	0	82.5179	56.9724	0	0	0	0	0	0	0	0	0	0	0	0	0	0	0	0	0	0	0	0	0	0	0	0	0	0	24.277	8.09232	0	0	0	0	0	0	0	0	66.2125	0	0	22.0708	0
1847	0	0	0	0	0	100	0	33.3333	0	0	0	0	42.9445	84.2706	0	42.4051	85.2909	0	0	28.4303	60	0	0	20	100	0	0	33.3333	0	0	0	0	0	43.266	0	14.422	0	0	0	0	0	77.9724	0	25.9908	0	0	0	0	0
1848	0	42.5522	52.862	31.8047	0	0	0	0	0	79.3487	92.448	57.2655	0	0	50.2342	16.7447	0	0	78.9492	26.3164	0	92.5285	81.3878	57.9721	0	0	0	0	100	0	95.1975	65.0658	38.9883	0	29.5328	22.8404	84.9537	84.112	75.4375	81.5011	0	0	70.8073	23.6024	0	54.0172	80.5107	44.8426	81.1879
1849	0	0	0	0	0	0	0	0	0	0	0	0	0	0	0	0	0	0	0	0	0	0	0	0	0	0	100	33.3333	0	0	0	0	0	0	0	0	0	0	0	0	0	0	0	0	0	0	0	0	0
1850	0	0	0	0	0	0	0	0	0	0	0	0	0	0	0	0	0	64.5504	0	21.5168	0	0	0	0	0	0	0	0	0	75.5962	0	25.1987	0	0	0	0	0	0	0	0	0	0	0	0	0	0	0	0	0
1851	59.0687	0	0	19.6896	0	0	0	0	0	0	0	0	0	0	0	0	0	0	0	0	26.7146	0	62.2742	29.6629	26.3463	40.6382	0	22.3282	0	0	0	0	0	0	100	33.3333	0	0	0	0	0	0	0	0	0	0	100	33.3333	0
1852	0	0	42.678	14.226	0	0	72.2062	24.0687	0	75.4158	0	25.1386	0	44.7686	100	48.2562	0	24.9878	0	8.32925	0	0	0	0	0	0	0	0	0	0	0	0	0	53.5344	0	17.8448	0	0	100	33.3333	0	82.4107	0	27.4702	62.5393	39.7099	0	34.083	0
1853	0	0	0	0	71.6825	0	0	23.8942	0	0	0	0	61.3488	0	0	20.4496	100	0	0	33.3333	0	0	0	0	0	0	0	0	79.1336	0	0	26.3779	100	0	0	33.3333	0	46.4361	0	15.4787	50.3345	0	0	16.7782	0	0	0	0	0
1854	0	38.3067	0	12.7689	0	0	0	0	0	0	0	0	0	0	0	0	0	0	50	16.6667	12.8128	100	0	37.6043	29.4118	0	0	9.80392	0	13.6813	100	37.8938	0	0	0	0	52.7076	0	0	17.5692	0	0	0	0	0	0	0	0	0
1855	0	0	0	0	0	0	0	0	0	24.5842	0	8.19475	0	0	0	0	0	0	0	0	0	0	37.7258	12.5753	0	59.3618	100	53.1206	0	0	0	0	0	0	0	0	0	53.5639	0	17.8546	0	0	100	33.3333	37.4607	0	0	12.4869	100
1856	0	61.6933	57.322	39.6718	0	9.56435	0	3.18812	100	0	43.5449	47.8483	38.6512	55.2314	0	31.2942	0	0	0	0	0	0	0	0	0	0	0	0	20.8664	0	0	6.95546	0	0	0	0	0	0	0	0	28.6716	0	0	9.55718	0	0	0	0	0
1857	40.9313	0	0	13.6438	28.3175	0	27.7938	18.7038	0	0	0	0	0	0	0	0	0	10.4619	0	3.4873	60.4727	0	0	20.1576	0	0	0	0	0	0	0	0	0	46.4656	0	15.4885	0	0	0	0	0	0	0	0	0	11.3781	0	3.79269	0
1858	0	0	0	0	0	0	0	0	0	0	56.4551	18.8184	0	0	0	0	0	0	0	0	0	0	0	0	44.2419	0	0	14.7473	0	10.7225	0	3.57416	0	0	0	0	47.2924	0	0	15.7641	0	17.5893	0	5.86312	0	0	0	0	0
1859	0	0	0	0	0	90.4357	0	30.1452	0	0	0	0	0	0	0	0	0	0	50	16.6667	0	0	0	0	0	0	0	0	0	0	0	0	0	0	0	0	0	0	0	0	20.9939	0	0	6.99798	0	48.9121	0	16.304	0
1860	0	0	54.0809	18.027	0	0	0	0	0	25.4385	0	8.47949	76.7075	42.9538	64.1815	61.2809	61.942	0	0	20.6473	0	0	0	0	0	0	41.1212	13.7071	50.1326	0	0	16.7109	48.9644	0	0	16.3215	0	36.298	57.4444	31.2474	0	0	12.5311	4.17703	0	0	70.1708	23.3903	100
1861	0	53.9332	0	17.9777	100	0	0	33.3333	52.3455	0	0	17.4485	0	0	0	0	0	0	0	0	72.3022	0	0	24.1007	68.4604	54.6155	0	41.0253	0	0	77.5929	25.8643	0	0	0	0	0	0	0	0	0	0	0	0	27.687	0	0	9.22899	0
1862	56.7702	0	0	18.9234	0	0	56.5476	18.8492	0	0	19.6168	6.53893	0	0	0	0	0	74.0029	0	24.6676	0	53.3512	53.0102	35.4538	0	0	0	0	0	40.7592	0	13.5864	0	52.882	84.6045	45.8288	0	0	0	0	0	26.4912	23.0731	16.5214	0	0	0	0	0
1863	0	0	0	0	0	0	0	0	0	25.4224	0	8.47412	0	0	0	0	0	0	80.5825	26.8608	0	21.1943	0	7.06477	0	0	55.0701	18.3567	0	59.2408	0	19.7469	0	0	0	0	0	32.5352	42.5556	25.0303	100	0	0	33.3333	0	0	0	0	0
1864	0	0	45.9191	15.3064	0	0	0	0	28.713	0	0	9.57102	23.2925	10.9357	0	11.4094	0	0	0	0	0	0	0	0	0	45.3845	0	15.1282	49.8674	0	0	16.6225	51.0356	0	0	17.0119	0	0	0	0	0	0	0	0	0	0	29.8292	9.94306	0
1865	0	0	0	0	0	0	0	0	0	0	0	0	0	0	35.8185	11.9395	38.058	0	0	12.686	0	0	0	0	0	0	0	0	0	0	0	0	0	0	0	0	0	0	0	0	0	0	0	0	0	100	0	33.3333	0
1866	0	46.0668	0	15.3556	0	0	43.4524	14.4841	0	0	80.3832	26.7944	0	46.1105	0	15.3702	0	25.9971	0	8.6657	0	0	0	0	0	0	0	0	0	0	22.4071	7.46904	0	0	0	0	100	31.1669	0	43.7223	0	4.76327	37.2452	14.0028	19.054	0	0	6.35134	0
1867	0	0	0	0	0	100	0	33.3333	18.9414	49.1392	0	22.6935	0	0	0	0	0	0	0	0	27.6978	0	46.9898	24.8959	0	0	0	0	0	0	0	0	0	47.118	0	15.706	0	0	0	0	0	0	0	0	0	0	0	0	0
1868	0	0	0	0	0	0	0	0	0	0	0	0	0	0	0	0	0	0	19.4175	6.47249	0	0	0	0	31.5396	0	3.80874	11.7828	0	0	0	0	0	0	0	0	0	0	0	0	0	0	0	0	53.259	0	0	17.753	0
1869	43.2298	0	0	14.4099	0	0	0	0	0	0	0	0	0	0	0	0	0	0	0	0	0	25.4545	0	8.48485	0	0	0	0	0	0	0	0	0	0	15.3955	5.13185	0	0	0	0	0	68.7455	27.1507	31.9654	0	0	0	0	0
1870	0	0	36.544	12.1813	18.7617	17.9454	0	12.2357	37.8113	0	38.8149	25.5421	57.787	0	0	19.2623	0	0	0	0	0	0	0	0	0	0	0	0	80.5237	0	40.1936	40.2391	44.2078	0	0	14.7359	0	0	42.0902	14.0301	44.1484	0	0	14.7161	0	63.7367	64.5982	42.7783	0
1871	0	0	0	0	0	0	82.4337	27.4779	0	38.258	0	12.7527	0	56.0199	42.9083	32.9761	0	57.5564	0	19.1855	0	0	0	0	0	26.358	0	8.78601	0	0	0	0	0	0	0	0	47.1839	0	0	15.728	0	0	0	0	0	0	0	0	0
1872	0	0	0	0	42.4704	82.0546	0	41.5084	0	0	0	0	0	0	0	0	0	0	0	0	0	0	72.9589	24.3196	16.4357	0	0	5.47856	0	67.0115	0	22.3372	0	0	0	0	0	35.513	0	11.8377	0	0	0	0	0	0	0	0	49.7006
1873	0	34.5	63.456	32.652	0	0	0	0	34.3739	0	0	11.458	0	0	0	0	0	0	0	0	0	40.7856	0	13.5952	0	0	0	0	0	0	59.8064	19.9355	0	100	0	33.3333	0	0	0	0	0	0	57.2376	19.0792	0	0	0	0	0
1874	0	0	0	0	0	0	0	0	0	5.70562	0	1.90187	0	0	0	0	52.3181	42.4436	0	31.5872	34.7082	0	0	11.5694	53.909	0	55.1226	36.3439	19.4763	0	0	6.49211	46.2813	0	50.1373	32.1395	0	0	17.6271	5.87569	55.8516	0	0	18.6172	0	0	24.1899	8.0633	0
1875	100	0	0	33.3333	0	0	0	0	0	0	30.1367	10.0456	0	0	0	0	0	0	0	0	28.4909	0	0	9.49698	0	0	0	0	0	0	0	0	0	0	0	0	29.6715	0	0	9.89049	0	56.9045	0	18.9682	0	0	0	0	0
1876	0	0	0	0	38.7679	0	0	12.9226	27.8148	56.0364	0	27.9504	0	43.9801	0	14.66	33.0006	0	55.7589	29.5865	0	0	0	0	0	0	0	0	0	10.2276	0	3.4092	0	0	0	0	0	17.113	0	5.70435	0	0	0	0	0	36.2633	11.2119	15.8251	50.2994
1877	0	0	0	0	0	0	17.5663	5.85542	0	0	0	0	42.213	0	57.0917	33.1016	0	0	44.2411	14.747	0	0	0	0	0	73.642	0	24.5473	0	0	0	0	0	0	0	0	0	0	0	0	0	0	0	0	0	0	0	0	0
1878	0	0	0	0	0	0	0	0	0	0	0	0	0	0	0	0	0	0	0	0	0	0	27.0411	9.0137	0	0	44.8774	14.9591	0	0	0	0	0	0	49.8627	16.6209	0	0	40.2827	13.4276	0	0	42.7624	14.2541	0	0	0	0	0
1879	0	65.5	0	21.8333	0	0	0	0	0	0	31.0484	10.3495	0	0	0	0	14.6813	0	0	4.89375	36.8008	59.2144	0	32.0051	29.6553	0	0	9.8851	0	22.7609	0	7.58695	9.51093	0	0	3.17031	23.1446	47.3739	0	23.5062	0	43.0955	0	14.3652	0	0	0	0	0
1880	8.38689	0	54.5269	20.9713	0	0	0	0	0	0	0	0	0	0	37.6943	12.5648	0	0	0	0	0	0	0	0	0	0	0	0	54.3474	0	0	18.1158	0	0	0	0	0	0	0	0	0	0	0	0	0	0	0	0	30.6539
1881	0	0	0	0	27.6013	0	0	9.20042	0	0	0	0	74.2048	20.1218	0	31.4422	0	31.5034	0	10.5011	0	0	24.641	8.21366	0	0	40.7174	13.5725	0	0	37.0246	12.3415	0	37.1962	0	12.3987	0	0	0	0	0	0	0	0	0	0	24.159	8.05301	0
1882	0	0	0	0	0	0	0	0	0	0	0	0	0	0	0	0	0	51.8322	75.4722	42.4348	37.4889	0	0	12.4963	0	0	0	0	0	0	0	0	65.8919	0	54.4162	40.1027	0	0	0	0	31.8016	0	51.1793	27.6603	0	53.5798	0	17.8599	0
1883	0	0	0	0	0	54.3429	0	18.1143	0	61.5138	28.6997	30.0712	0	0	0	0	100	0	0	33.3333	0	0	0	0	0	38.4752	0	12.8251	0	0	0	0	0	0	0	0	0	0	49.9214	16.6405	0	0	0	0	0	0	0	0	0
1884	53.0045	0	13.9895	22.3313	0	0	68.8703	22.9568	38.4996	0	0	12.8332	0	0	0	0	0	0	0	0	44.0613	79.5271	0	41.1961	0	0	0	0	0	100	0	33.3333	0	0	0	0	0	0	36.0829	12.0276	0	0	0	0	62.8912	0	75.841	46.2441	69.3461
1885	0	100	0	33.3333	0	45.6571	0	15.219	17.7636	0	45.5291	21.0976	0	0	25.0248	8.3416	0	0	0	0	0	0	75.359	25.1197	100	61.5248	0	53.8416	45.6526	0	42.0582	29.2369	34.1081	0	0	11.3694	0	0	0	0	0	0	24.1814	8.06045	29.5895	46.4202	0	25.3366	0
1886	0	0	31.4836	10.4945	72.3987	0	0	24.1329	0	0	0	0	0	46.6058	0	15.5353	0	0	0	0	0	0	0	0	0	0	59.2826	19.7609	0	0	0	0	0	36.3209	0	12.107	0	0	0	0	0	100	0	33.3333	0	0	0	0	0
1887	0	0	0	0	0	0	0	0	0	38.4862	0	12.8287	0	0	0	0	0	0	0	0	0	20.4729	0	6.82429	0	0	0	0	0	0	0	0	0	0	45.5838	15.1946	100	0	0	33.3333	68.1984	0	24.6393	30.9459	7.51931	0	0	2.50644	0
1888	0	0	0	0	0	0	0	0	43.7367	0	25.7712	23.1693	0	0	0	0	0	0	0	0	18.4497	0	0	6.14992	0	0	0	0	0	0	20.9172	6.97241	0	0	0	0	0	100	13.9957	37.9986	0	0	0	0	0	0	0	0	0
1889	38.6086	0	0	12.8695	0	0	31.1297	10.3766	0	0	0	0	25.7952	33.2725	37.2808	32.1162	0	16.6643	24.5278	13.7307	0	0	0	0	0	0	0	0	0	0	0	0	0	26.4829	0	8.82763	0	0	0	0	0	0	0	0	0	0	0	0	0
1890	0	38.7075	23.0716	20.593	0	0	0	0	0	0	0	0	0	0	0	0	0	0	0	0	0	0	0	0	80.8518	48.1954	0	43.0158	0	17.0365	0	5.67882	0	0	63.1563	21.0521	9.79133	0	0	3.26378	0	0	0	0	0	68.4982	18.0098	28.836	35.1839
1891	0	0	0	0	35.1555	0	0	11.7185	0	0	100	33.3333	15.2941	0	0	5.09804	0	0	0	0	0	0	0	0	0	0	0	0	45.5173	0	41.6069	29.0414	0	0	0	0	0	0	0	0	14.0406	35.5917	51.0389	33.557	0	0	0	0	0
1892	15.1154	0	22.4711	12.5288	0	9.05882	0	3.01961	0	0	0	0	0	0	0	0	28.7	0	0	9.56665	0	0	0	0	0	0	0	0	0	0	0	0	0	0	0	0	0	0	0	0	0	0	0	0	48.3743	0	0	16.1248	0
1893	0	0	0	0	0	0	0	0	0	15.3497	0	5.11656	0	0	0	0	0	0	0	0	0	41.6667	65.2159	35.6275	0	15.9356	0	5.31186	15.3169	0	0	5.10563	0	0	0	0	0	54.447	0	18.149	0	0	0	0	0	0	8.35001	2.78334	0
1894	0	0	0	0	0	0	0	0	0	0	0	0	0	0	0	0	0	0	0	0	39.4095	0	0	13.1365	0	0	38.6353	12.8784	0	43.0502	0	14.3501	55.9652	36.9362	36.8437	43.2484	0	0	0	0	0	0	0	0	0	0	0	0	0
1895	32.4864	0	0	10.8288	0	0	28.3708	9.45693	50.373	0	0	16.791	0	0	0	0	0	0	55.7351	18.5784	0	58.3333	0	19.4444	0	0	0	0	0	0	58.3931	19.4644	0	0	0	0	48.7426	0	100	49.5809	27.3401	0	0	9.11336	0	0	0	0	0
1896	0	61.2925	54.4573	38.5833	0	0	0	0	0	0	0	0	84.7059	100	70.4766	85.0608	0	0	0	0	0	0	0	0	0	0	0	0	39.1658	0	0	13.0553	0	0	0	0	0	0	0	0	0	0	0	0	0	0	73.6402	24.5467	0
1897	0	0	0	0	0	0	0	0	0	0	0	0	0	0	0	0	0	100	0	33.3333	60.5905	0	0	20.1968	0	23.9311	0	7.97705	0	0	0	0	44.0348	0	0	14.6783	0	0	0	0	58.6193	64.4083	43.8732	55.6336	0	31.5018	0	10.5006	0
1898	52.3982	0	0	17.4661	64.8445	90.9412	71.6292	75.805	49.627	84.6503	0	44.7591	0	0	0	0	71.3	0	44.2649	38.5217	0	0	34.7841	11.5947	0	0	0	0	0	39.9133	0	13.3044	0	0	0	0	41.466	0	0	13.822	0	0	0	0	0	0	0	0	0
1899	0	0	0	0	0	0	0	0	0	0	0	0	0	0	29.5234	9.84115	0	0	0	0	0	0	0	0	19.1482	11.9378	61.3647	30.8169	0	0	0	0	0	63.0638	0	21.0213	0	45.553	0	15.1843	0	0	5.08791	1.69597	51.6257	0	0	17.2086	64.8161
1900	0	0	0	0	0	0	0	0	0	0	69.3453	23.1151	0	0	0	0	0	0	0	0	0	0	0	0	0	0	0	0	0	0	42.2409	14.0803	0	0	0	0	0	0	0	0	0	0	0	0	0	0	0	0	0
1901	14.5316	0	0	4.84388	0	0	0	0	0	8.34084	0	2.78028	0	0	0	0	0	0	0	0	0	0	0	0	0	0	0	0	0	0	0	0	0	0	0	0	0	0	28.9669	9.65563	0	0	0	0	0	13.6037	0	4.53458	0
1902	0	0	0	0	19.338	0	0	6.44599	0	0	19.9716	6.65721	22.6747	0	0	7.55824	0	0	0	0	0	22.8418	0	7.61393	0	0	0	0	42.547	41.6454	28.7675	37.6533	53.8634	0	34.8174	29.5603	0	0	0	0	0	0	0	0	0	0	0	0	0
1903	0	35.3217	0	11.7739	0	100	100	66.6667	0	0	0	0	0	0	41.0139	13.6713	0	0	62.0802	20.6934	0	0	0	0	0	65.9516	0	21.9839	0	0	0	0	0	0	0	0	0	27.2619	0	9.08731	0	83.702	16.4881	33.3967	20.9193	0	0	6.97309	0
1904	0	0	0	0	0	0	0	0	100	28.049	0	42.683	0	0	0	0	0	0	0	0	30.9199	0	0	10.3066	23.6321	0	37.9077	20.5133	0	0	0	0	0	0	0	0	0	0	0	0	0	0	0	0	0	86.3963	0	28.7988	0
1905	0	0	0	0	40.6504	0	0	13.5501	0	0	0	0	33.8609	42.4365	0	25.4325	100	0	0	33.3333	0	77.1582	100	59.0527	0	34.0484	0	11.3495	0	0	0	0	0	21.3752	0	7.12505	100	0	43.4172	47.8057	0	0	0	0	0	0	76.4312	25.4771	54.2039
1906	0	0	100	33.3333	0	0	0	0	0	0	0	0	0	0	0	0	0	0	0	0	0	0	0	0	76.3679	0	0	25.456	57.453	58.3546	28.9916	48.2664	46.1366	0	65.1826	37.1064	0	0	0	0	100	0	83.5119	61.1706	79.0807	0	0	26.3602	0
1907	0	23.6046	0	7.8682	0	0	0	0	0	63.6102	0	21.2034	0	57.5635	0	19.1878	0	100	37.9198	45.9733	69.0801	0	0	23.0267	0	0	0	0	0	0	0	0	0	0	0	0	0	19.2591	0	6.41969	0	0	0	0	0	0	0	0	45.7961
1908	85.4684	0	0	28.4895	0	0	0	0	0	0	0	0	0	0	0	0	0	0	0	0	0	0	0	0	0	0	62.0923	20.6974	0	0	0	0	0	78.6248	0	26.2083	0	0	0	0	0	0	0	0	0	0	23.5688	7.85625	0
1909	0	41.0737	0	13.6912	40.0116	0	0	13.3372	0	0	10.6831	3.56102	43.4643	0	58.9861	34.1501	0	0	0	0	0	0	0	0	0	0	0	0	0	0	0	0	0	0	0	0	0	53.479	27.6159	27.0316	0	16.298	0	5.43268	0	0	0	0	0
1910	0	0	0	0	0	61.3567	35.5067	32.2878	35.2159	0	0	11.7386	0	13.9572	0	4.65239	0	13.796	30.0609	14.619	0	0	62.5909	20.8636	0	68.9226	0	22.9742	78.0297	0	47.7872	41.939	43.6075	0	19.2524	20.9533	0	0	0	0	59.5	0	0	19.8333	0	31.7481	44.9892	25.5791	0
1911	67.5345	0	0	22.5115	0	0	0	0	0	53.7308	72.1995	41.9768	0	0	0	0	70.8185	0	0	23.6062	68.9855	0	0	22.9952	0	0	0	0	0	0	0	0	0	0	0	0	68.0011	0	0	22.667	0	0	0	0	76.6845	0	0	25.5615	0
1912	0	0	0	0	66.2957	0	0	22.0986	0	0	0	0	0	86.0428	0	28.6809	0	86.204	0	28.7347	0	0	0	0	48.7672	0	0	16.2557	0	0	0	0	0	0	0	0	0	0	0	0	0	14.8021	39.6363	18.1461	0	0	0	0	35.4101
1913	0	0	51.7943	17.2648	0	38.6433	25.9314	21.5249	0	0	0	0	19.4977	0	0	6.49922	0	0	61.5104	20.5035	0	100	0	33.3333	0	0	67.7743	22.5914	0	0	0	0	0	0	0	0	0	0	0	0	0	0	0	0	0	0	0	0	0
1914	0	0	0	0	0	0	0	0	0	0	0	0	0	0	0	0	0	0	0	0	0	0	37.4091	12.4697	0	0	0	0	0	0	52.2128	17.4043	0	0	0	0	0	0	0	0	0	0	0	0	0	0	0	0	0
1915	32.4655	0	0	10.8218	0	0	0	0	0	0	0	0	29.6012	0	0	9.86708	0	0	0	0	0	0	0	0	0	0	0	0	21.9703	89.8409	0	37.2704	34.4604	100	22.0221	52.1608	31.9989	0	0	10.6663	0	0	0	0	0	0	0	0	0
1916	0	0	0	0	33.7043	0	0	11.2348	0	23.997	7.8332	10.6101	0	0	0	0	29.1815	0	0	9.72716	0	0	0	0	51.2328	0	0	17.0776	0	10.1591	0	3.38636	0	0	0	0	0	100	0	33.3333	40.5	0	0	13.5	23.3155	42.3308	0	21.8821	64.5899
1917	0	0	0	0	0	0	0	0	0	0	0	0	0	0	100	33.3333	0	0	0	0	31.0145	0	0	10.3382	0	0	32.2257	10.7419	0	0	0	0	0	0	0	0	0	0	100	33.3333	0	0	0	0	0	25.9212	55.0108	26.9773	0
1918	0	100	48.2057	49.4019	0	0	0	0	0	0	0	0	0	0	0	0	0	0	8.42875	2.80958	0	0	0	0	0	0	0	0	0	0	0	0	0	0	0	0	0	0	0	0	0	0	60.3637	20.1212	0	0	0	0	0
1919	0	0	0	0	0	0	38.5618	12.8539	64.7841	22.2722	19.9673	35.6745	50.9011	0	0	16.967	0	0	0	0	0	0	0	0	0	31.0774	0	10.3591	0	0	0	0	21.9321	0	58.7255	26.8859	0	0	0	0	0	85.1979	0	28.3993	0	0	0	0	0
1920	21.7377	0	0	7.24592	57.3411	14.2475	0	23.8629	0	0	0	0	0	0	23.3804	7.79346	70.748	0	0	23.5827	0	53.3711	0	17.7904	70.0859	28.5714	0	32.8858	42.7653	0	0	14.2551	0	28.5197	0	9.50656	19.7828	0	0	6.59426	13.5354	0	0	4.51178	37.8852	0	0	12.6284	0
1921	0	0	0	0	0	0	0	0	0	0	0	0	0	100	0	33.3333	0	50.6977	0	16.8992	0	0	70.9338	23.6446	0	0	0	0	0	64.034	62.151	42.0616	0	0	0	0	0	0	0	0	0	0	0	0	0	0	0	0	0
1922	0	59.8376	0	19.9459	0	18.2592	0	6.08639	65.967	0	0	21.989	0	0	0	0	0	0	0	0	0	0	0	0	0	0	0	0	0	0	0	0	0	0	0	0	32.7386	45.7536	0	26.1641	0	0	0	0	0	0	38.6014	12.8671	0
1923	78.2623	0	49.9852	42.7491	0	0	74.9257	24.9752	0	100	0	33.3333	0	0	0	0	0	0	0	0	44.5915	0	0	14.8638	0	0	37.6243	12.5414	0	0	0	0	0	0	0	0	0	0	0	0	0	0	0	0	44.7024	0	0	14.9008	0
1924	0	0	16.6221	5.54071	42.6589	0	0	14.2196	0	0	0	0	0	0	0	0	29.252	0	69.5665	32.9395	0	0	0	0	0	71.4286	0	23.8095	57.2347	0	0	19.0782	0	0	0	0	0	54.2464	57.1567	37.1343	45.5758	59.4817	0	35.0191	0	92.7536	0	30.9179	0
1925	0	0	0	0	0	46.8028	0	15.6009	0	0	0	0	0	0	0	0	0	0	0	0	55.4085	0	0	18.4695	0	0	0	0	0	35.966	37.849	24.605	35.0877	71.4803	100	68.856	0	0	0	0	0	40.5183	100	46.8394	0	0	12.1989	4.0663	0
1926	0	0	0	0	0	0	0	0	34.033	0	30.9326	21.6552	0	0	18.5173	6.17242	0	0	0	0	0	0	0	0	29.9141	0	0	9.97138	0	0	0	0	64.9123	0	0	21.6374	8.65012	0	0	2.88337	0	0	0	0	0	0	0	0	100
1927	0	40.1624	0	13.3875	0	0	25.0743	8.35811	0	0	0	0	89.1385	0	0	29.7128	0	0	30.4335	10.1445	0	0	29.0662	9.68872	0	0	38.9227	12.9742	0	0	0	0	0	0	0	0	0	0	42.8433	14.2811	0	0	0	0	17.4124	0	0	5.80414	0
1928	0	0	0	0	0	0	0	0	0	0	69.0674	23.0225	0	0	58.1024	19.3675	0	0	0	0	0	0	0	0	0	0	23.453	7.81768	0	0	0	0	0	0	0	0	0	0	0	0	0	0	0	0	0	7.24638	0	2.41546	0
1929	0	0	33.3927	11.1309	0	20.6905	0	6.89683	0	0	0	0	10.8615	0	0	3.62051	0	49.3023	0	16.4341	0	46.6289	0	15.543	0	0	0	0	0	0	0	0	0	0	0	0	38.8285	0	0	12.9428	40.8889	0	0	13.6296	0	0	49.1997	16.3999	0
1930	52.1802	0	0	17.3934	0	0	41.8847	13.9616	0	0	0	0	0	0	0	0	0	0	0	0	53.3634	0	71.5962	41.6532	0	51.7821	0	17.2607	0	18.8669	0	6.28897	25.1617	68.3555	0	31.1724	0	27.1201	0	9.04003	0	0	0	0	62.1509	19.2576	0	27.1362	0
1931	0	0	0	0	0	31.8052	0	10.6017	39.5145	0	0	13.1715	0	0	0	0	20.5653	0	0	6.85509	0	0	0	0	0	0	0	0	100	0	51.8997	50.6332	0	0	0	0	0	0	22.4285	7.47616	0	25.1508	0	8.3836	0	0	0	0	0
1932	0	0	0	0	37.162	0	0	12.3873	0	56.8182	0	18.9394	41.229	0	0	13.743	14.1031	84.5118	66.6038	55.0729	0	0	0	0	0	0	0	0	0	31.6676	0	10.5559	0	0	40.3519	13.4506	0	35.1594	0	11.7198	0	0	0	0	0	0	0	0	0
1933	0	100	23.4426	41.1475	0	0	0	0	0	0	0	0	0	100	0	33.3333	0	0	0	0	0	0	0	0	100	0	0	33.3333	0	0	0	0	0	0	34.4965	11.4988	46.5192	0	0	15.5064	0	0	74.2926	24.7642	0	0	0	0	0
1934	0	0	0	0	0	0	0	0	0	33.9262	39.7222	24.5495	0	0	48.8648	16.2883	0	0	0	0	46.6366	59.3958	28.4038	44.8121	0	16.2408	0	5.41358	0	0	0	0	0	0	0	0	0	0	0	0	0	12.6934	0	4.23114	17.776	0	46.1782	21.3181	0
1935	0	0	0	0	26.7391	0	58.1153	28.2848	20.3386	0	0	6.77955	47.4098	0	0	15.8033	0	0	0	0	0	0	0	0	0	0	0	0	0	0	48.1003	16.0334	74.8383	0	0	24.9461	0	0	0	0	0	0	0	0	0	29.3987	0	9.79955	0
1936	47.8198	0	76.5574	41.4591	0	0	0	0	0	0	0	0	0	0	0	0	0	0	0	0	0	40.6042	0	13.5347	0	0	37.8334	12.6111	0	0	0	0	0	0	0	0	0	17.8935	0	5.9645	0	0	0	0	0	0	0	0	79.9661
1937	0	0	0	0	36.0989	0	0	12.033	0	0	0	0	0	0	51.1352	17.0451	65.3316	0	0	21.7772	0	0	0	0	0	31.9771	62.1666	31.3812	0	0	0	0	0	0	0	0	0	0	47.9915	15.9972	100	62.1558	25.7074	62.621	20.0731	0	0	6.69103	20.0339
1938	0	0	0	0	0	68.1948	0	22.7316	0	9.2556	60.2778	23.1778	0	0	0	0	0	15.4882	0	5.16274	0	0	0	0	0	0	0	0	0	49.4655	0	16.4885	0	0	0	0	53.4808	0	0	17.8269	0	0	0	0	0	0	53.8218	17.9406	0
1939	0	0	0	0	0	0	0	0	40.1469	0	0	13.3823	11.3612	0	0	3.78707	0	0	33.3962	11.1321	0	0	0	0	0	0	0	0	0	0	0	0	0	31.6445	25.1516	18.932	0	19.827	29.58	16.469	0	0	0	0	0	51.3437	0	17.1146	0
1940	11.1231	0	78.0267	29.7166	0	0	17.5521	5.85069	0	0	0	0	0	37.7551	0	12.585	0	0	0	0	30.1149	50.9756	60.006	47.0322	50.835	0	0	16.945	0	0	0	0	0	0	0	0	0	0	0	0	0	67.3178	0	22.4393	0	0	0	0	0
1941	0	23.2975	0	7.76584	0	0	8.41479	2.80493	0	48.1398	0	16.0466	0	0	0	0	0	0	0	0	0	0	0	0	0	0	0	0	13.8534	0	73.4367	29.0967	0	0	0	0	0	0	0	0	0	0	0	0	0	0	0	0	0
1942	0	0	0	0	0	0	0	0	0	0	0	0	0	0	0	0	0	54.3774	0	18.1258	0	0	0	0	0	40.7496	31.815	24.1882	19.2334	0	0	6.41112	36.066	0	0	12.022	0	0	36.0037	12.0012	0	0	39.7104	13.2368	0	0	0	0	85.218
1943	0	32.3995	0	10.7998	42.2291	100	0	47.4097	0	0	0	0	0	62.2449	51.6952	37.98	0	0	48.5974	16.1991	69.8851	0	0	23.295	0	0	0	0	0	0	0	0	0	0	27.0768	9.02561	0	0	0	0	100	0	0	33.3333	23.9625	0	100	41.3208	0
1944	34.8328	0	0	11.6109	0	0	0	0	0	0	0	0	0	0	0	0	0	0	0	0	0	0	0	0	0	0	0	0	0	0	0	0	0	0	0	0	37.6905	0	0	12.5635	0	23.0465	0	7.68215	0	0	0	0	0
1945	0	0	0	0	0	0	0	0	0	51.8602	37.5	29.7867	0	0	0	0	0	0	0	0	0	23.6585	0	7.88618	20.1904	59.2504	0	26.4803	0	23.6232	0	7.8744	0	0	0	0	0	39.0068	63.9963	34.3344	0	0	0	0	31.4592	0	0	10.4864	0
1946	0	44.303	0	14.7677	0	0	74.0331	24.6777	0	0	0	0	0	0	48.3048	16.1016	0	45.6226	0	15.2075	0	0	39.994	13.3313	0	0	0	0	0	45.8333	0	15.2778	0	100	0	33.3333	0	0	0	0	0	0	0	0	0	0	0	0	0
1947	54.0441	0	21.9733	25.3391	0	0	0	0	100	0	0	33.3333	100	0	0	33.3333	100	0	0	33.3333	0	0	0	0	28.9746	0	68.185	32.3865	0	0	0	0	0	0	72.9232	24.3077	0	0	0	0	0	0	0	0	0	100	0	33.3333	14.782
1948	0	0	0	0	57.7709	0	0	19.257	0	0	62.5	20.8333	0	0	0	0	0	0	51.4026	17.1342	0	25.3659	0	8.45528	0	0	0	0	66.9132	0	0	22.3044	63.934	0	0	21.3113	62.3095	60.9932	0	41.1009	0	9.63569	0	3.2119	44.5783	0	0	14.8594	0
1949	0	0	0	0	0	0	0	0	0	0	0	0	0	0	0	0	0	0	0	0	0	0	0	0	0	0	0	0	0	30.5435	26.5633	19.0356	0	0	0	0	0	0	0	0	0	0	60.2896	20.0965	0	0	0	0	0
1950	0	0	0	0	0	23.8432	0	7.94773	0	0	0	0	0	0	0	0	0	7.53662	0	2.51221	17.9923	0	0	5.99743	0	8.66474	0	2.88825	0	0	0	0	0	0	0	0	0	0	0	0	0	0	28.6739	9.55797	0	0	0	0	0
1951	0	0	12.1031	4.03437	0	0	0	0	0	0	0	0	10.434	0	5.50208	5.31202	15.4893	0	0	5.16309	18.9208	0	0	6.30694	18.7766	0	0	6.25886	0	0	0	0	46.3461	0	0	15.4487	0	0	0	0	0	100	0	33.3333	0	0	0	0	13.8267
1952	0	0	0	0	0	0	7.24234	2.41411	0	0	0	0	0	0	0	0	0	0	0	0	0	0	0	0	0	0	0	0	0	0	0	0	0	0	0	0	5.1112	0	0	1.70373	0	0	0	0	0	0	0	0	0
1953	27.5488	0	0	9.18295	0	0	0	0	0	5.11143	0	1.70381	0	11.7824	0	3.92746	0	0	0	0	0	0	0	0	0	0	0	0	0	0	0	0	0	57.3066	100	52.4355	0	0	0	0	7.0207	0	0	2.34023	10.2113	0	0	3.40376	0
1954	0	0	0	0	0	0	0	0	0	0	0	0	29.0243	0	0	9.67477	0	0	0	0	0	0	0	0	17.8318	0	0	5.94395	0	100	0	33.3333	0	0	0	0	0	0	52.7427	17.5809	0	0	0	0	0	0	19.0088	6.33628	0
1955	72.4512	74.8113	0	49.0875	0	0	0	0	0	0	0	0	0	0	0	0	0	0	0	0	22.8626	0	0	7.62088	0	0	43.3194	14.4398	0	0	32.2279	10.7426	0	0	0	0	94.8888	0	0	31.6296	34.3654	0	26.43	20.2652	0	0	0	0	0
1956	0	0	0	0	0	0	0	0	0	0	31.7766	10.5922	0	88.2176	65.6515	51.2897	84.5107	0	0	28.1702	0	57.9252	0	19.3084	0	0	0	0	0	0	0	0	53.6539	0	0	17.8846	0	0	47.2573	15.7524	0	0	0	0	0	0	0	0	31.769
1957	0	0	87.8969	29.299	0	0	92.7577	30.9192	0	0	0	0	0	0	0	0	0	92.4634	0	30.8211	0	0	100	33.3333	0	91.3353	0	30.4451	0	0	0	0	0	0	0	0	0	0	0	0	0	0	0	0	0	0	0	0	0
1958	0	0	0	0	100	76.1568	0	58.7189	100	94.8886	0	64.9629	60.5417	0	0	20.1806	0	0	0	0	40.2242	0	0	13.4081	63.3916	0	56.6806	40.0241	100	0	67.7721	55.924	0	42.6934	0	14.2311	0	100	0	33.3333	58.6139	0	0	19.538	89.7887	100	0	63.2629	54.4043
1959	0	25.1887	0	8.39622	0	0	0	0	0	0	68.2234	22.7411	0	0	28.8464	9.61548	0	0	0	0	0	42.0748	0	14.0249	0	0	0	0	0	0	0	0	0	0	0	0	0	0	0	0	0	0	44.8961	14.9654	0	0	80.9912	26.9971	0
1960	0	0	24.4176	8.1392	0	0	0	0	40.334	0	0	13.4447	0	0	0	0	0	0	0	0	0	0	0	0	0	0	0	0	50.7293	0	0	16.9098	0	0	49.9394	16.6465	0	0	48.7061	16.2354	0	0	0	0	0	0	0	0	0
1961	0	0	0	0	0	0	0	0	0	0	0	0	0	0	0	0	0	0	0	0	0	0	0	0	0	0	0	0	0	0	54.2084	18.0695	0	0	0	0	0	100	0	33.3333	0	66.7214	79.2389	48.6535	0	0	0	0	0
1962	0	0	0	0	0	51.8344	11.4286	21.0876	0	0	0	0	27.8367	0	0	9.27891	57.8817	0	48.3177	35.3998	32.4324	0	0	10.8108	0	0	22.3929	7.4643	0	37.776	0	12.592	91.337	43.0534	0	44.7968	100	0	0	33.3333	48.6669	0	0	16.2223	0	100	42.8824	47.6275	5.89292
1963	71.5572	100	0	57.1857	0	0	0	0	0	0	0	0	0	0	0	0	0	0	24.898	8.29932	0	77.2778	100	59.0926	0	100	0	33.3333	0	0	0	0	0	0	50.0606	16.6869	0	0	0	0	0	0	0	0	0	0	0	0	0
1964	0	0	0	0	0	0	13.7255	4.57516	59.666	0	100	53.222	0	100	100	66.6667	0	0	0	0	0	0	0	0	0	0	0	0	0	0	0	0	0	0	0	0	0	0	43.9926	14.6642	0	23.966	0	7.98868	0	0	0	0	0
1965	0	0	75.5824	25.1941	0	0	0	0	0	0	0	0	72.1633	0	0	24.0544	42.1183	100	26.7843	56.3009	38.2536	0	0	12.7512	61.7558	0	0	20.5853	49.2707	0	0	16.4236	0	0	0	0	0	0	0	0	0	0	0	0	0	0	0	0	94.1071
1966	28.4428	0	0	9.48093	0	0	0	0	0	0	0	0	0	0	0	0	0	0	0	0	0	0	0	0	0	0	0	0	0	0	18.1577	6.05258	0	0	0	0	0	0	0	0	0	0	0	0	0	0	57.1176	19.0392	0
1967	0	0	0	0	0	0	0	0	0	0	0	0	0	0	0	0	0	0	0	0	0	0	0	0	38.2442	0	0	12.7481	0	15.3107	0	5.10357	0	0	0	0	0	0	7.30129	2.43376	0	0	0	0	0	0	0	0	0
1968	0	0	0	0	0	48.1656	74.8459	41.0039	0	0	0	0	0	0	0	0	0	0	0	0	29.3139	0	0	9.77131	0	0	77.6071	25.869	0	0	0	0	8.66299	56.9466	0	21.8699	0	0	0	0	0	9.31252	0	3.10417	0	0	0	0	0
1969	0	0	0	0	0	0	0	0	0	100	0	33.3333	0	0	0	0	0	0	0	0	0	22.7222	0	7.57405	0	0	0	0	0	46.9133	27.6339	24.8491	0	0	0	0	0	0	0	0	51.3331	0	20.7611	24.0314	0	0	0	0	0
1970	0	39.3786	59.8257	33.0681	0	0	0	0	64.7262	0	0	21.5754	0	27.0212	47.5986	24.8733	77.8437	62.9332	0	46.9256	0	82.3529	73.921	52.0913	83.8643	45.3554	0	43.0732	0	0	0	0	0	0	12.3634	4.12114	14.4029	0	0	4.80097	0	0	0	0	0	0	0	0	79.6322
1971	0	0	0	0	59.7991	0	0	19.933	0	0	63.9249	21.3083	0	0	0	0	0	0	0	0	0	0	0	0	0	0	0	0	0	0	0	0	36.4042	0	0	12.1347	0	56.4642	0	18.8214	0	0	0	0	0	44.7517	49.8307	31.5275	0
1972	20.4668	0	0	6.82226	0	62.4927	0	20.8309	0	0	0	0	28.2935	0	0	9.43118	0	0	39.8844	13.2948	0	0	0	0	0	0	0	0	100	0	100	66.6667	0	0	0	0	0	0	0	0	0	0	37.1444	12.3815	49.3506	0	0	16.4502	0
1973	0	0	0	0	0	0	100	33.3333	0	68.596	0	22.8653	27.1441	26.7753	0	17.9731	0	0	0	0	0	0	0	0	0	0	100	33.3333	0	0	0	0	0	0	45.045	15.015	26.1732	0	74.9658	33.713	0	71.577	0	23.859	50.6494	0	0	16.8831	11.8026
1974	0	44.9422	0	14.9807	0	0	0	0	0	0	36.0751	12.025	0	0	0	0	22.1563	0	0	7.38542	100	0	26.079	42.0263	0	0	0	0	0	100	0	33.3333	0	0	0	0	0	0	25.0342	8.34473	36.2884	0	0	12.0961	0	0	0	0	0
1975	0	0	0	0	0	37.5073	0	12.5024	0	0	0	0	0	0	52.4014	17.4671	0	0	60.1156	20.0385	0	0	0	0	0	0	0	0	0	0	0	0	0	22.3842	0	7.46139	59.4239	0	0	19.808	0	0	0	0	0	0	50.1693	16.7231	0
1976	0	0	0	0	40.2009	0	0	13.4003	0	31.404	0	10.468	44.5623	46.2035	0	30.2553	0	37.0668	0	12.3556	0	0	0	0	16.1357	0	0	5.37855	0	0	0	0	30.1542	77.6158	0	35.9233	0	0	0	0	0	0	62.8556	20.9519	0	31.7344	0	10.5781	0
1977	28.8689	15.6792	19.2023	21.2502	0	0	0	0	35.2738	0	0	11.7579	0	0	0	0	0	0	0	0	0	17.6471	0	5.88235	0	0	0	0	0	0	0	0	0	0	0	0	0	0	0	0	0	28.423	0	9.47435	0	0	0	0	8.56514
1978	19.8564	0	0	6.61879	0	0	0	0	0	0	0	0	0	0	0	0	0	0	0	0	0	0	0	0	0	54.6446	0	18.2149	0	0	0	0	0	0	0	0	0	43.5358	0	14.5119	0	0	0	0	0	0	0	0	0
1979	30.8079	0	20.972	17.26	0	0	0	0	0	0	0	0	0	0	0	0	0	0	0	0	0	0	0	0	0	0	0	0	0	0	0	0	33.4416	0	42.5915	25.3444	0	0	0	0	63.7116	0	0	21.2372	0	23.5139	0	7.83797	0
1980	0	26.7272	0	8.90906	0	0	31.7662	10.5887	0	65.7663	0	21.9221	0	50.6778	49.7394	33.4724	0	0	0	0	0	0	0	0	36.7957	0	49.2389	28.6782	0	0	60.339	20.113	0	0	0	0	0	0	22.5666	7.5222	0	34.5801	0	11.5267	52.8784	0	17.2424	23.3736	83.2014
1981	0	0	0	0	0	0	0	0	0	0	0	0	0	0	0	0	18.839	0	39.8321	19.557	0	43.2427	0	14.4142	0	0	0	0	16.2362	0	0	5.41205	0	61.6642	0	20.5547	57.0936	0	0	19.0312	0	0	0	0	0	40.0582	0	13.3527	0
1982	0	0	0	0	0	47.8869	68.2338	38.7069	0	0	23.7444	7.9148	70.3273	0	0	23.4424	0	69.6484	0	23.2161	52.9778	0	0	17.6593	0	10.4427	0	3.48091	0	64.5915	0	21.5305	31.9973	0	0	10.6658	0	0	0	0	14.6279	0	80.3917	31.6732	0	0	0	0	0
1983	0	28.593	70.1537	32.9156	0	0	0	0	0	0	76.2556	25.4185	0	0	0	0	14.6011	0	0	4.86705	0	0	84.0236	28.0079	0	0	0	0	55.0636	0	0	18.3545	0	0	70.6532	23.5511	0	0	32.1662	10.7221	0	0	0	0	0	0	82.7576	27.5859	0
1984	0	0	0	0	0	0	0	0	78.3494	0	0	26.1165	0	0	50.2606	16.7535	0	30.3516	0	10.1172	0	0	0	0	0	24.0456	31.5023	18.516	0	0	36.789	12.263	0	38.3358	0	12.7786	0	0	0	0	19.9316	0	0	6.64386	0	0	0	0	0
1985	0	0	0	0	0	0	0	0	0	0	0	0	29.6727	0	0	9.89091	0	0	0	0	0	0	0	0	0	0	0	0	0	35.4085	0	11.8028	22.6751	0	0	7.55836	14.785	100	0	38.2617	0	0	0	0	38.8105	0	0	12.9368	16.7986
1986	100	0	0	33.3333	0	52.1131	0	17.371	0	0	0	0	0	49.3222	0	16.4407	43.3761	0	0	14.4587	47.0222	0	15.9764	20.9995	0	0	0	0	28.7003	0	0	9.56676	0	0	0	0	0	0	0	0	0	0	0	0	0	59.9418	0	19.9806	0
1987	0	0	0	0	0	0	0	0	21.6506	34.2337	0	18.6281	0	0	0	0	0	0	0	0	0	0	0	0	63.2043	0	19.2588	27.4877	0	0	0	0	0	0	0	0	0	0	0	0	65.4405	36.7396	19.6083	40.5961	0	0	0	0	0
1988	0	44.6798	29.8463	24.842	100	0	0	33.3333	0	0	0	0	0	0	0	0	0	0	42.8464	14.2821	0	56.7573	0	18.9191	0	0	0	0	0	0	0	0	45.3276	0	29.3468	24.8915	28.1214	0	45.2672	24.4629	0	28.6803	0	9.5601	8.31109	0	0	2.77036	0
1989	0	0	0	0	0	0	0	0	0	0	0	0	0	0	0	0	23.1838	0	17.3216	13.5018	0	0	0	0	0	65.5117	0	21.8372	0	0	2.87195	0.957318	0	0	0	0	0	0	0	0	0	0	0	0	0	0	0	0	0
1990	0	0	26.637	8.879	0	0	0	0	0	0	0	0	0	0	75.0611	25.0204	0	19.8382	0	6.61272	0	0	0	0	0	0	0	0	0	0	0	0	0	56.6637	0	18.8879	0	0	0	0	0	0	0	0	0	31.2905	54.2437	28.5114	0
1991	69.9599	0	0	23.32	0	0	0	0	21.3505	0	0	7.11685	0	0	0	0	0	0	0	0	88.5937	0	100	62.8646	0	0	0	0	35.7804	59.8863	0	31.8889	0	0	100	33.3333	0	82.9645	53.0124	45.3256	0	0	33.7967	11.2656	0	0	0	0	0
1992	0	0	73.363	24.4543	0	0	54.5847	18.1949	0	22.7633	57.7564	26.8399	63.7014	36.1132	0	33.2715	54.6971	0	0	18.2324	0	0	0	0	0	0	14.6104	4.87013	0	0	31.8334	10.6111	0	0	0	0	30.7973	0	0	10.2658	52.2255	0	0	17.4085	100	0	0	33.3333	43.3901
1993	0	0	0	0	0	100	0	33.3333	0	0	0	0	0	0	0	0	0	38.0022	58.1733	32.0585	0	0	0	0	100	0	0	33.3333	0	0	0	0	0	23.1427	0	7.71424	0	0	0	0	0	34.9328	0	11.6443	0	0	0	0	27.1695
1994	0	34.8987	0	11.6329	70.5157	0	0	23.5052	0	0	0	0	0	0	0	0	0	0	0	0	0	64.0577	0	21.3526	0	29.1156	32.9004	20.672	0	0	0	0	42.8528	0	0	14.2843	0	17.0355	0	5.6785	0	0	0	0	0	31.141	0	10.3803	0
1995	30.0401	0	0	10.0134	0	0	0	0	0	0	11.107	3.70233	36.2986	32.9076	0	23.0687	0	0	0	0	0	0	0	0	0	0	0	0	64.2196	26.0544	0	30.0914	0	0	0	0	0	0	0	0	0	65.0672	0	21.6891	0	0	0	0	0
1996	0	65.1013	0	21.7004	0	0	45.4153	15.1384	78.6495	77.2367	0	51.962	0	0	0	0	0	0	25.5194	8.50647	11.4063	0	0	3.80211	0	0	0	0	0	0	0	0	0	0	0	0	0	0	46.9876	15.6625	0	0	0	0	0	0	45.7563	15.2521	0
1997	0	0	0	0	29.4843	0	0	9.82808	0	0	31.1366	10.3789	0	0	24.9389	8.31296	0	42.1596	0	14.0532	0	35.9423	0	11.9808	0	70.8844	0	23.6281	0	14.0592	68.1666	27.4086	0	20.1936	0	6.7312	0	0	0	0	0	0	0	0	0	0	0	0	29.4404
1998	0	0	0	0	0	0	0	0	0	0	0	0	0	30.9792	0	10.3264	45.3029	0	0	15.101	0	0	0	0	0	0	0	0	0	0	0	0	57.1472	0	0	19.0491	69.2027	0	0	23.0676	0	0	66.2033	22.0678	0	0	0	0	0
1999	0	0	0	0	0	0	0	0	0	0	0	0	0	0	0	0	0	0	16.3073	5.43578	0	0	0	0	0	0	52.4892	17.4964	0	0	0	0	0	0	0	0	0	0	0	0	0	0	0	0	0	0	0	0	0
2000	0	0	0	0	0	0	0	0	0	0	0	0	0	0	0	0	0	0	0	0	0	0	0	0	0	0	0	0	0	0	0	0	0	0	0	0	0	0	0	0	47.7745	0	0	15.9248	0	37.5685	0	12.5228	0
[truncated: 152 more columns]
