# Supplementary material for: Serum discrimination and phenotype assessment of coronary artery disease patents with and without type 2 diabetes prior to coronary artery bypass graft surgery
Source: PLoS One. 2020 Aug 5;15(8):e0234539. doi: 10.1371/journal.pone.0234539 (PMC7527241; doi:10.1371/journal.pone.0234539)
Supplement: S3 Raw data — (ZIP) [file pone.0234539.s015.zip]

Archive with 3 entries (3 files):
- Patient_03_A.RAW
- Patient_03_B.RAW
- Patient_03_C.RAW
