# Supplementary material for: Serum discrimination and phenotype assessment of coronary artery disease patents with and without type 2 diabetes prior to coronary artery bypass graft surgery
Source: PLoS One. 2020 Aug 5;15(8):e0234539. doi: 10.1371/journal.pone.0234539 (PMC7527241; doi:10.1371/journal.pone.0234539)
Supplement: S52 Raw data — (ZIP) [file pone.0234539.s064.zip]

Archive with 42 entries (42 files):
- Patient_35_RANGE_MSMS_1.RAW
- Patient_35_RANGE_MSMS_2.RAW
- Patient_35_RANGE_MSMS_3.RAW
- Patient_35_RANGE_MSMS_4.RAW
- Patient_35_RANGE_MSMS_5.RAW
- Patient_35_RANGE_MSMS_6.RAW
- Patient_37_RANGE_MSMS_1.RAW
- Patient_37_RANGE_MSMS_2.RAW
- Patient_37_RANGE_MSMS_3.RAW
- Patient_37_RANGE_MSMS_4.RAW
- Patient_37_RANGE_MSMS_5.RAW
- Patient_37_RANGE_MSMS_6.RAW
- Patient_38_RANGE_MSMS_1.RAW
- Patient_38_RANGE_MSMS_2.RAW
- Patient_38_RANGE_MSMS_3.RAW
- Patient_38_RANGE_MSMS_4.RAW
- Patient_38_RANGE_MSMS_5.RAW
- Patient_38_RANGE_MSMS_6.RAW
- Patient_40_RANGE_MSMS_1.RAW
- Patient_40_RANGE_MSMS_2.RAW
- Patient_40_RANGE_MSMS_3.RAW
- Patient_40_RANGE_MSMS_4.RAW
- Patient_40_RANGE_MSMS_5.RAW
- Patient_40_RANGE_MSMS_6.RAW
- Patient_42_RANGE_MSMS_1.RAW
- Patient_42_RANGE_MSMS_2.RAW
- Patient_42_RANGE_MSMS_3.RAW
- Patient_42_RANGE_MSMS_4.RAW
- Patient_42_RANGE_MSMS_5.RAW
- Patient_42_RANGE_MSMS_6.RAW
- Patient_44_RANGE_MSMS_1.RAW
- Patient_44_RANGE_MSMS_2.RAW
- Patient_44_RANGE_MSMS_3.RAW
- Patient_44_RANGE_MSMS_4.RAW
- Patient_44_RANGE_MSMS_5.RAW
- Patient_44_RANGE_MSMS_6.RAW
- Patient_45_RANGE_MSMS_1.RAW
- Patient_45_RANGE_MSMS_2.RAW
- Patient_45_RANGE_MSMS_3.RAW
- Patient_45_RANGE_MSMS_4.RAW
- Patient_45_RANGE_MSMS_5.RAW
- Patient_45_RANGE_MSMS_6.RAW
