# Supplementary material for: Serum discrimination and phenotype assessment of coronary artery disease patents with and without type 2 diabetes prior to coronary artery bypass graft surgery
Source: PLoS One. 2020 Aug 5;15(8):e0234539. doi: 10.1371/journal.pone.0234539 (PMC7527241; doi:10.1371/journal.pone.0234539)
Supplement: S53 Raw data — (ZIP) [file pone.0234539.s065.zip]

Archive with 24 entries (24 files):
- Patient_46_RANGE_MSMS_1.RAW
- Patient_46_RANGE_MSMS_2.RAW
- Patient_46_RANGE_MSMS_3.RAW
- Patient_46_RANGE_MSMS_4.RAW
- Patient_46_RANGE_MSMS_5.RAW
- Patient_46_RANGE_MSMS_6.RAW
- Patient_47_RANGE_MSMS_1.RAW
- Patient_47_RANGE_MSMS_2.RAW
- Patient_47_RANGE_MSMS_3.RAW
- Patient_47_RANGE_MSMS_4.RAW
- Patient_47_RANGE_MSMS_5.RAW
- Patient_47_RANGE_MSMS_6.RAW
- Patient_48_RANGE_MSMS_1.RAW
- Patient_48_RANGE_MSMS_2.RAW
- Patient_48_RANGE_MSMS_3.RAW
- Patient_48_RANGE_MSMS_4.RAW
- Patient_48_RANGE_MSMS_5.RAW
- Patient_48_RANGE_MSMS_6.RAW
- Patient_49_RANGE_MSMS_1.RAW
- Patient_49_RANGE_MSMS_2.RAW
- Patient_49_RANGE_MSMS_3.RAW
- Patient_49_RANGE_MSMS_4.RAW
- Patient_49_RANGE_MSMS_5.RAW
- Patient_49_RANGE_MSMS_6.RAW
